# Supplementary material for: Integrative Transcriptomic and Proteomic Analysis Reveals CaMK4-Mediated Regulation of Proliferation in Goat Skeletal Muscle Satellite Cells
Source: Animals (Basel). 2025 Oct 24;15(21):3083. doi: 10.3390/ani15213083 (PMC12610772; doi:10.3390/ani15213083)
Supplement: Supplementary file 1 [file animals-15-03083-s001.zip › Table S1.xlsx]

## Sheet: Sheet1
Table S1 The viral vector siRNA sequences and shRNA sequence information
Carrier	Sequence name	Sequence information
CAMK4 Interference Control Vector	siRNA sequence	TTCTCCGAACGTGTCACGTAA
	shRNA sequence（Top strand）	GATCCGTTCTCCGAACGTGTCACGTAATTCAAGAGATTACGTGACACGTTCGGAGAATTTTTTC
	shRNA sequence（Bottom strand）	AATTGAAAAAATTCTCCGAACGTGTCACGTAATCTCTTGAATTACGTGACACGTTCGGAGAACG
CaMK4-shRNA Interference Vector	siRNA sequence	CAAACAGATCTTGGAGGCAGTTGCT
	shRNA sequence（Top strand）	GATCCGCAAACAGATCTTGGAGGCAGTTGCTTTCAAGAGAAGCAACTGCCTCCAAGATCTGTTTGTTTTTTG
	shRNA sequence（Bottom strand）	AATTCAAAAAACAAACAGATCTTGGAGGCAGTTGCTTCTCTTGAAAGCAACTGCCTCCAAGATCTGTTTGCG
