# Supplementary material for: Integrative Transcriptomic and Proteomic Analysis Reveals CaMK4-Mediated Regulation of Proliferation in Goat Skeletal Muscle Satellite Cells
Source: Animals (Basel). 2025 Oct 24;15(21):3083. doi: 10.3390/ani15213083 (PMC12610772; doi:10.3390/ani15213083)
Supplement: Supplementary file 1 [file animals-15-03083-s001.zip › Table S10.xlsx]

## Sheet: Sheet1
Table S10 GO enrichment analysis of transcriptomic DEGs upon CaMK4 knockdown in goat MUSCs
GOterm	p-value	adjusted p-value	Genes
protein binding	5.23e-24	1.04339e-20	ENSCHIG00000000098(SRPX2);ENSCHIG00000000101(L1CAM);ENSCHIG00000000114(LYST);ENSCHIG00000000137(ARHGAP4);ENSCHIG00000000138(ZNF521);ENSCHIG00000000143(YES1);ENSCHIG00000000147(PLAT);ENSCHIG00000000189(FAM83H);ENSCHIG00000000212(ADCYAP1);ENSCHIG00000000223(ELFN1);ENSCHIG00000000246(RENBP);ENSCHIG00000000264(DOK7);ENSCHIG00000000284(HCFC1);ENSCHIG00000000331(FGFRL1);ENSCHIG00000000353(CDK1);ENSCHIG…
cytoskeletal protein binding	3.2e-15	3.19116e-12	ENSCHIG00000000360(NDC80);ENSCHIG00000001689(SHTN1);ENSCHIG00000001734(CACNB2);ENSCHIG00000001851(KIF23);ENSCHIG00000002331(MYO16);ENSCHIG00000002572(PRC1);ENSCHIG00000002772(KIF18A);ENSCHIG00000004554(TLNRD1);ENSCHIG00000006681(USH1C);ENSCHIG00000006759(SHROOM4);ENSCHIG00000007034(PACSIN3);ENSCHIG00000007211(LMOD1);ENSCHIG00000007288(PDE4B);ENSCHIG00000007347(ANK1);ENSCHIG00000007522(EPS8);ENSCH…
binding	2.92e-14	1.94381e-11	ENSCHIG00000000098(SRPX2);ENSCHIG00000000101(L1CAM);ENSCHIG00000000110(MSS51);ENSCHIG00000000114(LYST);ENSCHIG00000000137(ARHGAP4);ENSCHIG00000000138(ZNF521);ENSCHIG00000000143(YES1);ENSCHIG00000000147(PLAT);ENSCHIG00000000151(CRELD2);ENSCHIG00000000185(PPP2R3B);ENSCHIG00000000188(YPEL1);ENSCHIG00000000189(FAM83H);ENSCHIG00000000206(ASXL3);ENSCHIG00000000212(ADCYAP1);ENSCHIG00000000223(ELFN1);ENS…
glycosaminoglycan binding	3.07e-09	1.53087e-06	ENSCHIG00000000331(FGFRL1);ENSCHIG00000000920(NAV2);ENSCHIG00000001557(CCDC80);ENSCHIG00000008055(SUSD5);ENSCHIG00000009242(VEGFA);ENSCHIG00000010277(IMPG2);ENSCHIG00000011006(FGFR1);ENSCHIG00000011473(TGFBR2);ENSCHIG00000011650(BCAN);ENSCHIG00000012683(FGF10);ENSCHIG00000013682(RSPO3);ENSCHIG00000014291(SFRP1);ENSCHIG00000015152(COMP);ENSCHIG00000015994(LIPG);ENSCHIG00000016288(SERPINE2);ENSCHIG…
actin binding	6.44e-09	2.57084e-06	ENSCHIG00000001734(CACNB2);ENSCHIG00000002331(MYO16);ENSCHIG00000002772(KIF18A);ENSCHIG00000004554(TLNRD1);ENSCHIG00000006759(SHROOM4);ENSCHIG00000007211(LMOD1);ENSCHIG00000007522(EPS8);ENSCHIG00000008154(MACF1);ENSCHIG00000008364(SPTBN5);ENSCHIG00000008714(MYH8);ENSCHIG00000008742(XIRP2);ENSCHIG00000010063(ACTN2);ENSCHIG00000010358(CORO7);ENSCHIG00000010571(TNNC2);ENSCHIG00000012119(WASF1);ENSCH…
DNA-binding transcription factor activity	9.87e-09	3.28188e-06	ENSCHIG00000000274(Tbx1);ENSCHIG00000002299(FOXD1);ENSCHIG00000003296(FOSB);ENSCHIG00000003476(DACH1);ENSCHIG00000005326(PITX1);ENSCHIG00000005534(HOXA5);ENSCHIG00000006004(FOXE1);ENSCHIG00000007326(E2F2);ENSCHIG00000008242(SOX12);ENSCHIG00000008305(ZBTB16);ENSCHIG00000008473(NFKB1);ENSCHIG00000008573(BMAL1);ENSCHIG00000008882(GZF1);ENSCHIG00000009547(ZNF281);ENSCHIG00000009664(NR4A1);ENSCHIG0000…
cis-regulatory region sequence-specific DNA binding	1.36e-08	3.88585e-06	ENSCHIG00000000274(Tbx1);ENSCHIG00000000354(CCAR1);ENSCHIG00000002299(FOXD1);ENSCHIG00000003296(FOSB);ENSCHIG00000003476(DACH1);ENSCHIG00000005326(PITX1);ENSCHIG00000005534(HOXA5);ENSCHIG00000007326(E2F2);ENSCHIG00000007371(EZH2);ENSCHIG00000008305(ZBTB16);ENSCHIG00000008473(NFKB1);ENSCHIG00000008573(BMAL1);ENSCHIG00000008882(GZF1);ENSCHIG00000009547(ZNF281);ENSCHIG00000010139(MYBL2);ENSCHIG00000…
heparin binding	1.7e-08	4.24068e-06	ENSCHIG00000000331(FGFRL1);ENSCHIG00000000920(NAV2);ENSCHIG00000001557(CCDC80);ENSCHIG00000009242(VEGFA);ENSCHIG00000010277(IMPG2);ENSCHIG00000011006(FGFR1);ENSCHIG00000012683(FGF10);ENSCHIG00000013682(RSPO3);ENSCHIG00000014291(SFRP1);ENSCHIG00000015152(COMP);ENSCHIG00000015994(LIPG);ENSCHIG00000016288(SERPINE2);ENSCHIG00000016627(THBS2);ENSCHIG00000017436(MPO);ENSCHIG00000017909(ECM2);ENSCHIG000…
RNA polymerase II cis-regulatory region sequence-specific DNA binding	3.38e-08	6.25456e-06	ENSCHIG00000000274(Tbx1);ENSCHIG00000000354(CCAR1);ENSCHIG00000002299(FOXD1);ENSCHIG00000003296(FOSB);ENSCHIG00000003476(DACH1);ENSCHIG00000005326(PITX1);ENSCHIG00000005534(HOXA5);ENSCHIG00000007326(E2F2);ENSCHIG00000007371(EZH2);ENSCHIG00000008305(ZBTB16);ENSCHIG00000008473(NFKB1);ENSCHIG00000008573(BMAL1);ENSCHIG00000008882(GZF1);ENSCHIG00000009547(ZNF281);ENSCHIG00000010139(MYBL2);ENSCHIG00000…
DNA-binding transcription factor activity, RNA polymerase II-specific	3.45e-08	6.25456e-06	ENSCHIG00000002299(FOXD1);ENSCHIG00000003296(FOSB);ENSCHIG00000003476(DACH1);ENSCHIG00000005326(PITX1);ENSCHIG00000005534(HOXA5);ENSCHIG00000006004(FOXE1);ENSCHIG00000007326(E2F2);ENSCHIG00000008242(SOX12);ENSCHIG00000008305(ZBTB16);ENSCHIG00000008473(NFKB1);ENSCHIG00000008882(GZF1);ENSCHIG00000009547(ZNF281);ENSCHIG00000009664(NR4A1);ENSCHIG00000010139(MYBL2);ENSCHIG00000010363(MEF2D);ENSCHIG000…
carbohydrate derivative binding	3.45e-08	6.25456e-06	ENSCHIG00000000143(YES1);ENSCHIG00000000331(FGFRL1);ENSCHIG00000000353(CDK1);ENSCHIG00000000440(ATP2B3);ENSCHIG00000000522(AGAP2);ENSCHIG00000000804(PLK3);ENSCHIG00000000920(NAV2);ENSCHIG00000001557(CCDC80);ENSCHIG00000001675(RHOU);ENSCHIG00000001851(KIF23);ENSCHIG00000001865(MX1);ENSCHIG00000001883(EFL1);ENSCHIG00000002285(DAPK2);ENSCHIG00000002331(MYO16);ENSCHIG00000002435(TUBA4A);ENSCHIG000000…
adenyl ribonucleotide binding	3.83e-08	6.37159e-06	ENSCHIG00000000143(YES1);ENSCHIG00000000353(CDK1);ENSCHIG00000000440(ATP2B3);ENSCHIG00000000804(PLK3);ENSCHIG00000001851(KIF23);ENSCHIG00000002285(DAPK2);ENSCHIG00000002331(MYO16);ENSCHIG00000002772(KIF18A);ENSCHIG00000003841(PBK);ENSCHIG00000005194(PDGFRA);ENSCHIG00000005401(SMC2);ENSCHIG00000007182(ATP10A);ENSCHIG00000007254(ABCG1);ENSCHIG00000007288(PDE4B);ENSCHIG00000007545(BTAF1);ENSCHIG0000…
adenyl nucleotide binding	5.57e-08	8.03639e-06	ENSCHIG00000000143(YES1);ENSCHIG00000000353(CDK1);ENSCHIG00000000440(ATP2B3);ENSCHIG00000000804(PLK3);ENSCHIG00000001851(KIF23);ENSCHIG00000002285(DAPK2);ENSCHIG00000002331(MYO16);ENSCHIG00000002772(KIF18A);ENSCHIG00000003841(PBK);ENSCHIG00000005194(PDGFRA);ENSCHIG00000005401(SMC2);ENSCHIG00000007182(ATP10A);ENSCHIG00000007254(ABCG1);ENSCHIG00000007288(PDE4B);ENSCHIG00000007545(BTAF1);ENSCHIG0000…
DNA-binding transcription activator activity	5.64e-08	8.03639e-06	ENSCHIG00000002299(FOXD1);ENSCHIG00000003296(FOSB);ENSCHIG00000005326(PITX1);ENSCHIG00000005534(HOXA5);ENSCHIG00000007326(E2F2);ENSCHIG00000008242(SOX12);ENSCHIG00000008473(NFKB1);ENSCHIG00000009664(NR4A1);ENSCHIG00000010139(MYBL2);ENSCHIG00000010363(MEF2D);ENSCHIG00000010396(SIX2);ENSCHIG00000011208(TBX20);ENSCHIG00000011764(ERG);ENSCHIG00000011897(DDIT3);ENSCHIG00000011957(MAFF);ENSCHIG00000012…
double-stranded DNA binding	6.4e-08	8.50728e-06	ENSCHIG00000000274(Tbx1);ENSCHIG00000000354(CCAR1);ENSCHIG00000002299(FOXD1);ENSCHIG00000002921(H1-0);ENSCHIG00000003296(FOSB);ENSCHIG00000003476(DACH1);ENSCHIG00000005326(PITX1);ENSCHIG00000005534(HOXA5);ENSCHIG00000006004(FOXE1);ENSCHIG00000007326(E2F2);ENSCHIG00000007371(EZH2);ENSCHIG00000007920(TWIST2);ENSCHIG00000008242(SOX12);ENSCHIG00000008305(ZBTB16);ENSCHIG00000008473(NFKB1);ENSCHIG00000…
ATP binding	7.79e-08	9.71786e-06	ENSCHIG00000000143(YES1);ENSCHIG00000000353(CDK1);ENSCHIG00000000440(ATP2B3);ENSCHIG00000000804(PLK3);ENSCHIG00000001851(KIF23);ENSCHIG00000002285(DAPK2);ENSCHIG00000002331(MYO16);ENSCHIG00000002772(KIF18A);ENSCHIG00000003841(PBK);ENSCHIG00000005194(PDGFRA);ENSCHIG00000005401(SMC2);ENSCHIG00000007182(ATP10A);ENSCHIG00000007254(ABCG1);ENSCHIG00000007545(BTAF1);ENSCHIG00000007647(AK4);ENSCHIG000000…
signaling receptor binding	8.9e-08	1.045e-05	ENSCHIG00000000098(SRPX2);ENSCHIG00000000147(PLAT);ENSCHIG00000000212(ADCYAP1);ENSCHIG00000000483(EREG);ENSCHIG00000000579(SEMA4D);ENSCHIG00000002096(F2RL2);ENSCHIG00000002578(SOCS5);ENSCHIG00000003548(LDLRAP1);ENSCHIG00000004302(--);ENSCHIG00000005194(PDGFRA);ENSCHIG00000005361(STC2);ENSCHIG00000007509(ADRB1);ENSCHIG00000007638(NLGN4X);ENSCHIG00000007677(SLIT3);ENSCHIG00000008573(BMAL1);ENSCHIG0…
transcription cis-regulatory region binding	1.5e-07	1.55382e-05	ENSCHIG00000000274(Tbx1);ENSCHIG00000000354(CCAR1);ENSCHIG00000002299(FOXD1);ENSCHIG00000003296(FOSB);ENSCHIG00000003476(DACH1);ENSCHIG00000005326(PITX1);ENSCHIG00000005534(HOXA5);ENSCHIG00000007326(E2F2);ENSCHIG00000007371(EZH2);ENSCHIG00000007920(TWIST2);ENSCHIG00000008242(SOX12);ENSCHIG00000008305(ZBTB16);ENSCHIG00000008473(NFKB1);ENSCHIG00000008573(BMAL1);ENSCHIG00000008882(GZF1);ENSCHIG00000…
sequence-specific double-stranded DNA binding	1.57e-07	1.55382e-05	ENSCHIG00000000274(Tbx1);ENSCHIG00000000354(CCAR1);ENSCHIG00000002299(FOXD1);ENSCHIG00000003296(FOSB);ENSCHIG00000003476(DACH1);ENSCHIG00000005326(PITX1);ENSCHIG00000005534(HOXA5);ENSCHIG00000006004(FOXE1);ENSCHIG00000007326(E2F2);ENSCHIG00000007371(EZH2);ENSCHIG00000007920(TWIST2);ENSCHIG00000008242(SOX12);ENSCHIG00000008305(ZBTB16);ENSCHIG00000008473(NFKB1);ENSCHIG00000008573(BMAL1);ENSCHIG0000…
enzyme binding	1.58e-07	1.55382e-05	ENSCHIG00000000143(YES1);ENSCHIG00000000189(FAM83H);ENSCHIG00000000264(DOK7);ENSCHIG00000000382(TSPAN14);ENSCHIG00000000465(CCBE1);ENSCHIG00000001826(FANCI);ENSCHIG00000002071(CHML);ENSCHIG00000002435(TUBA4A);ENSCHIG00000002572(PRC1);ENSCHIG00000002578(SOCS5);ENSCHIG00000005361(STC2);ENSCHIG00000005570(TNS2);ENSCHIG00000006001(WDR43);ENSCHIG00000007347(ANK1);ENSCHIG00000007522(EPS8);ENSCHIG000000…
transcription regulatory region nucleic acid binding	1.64e-07	1.55382e-05	ENSCHIG00000000274(Tbx1);ENSCHIG00000000354(CCAR1);ENSCHIG00000002299(FOXD1);ENSCHIG00000003296(FOSB);ENSCHIG00000003476(DACH1);ENSCHIG00000005326(PITX1);ENSCHIG00000005534(HOXA5);ENSCHIG00000007326(E2F2);ENSCHIG00000007371(EZH2);ENSCHIG00000007920(TWIST2);ENSCHIG00000008242(SOX12);ENSCHIG00000008305(ZBTB16);ENSCHIG00000008473(NFKB1);ENSCHIG00000008573(BMAL1);ENSCHIG00000008882(GZF1);ENSCHIG00000…
cytoskeletal motor activity	1.8e-07	1.62846e-05	ENSCHIG00000001851(KIF23);ENSCHIG00000002331(MYO16);ENSCHIG00000002772(KIF18A);ENSCHIG00000008714(MYH8);ENSCHIG00000009318(KIF24);ENSCHIG00000010331(DNAH7);ENSCHIG00000012350(KIF20B);ENSCHIG00000013210(KIF15);ENSCHIG00000015900(MYO3A);ENSCHIG00000016585(MYO5B);ENSCHIG00000017127(MYH6);ENSCHIG00000017710(KIF4A);ENSCHIG00000018049(CENPE);ENSCHIG00000018268(KIF11);ENSCHIG00000019665(KIFC1);ENSCHIG00…
protein tyrosine kinase activity	3.7e-07	3.20639e-05	ENSCHIG00000000143(YES1);ENSCHIG00000000331(FGFRL1);ENSCHIG00000005194(PDGFRA);ENSCHIG00000008836(TNK1);ENSCHIG00000010670(NTRK3);ENSCHIG00000011006(FGFR1);ENSCHIG00000012642(ABL2);ENSCHIG00000012708(JAK1);ENSCHIG00000013969(ERBB3);ENSCHIG00000015303(EPHB6);ENSCHIG00000015544(EPHA3);ENSCHIG00000016323(ROS1);ENSCHIG00000017141(WEE1);ENSCHIG00000017278(RPS6KA5);ENSCHIG00000019524(CLK4);ENSCHIG00000…
DNA-binding transcription activator activity, RNA polymerase II-specific	5.2e-07	4.31925e-05	ENSCHIG00000002299(FOXD1);ENSCHIG00000003296(FOSB);ENSCHIG00000005326(PITX1);ENSCHIG00000005534(HOXA5);ENSCHIG00000007326(E2F2);ENSCHIG00000008242(SOX12);ENSCHIG00000008473(NFKB1);ENSCHIG00000009664(NR4A1);ENSCHIG00000010139(MYBL2);ENSCHIG00000010363(MEF2D);ENSCHIG00000010396(SIX2);ENSCHIG00000011208(TBX20);ENSCHIG00000011764(ERG);ENSCHIG00000011897(DDIT3);ENSCHIG00000011957(MAFF);ENSCHIG00000012…
RNA polymerase II transcription regulatory region sequence-specific DNA binding	5.96e-07	4.75471e-05	ENSCHIG00000000274(Tbx1);ENSCHIG00000000354(CCAR1);ENSCHIG00000002299(FOXD1);ENSCHIG00000003296(FOSB);ENSCHIG00000003476(DACH1);ENSCHIG00000005326(PITX1);ENSCHIG00000005534(HOXA5);ENSCHIG00000007326(E2F2);ENSCHIG00000007371(EZH2);ENSCHIG00000007920(TWIST2);ENSCHIG00000008305(ZBTB16);ENSCHIG00000008473(NFKB1);ENSCHIG00000008573(BMAL1);ENSCHIG00000008882(GZF1);ENSCHIG00000009547(ZNF281);ENSCHIG0000…
molecular function regulator	1.09e-06	8.35101e-05	ENSCHIG00000000212(ADCYAP1);ENSCHIG00000000246(RENBP);ENSCHIG00000000474(GRM7);ENSCHIG00000000483(EREG);ENSCHIG00000000522(AGAP2);ENSCHIG00000000579(SEMA4D);ENSCHIG00000001085(DOCK5);ENSCHIG00000002071(CHML);ENSCHIG00000002096(F2RL2);ENSCHIG00000002829(ARHGAP10);ENSCHIG00000003569(DENND2B);ENSCHIG00000004220(SPRY4);ENSCHIG00000004441(NET1);ENSCHIG00000005361(STC2);ENSCHIG00000006632(DPP6);ENSCHIG…
anion binding	1.28e-06	9.42476e-05	ENSCHIG00000000143(YES1);ENSCHIG00000000353(CDK1);ENSCHIG00000000440(ATP2B3);ENSCHIG00000000474(GRM7);ENSCHIG00000000522(AGAP2);ENSCHIG00000000804(PLK3);ENSCHIG00000001675(RHOU);ENSCHIG00000001851(KIF23);ENSCHIG00000001865(MX1);ENSCHIG00000001883(EFL1);ENSCHIG00000002047(KCNJ2);ENSCHIG00000002285(DAPK2);ENSCHIG00000002331(MYO16);ENSCHIG00000002435(TUBA4A);ENSCHIG00000002772(KIF18A);ENSCHIG0000000…
transmembrane receptor protein kinase activity	1.45e-06	0.00010347	ENSCHIG00000000331(FGFRL1);ENSCHIG00000005194(PDGFRA);ENSCHIG00000010408(HJV);ENSCHIG00000010670(NTRK3);ENSCHIG00000011006(FGFR1);ENSCHIG00000011473(TGFBR2);ENSCHIG00000013969(ERBB3);ENSCHIG00000015303(EPHB6);ENSCHIG00000015521(TGFBR3);ENSCHIG00000015544(EPHA3);ENSCHIG00000016323(ROS1);ENSCHIG00000017761(BMPR1B);ENSCHIG00000019587(FLT1);ENSCHIG00000020693(EPHA7);ENSCHIG00000021066(EFEMP1);ENSCHIG…
protein kinase activity	1.89e-06	0.000130359	ENSCHIG00000000143(YES1);ENSCHIG00000000331(FGFRL1);ENSCHIG00000000353(CDK1);ENSCHIG00000000804(PLK3);ENSCHIG00000002285(DAPK2);ENSCHIG00000003841(PBK);ENSCHIG00000005194(PDGFRA);ENSCHIG00000008445(KALRN);ENSCHIG00000008836(TNK1);ENSCHIG00000009433(NEK2);ENSCHIG00000010109(TTK);ENSCHIG00000010393(DCLK2);ENSCHIG00000010408(HJV);ENSCHIG00000010465(HASPIN);ENSCHIG00000010670(NTRK3);ENSCHIG0000001100…
kinase activity	2.09e-06	0.000135089	ENSCHIG00000000143(YES1);ENSCHIG00000000331(FGFRL1);ENSCHIG00000000353(CDK1);ENSCHIG00000000804(PLK3);ENSCHIG00000002285(DAPK2);ENSCHIG00000003841(PBK);ENSCHIG00000005194(PDGFRA);ENSCHIG00000007647(AK4);ENSCHIG00000008123(PRPS1);ENSCHIG00000008445(KALRN);ENSCHIG00000008836(TNK1);ENSCHIG00000009433(NEK2);ENSCHIG00000010109(TTK);ENSCHIG00000010393(DCLK2);ENSCHIG00000010408(HJV);ENSCHIG00000010465(H…
transcription regulator activity	2.1e-06	0.000135089	ENSCHIG00000000274(Tbx1);ENSCHIG00000000284(HCFC1);ENSCHIG00000000354(CCAR1);ENSCHIG00000002299(FOXD1);ENSCHIG00000003296(FOSB);ENSCHIG00000003476(DACH1);ENSCHIG00000004508(FUS);ENSCHIG00000005326(PITX1);ENSCHIG00000005534(HOXA5);ENSCHIG00000006001(WDR43);ENSCHIG00000006004(FOXE1);ENSCHIG00000006852(BASP1);ENSCHIG00000007326(E2F2);ENSCHIG00000007371(EZH2);ENSCHIG00000007545(BTAF1);ENSCHIG00000008…
DNA binding	2.65e-06	0.000165049	ENSCHIG00000000206(ASXL3);ENSCHIG00000000274(Tbx1);ENSCHIG00000000354(CCAR1);ENSCHIG00000002299(FOXD1);ENSCHIG00000002921(H1-0);ENSCHIG00000003296(FOSB);ENSCHIG00000003476(DACH1);ENSCHIG00000004792(H2AC6);ENSCHIG00000005326(PITX1);ENSCHIG00000005401(SMC2);ENSCHIG00000005534(HOXA5);ENSCHIG00000006004(FOXE1);ENSCHIG00000006418(EEPD1);ENSCHIG00000006747(ZBP1);ENSCHIG00000007241(POLE);ENSCHIG00000007…
ion binding	2.91e-06	0.000176156	ENSCHIG00000000110(MSS51);ENSCHIG00000000143(YES1);ENSCHIG00000000151(CRELD2);ENSCHIG00000000185(PPP2R3B);ENSCHIG00000000188(YPEL1);ENSCHIG00000000345(ADPRHL1);ENSCHIG00000000353(CDK1);ENSCHIG00000000407(CRIP1);ENSCHIG00000000421(B4GALT6);ENSCHIG00000000440(ATP2B3);ENSCHIG00000000465(CCBE1);ENSCHIG00000000474(GRM7);ENSCHIG00000000498(Egfl6);ENSCHIG00000000522(AGAP2);ENSCHIG00000000649(ZCCHC8);ENS…
sequence-specific DNA binding	3.22e-06	0.000189147	ENSCHIG00000000274(Tbx1);ENSCHIG00000000354(CCAR1);ENSCHIG00000002299(FOXD1);ENSCHIG00000003296(FOSB);ENSCHIG00000003476(DACH1);ENSCHIG00000005326(PITX1);ENSCHIG00000005534(HOXA5);ENSCHIG00000006004(FOXE1);ENSCHIG00000007326(E2F2);ENSCHIG00000007371(EZH2);ENSCHIG00000007920(TWIST2);ENSCHIG00000008242(SOX12);ENSCHIG00000008305(ZBTB16);ENSCHIG00000008473(NFKB1);ENSCHIG00000008573(BMAL1);ENSCHIG0000…
kinase binding	4.29e-06	0.000244534	ENSCHIG00000000189(FAM83H);ENSCHIG00000000264(DOK7);ENSCHIG00000002435(TUBA4A);ENSCHIG00000002572(PRC1);ENSCHIG00000002578(SOCS5);ENSCHIG00000005570(TNS2);ENSCHIG00000007694(UNC5C);ENSCHIG00000008359(SPRY2);ENSCHIG00000009814(LDB3);ENSCHIG00000009875(RACGAP1);ENSCHIG00000009916(TJP2);ENSCHIG00000010381(STING1);ENSCHIG00000011243(SPRED1);ENSCHIG00000011702(DUSP16);ENSCHIG00000011761(MYOM2);ENSCHIG…
phosphotransferase activity, alcohol group as acceptor	4.68e-06	0.000252535	ENSCHIG00000000143(YES1);ENSCHIG00000000331(FGFRL1);ENSCHIG00000000353(CDK1);ENSCHIG00000000804(PLK3);ENSCHIG00000002285(DAPK2);ENSCHIG00000003841(PBK);ENSCHIG00000005194(PDGFRA);ENSCHIG00000008445(KALRN);ENSCHIG00000008836(TNK1);ENSCHIG00000009433(NEK2);ENSCHIG00000010109(TTK);ENSCHIG00000010393(DCLK2);ENSCHIG00000010408(HJV);ENSCHIG00000010465(HASPIN);ENSCHIG00000010670(NTRK3);ENSCHIG0000001100…
transferase activity, transferring phosphorus-containing groups	4.68e-06	0.000252535	ENSCHIG00000000143(YES1);ENSCHIG00000000331(FGFRL1);ENSCHIG00000000353(CDK1);ENSCHIG00000000804(PLK3);ENSCHIG00000002285(DAPK2);ENSCHIG00000003841(PBK);ENSCHIG00000005194(PDGFRA);ENSCHIG00000005654(FKRP);ENSCHIG00000007241(POLE);ENSCHIG00000007647(AK4);ENSCHIG00000008123(PRPS1);ENSCHIG00000008445(KALRN);ENSCHIG00000008836(TNK1);ENSCHIG00000009433(NEK2);ENSCHIG00000010109(TTK);ENSCHIG00000010393(D…
metal ion transmembrane transporter activity	5.95e-06	0.000312269	ENSCHIG00000000440(ATP2B3);ENSCHIG00000001734(CACNB2);ENSCHIG00000002047(KCNJ2);ENSCHIG00000005327(KCNN2);ENSCHIG00000005567(MFSD2A);ENSCHIG00000006698(TRPC4);ENSCHIG00000007818(ITPR3);ENSCHIG00000008192(KCNA3);ENSCHIG00000008392(CACNA1G);ENSCHIG00000009025(KCNK12);ENSCHIG00000009059(SLC6A13);ENSCHIG00000010349(SLC6A20);ENSCHIG00000010558(SLC9A5);ENSCHIG00000010620(KCNC1);ENSCHIG00000010684(SLC24…
tubulin binding	8.07e-06	0.000412612	ENSCHIG00000000360(NDC80);ENSCHIG00000001851(KIF23);ENSCHIG00000002572(PRC1);ENSCHIG00000002772(KIF18A);ENSCHIG00000007288(PDE4B);ENSCHIG00000007694(UNC5C);ENSCHIG00000007935(NUSAP1);ENSCHIG00000008154(MACF1);ENSCHIG00000008457(ARL4C);ENSCHIG00000009318(KIF24);ENSCHIG00000009875(RACGAP1);ENSCHIG00000010009(CAV3);ENSCHIG00000010070(BEX4);ENSCHIG00000010246(INO80);ENSCHIG00000012078(MAST1);ENSCHIG0…
calcium ion transmembrane transporter activity	8.69e-06	0.00043351	ENSCHIG00000000440(ATP2B3);ENSCHIG00000001734(CACNB2);ENSCHIG00000006698(TRPC4);ENSCHIG00000007818(ITPR3);ENSCHIG00000008392(CACNA1G);ENSCHIG00000010684(SLC24A3);ENSCHIG00000010972(CACNG1);ENSCHIG00000013440(CACNA1S);ENSCHIG00000014164(RYR1);ENSCHIG00000015448(CACNA1C);ENSCHIG00000016229(GRIN1);ENSCHIG00000016600(ITPR2);ENSCHIG00000016788(CACNA1A);ENSCHIG00000017260(TRPM4);ENSCHIG00000018000(CACN…
microtubule binding	1.07e-05	0.000519109	ENSCHIG00000000360(NDC80);ENSCHIG00000001851(KIF23);ENSCHIG00000002572(PRC1);ENSCHIG00000002772(KIF18A);ENSCHIG00000007935(NUSAP1);ENSCHIG00000008154(MACF1);ENSCHIG00000009318(KIF24);ENSCHIG00000009875(RACGAP1);ENSCHIG00000012078(MAST1);ENSCHIG00000012255(NAV3);ENSCHIG00000012350(KIF20B);ENSCHIG00000012476(CENPF);ENSCHIG00000013210(KIF15);ENSCHIG00000013608(DCDC1);ENSCHIG00000014694(SKA1);ENSCHIG…
enzyme regulator activity	1.12e-05	0.000533794	ENSCHIG00000000246(RENBP);ENSCHIG00000000474(GRM7);ENSCHIG00000000483(EREG);ENSCHIG00000000522(AGAP2);ENSCHIG00000001085(DOCK5);ENSCHIG00000002071(CHML);ENSCHIG00000002829(ARHGAP10);ENSCHIG00000003569(DENND2B);ENSCHIG00000004220(SPRY4);ENSCHIG00000004441(NET1);ENSCHIG00000006935(GMIP);ENSCHIG00000007066(PPP1R10);ENSCHIG00000008359(SPRY2);ENSCHIG00000008445(KALRN);ENSCHIG00000008645(NGEF);ENSCHIG0…
gated channel activity	1.49e-05	0.000693571	ENSCHIG00000000850(ANO6);ENSCHIG00000001734(CACNB2);ENSCHIG00000002047(KCNJ2);ENSCHIG00000002248(Clca3a1);ENSCHIG00000005085(HVCN1);ENSCHIG00000005327(KCNN2);ENSCHIG00000007818(ITPR3);ENSCHIG00000008192(KCNA3);ENSCHIG00000008392(CACNA1G);ENSCHIG00000010227(Piezo2);ENSCHIG00000010620(KCNC1);ENSCHIG00000010972(CACNG1);ENSCHIG00000011485(GLRA3);ENSCHIG00000012607(TMEM150C);ENSCHIG00000013440(CACNA1S…
protein kinase binding	1.56e-05	0.000707084	ENSCHIG00000000189(FAM83H);ENSCHIG00000000264(DOK7);ENSCHIG00000002435(TUBA4A);ENSCHIG00000002572(PRC1);ENSCHIG00000002578(SOCS5);ENSCHIG00000007694(UNC5C);ENSCHIG00000008359(SPRY2);ENSCHIG00000009814(LDB3);ENSCHIG00000009875(RACGAP1);ENSCHIG00000009916(TJP2);ENSCHIG00000010381(STING1);ENSCHIG00000011243(SPRED1);ENSCHIG00000011702(DUSP16);ENSCHIG00000011803(MAP3K7);ENSCHIG00000012147(PTPRK);ENSCH…
identical protein binding	2.04e-05	0.000905621	ENSCHIG00000000098(SRPX2);ENSCHIG00000000246(RENBP);ENSCHIG00000000284(HCFC1);ENSCHIG00000000331(FGFRL1);ENSCHIG00000000360(NDC80);ENSCHIG00000001865(MX1);ENSCHIG00000002047(KCNJ2);ENSCHIG00000002285(DAPK2);ENSCHIG00000003191(MID1IP1);ENSCHIG00000004508(FUS);ENSCHIG00000004554(TLNRD1);ENSCHIG00000005085(HVCN1);ENSCHIG00000005158(DLK2);ENSCHIG00000005194(PDGFRA);ENSCHIG00000005361(STC2);ENSCHIG000…
sulfur compound binding	2.41e-05	0.00104532	ENSCHIG00000000331(FGFRL1);ENSCHIG00000000920(NAV2);ENSCHIG00000001557(CCDC80);ENSCHIG00000009242(VEGFA);ENSCHIG00000010277(IMPG2);ENSCHIG00000011006(FGFR1);ENSCHIG00000012683(FGF10);ENSCHIG00000013345(MGST2);ENSCHIG00000013682(RSPO3);ENSCHIG00000014291(SFRP1);ENSCHIG00000015152(COMP);ENSCHIG00000015994(LIPG);ENSCHIG00000016288(SERPINE2);ENSCHIG00000016627(THBS2);ENSCHIG00000017436(MPO);ENSCHIG00…
calcium ion binding	2.7e-05	0.00114684	ENSCHIG00000000151(CRELD2);ENSCHIG00000000185(PPP2R3B);ENSCHIG00000000465(CCBE1);ENSCHIG00000000498(Egfl6);ENSCHIG00000001109(EFHD1);ENSCHIG00000002956(SYT5);ENSCHIG00000003108(MYL11);ENSCHIG00000004066(SUSD1);ENSCHIG00000004756(HEG1);ENSCHIG00000005158(DLK2);ENSCHIG00000006627(PCDHB14);ENSCHIG00000006635(CD248);ENSCHIG00000007626(CDH4);ENSCHIG00000007677(SLIT3);ENSCHIG00000008154(MACF1);ENSCHIG0…
cell adhesion molecule binding	2.76e-05	0.00114877	ENSCHIG00000006698(TRPC4);ENSCHIG00000008779(CD1D);ENSCHIG00000008887(CD9);ENSCHIG00000012379(CDH17);ENSCHIG00000013972(ITGB6);ENSCHIG00000014730(CTNNA2);ENSCHIG00000014910(SPP1);ENSCHIG00000015152(COMP);ENSCHIG00000015240(PTPRM);ENSCHIG00000015252(ARVCF);ENSCHIG00000015291(JAM2);ENSCHIG00000015852(NDRG1);ENSCHIG00000015941(ICAM1);ENSCHIG00000016083(CTNNA3);ENSCHIG00000016136(TBC1D2);ENSCHIG00000…
voltage-gated channel activity	2.83e-05	0.00115244	ENSCHIG00000000850(ANO6);ENSCHIG00000001734(CACNB2);ENSCHIG00000002047(KCNJ2);ENSCHIG00000005085(HVCN1);ENSCHIG00000008192(KCNA3);ENSCHIG00000008392(CACNA1G);ENSCHIG00000010620(KCNC1);ENSCHIG00000010972(CACNG1);ENSCHIG00000013440(CACNA1S);ENSCHIG00000014613(KCNQ4);ENSCHIG00000015137(CLCN6);ENSCHIG00000015448(CACNA1C);ENSCHIG00000016229(GRIN1);ENSCHIG00000016788(CACNA1A);ENSCHIG00000018000(CACNA1H…
transmembrane receptor protein tyrosine kinase activator activity	3.42e-05	0.00136548	ENSCHIG00000000483(EREG);ENSCHIG00000009242(VEGFA);ENSCHIG00000015847(AREG);ENSCHIG00000018246(ANGPT4);ENSCHIG00000020263(ALKAL2);ENSCHIG00000020968(IGF2);ENSCHIG00000022689(HBEGF);ENSCHIG00000027047(ALKAL1)
transmembrane receptor protein tyrosine kinase activity	3.59e-05	0.00139788	ENSCHIG00000000331(FGFRL1);ENSCHIG00000005194(PDGFRA);ENSCHIG00000010670(NTRK3);ENSCHIG00000011006(FGFR1);ENSCHIG00000013969(ERBB3);ENSCHIG00000015303(EPHB6);ENSCHIG00000015544(EPHA3);ENSCHIG00000016323(ROS1);ENSCHIG00000019587(FLT1);ENSCHIG00000020693(EPHA7);ENSCHIG00000021066(EFEMP1);ENSCHIG00000021379(EPHA1);ENSCHIG00000021480(RET);ENSCHIG00000022795(EPHB2);ENSCHIG00000023122(NTRK2);ENSCHIG000…
cation channel activity	3.64e-05	0.00139788	ENSCHIG00000000850(ANO6);ENSCHIG00000001734(CACNB2);ENSCHIG00000002047(KCNJ2);ENSCHIG00000005085(HVCN1);ENSCHIG00000005327(KCNN2);ENSCHIG00000006698(TRPC4);ENSCHIG00000007818(ITPR3);ENSCHIG00000008192(KCNA3);ENSCHIG00000008392(CACNA1G);ENSCHIG00000009025(KCNK12);ENSCHIG00000010620(KCNC1);ENSCHIG00000010972(CACNG1);ENSCHIG00000013440(CACNA1S);ENSCHIG00000014117(ABCC8);ENSCHIG00000014164(RYR1);ENSC…
purine ribonucleotide binding	3.83e-05	0.00144077	ENSCHIG00000000143(YES1);ENSCHIG00000000353(CDK1);ENSCHIG00000000440(ATP2B3);ENSCHIG00000000522(AGAP2);ENSCHIG00000000804(PLK3);ENSCHIG00000001675(RHOU);ENSCHIG00000001851(KIF23);ENSCHIG00000001865(MX1);ENSCHIG00000001883(EFL1);ENSCHIG00000002285(DAPK2);ENSCHIG00000002331(MYO16);ENSCHIG00000002435(TUBA4A);ENSCHIG00000002772(KIF18A);ENSCHIG00000003841(PBK);ENSCHIG00000005194(PDGFRA);ENSCHIG0000000…
ribonucleotide binding	4e-05	0.00147245	ENSCHIG00000000143(YES1);ENSCHIG00000000353(CDK1);ENSCHIG00000000440(ATP2B3);ENSCHIG00000000522(AGAP2);ENSCHIG00000000804(PLK3);ENSCHIG00000001675(RHOU);ENSCHIG00000001851(KIF23);ENSCHIG00000001865(MX1);ENSCHIG00000001883(EFL1);ENSCHIG00000002285(DAPK2);ENSCHIG00000002331(MYO16);ENSCHIG00000002435(TUBA4A);ENSCHIG00000002772(KIF18A);ENSCHIG00000003841(PBK);ENSCHIG00000005194(PDGFRA);ENSCHIG0000000…
calcium channel activity	4.06e-05	0.00147245	ENSCHIG00000001734(CACNB2);ENSCHIG00000006698(TRPC4);ENSCHIG00000007818(ITPR3);ENSCHIG00000008392(CACNA1G);ENSCHIG00000010972(CACNG1);ENSCHIG00000013440(CACNA1S);ENSCHIG00000014164(RYR1);ENSCHIG00000015448(CACNA1C);ENSCHIG00000016229(GRIN1);ENSCHIG00000016600(ITPR2);ENSCHIG00000016788(CACNA1A);ENSCHIG00000017260(TRPM4);ENSCHIG00000018000(CACNA1H);ENSCHIG00000019272(ORAI1);ENSCHIG00000020430(TMC2)…
microtubule motor activity	4.32e-05	0.00153733	ENSCHIG00000001851(KIF23);ENSCHIG00000002772(KIF18A);ENSCHIG00000009318(KIF24);ENSCHIG00000010331(DNAH7);ENSCHIG00000012350(KIF20B);ENSCHIG00000013210(KIF15);ENSCHIG00000017710(KIF4A);ENSCHIG00000018049(CENPE);ENSCHIG00000018268(KIF11);ENSCHIG00000019665(KIFC1);ENSCHIG00000021036(KIF18B);ENSCHIG00000021902(KIF2C);ENSCHIG00000023344(KIF26A);ENSCHIG00000023432(KIF20A);ENSCHIG00000023478(KIF6);ENSCH…
voltage-gated ion channel activity	5.06e-05	0.00173912	ENSCHIG00000000850(ANO6);ENSCHIG00000001734(CACNB2);ENSCHIG00000002047(KCNJ2);ENSCHIG00000005085(HVCN1);ENSCHIG00000008192(KCNA3);ENSCHIG00000008392(CACNA1G);ENSCHIG00000010620(KCNC1);ENSCHIG00000010972(CACNG1);ENSCHIG00000013440(CACNA1S);ENSCHIG00000014613(KCNQ4);ENSCHIG00000015137(CLCN6);ENSCHIG00000015448(CACNA1C);ENSCHIG00000016229(GRIN1);ENSCHIG00000016788(CACNA1A);ENSCHIG00000018000(CACNA1H…
cation transmembrane transporter activity	5.12e-05	0.00173912	ENSCHIG00000000440(ATP2B3);ENSCHIG00000000814(SLC45A3);ENSCHIG00000000850(ANO6);ENSCHIG00000001165(SLC38A1);ENSCHIG00000001734(CACNB2);ENSCHIG00000002047(KCNJ2);ENSCHIG00000005085(HVCN1);ENSCHIG00000005327(KCNN2);ENSCHIG00000005567(MFSD2A);ENSCHIG00000006698(TRPC4);ENSCHIG00000007598(SFXN3);ENSCHIG00000007818(ITPR3);ENSCHIG00000008192(KCNA3);ENSCHIG00000008392(CACNA1G);ENSCHIG00000009025(KCNK12);…
purine ribonucleoside triphosphate binding	5.14e-05	0.00173912	ENSCHIG00000000143(YES1);ENSCHIG00000000353(CDK1);ENSCHIG00000000440(ATP2B3);ENSCHIG00000000522(AGAP2);ENSCHIG00000000804(PLK3);ENSCHIG00000001675(RHOU);ENSCHIG00000001851(KIF23);ENSCHIG00000001865(MX1);ENSCHIG00000001883(EFL1);ENSCHIG00000002285(DAPK2);ENSCHIG00000002331(MYO16);ENSCHIG00000002435(TUBA4A);ENSCHIG00000002772(KIF18A);ENSCHIG00000003841(PBK);ENSCHIG00000005194(PDGFRA);ENSCHIG0000000…
purine nucleotide binding	5.98e-05	0.0019892	ENSCHIG00000000143(YES1);ENSCHIG00000000353(CDK1);ENSCHIG00000000440(ATP2B3);ENSCHIG00000000522(AGAP2);ENSCHIG00000000804(PLK3);ENSCHIG00000001675(RHOU);ENSCHIG00000001851(KIF23);ENSCHIG00000001865(MX1);ENSCHIG00000001883(EFL1);ENSCHIG00000002285(DAPK2);ENSCHIG00000002331(MYO16);ENSCHIG00000002435(TUBA4A);ENSCHIG00000002772(KIF18A);ENSCHIG00000003841(PBK);ENSCHIG00000005194(PDGFRA);ENSCHIG0000000…
protein tyrosine kinase activator activity	7.23e-05	0.00236309	ENSCHIG00000000483(EREG);ENSCHIG00000009242(VEGFA);ENSCHIG00000013969(ERBB3);ENSCHIG00000015847(AREG);ENSCHIG00000016688(CCL5);ENSCHIG00000016921(HTR2A);ENSCHIG00000018246(ANGPT4);ENSCHIG00000020263(ALKAL2);ENSCHIG00000020968(IGF2);ENSCHIG00000022689(HBEGF);ENSCHIG00000027047(ALKAL1)
actin filament binding	8.59e-05	0.00276296	ENSCHIG00000001734(CACNB2);ENSCHIG00000006759(SHROOM4);ENSCHIG00000008364(SPTBN5);ENSCHIG00000008714(MYH8);ENSCHIG00000008742(XIRP2);ENSCHIG00000010063(ACTN2);ENSCHIG00000012180(XIRP1);ENSCHIG00000013084(SYNE3);ENSCHIG00000014472(SCIN);ENSCHIG00000014730(CTNNA2);ENSCHIG00000015146(MYL4);ENSCHIG00000015903(RCSD1);ENSCHIG00000016083(CTNNA3);ENSCHIG00000016403(SVIL);ENSCHIG00000017127(MYH6);ENSCHIG0…
ion channel activity	9.38e-05	0.00297022	ENSCHIG00000000850(ANO6);ENSCHIG00000001734(CACNB2);ENSCHIG00000002047(KCNJ2);ENSCHIG00000002248(Clca3a1);ENSCHIG00000005085(HVCN1);ENSCHIG00000005327(KCNN2);ENSCHIG00000006698(TRPC4);ENSCHIG00000007818(ITPR3);ENSCHIG00000008192(KCNA3);ENSCHIG00000008392(CACNA1G);ENSCHIG00000009025(KCNK12);ENSCHIG00000010227(Piezo2);ENSCHIG00000010620(KCNC1);ENSCHIG00000010972(CACNG1);ENSCHIG00000011485(GLRA3);EN…
ion transmembrane transporter activity	9.62e-05	0.00299925	ENSCHIG00000000440(ATP2B3);ENSCHIG00000000814(SLC45A3);ENSCHIG00000000850(ANO6);ENSCHIG00000001165(SLC38A1);ENSCHIG00000001734(CACNB2);ENSCHIG00000002047(KCNJ2);ENSCHIG00000002248(Clca3a1);ENSCHIG00000005085(HVCN1);ENSCHIG00000005327(KCNN2);ENSCHIG00000005567(MFSD2A);ENSCHIG00000006698(TRPC4);ENSCHIG00000007598(SFXN3);ENSCHIG00000007818(ITPR3);ENSCHIG00000008192(KCNA3);ENSCHIG00000008392(CACNA1G)…
kinase regulator activity	9.9e-05	0.00303811	ENSCHIG00000000483(EREG);ENSCHIG00000004220(SPRY4);ENSCHIG00000008359(SPRY2);ENSCHIG00000009242(VEGFA);ENSCHIG00000009799(NCKAP1L);ENSCHIG00000011243(SPRED1);ENSCHIG00000011473(TGFBR2);ENSCHIG00000012951(BMP2);ENSCHIG00000013189(CAMK2N1);ENSCHIG00000013969(ERBB3);ENSCHIG00000015662(MAP3K13);ENSCHIG00000015779(PIK3R3);ENSCHIG00000015847(AREG);ENSCHIG00000015916(MAP3K20);ENSCHIG00000016012(CDKN1B);…
growth factor binding	0.000114024	0.00344664	ENSCHIG00000000098(SRPX2);ENSCHIG00000001960(VASN);ENSCHIG00000005194(PDGFRA);ENSCHIG00000009367(OSMR);ENSCHIG00000011006(FGFR1);ENSCHIG00000011473(TGFBR2);ENSCHIG00000011607(IGFBP5);ENSCHIG00000012394(IL6R);ENSCHIG00000013031(ITGA6);ENSCHIG00000013969(ERBB3);ENSCHIG00000014349(LIFR);ENSCHIG00000015521(TGFBR3);ENSCHIG00000015588(IGFBP1);ENSCHIG00000019080(NGFR);ENSCHIG00000019587(FLT1);ENSCHIG000…
small molecule binding	0.000119494	0.00355808	ENSCHIG00000000143(YES1);ENSCHIG00000000353(CDK1);ENSCHIG00000000440(ATP2B3);ENSCHIG00000000474(GRM7);ENSCHIG00000000522(AGAP2);ENSCHIG00000000804(PLK3);ENSCHIG00000001675(RHOU);ENSCHIG00000001851(KIF23);ENSCHIG00000001865(MX1);ENSCHIG00000001883(EFL1);ENSCHIG00000002285(DAPK2);ENSCHIG00000002331(MYO16);ENSCHIG00000002435(TUBA4A);ENSCHIG00000002772(KIF18A);ENSCHIG00000003841(PBK);ENSCHIG000000048…
inorganic cation transmembrane transporter activity	0.000140088	0.00410992	ENSCHIG00000000440(ATP2B3);ENSCHIG00000000814(SLC45A3);ENSCHIG00000000850(ANO6);ENSCHIG00000001734(CACNB2);ENSCHIG00000002047(KCNJ2);ENSCHIG00000005085(HVCN1);ENSCHIG00000005327(KCNN2);ENSCHIG00000005567(MFSD2A);ENSCHIG00000006698(TRPC4);ENSCHIG00000007818(ITPR3);ENSCHIG00000008192(KCNA3);ENSCHIG00000008392(CACNA1G);ENSCHIG00000009025(KCNK12);ENSCHIG00000009059(SLC6A13);ENSCHIG00000010349(SLC6A20…
DNA secondary structure binding	0.000167652	0.00483162	ENSCHIG00000002921(H1-0);ENSCHIG00000007965(RAD18);ENSCHIG00000009157(NEIL3);ENSCHIG00000010329(BLM);ENSCHIG00000011146(RECQL4);ENSCHIG00000013888(GEN1);ENSCHIG00000013893(HMGA2);ENSCHIG00000014123(RAD51AP1);ENSCHIG00000016206(MEF2C);ENSCHIG00000021749(ABL1);ENSCHIG00000023309(CLSPN)
inorganic molecular entity transmembrane transporter activity	0.000169531	0.00483162	ENSCHIG00000000440(ATP2B3);ENSCHIG00000000814(SLC45A3);ENSCHIG00000000850(ANO6);ENSCHIG00000001734(CACNB2);ENSCHIG00000002047(KCNJ2);ENSCHIG00000002248(Clca3a1);ENSCHIG00000005085(HVCN1);ENSCHIG00000005327(KCNN2);ENSCHIG00000005567(MFSD2A);ENSCHIG00000006698(TRPC4);ENSCHIG00000007818(ITPR3);ENSCHIG00000008192(KCNA3);ENSCHIG00000008392(CACNA1G);ENSCHIG00000009025(KCNK12);ENSCHIG00000009059(SLC6A13…
guanyl-nucleotide exchange factor activity	0.000178619	0.00501895	ENSCHIG00000001085(DOCK5);ENSCHIG00000003569(DENND2B);ENSCHIG00000004441(NET1);ENSCHIG00000008445(KALRN);ENSCHIG00000008645(NGEF);ENSCHIG00000009741(ARHGEF19);ENSCHIG00000010621(RAPGEF3);ENSCHIG00000010969(DOCK10);ENSCHIG00000011155(VAV1);ENSCHIG00000011933(PLEKHG1);ENSCHIG00000012404(DNMBP);ENSCHIG00000012613(ARHGEF26);ENSCHIG00000014695(DOCK8);ENSCHIG00000014845(PREX1);ENSCHIG00000014998(PLEKHG…
voltage-gated cation channel activity	0.000191821	0.00531504	ENSCHIG00000001734(CACNB2);ENSCHIG00000002047(KCNJ2);ENSCHIG00000005085(HVCN1);ENSCHIG00000008192(KCNA3);ENSCHIG00000008392(CACNA1G);ENSCHIG00000010620(KCNC1);ENSCHIG00000010972(CACNG1);ENSCHIG00000013440(CACNA1S);ENSCHIG00000014613(KCNQ4);ENSCHIG00000015448(CACNA1C);ENSCHIG00000016229(GRIN1);ENSCHIG00000016788(CACNA1A);ENSCHIG00000018000(CACNA1H);ENSCHIG00000018348(KCNQ5);ENSCHIG00000018841(KCNJ…
nucleotide binding	0.000207338	0.00558972	ENSCHIG00000000143(YES1);ENSCHIG00000000353(CDK1);ENSCHIG00000000440(ATP2B3);ENSCHIG00000000522(AGAP2);ENSCHIG00000000804(PLK3);ENSCHIG00000001675(RHOU);ENSCHIG00000001851(KIF23);ENSCHIG00000001865(MX1);ENSCHIG00000001883(EFL1);ENSCHIG00000002285(DAPK2);ENSCHIG00000002331(MYO16);ENSCHIG00000002435(TUBA4A);ENSCHIG00000002772(KIF18A);ENSCHIG00000003841(PBK);ENSCHIG00000004836(ERO1A);ENSCHIG00000005…
nucleoside phosphate binding	0.000207338	0.00558972	ENSCHIG00000000143(YES1);ENSCHIG00000000353(CDK1);ENSCHIG00000000440(ATP2B3);ENSCHIG00000000522(AGAP2);ENSCHIG00000000804(PLK3);ENSCHIG00000001675(RHOU);ENSCHIG00000001851(KIF23);ENSCHIG00000001865(MX1);ENSCHIG00000001883(EFL1);ENSCHIG00000002285(DAPK2);ENSCHIG00000002331(MYO16);ENSCHIG00000002435(TUBA4A);ENSCHIG00000002772(KIF18A);ENSCHIG00000003841(PBK);ENSCHIG00000004836(ERO1A);ENSCHIG00000005…
nuclear receptor activity	0.000254785	0.00677728	ENSCHIG00000009664(NR4A1);ENSCHIG00000012843(NR4A2);ENSCHIG00000014058(ESR1);ENSCHIG00000015877(PPARG);ENSCHIG00000019440(AHR);ENSCHIG00000020292(NR4A3);ENSCHIG00000020650(ESRRG);ENSCHIG00000021567(AR);ENSCHIG00000021765(PGR);ENSCHIG00000023543(RARG);ENSCHIG00000023586(VDR);ENSCHIG00000025775(RORA);ENSCHIG00000026695(RXRG)
protein kinase regulator activity	0.000278879	0.00732058	ENSCHIG00000000483(EREG);ENSCHIG00000004220(SPRY4);ENSCHIG00000008359(SPRY2);ENSCHIG00000009242(VEGFA);ENSCHIG00000009799(NCKAP1L);ENSCHIG00000011243(SPRED1);ENSCHIG00000012951(BMP2);ENSCHIG00000013189(CAMK2N1);ENSCHIG00000013969(ERBB3);ENSCHIG00000015662(MAP3K13);ENSCHIG00000015847(AREG);ENSCHIG00000015916(MAP3K20);ENSCHIG00000016012(CDKN1B);ENSCHIG00000016154(PIK3CA);ENSCHIG00000016273(CCNB1);E…
catalytic activity, acting on DNA	0.000309645	0.00802263	ENSCHIG00000000920(NAV2);ENSCHIG00000007241(POLE);ENSCHIG00000007545(BTAF1);ENSCHIG00000008966(CHTF18);ENSCHIG00000009155(FEN1);ENSCHIG00000009157(NEIL3);ENSCHIG00000009967(ERCC6L);ENSCHIG00000010246(INO80);ENSCHIG00000010329(BLM);ENSCHIG00000010638(TWNK);ENSCHIG00000011162(PGBD5);ENSCHIG00000011167(MUTYH);ENSCHIG00000012498(TOP2A);ENSCHIG00000013001(EXO1);ENSCHIG00000013357(MEIOB);ENSCHIG0000001…
ligand-activated transcription factor activity	0.000344582	0.00881335	ENSCHIG00000009664(NR4A1);ENSCHIG00000012843(NR4A2);ENSCHIG00000014058(ESR1);ENSCHIG00000015877(PPARG);ENSCHIG00000019440(AHR);ENSCHIG00000020292(NR4A3);ENSCHIG00000020650(ESRRG);ENSCHIG00000021567(AR);ENSCHIG00000021765(PGR);ENSCHIG00000023543(RARG);ENSCHIG00000023586(VDR);ENSCHIG00000025775(RORA);ENSCHIG00000026695(RXRG)
lipid binding	0.000350387	0.00884838	ENSCHIG00000002047(KCNJ2);ENSCHIG00000002956(SYT5);ENSCHIG00000003548(LDLRAP1);ENSCHIG00000004734(FITM1);ENSCHIG00000004895(STARD5);ENSCHIG00000005054(PHLDA1);ENSCHIG00000007034(PACSIN3);ENSCHIG00000007585(SNX24);ENSCHIG00000007818(ITPR3);ENSCHIG00000008779(CD1D);ENSCHIG00000009541(ARAP3);ENSCHIG00000009664(NR4A1);ENSCHIG00000009875(RACGAP1);ENSCHIG00000010063(ACTN2);ENSCHIG00000010319(APOL3);ENS…
signaling receptor activator activity	0.000368104	0.0091796	ENSCHIG00000000212(ADCYAP1);ENSCHIG00000000483(EREG);ENSCHIG00000000579(SEMA4D);ENSCHIG00000002096(F2RL2);ENSCHIG00000005361(STC2);ENSCHIG00000009242(VEGFA);ENSCHIG00000009322(HGF);ENSCHIG00000009523(WNT9A);ENSCHIG00000010442(CXCL5);ENSCHIG00000010708(STC1);ENSCHIG00000010857(CDC42EP2);ENSCHIG00000011175(CCL17);ENSCHIG00000011883(EDN1);ENSCHIG00000012291(IL6);ENSCHIG00000012683(FGF10);ENSCHIG0000…
signaling receptor regulator activity	0.000441979	0.0108858	ENSCHIG00000000212(ADCYAP1);ENSCHIG00000000483(EREG);ENSCHIG00000000579(SEMA4D);ENSCHIG00000002096(F2RL2);ENSCHIG00000005361(STC2);ENSCHIG00000009242(VEGFA);ENSCHIG00000009322(HGF);ENSCHIG00000009523(WNT9A);ENSCHIG00000010442(CXCL5);ENSCHIG00000010708(STC1);ENSCHIG00000010857(CDC42EP2);ENSCHIG00000011175(CCL17);ENSCHIG00000011883(EDN1);ENSCHIG00000012291(IL6);ENSCHIG00000012683(FGF10);ENSCHIG0000…
ATP-dependent activity	0.000509036	0.0123845	ENSCHIG00000000100(ACSL4);ENSCHIG00000000440(ATP2B3);ENSCHIG00000000920(NAV2);ENSCHIG00000001851(KIF23);ENSCHIG00000002772(KIF18A);ENSCHIG00000005401(SMC2);ENSCHIG00000005567(MFSD2A);ENSCHIG00000007182(ATP10A);ENSCHIG00000007254(ABCG1);ENSCHIG00000007545(BTAF1);ENSCHIG00000008714(MYH8);ENSCHIG00000008966(CHTF18);ENSCHIG00000009225(TMEM30B);ENSCHIG00000009318(KIF24);ENSCHIG00000009607(ABCC4);ENSCH…
GTPase regulator activity	0.000575173	0.0136604	ENSCHIG00000000522(AGAP2);ENSCHIG00000001085(DOCK5);ENSCHIG00000002071(CHML);ENSCHIG00000002829(ARHGAP10);ENSCHIG00000003569(DENND2B);ENSCHIG00000004441(NET1);ENSCHIG00000006935(GMIP);ENSCHIG00000008445(KALRN);ENSCHIG00000008645(NGEF);ENSCHIG00000009541(ARAP3);ENSCHIG00000009741(ARHGEF19);ENSCHIG00000009799(NCKAP1L);ENSCHIG00000009875(RACGAP1);ENSCHIG00000010621(RAPGEF3);ENSCHIG00000010857(CDC42E…
nucleoside-triphosphatase regulator activity	0.000575173	0.0136604	ENSCHIG00000000522(AGAP2);ENSCHIG00000001085(DOCK5);ENSCHIG00000002071(CHML);ENSCHIG00000002829(ARHGAP10);ENSCHIG00000003569(DENND2B);ENSCHIG00000004441(NET1);ENSCHIG00000006935(GMIP);ENSCHIG00000008445(KALRN);ENSCHIG00000008645(NGEF);ENSCHIG00000009541(ARAP3);ENSCHIG00000009741(ARHGEF19);ENSCHIG00000009799(NCKAP1L);ENSCHIG00000009875(RACGAP1);ENSCHIG00000010621(RAPGEF3);ENSCHIG00000010857(CDC42E…
tropomyosin binding	0.00060954	0.0141399	ENSCHIG00000007211(LMOD1);ENSCHIG00000017627(LMOD3);ENSCHIG00000020704(TNNT2);ENSCHIG00000021226(TNNT1);ENSCHIG00000023123(PYCARD);ENSCHIG00000023166(TMOD4);ENSCHIG00000023924(LMOD2)
calcium-release channel activity	0.00060954	0.0141399	ENSCHIG00000007818(ITPR3);ENSCHIG00000014164(RYR1);ENSCHIG00000016600(ITPR2);ENSCHIG00000023789(RYR3);ENSCHIG00000024724(TPCN2);ENSCHIG00000027015(RYR2);ENSCHIG00000027241(TPCN1)
channel activity	0.000632347	0.014276	ENSCHIG00000000850(ANO6);ENSCHIG00000001734(CACNB2);ENSCHIG00000002047(KCNJ2);ENSCHIG00000002248(Clca3a1);ENSCHIG00000005085(HVCN1);ENSCHIG00000005327(KCNN2);ENSCHIG00000006698(TRPC4);ENSCHIG00000007818(ITPR3);ENSCHIG00000008192(KCNA3);ENSCHIG00000008392(CACNA1G);ENSCHIG00000009025(KCNK12);ENSCHIG00000010227(Piezo2);ENSCHIG00000010620(KCNC1);ENSCHIG00000010972(CACNG1);ENSCHIG00000011485(GLRA3);EN…
passive transmembrane transporter activity	0.000632347	0.014276	ENSCHIG00000000850(ANO6);ENSCHIG00000001734(CACNB2);ENSCHIG00000002047(KCNJ2);ENSCHIG00000002248(Clca3a1);ENSCHIG00000005085(HVCN1);ENSCHIG00000005327(KCNN2);ENSCHIG00000006698(TRPC4);ENSCHIG00000007818(ITPR3);ENSCHIG00000008192(KCNA3);ENSCHIG00000008392(CACNA1G);ENSCHIG00000009025(KCNK12);ENSCHIG00000010227(Piezo2);ENSCHIG00000010620(KCNC1);ENSCHIG00000010972(CACNG1);ENSCHIG00000011485(GLRA3);EN…
ligand-gated calcium channel activity	0.000638492	0.014276	ENSCHIG00000007818(ITPR3);ENSCHIG00000014164(RYR1);ENSCHIG00000016229(GRIN1);ENSCHIG00000016600(ITPR2);ENSCHIG00000023789(RYR3);ENSCHIG00000024724(TPCN2);ENSCHIG00000027015(RYR2);ENSCHIG00000027241(TPCN1);ENSCHIG00000027247(GRIN2D)
receptor ligand activity	0.00064403	0.014276	ENSCHIG00000000212(ADCYAP1);ENSCHIG00000000483(EREG);ENSCHIG00000000579(SEMA4D);ENSCHIG00000002096(F2RL2);ENSCHIG00000005361(STC2);ENSCHIG00000009242(VEGFA);ENSCHIG00000009322(HGF);ENSCHIG00000009523(WNT9A);ENSCHIG00000010442(CXCL5);ENSCHIG00000010708(STC1);ENSCHIG00000010857(CDC42EP2);ENSCHIG00000011175(CCL17);ENSCHIG00000011883(EDN1);ENSCHIG00000012291(IL6);ENSCHIG00000012683(FGF10);ENSCHIG0000…
voltage-gated calcium channel activity	0.000686227	0.0150442	ENSCHIG00000001734(CACNB2);ENSCHIG00000008392(CACNA1G);ENSCHIG00000010972(CACNG1);ENSCHIG00000013440(CACNA1S);ENSCHIG00000015448(CACNA1C);ENSCHIG00000016788(CACNA1A);ENSCHIG00000018000(CACNA1H);ENSCHIG00000020430(TMC2);ENSCHIG00000021855(CACNB1);ENSCHIG00000024724(TPCN2);MSTRG.15507(CACNA1H)
GTPase activator activity	0.000857717	0.0185994	ENSCHIG00000000522(AGAP2);ENSCHIG00000001085(DOCK5);ENSCHIG00000002829(ARHGAP10);ENSCHIG00000003569(DENND2B);ENSCHIG00000004441(NET1);ENSCHIG00000006935(GMIP);ENSCHIG00000008445(KALRN);ENSCHIG00000008645(NGEF);ENSCHIG00000009541(ARAP3);ENSCHIG00000009741(ARHGEF19);ENSCHIG00000009799(NCKAP1L);ENSCHIG00000009875(RACGAP1);ENSCHIG00000010621(RAPGEF3);ENSCHIG00000010857(CDC42EP2);ENSCHIG00000010969(DO…
actin monomer binding	0.000936676	0.0196702	ENSCHIG00000012574(TMSB4X);ENSCHIG00000015146(MYL4);ENSCHIG00000015910(TMSB15A);ENSCHIG00000017627(LMOD3);ENSCHIG00000019988(MYL2);ENSCHIG00000022759(COBL);ENSCHIG00000023315(MTSS1);ENSCHIG00000023924(LMOD2);ENSCHIG00000024975(COBLL1)
3',5'-cyclic-nucleotide phosphodiesterase activity	0.000936676	0.0196702	ENSCHIG00000007288(PDE4B);ENSCHIG00000016802(PDE2A);ENSCHIG00000017295(PDE4D);ENSCHIG00000017496(PDE9A);ENSCHIG00000017922(PDE6A);ENSCHIG00000022822(PDE10A);ENSCHIG00000023152(PDE8B);ENSCHIG00000025590(PDE3A);ENSCHIG00000026148(PDE7B)
proteoglycan binding	0.000936676	0.0196702	ENSCHIG00000011574(CTSK);ENSCHIG00000015152(COMP);ENSCHIG00000020744(TNC);ENSCHIG00000022004(APOE);ENSCHIG00000022272(FBLN7);ENSCHIG00000022609(GPNMB);ENSCHIG00000025623(LPL);ENSCHIG00000026290(SLIT2);MSTRG.14787(ANOS1)
scavenger receptor activity	0.00106232	0.0220764	ENSCHIG00000002856(ACKR3);ENSCHIG00000005850(HHIPL1);ENSCHIG00000008163(ACKR4);ENSCHIG00000008296(CD163);ENSCHIG00000011076(DMBT1);ENSCHIG00000012690(CD163);ENSCHIG00000015726(CD163);ENSCHIG00000015796(CD163L1);ENSCHIG00000018915(CD163);ENSCHIG00000019133(CXCL16);ENSCHIG00000019421(COLEC12);ENSCHIG00000021057(SCARB2);ENSCHIG00000021895(CD163L1);ENSCHIG00000023220(LOXL4);ENSCHIG00000023668(CD163L1…
anaphase-promoting complex binding	0.00107364	0.0220816	ENSCHIG00000020079(CDC20);ENSCHIG00000021525(CCNF);ENSCHIG00000022851(PLK1);ENSCHIG00000023309(CLSPN);ENSCHIG00000026682(FBXO5)
cadherin binding	0.00124628	0.0253707	ENSCHIG00000006698(TRPC4);ENSCHIG00000014730(CTNNA2);ENSCHIG00000015240(PTPRM);ENSCHIG00000015252(ARVCF);ENSCHIG00000015852(NDRG1);ENSCHIG00000016083(CTNNA3);ENSCHIG00000016136(TBC1D2);ENSCHIG00000026141(OBSCN);ENSCHIG00000026198(PROM1);ENSCHIG00000026793(CTNNA2);ENSCHIG00000026985(FXYD5)
growth factor activity	0.00133478	0.0267034	ENSCHIG00000009242(VEGFA);ENSCHIG00000009322(HGF);ENSCHIG00000012683(FGF10);ENSCHIG00000012951(BMP2);ENSCHIG00000014265(CLEC11A);ENSCHIG00000014962(CSF3);ENSCHIG00000015574(FGF7);ENSCHIG00000015794(JAG2);ENSCHIG00000016286(FGF13);ENSCHIG00000017180(IL11);ENSCHIG00000018863(IGF1);ENSCHIG00000019419(OSGIN1);ENSCHIG00000019581(GDF6);ENSCHIG00000020968(IGF2);ENSCHIG00000020969(MDK);ENSCHIG00000022689…
cyclic-nucleotide phosphodiesterase activity	0.00133852	0.0267034	ENSCHIG00000007288(PDE4B);ENSCHIG00000016802(PDE2A);ENSCHIG00000017295(PDE4D);ENSCHIG00000017496(PDE9A);ENSCHIG00000017922(PDE6A);ENSCHIG00000022822(PDE10A);ENSCHIG00000023152(PDE8B);ENSCHIG00000025590(PDE3A);ENSCHIG00000026148(PDE7B)
protein kinase activator activity	0.00135436	0.026752	ENSCHIG00000000483(EREG);ENSCHIG00000008359(SPRY2);ENSCHIG00000009242(VEGFA);ENSCHIG00000009799(NCKAP1L);ENSCHIG00000012951(BMP2);ENSCHIG00000013969(ERBB3);ENSCHIG00000015662(MAP3K13);ENSCHIG00000015847(AREG);ENSCHIG00000015916(MAP3K20);ENSCHIG00000016154(PIK3CA);ENSCHIG00000016688(CCL5);ENSCHIG00000016921(HTR2A);ENSCHIG00000018246(ANGPT4);ENSCHIG00000020263(ALKAL2);ENSCHIG00000020968(IGF2);ENSCH…
fibronectin binding	0.00152567	0.0297457	ENSCHIG00000001557(CCDC80);ENSCHIG00000009242(VEGFA);ENSCHIG00000011574(CTSK);ENSCHIG00000011607(IGFBP5);ENSCHIG00000017977(FBLN1);ENSCHIG00000021379(EPHA1);ENSCHIG00000024310(IGFBP3);ENSCHIG00000025733(SSC5D)
bioactive lipid receptor activity	0.00153574	0.0297457	ENSCHIG00000008675(S1PR1);ENSCHIG00000013199(S1PR5);ENSCHIG00000017316(LPAR3);ENSCHIG00000021681(SPHK1);ENSCHIG00000022209(S1PR3);ENSCHIG00000026267(LPAR2)
peptide YY receptor activity	0.00179127	0.0333981	ENSCHIG00000012293(NPY1R);ENSCHIG00000018601(NPY4R2);ENSCHIG00000026205(NPY5R)
pancreatic polypeptide receptor activity	0.00179127	0.0333981	ENSCHIG00000012293(NPY1R);ENSCHIG00000018601(NPY4R2);ENSCHIG00000026205(NPY5R)
ryanodine-sensitive calcium-release channel activity	0.00179127	0.0333981	ENSCHIG00000014164(RYR1);ENSCHIG00000023789(RYR3);ENSCHIG00000027015(RYR2)
low voltage-gated calcium channel activity	0.00179127	0.0333981	ENSCHIG00000008392(CACNA1G);ENSCHIG00000018000(CACNA1H);MSTRG.15507(CACNA1H)
kinase activator activity	0.00191977	0.035137	ENSCHIG00000000483(EREG);ENSCHIG00000008359(SPRY2);ENSCHIG00000009242(VEGFA);ENSCHIG00000009799(NCKAP1L);ENSCHIG00000011473(TGFBR2);ENSCHIG00000012951(BMP2);ENSCHIG00000013969(ERBB3);ENSCHIG00000015662(MAP3K13);ENSCHIG00000015847(AREG);ENSCHIG00000015916(MAP3K20);ENSCHIG00000016154(PIK3CA);ENSCHIG00000016688(CCL5);ENSCHIG00000016921(HTR2A);ENSCHIG00000018246(ANGPT4);ENSCHIG00000020263(ALKAL2);ENS…
cargo receptor activity	0.00191977	0.035137	ENSCHIG00000002856(ACKR3);ENSCHIG00000005850(HHIPL1);ENSCHIG00000008163(ACKR4);ENSCHIG00000008296(CD163);ENSCHIG00000011076(DMBT1);ENSCHIG00000012690(CD163);ENSCHIG00000012827(TFR2);ENSCHIG00000015726(CD163);ENSCHIG00000015796(CD163L1);ENSCHIG00000018113(SCARB1);ENSCHIG00000018915(CD163);ENSCHIG00000019133(CXCL16);ENSCHIG00000019421(COLEC12);ENSCHIG00000019614(LDLR);ENSCHIG00000021057(SCARB2);ENS…
transporter activity	0.00204985	0.0371768	ENSCHIG00000000440(ATP2B3);ENSCHIG00000000814(SLC45A3);ENSCHIG00000000850(ANO6);ENSCHIG00000001165(SLC38A1);ENSCHIG00000001734(CACNB2);ENSCHIG00000002047(KCNJ2);ENSCHIG00000002248(Clca3a1);ENSCHIG00000004895(STARD5);ENSCHIG00000005085(HVCN1);ENSCHIG00000005327(KCNN2);ENSCHIG00000005567(MFSD2A);ENSCHIG00000006698(TRPC4);ENSCHIG00000007182(ATP10A);ENSCHIG00000007254(ABCG1);ENSCHIG00000007598(SFXN3)…
sodium ion transmembrane transporter activity	0.00215601	0.0387247	ENSCHIG00000005567(MFSD2A);ENSCHIG00000009059(SLC6A13);ENSCHIG00000010349(SLC6A20);ENSCHIG00000010558(SLC9A5);ENSCHIG00000010684(SLC24A3);ENSCHIG00000011571(SLC23A1);ENSCHIG00000013042(SLC4A8);ENSCHIG00000013596(SLC6A12);ENSCHIG00000013823(CNNM4);ENSCHIG00000016540(SLC38A4);ENSCHIG00000017045(SLC1A3);ENSCHIG00000019150(SLC20A1);ENSCHIG00000020127(SCN9A);ENSCHIG00000021090(SLC9A3);ENSCHIG000000214…
heparan sulfate proteoglycan binding	0.00217402	0.0387247	ENSCHIG00000015152(COMP);ENSCHIG00000022004(APOE);ENSCHIG00000022272(FBLN7);ENSCHIG00000025623(LPL);MSTRG.14787(ANOS1)
semaphorin receptor binding	0.00220449	0.03892	ENSCHIG00000000579(SEMA4D);ENSCHIG00000012568(SEMA6D);ENSCHIG00000018089(SEMA6A);ENSCHIG00000018377(SEMA3D);ENSCHIG00000019936(SEMA3E);ENSCHIG00000022875(SEMA3G);ENSCHIG00000025096(SEMA7A);ENSCHIG00000025161(SEMA6B)
bubble DNA binding	0.00265954	0.046542	ENSCHIG00000009157(NEIL3);ENSCHIG00000010329(BLM);ENSCHIG00000011146(RECQL4);ENSCHIG00000021749(ABL1)
voltage-gated sodium channel activity	0.00309935	0.053767	ENSCHIG00000020127(SCN9A);ENSCHIG00000021459(NALCN);ENSCHIG00000021518(SCN4A);ENSCHIG00000023553(SCN2A);ENSCHIG00000024980(SCN1A);ENSCHIG00000026195(SCN1B);ENSCHIG00000027241(TPCN1);MSTRG.15507(CACNA1H)
DNA helicase activity	0.00314524	0.0540927	ENSCHIG00000000920(NAV2);ENSCHIG00000008966(CHTF18);ENSCHIG00000010329(BLM);ENSCHIG00000010638(TWNK);ENSCHIG00000013841(POLQ);ENSCHIG00000014856(PIF1);ENSCHIG00000015958(BRIP1);ENSCHIG00000017476(MCM6);ENSCHIG00000018094(MCM4);ENSCHIG00000023605(ASCC3);ENSCHIG00000024462(RUVBL2);ENSCHIG00000026747(RAD51);ENSCHIG00000027136(MCM7)
ATP hydrolysis activity	0.00352966	0.0601852	ENSCHIG00000000440(ATP2B3);ENSCHIG00000000920(NAV2);ENSCHIG00000005401(SMC2);ENSCHIG00000007182(ATP10A);ENSCHIG00000007254(ABCG1);ENSCHIG00000007545(BTAF1);ENSCHIG00000008714(MYH8);ENSCHIG00000008966(CHTF18);ENSCHIG00000009607(ABCC4);ENSCHIG00000009693(HSP90B1);ENSCHIG00000009805(Abca17);ENSCHIG00000010331(DNAH7);ENSCHIG00000010367(TOR4A);ENSCHIG00000010638(TWNK);ENSCHIG00000011442(MCM5);ENSCHIG0…
death receptor activity	0.00391451	0.0661818	ENSCHIG00000006486(EDA2R);ENSCHIG00000019080(NGFR);ENSCHIG00000020477(TNFRSF1B);MSTRG.10212(--);MSTRG.15561(--)
3',5'-cyclic-AMP phosphodiesterase activity	0.00402336	0.0674505	ENSCHIG00000007288(PDE4B);ENSCHIG00000016802(PDE2A);ENSCHIG00000017295(PDE4D);ENSCHIG00000023152(PDE8B);ENSCHIG00000025590(PDE3A);ENSCHIG00000026148(PDE7B)
chemokine activity	0.00413265	0.0687053	ENSCHIG00000010442(CXCL5);ENSCHIG00000011175(CCL17);ENSCHIG00000014217(CXCL1);ENSCHIG00000015087(PF4);ENSCHIG00000015458(CCL20);ENSCHIG00000016688(CCL5);ENSCHIG00000019133(CXCL16);ENSCHIG00000020142(CXCL8);ENSCHIG00000023547(PPBP);ENSCHIG00000023567(CCL2);ENSCHIG00000024071(CXCL1);ENSCHIG00000026175(CXCL1)
kinesin binding	0.00450763	0.0743201	ENSCHIG00000001689(SHTN1);ENSCHIG00000002572(PRC1);ENSCHIG00000008364(SPTBN5);ENSCHIG00000010620(KCNC1);ENSCHIG00000021036(KIF18B);ENSCHIG00000022240(CLSTN2);ENSCHIG00000023168(RAB29);ENSCHIG00000023451(FAM83D);ENSCHIG00000025347(KTN1)
transmembrane transporter activity	0.00514375	0.0824442	ENSCHIG00000000440(ATP2B3);ENSCHIG00000000814(SLC45A3);ENSCHIG00000000850(ANO6);ENSCHIG00000001165(SLC38A1);ENSCHIG00000001734(CACNB2);ENSCHIG00000002047(KCNJ2);ENSCHIG00000002248(Clca3a1);ENSCHIG00000005085(HVCN1);ENSCHIG00000005327(KCNN2);ENSCHIG00000005567(MFSD2A);ENSCHIG00000006698(TRPC4);ENSCHIG00000007254(ABCG1);ENSCHIG00000007598(SFXN3);ENSCHIG00000007818(ITPR3);ENSCHIG00000008192(KCNA3);E…
transforming growth factor beta binding	0.00516568	0.0824442	ENSCHIG00000001960(VASN);ENSCHIG00000011473(TGFBR2);ENSCHIG00000015521(TGFBR3);ENSCHIG00000024280(LRRC32);ENSCHIG00000024351(LTBP1);ENSCHIG00000026868(ENG);ENSCHIG00000027035(ACVRL1)
lipoprotein particle binding	0.00516568	0.0824442	ENSCHIG00000018113(SCARB1);ENSCHIG00000019421(COLEC12);ENSCHIG00000019614(LDLR);ENSCHIG00000020653(SORL1);ENSCHIG00000021164(PLTP);ENSCHIG00000022004(APOE);ENSCHIG00000025623(LPL)
protein-lipid complex binding	0.00516568	0.0824442	ENSCHIG00000018113(SCARB1);ENSCHIG00000019421(COLEC12);ENSCHIG00000019614(LDLR);ENSCHIG00000020653(SORL1);ENSCHIG00000021164(PLTP);ENSCHIG00000022004(APOE);ENSCHIG00000025623(LPL)
secondary active transmembrane transporter activity	0.00543084	0.0853542	ENSCHIG00000000814(SLC45A3);ENSCHIG00000005567(MFSD2A);ENSCHIG00000009059(SLC6A13);ENSCHIG00000010349(SLC6A20);ENSCHIG00000010558(SLC9A5);ENSCHIG00000010684(SLC24A3);ENSCHIG00000011571(SLC23A1);ENSCHIG00000012379(CDH17);ENSCHIG00000012621(SLC16A3);ENSCHIG00000013042(SLC4A8);ENSCHIG00000013596(SLC6A12);ENSCHIG00000013696(SLC25A22);ENSCHIG00000016540(SLC38A4);ENSCHIG00000016684(UCP2);ENSCHIG0000001…
E-box binding	0.00543358	0.0853542	ENSCHIG00000008573(BMAL1);ENSCHIG00000013197(PER1);ENSCHIG00000014407(TFAP4);ENSCHIG00000015613(HIF1A);ENSCHIG00000015635(TCF21);ENSCHIG00000016970(SCX);ENSCHIG00000017450(NR1D1);ENSCHIG00000017929(HES1);ENSCHIG00000018222(MYBBP1A);ENSCHIG00000021331(MYOG);ENSCHIG00000024108(BHLHE41)
high voltage-gated calcium channel activity	0.00560888	0.0874197	ENSCHIG00000001734(CACNB2);ENSCHIG00000013440(CACNA1S);ENSCHIG00000015448(CACNA1C);ENSCHIG00000016788(CACNA1A)
protein serine/threonine kinase activity	0.00587922	0.0909228	ENSCHIG00000000353(CDK1);ENSCHIG00000000804(PLK3);ENSCHIG00000002285(DAPK2);ENSCHIG00000003841(PBK);ENSCHIG00000008445(KALRN);ENSCHIG00000010408(HJV);ENSCHIG00000010465(HASPIN);ENSCHIG00000011473(TGFBR2);ENSCHIG00000011803(MAP3K7);ENSCHIG00000011829(PKMYT1);ENSCHIG00000011834(MASTL);ENSCHIG00000011930(CAMK4);ENSCHIG00000011982(BUB1);ENSCHIG00000012078(MAST1);ENSCHIG00000012098(IKBKE);ENSCHIG00000…
organic anion transmembrane transporter activity	0.0060586	0.0929762	ENSCHIG00000001165(SLC38A1);ENSCHIG00000005567(MFSD2A);ENSCHIG00000007598(SFXN3);ENSCHIG00000009059(SLC6A13);ENSCHIG00000010349(SLC6A20);ENSCHIG00000011571(SLC23A1);ENSCHIG00000012243(SLC2A3);ENSCHIG00000012621(SLC16A3);ENSCHIG00000013042(SLC4A8);ENSCHIG00000013596(SLC6A12);ENSCHIG00000013696(SLC25A22);ENSCHIG00000015523(SLC2A1);ENSCHIG00000016301(SLC26A7);ENSCHIG00000016540(SLC38A4);ENSCHIG00000…
ATP-dependent activity, acting on DNA	0.00614001	0.0935063	ENSCHIG00000000920(NAV2);ENSCHIG00000007545(BTAF1);ENSCHIG00000008966(CHTF18);ENSCHIG00000009967(ERCC6L);ENSCHIG00000010246(INO80);ENSCHIG00000010329(BLM);ENSCHIG00000010638(TWNK);ENSCHIG00000012498(TOP2A);ENSCHIG00000013841(POLQ);ENSCHIG00000014517(CECR2);ENSCHIG00000014856(PIF1);ENSCHIG00000015958(BRIP1);ENSCHIG00000016940(ATAD5);ENSCHIG00000017476(MCM6);ENSCHIG00000018094(MCM4);ENSCHIG00000019…
creatine kinase activity	0.00651305	0.0962484	ENSCHIG00000017850(CKB);ENSCHIG00000018578(CKMT2);ENSCHIG00000024701(CKM)
phosphotransferase activity, nitrogenous group as acceptor	0.00651305	0.0962484	ENSCHIG00000017850(CKB);ENSCHIG00000018578(CKMT2);ENSCHIG00000024701(CKM)
receptor signaling protein tyrosine kinase activator activity	0.00651305	0.0962484	ENSCHIG00000016688(CCL5);ENSCHIG00000020263(ALKAL2);ENSCHIG00000027047(ALKAL1)
muscle alpha-actinin binding	0.00651305	0.0962484	ENSCHIG00000009814(LDB3);ENSCHIG00000015250(MYPN);ENSCHIG00000020183(NRAP)
oxidoreductase activity, acting on peroxide as acceptor	0.00668825	0.0981107	ENSCHIG00000008514(DUOX1);ENSCHIG00000013345(MGST2);ENSCHIG00000017436(MPO);ENSCHIG00000017983(GPX1);ENSCHIG00000020481(GSTK1);ENSCHIG00000021227(CAT);ENSCHIG00000022658(GPX3);ENSCHIG00000023277(PTGS2);ENSCHIG00000023698(SESN2);ENSCHIG00000024614(PTGES);MSTRG.1390(CYP26B1)
actinin binding	0.00712568	0.103764	ENSCHIG00000008473(NFKB1);ENSCHIG00000008742(XIRP2);ENSCHIG00000009814(LDB3);ENSCHIG00000015250(MYPN);ENSCHIG00000015448(CACNA1C);ENSCHIG00000020183(NRAP);ENSCHIG00000026198(PROM1)
integrin binding	0.00751767	0.108679	ENSCHIG00000008887(CD9);ENSCHIG00000012379(CDH17);ENSCHIG00000013972(ITGB6);ENSCHIG00000014910(SPP1);ENSCHIG00000015152(COMP);ENSCHIG00000015291(JAM2);ENSCHIG00000015941(ICAM1);ENSCHIG00000016451(TNN);ENSCHIG00000017128(ISG15);ENSCHIG00000017977(FBLN1);ENSCHIG00000018863(IGF1);ENSCHIG00000019712(ICAM2);ENSCHIG00000020744(TNC);ENSCHIG00000020968(IGF2);ENSCHIG00000021568(IBSP);ENSCHIG00000022209(S1…
protein-containing complex binding	0.00761578	0.109306	ENSCHIG00000000189(FAM83H);ENSCHIG00000000465(CCBE1);ENSCHIG00000001734(CACNB2);ENSCHIG00000001883(EFL1);ENSCHIG00000003548(LDLRAP1);ENSCHIG00000005194(PDGFRA);ENSCHIG00000006555(RNF169);ENSCHIG00000006681(USH1C);ENSCHIG00000006759(SHROOM4);ENSCHIG00000007208(DNAAF1);ENSCHIG00000007347(ANK1);ENSCHIG00000007371(EZH2);ENSCHIG00000007965(RAD18);ENSCHIG00000008364(SPTBN5);ENSCHIG00000008714(MYH8);ENS…
DNA binding, bending	0.00865955	0.122051	ENSCHIG00000002299(FOXD1);ENSCHIG00000011113(HMGB2);ENSCHIG00000012498(TOP2A);ENSCHIG00000013893(HMGA2);ENSCHIG00000025316(LEF1);MSTRG.1438(--)
histone kinase activity	0.00865955	0.122051	ENSCHIG00000000353(CDK1);ENSCHIG00000010465(HASPIN);ENSCHIG00000017278(RPS6KA5);ENSCHIG00000022907(AURKB);ENSCHIG00000024453(AURKA);ENSCHIG00000025345(CHEK1)
cation binding	0.00868737	0.122051	ENSCHIG00000000110(MSS51);ENSCHIG00000000151(CRELD2);ENSCHIG00000000185(PPP2R3B);ENSCHIG00000000188(YPEL1);ENSCHIG00000000345(ADPRHL1);ENSCHIG00000000407(CRIP1);ENSCHIG00000000421(B4GALT6);ENSCHIG00000000465(CCBE1);ENSCHIG00000000474(GRM7);ENSCHIG00000000498(Egfl6);ENSCHIG00000000522(AGAP2);ENSCHIG00000000649(ZCCHC8);ENSCHIG00000001109(EFHD1);ENSCHIG00000002616(TPH2);ENSCHIG00000002956(SYT5);ENSC…
anion transmembrane transporter activity	0.00881475	0.122975	ENSCHIG00000000850(ANO6);ENSCHIG00000001165(SLC38A1);ENSCHIG00000002248(Clca3a1);ENSCHIG00000005567(MFSD2A);ENSCHIG00000007598(SFXN3);ENSCHIG00000009059(SLC6A13);ENSCHIG00000010349(SLC6A20);ENSCHIG00000010684(SLC24A3);ENSCHIG00000011485(GLRA3);ENSCHIG00000011571(SLC23A1);ENSCHIG00000012243(SLC2A3);ENSCHIG00000012621(SLC16A3);ENSCHIG00000013042(SLC4A8);ENSCHIG00000013596(SLC6A12);ENSCHIG0000001369…
receptor tyrosine kinase binding	0.00942004	0.129756	ENSCHIG00000002578(SOCS5);ENSCHIG00000011803(MAP3K7);ENSCHIG00000015637(GAS6);ENSCHIG00000015819(ANGPT1);ENSCHIG00000015863(PCNA);ENSCHIG00000018246(ANGPT4);ENSCHIG00000019161(ANGPT2);ENSCHIG00000020044(DOCK4);ENSCHIG00000020263(ALKAL2);ENSCHIG00000023187(GDNF);ENSCHIG00000026062(GRB14);ENSCHIG00000027047(ALKAL1);MSTRG.6452(IRS1)
metal ion binding	0.00943087	0.129756	ENSCHIG00000000110(MSS51);ENSCHIG00000000151(CRELD2);ENSCHIG00000000185(PPP2R3B);ENSCHIG00000000188(YPEL1);ENSCHIG00000000345(ADPRHL1);ENSCHIG00000000407(CRIP1);ENSCHIG00000000421(B4GALT6);ENSCHIG00000000465(CCBE1);ENSCHIG00000000498(Egfl6);ENSCHIG00000000522(AGAP2);ENSCHIG00000000649(ZCCHC8);ENSCHIG00000001109(EFHD1);ENSCHIG00000002616(TPH2);ENSCHIG00000002956(SYT5);ENSCHIG00000003108(MYL11);ENS…
intracellular ligand-gated ion channel activity	0.00958627	0.130099	ENSCHIG00000007818(ITPR3);ENSCHIG00000014164(RYR1);ENSCHIG00000016600(ITPR2);ENSCHIG00000023789(RYR3);ENSCHIG00000024724(TPCN2);ENSCHIG00000027015(RYR2);ENSCHIG00000027241(TPCN1)
cyclic nucleotide binding	0.00958627	0.130099	ENSCHIG00000007288(PDE4B);ENSCHIG00000008491(BVES);ENSCHIG00000010381(STING1);ENSCHIG00000016800(POPDC3);ENSCHIG00000016802(PDE2A);ENSCHIG00000017295(PDE4D);ENSCHIG00000025066(SLC19A1)
protein kinase C binding	0.00972432	0.131081	ENSCHIG00000009814(LDB3);ENSCHIG00000012498(TOP2A);ENSCHIG00000013613(DSP);ENSCHIG00000014649(PKP2);ENSCHIG00000021749(ABL1);ENSCHIG00000021818(DACT3);ENSCHIG00000022932(SQSTM1);MSTRG.6452(IRS1)
cAMP binding	0.00998344	0.133142	ENSCHIG00000007288(PDE4B);ENSCHIG00000008491(BVES);ENSCHIG00000016800(POPDC3);ENSCHIG00000016802(PDE2A);ENSCHIG00000017295(PDE4D)
neuropeptide Y receptor activity	0.0101441	0.133142	ENSCHIG00000012293(NPY1R);ENSCHIG00000018601(NPY4R2);ENSCHIG00000026205(NPY5R);ENSCHIG00000026596(QRFPR)
transforming growth factor beta-activated receptor activity	0.0101441	0.133142	ENSCHIG00000011473(TGFBR2);ENSCHIG00000015521(TGFBR3);ENSCHIG00000017761(BMPR1B);ENSCHIG00000027035(ACVRL1)
sphingosine-1-phosphate receptor activity	0.0101441	0.133142	ENSCHIG00000008675(S1PR1);ENSCHIG00000013199(S1PR5);ENSCHIG00000021681(SPHK1);ENSCHIG00000022209(S1PR3)
transcription coactivator binding	0.0117076	0.151525	ENSCHIG00000014058(ESR1);ENSCHIG00000014779(GATA2);ENSCHIG00000015613(HIF1A);ENSCHIG00000016866(EPAS1);ENSCHIG00000019440(AHR);ENSCHIG00000021567(AR);ENSCHIG00000021765(PGR);ENSCHIG00000023632(CIT);ENSCHIG00000025775(RORA)
alpha-tubulin binding	0.0117076	0.151525	ENSCHIG00000008457(ARL4C);ENSCHIG00000009875(RACGAP1);ENSCHIG00000010009(CAV3);ENSCHIG00000010070(BEX4);ENSCHIG00000010246(INO80);ENSCHIG00000017026(WIPF3);ENSCHIG00000017234(TRIM36);ENSCHIG00000018459(ENKD1);ENSCHIG00000021261(DLEC1)
active ion transmembrane transporter activity	0.0118396	0.151525	ENSCHIG00000000440(ATP2B3);ENSCHIG00000000814(SLC45A3);ENSCHIG00000005567(MFSD2A);ENSCHIG00000009059(SLC6A13);ENSCHIG00000010349(SLC6A20);ENSCHIG00000010558(SLC9A5);ENSCHIG00000010684(SLC24A3);ENSCHIG00000011571(SLC23A1);ENSCHIG00000012621(SLC16A3);ENSCHIG00000013042(SLC4A8);ENSCHIG00000013596(SLC6A12);ENSCHIG00000013696(SLC25A22);ENSCHIG00000014117(ABCC8);ENSCHIG00000016540(SLC38A4);ENSCHIG00000…
chromatin binding	0.0119438	0.151525	ENSCHIG00000000284(HCFC1);ENSCHIG00000000353(CDK1);ENSCHIG00000002921(H1-0);ENSCHIG00000004508(FUS);ENSCHIG00000005401(SMC2);ENSCHIG00000006555(RNF169);ENSCHIG00000007241(POLE);ENSCHIG00000007371(EZH2);ENSCHIG00000008062(TICRR);ENSCHIG00000008473(NFKB1);ENSCHIG00000009851(KLF14);ENSCHIG00000010137(RBL1);ENSCHIG00000011015(VAX2);ENSCHIG00000011764(ERG);ENSCHIG00000012279(POLR3D);ENSCHIG00000012478…
steroid hormone receptor activity	0.0120291	0.151525	ENSCHIG00000014058(ESR1);ENSCHIG00000020650(ESRRG);ENSCHIG00000021765(PGR);ENSCHIG00000025590(PDE3A);ENSCHIG00000026695(RXRG);MSTRG.6319(PAQR7)
transmembrane receptor protein serine/threonine kinase activity	0.0120291	0.151525	ENSCHIG00000010408(HJV);ENSCHIG00000011473(TGFBR2);ENSCHIG00000015521(TGFBR3);ENSCHIG00000017761(BMPR1B);ENSCHIG00000027035(ACVRL1);MSTRG.3109(LY6D)
calmodulin binding	0.0122059	0.151525	ENSCHIG00000002285(DAPK2);ENSCHIG00000005327(KCNN2);ENSCHIG00000009909(ASPM);ENSCHIG00000010767(Phka2);ENSCHIG00000014164(RYR1);ENSCHIG00000015448(CACNA1C);ENSCHIG00000015900(MYO3A);ENSCHIG00000018108(KCNN4);ENSCHIG00000019080(NGFR);ENSCHIG00000019758(CNN1);ENSCHIG00000020854(IQGAP2);ENSCHIG00000021681(SPHK1);ENSCHIG00000021702(SLC8A1);ENSCHIG00000022769(NOS2);ENSCHIG00000023553(SCN2A);ENSCHIG000…
amino acid:cation symporter activity	0.0126135	0.151525	ENSCHIG00000009059(SLC6A13);ENSCHIG00000010349(SLC6A20);ENSCHIG00000013596(SLC6A12);ENSCHIG00000013696(SLC25A22);ENSCHIG00000016540(SLC38A4);ENSCHIG00000017045(SLC1A3);ENSCHIG00000024785(SLC6A6)
hyaluronic acid binding	0.0126135	0.151525	ENSCHIG00000008055(SUSD5);ENSCHIG00000010277(IMPG2);ENSCHIG00000011650(BCAN);ENSCHIG00000017398(HAPLN4);ENSCHIG00000021491(CD44);ENSCHIG00000026117(VCAN);ENSCHIG00000026654(HMMR)
monooxygenase activity	0.0128183	0.151525	ENSCHIG00000002616(TPH2);ENSCHIG00000004030(CH25H);ENSCHIG00000009100(CYP3A24);ENSCHIG00000014242(FMO5);ENSCHIG00000014570(AGMO);ENSCHIG00000022277(PAM);ENSCHIG00000022769(NOS2);ENSCHIG00000025391(NOS1);ENSCHIG00000026162(TH);ENSCHIG00000026269(TYRP1);MSTRG.10575(CYP2J2);MSTRG.10576(CYP2J2);MSTRG.1390(CYP26B1);MSTRG.14705(MAOB);MSTRG.3016(CYP7B1);MSTRG.6558(CYP20A1);MSTRG.7318(CYP1A1)
protein tyrosine phosphatase activity	0.0128183	0.151525	ENSCHIG00000005570(TNS2);ENSCHIG00000008345(PTPN5);ENSCHIG00000010569(CDKN3);ENSCHIG00000011289(DUSP4);ENSCHIG00000012147(PTPRK);ENSCHIG00000014032(PTPN12);ENSCHIG00000014039(PTPRN);ENSCHIG00000015240(PTPRM);ENSCHIG00000015422(CDC25B);ENSCHIG00000017325(PTPRD);ENSCHIG00000019171(PTPN11);ENSCHIG00000019502(PTPRE);ENSCHIG00000023601(CDC25A);ENSCHIG00000024676(CDC25C);ENSCHIG00000027002(UBASH3B);ENS…
peroxidase activity	0.0131329	0.151525	ENSCHIG00000008514(DUOX1);ENSCHIG00000013345(MGST2);ENSCHIG00000017436(MPO);ENSCHIG00000017983(GPX1);ENSCHIG00000020481(GSTK1);ENSCHIG00000021227(CAT);ENSCHIG00000022658(GPX3);ENSCHIG00000023277(PTGS2);ENSCHIG00000023698(SESN2);ENSCHIG00000024614(PTGES)
single-stranded DNA binding	0.0141092	0.151525	ENSCHIG00000005401(SMC2);ENSCHIG00000007965(RAD18);ENSCHIG00000009157(NEIL3);ENSCHIG00000010329(BLM);ENSCHIG00000010638(TWNK);ENSCHIG00000011146(RECQL4);ENSCHIG00000013357(MEIOB);ENSCHIG00000014123(RAD51AP1);ENSCHIG00000017476(MCM6);ENSCHIG00000018094(MCM4);ENSCHIG00000018909(SMC4);ENSCHIG00000020118(RAD54L);ENSCHIG00000021344(BRCA2);ENSCHIG00000026747(RAD51);ENSCHIG00000027136(MCM7);MSTRG.14787(…
transmembrane transporter binding	0.0141092	0.151525	ENSCHIG00000000143(YES1);ENSCHIG00000007288(PDE4B);ENSCHIG00000010009(CAV3);ENSCHIG00000010063(ACTN2);ENSCHIG00000010620(KCNC1);ENSCHIG00000012285(HRC);ENSCHIG00000014117(ABCC8);ENSCHIG00000016286(FGF13);ENSCHIG00000016600(ITPR2);ENSCHIG00000017295(PDE4D);ENSCHIG00000017889(S100A10);ENSCHIG00000019038(HERPUD1);ENSCHIG00000019455(KCND3);ENSCHIG00000019571(CBARP);ENSCHIG00000025133(FKBP1B);ENSCHIG0…
ligand-gated cation channel activity	0.0141092	0.151525	ENSCHIG00000002047(KCNJ2);ENSCHIG00000007818(ITPR3);ENSCHIG00000014164(RYR1);ENSCHIG00000014693(CHRNG);ENSCHIG00000016229(GRIN1);ENSCHIG00000016600(ITPR2);ENSCHIG00000018841(KCNJ3);ENSCHIG00000019111(KCNH2);ENSCHIG00000020021(CHRND);ENSCHIG00000022451(P2RX7);ENSCHIG00000023544(KCNJ8);ENSCHIG00000023789(RYR3);ENSCHIG00000024724(TPCN2);ENSCHIG00000026110(KCNK1);ENSCHIG00000026387(GRIN3A);ENSCHIG000…
icosanoid receptor activity	0.0146229	0.151525	ENSCHIG00000006724(LTB4R2);ENSCHIG00000008260(LTB4R);ENSCHIG00000023835(PTGER4);ENSCHIG00000025921(PTGDR);ENSCHIG00000026600(PTGER2)
scaffold protein binding	0.0146924	0.151525	ENSCHIG00000008392(CACNA1G);ENSCHIG00000011803(MAP3K7);ENSCHIG00000013613(DSP);ENSCHIG00000015726(CD163);ENSCHIG00000016600(ITPR2);ENSCHIG00000017295(PDE4D);ENSCHIG00000018000(CACNA1H);ENSCHIG00000018745(KRT8);ENSCHIG00000019111(KCNH2);ENSCHIG00000021340(MAP2K1);ENSCHIG00000023632(CIT);MSTRG.15507(CACNA1H)
purine-specific mismatch base pair DNA N-glycosylase activity	0.014756	0.151525	ENSCHIG00000011167(MUTYH);ENSCHIG00000015863(PCNA)
proteinase activated receptor activity	0.014756	0.151525	ENSCHIG00000002096(F2RL2);ENSCHIG00000026366(F2RL1)
2'-5'-oligoadenylate synthetase activity	0.014756	0.151525	ENSCHIG00000019892(OAS1);ENSCHIG00000023778(OAS2)
lipoprotein lipase activity	0.014756	0.151525	ENSCHIG00000015994(LIPG);ENSCHIG00000025623(LPL)
platelet-derived growth factor-activated receptor activity	0.014756	0.151525	ENSCHIG00000005194(PDGFRA);ENSCHIG00000024821(PDGFRB)
vitamin D binding	0.014756	0.151525	ENSCHIG00000023586(VDR);ENSCHIG00000025126(GC)
sulfonylurea receptor activity	0.014756	0.151525	ENSCHIG00000014117(ABCC8);ENSCHIG00000026713(ABCC9)
intramolecular lyase activity	0.014756	0.151525	ENSCHIG00000023057(ISYNA1);MSTRG.3016(CYP7B1)
hepatocyte growth factor binding	0.014756	0.151525	ENSCHIG00000000098(SRPX2);MSTRG.15373(SRPX2)
neuregulin receptor activity	0.014756	0.151525	ENSCHIG00000013969(ERBB3);ENSCHIG00000025804(RTN4R)
delta14-sterol reductase activity	0.014756	0.151525	ENSCHIG00000008956(TM7SF2);ENSCHIG00000013607(LBR)
2',3'-cyclic GMP-AMP binding	0.014756	0.151525	ENSCHIG00000010381(STING1);ENSCHIG00000025066(SLC19A1)
NAADP-sensitive calcium-release channel activity	0.014756	0.151525	ENSCHIG00000024724(TPCN2);ENSCHIG00000027241(TPCN1)
voltage-gated calcium channel activity involved in AV node cell action potential	0.014756	0.151525	ENSCHIG00000001734(CACNB2);ENSCHIG00000015448(CACNA1C)
D3 vitamins binding	0.014756	0.151525	ENSCHIG00000023586(VDR);ENSCHIG00000025126(GC)
lipopolysaccharide immune receptor activity	0.0148107	0.151525	ENSCHIG00000011350(CD14);ENSCHIG00000018113(SCARB1);ENSCHIG00000018498(TLR4)
arylsulfatase activity	0.0148107	0.151525	ENSCHIG00000010683(ARSG);ENSCHIG00000020287(ARSL);ENSCHIG00000026729(SULF1)
netrin receptor activity	0.0148107	0.151525	ENSCHIG00000007694(UNC5C);ENSCHIG00000010451(UNC5CL);ENSCHIG00000023001(UNC5A)
gamma-aminobutyric acid:sodium symporter activity	0.0148107	0.151525	ENSCHIG00000009059(SLC6A13);ENSCHIG00000013596(SLC6A12);ENSCHIG00000024785(SLC6A6)
thrombin-activated receptor activity	0.0148107	0.151525	ENSCHIG00000002096(F2RL2);ENSCHIG00000022474(F2R);ENSCHIG00000026366(F2RL1)
phosphatidylinositol 3-kinase regulator activity	0.0148107	0.151525	ENSCHIG00000015779(PIK3R3);ENSCHIG00000021617(PIK3R5);MSTRG.5872(HAP1)
chondroitin sulfate binding	0.0148107	0.151525	ENSCHIG00000020969(MDK);ENSCHIG00000025804(RTN4R);ENSCHIG00000027091(PTPRS)
kinetochore binding	0.0148107	0.151525	ENSCHIG00000010109(TTK);ENSCHIG00000015214(SPDL1);ENSCHIG00000018049(CENPE)
syndecan binding	0.0148107	0.151525	ENSCHIG00000020744(TNC);ENSCHIG00000022609(GPNMB);MSTRG.14787(ANOS1)
1-phosphatidylinositol-3-kinase regulator activity	0.0148107	0.151525	ENSCHIG00000015779(PIK3R3);ENSCHIG00000021617(PIK3R5);MSTRG.5872(HAP1)
D-loop DNA binding	0.0148107	0.151525	ENSCHIG00000010329(BLM);ENSCHIG00000011146(RECQL4);ENSCHIG00000014123(RAD51AP1)
ligand-gated ion channel activity	0.0149893	0.151795	ENSCHIG00000002047(KCNJ2);ENSCHIG00000007818(ITPR3);ENSCHIG00000011485(GLRA3);ENSCHIG00000014164(RYR1);ENSCHIG00000014693(CHRNG);ENSCHIG00000016118(GRID1);ENSCHIG00000016229(GRIN1);ENSCHIG00000016600(ITPR2);ENSCHIG00000017957(GABRG1);ENSCHIG00000018841(KCNJ3);ENSCHIG00000019111(KCNH2);ENSCHIG00000020021(CHRND);ENSCHIG00000021468(GABRB3);ENSCHIG00000022451(P2RX7);ENSCHIG00000023544(KCNJ8);ENSCHIG0…
ligand-gated channel activity	0.0149893	0.151795	ENSCHIG00000002047(KCNJ2);ENSCHIG00000007818(ITPR3);ENSCHIG00000011485(GLRA3);ENSCHIG00000014164(RYR1);ENSCHIG00000014693(CHRNG);ENSCHIG00000016118(GRID1);ENSCHIG00000016229(GRIN1);ENSCHIG00000016600(ITPR2);ENSCHIG00000017957(GABRG1);ENSCHIG00000018841(KCNJ3);ENSCHIG00000019111(KCNH2);ENSCHIG00000020021(CHRND);ENSCHIG00000021468(GABRB3);ENSCHIG00000022451(P2RX7);ENSCHIG00000023544(KCNJ8);ENSCHIG0…
spectrin binding	0.0162239	0.163371	ENSCHIG00000006681(USH1C);ENSCHIG00000007347(ANK1);ENSCHIG00000008364(SPTBN5);ENSCHIG00000014039(PTPRN);ENSCHIG00000015236(SPTBN4);ENSCHIG00000023439(MYO10)
tumor necrosis factor-activated receptor activity	0.0165202	0.163371	ENSCHIG00000006486(EDA2R);ENSCHIG00000020477(TNFRSF1B);MSTRG.10212(--);MSTRG.15561(--)
voltage-gated chloride channel activity	0.0165202	0.163371	ENSCHIG00000000850(ANO6);ENSCHIG00000015137(CLCN6);ENSCHIG00000024205(CLCN5);ENSCHIG00000025898(CLCNKA)
secondary active monocarboxylate transmembrane transporter activity	0.0165202	0.163371	ENSCHIG00000009059(SLC6A13);ENSCHIG00000012621(SLC16A3);ENSCHIG00000013596(SLC6A12);ENSCHIG00000024785(SLC6A6)
potassium channel activity	0.0165418	0.163371	ENSCHIG00000002047(KCNJ2);ENSCHIG00000005327(KCNN2);ENSCHIG00000008192(KCNA3);ENSCHIG00000009025(KCNK12);ENSCHIG00000010620(KCNC1);ENSCHIG00000014117(ABCC8);ENSCHIG00000014613(KCNQ4);ENSCHIG00000015213(KCNT2);ENSCHIG00000016254(KCNMB1);ENSCHIG00000018108(KCNN4);ENSCHIG00000018348(KCNQ5);ENSCHIG00000018841(KCNJ3);ENSCHIG00000019111(KCNH2);ENSCHIG00000019455(KCND3);ENSCHIG00000022537(KCNAB2);ENSCHI…
DNA polymerase activity	0.0166641	0.163674	ENSCHIG00000007241(POLE);ENSCHIG00000013841(POLQ);ENSCHIG00000016890(POLA1);ENSCHIG00000018617(POLD1);MSTRG.10997(--);MSTRG.12320(gag-pol);MSTRG.1278(--);MSTRG.12863(Pol);MSTRG.13818(F52C9.6);MSTRG.2828(Pol);MSTRG.7020(pol)
active transmembrane transporter activity	0.0167366	0.163674	ENSCHIG00000000440(ATP2B3);ENSCHIG00000000814(SLC45A3);ENSCHIG00000005567(MFSD2A);ENSCHIG00000007254(ABCG1);ENSCHIG00000009059(SLC6A13);ENSCHIG00000009607(ABCC4);ENSCHIG00000009805(Abca17);ENSCHIG00000010349(SLC6A20);ENSCHIG00000010558(SLC9A5);ENSCHIG00000010684(SLC24A3);ENSCHIG00000011571(SLC23A1);ENSCHIG00000012379(CDH17);ENSCHIG00000012621(SLC16A3);ENSCHIG00000013042(SLC4A8);ENSCHIG00000013596…
chemokine receptor binding	0.0171482	0.166071	ENSCHIG00000010442(CXCL5);ENSCHIG00000011175(CCL17);ENSCHIG00000014217(CXCL1);ENSCHIG00000015087(PF4);ENSCHIG00000015458(CCL20);ENSCHIG00000016688(CCL5);ENSCHIG00000019133(CXCL16);ENSCHIG00000020142(CXCL8);ENSCHIG00000023547(PPBP);ENSCHIG00000023567(CCL2);ENSCHIG00000024071(CXCL1);ENSCHIG00000026175(CXCL1)
modified amino acid binding	0.0171482	0.166071	ENSCHIG00000002956(SYT5);ENSCHIG00000012316(ANXA13);ENSCHIG00000012464(GRAMD1B);ENSCHIG00000013345(MGST2);ENSCHIG00000015637(GAS6);ENSCHIG00000017831(SYT9);ENSCHIG00000020380(AXL);ENSCHIG00000021118(TRIM72);ENSCHIG00000024291(OSBPL5);ENSCHIG00000024614(PTGES);ENSCHIG00000025029(CPS1);ENSCHIG00000025066(SLC19A1)
transcription factor binding	0.0173234	0.166957	ENSCHIG00000000284(HCFC1);ENSCHIG00000003444(NCAPG2);ENSCHIG00000005326(PITX1);ENSCHIG00000006308(CD34);ENSCHIG00000007371(EZH2);ENSCHIG00000007545(BTAF1);ENSCHIG00000008305(ZBTB16);ENSCHIG00000008573(BMAL1);ENSCHIG00000009752(BCOR);ENSCHIG00000010157(NFKBIA);ENSCHIG00000010363(MEF2D);ENSCHIG00000010381(STING1);ENSCHIG00000010484(PITX2);ENSCHIG00000011208(TBX20);ENSCHIG00000011471(PPRC1);ENSCHIG0…
sodium channel activity	0.018821	0.180519	ENSCHIG00000020127(SCN9A);ENSCHIG00000021459(NALCN);ENSCHIG00000021518(SCN4A);ENSCHIG00000023553(SCN2A);ENSCHIG00000024724(TPCN2);ENSCHIG00000024980(SCN1A);ENSCHIG00000026110(KCNK1);ENSCHIG00000026195(SCN1B);ENSCHIG00000027241(TPCN1);MSTRG.15507(CACNA1H)
growth factor receptor binding	0.0200794	0.191218	ENSCHIG00000000483(EREG);ENSCHIG00000002578(SOCS5);ENSCHIG00000005194(PDGFRA);ENSCHIG00000009242(VEGFA);ENSCHIG00000010881(ECM1);ENSCHIG00000012291(IL6);ENSCHIG00000012394(IL6R);ENSCHIG00000012683(FGF10);ENSCHIG00000014962(CSF3);ENSCHIG00000016068(VAV3);ENSCHIG00000017180(IL11);ENSCHIG00000021066(EFEMP1);ENSCHIG00000022689(HBEGF);ENSCHIG00000023123(PYCARD);ENSCHIG00000023187(GDNF);ENSCHIG00000024…
microfilament motor activity	0.0205116	0.191218	ENSCHIG00000008714(MYH8);ENSCHIG00000015900(MYO3A);ENSCHIG00000017127(MYH6);ENSCHIG00000020512(MYH3);ENSCHIG00000021214(MYH7)
MAP kinase kinase kinase activity	0.0205116	0.191218	ENSCHIG00000011803(MAP3K7);ENSCHIG00000015662(MAP3K13);ENSCHIG00000015916(MAP3K20);ENSCHIG00000016673(MAP3K9);ENSCHIG00000024066(MAP3K5)
ephrin receptor activity	0.0205116	0.191218	ENSCHIG00000015303(EPHB6);ENSCHIG00000015544(EPHA3);ENSCHIG00000020693(EPHA7);ENSCHIG00000021379(EPHA1);ENSCHIG00000022795(EPHB2)
low-density lipoprotein particle binding	0.0205116	0.191218	ENSCHIG00000018113(SCARB1);ENSCHIG00000019421(COLEC12);ENSCHIG00000019614(LDLR);ENSCHIG00000020653(SORL1);ENSCHIG00000021164(PLTP)
mRNA 5'-UTR binding	0.0205116	0.191218	ENSCHIG00000013742(LARP6);ENSCHIG00000015258(IGF2BP2);ENSCHIG00000022181(GNL3);ENSCHIG00000022316(IGF2BP1);ENSCHIG00000025829(IGF2BP3)
pattern recognition receptor activity	0.0206201	0.191336	ENSCHIG00000011350(CD14);ENSCHIG00000018113(SCARB1);ENSCHIG00000018498(TLR4);ENSCHIG00000019421(COLEC12);ENSCHIG00000024746(NOD2);ENSCHIG00000025883(RIGI);ENSCHIG00000025899(TLR2)
amino acid:sodium symporter activity	0.0213277	0.196985	ENSCHIG00000009059(SLC6A13);ENSCHIG00000010349(SLC6A20);ENSCHIG00000013596(SLC6A12);ENSCHIG00000016540(SLC38A4);ENSCHIG00000017045(SLC1A3);ENSCHIG00000024785(SLC6A6)
potassium ion transmembrane transporter activity	0.0221114	0.202784	ENSCHIG00000002047(KCNJ2);ENSCHIG00000005327(KCNN2);ENSCHIG00000008192(KCNA3);ENSCHIG00000009025(KCNK12);ENSCHIG00000010620(KCNC1);ENSCHIG00000010684(SLC24A3);ENSCHIG00000014117(ABCC8);ENSCHIG00000014613(KCNQ4);ENSCHIG00000015213(KCNT2);ENSCHIG00000016254(KCNMB1);ENSCHIG00000018108(KCNN4);ENSCHIG00000018348(KCNQ5);ENSCHIG00000018789(SLC12A7);ENSCHIG00000018841(KCNJ3);ENSCHIG00000019111(KCNH2);ENS…
amyloid-beta binding	0.0222605	0.202784	ENSCHIG00000003548(LDLRAP1);ENSCHIG00000012725(GSAP);ENSCHIG00000013523(FBXO2);ENSCHIG00000018113(SCARB1);ENSCHIG00000019614(LDLR);ENSCHIG00000020653(SORL1);ENSCHIG00000022004(APOE);ENSCHIG00000022240(CLSTN2);ENSCHIG00000022795(EPHB2);ENSCHIG00000025899(TLR2)
intramembrane lipid transporter activity	0.0222605	0.202784	ENSCHIG00000000850(ANO6);ENSCHIG00000005567(MFSD2A);ENSCHIG00000007182(ATP10A);ENSCHIG00000007254(ABCG1);ENSCHIG00000009225(TMEM30B);ENSCHIG00000017687(ATP9A);ENSCHIG00000020664(ATP8B4);ENSCHIG00000022873(PLSCR4);ENSCHIG00000026189(Atp8b5);ENSCHIG00000026584(XKR8)
steroid binding	0.0228069	0.206817	ENSCHIG00000004895(STARD5);ENSCHIG00000012464(GRAMD1B);ENSCHIG00000014058(ESR1);ENSCHIG00000016486(APOD);ENSCHIG00000017106(OSBPL3);ENSCHIG00000020650(ESRRG);ENSCHIG00000021567(AR);ENSCHIG00000021765(PGR);ENSCHIG00000023586(VDR);ENSCHIG00000024291(OSBPL5);ENSCHIG00000025126(GC);ENSCHIG00000025775(RORA);MSTRG.6319(PAQR7)
carboxylic acid transmembrane transporter activity	0.0231671	0.208167	ENSCHIG00000001165(SLC38A1);ENSCHIG00000005567(MFSD2A);ENSCHIG00000007598(SFXN3);ENSCHIG00000009059(SLC6A13);ENSCHIG00000010349(SLC6A20);ENSCHIG00000011571(SLC23A1);ENSCHIG00000012621(SLC16A3);ENSCHIG00000013596(SLC6A12);ENSCHIG00000013696(SLC25A22);ENSCHIG00000016301(SLC26A7);ENSCHIG00000016540(SLC38A4);ENSCHIG00000016684(UCP2);ENSCHIG00000017045(SLC1A3);ENSCHIG00000017131(SLC7A1);ENSCHIG0000001…
magnesium ion binding	0.0232165	0.208167	ENSCHIG00000000345(ADPRHL1);ENSCHIG00000006743(PGM5);ENSCHIG00000007182(ATP10A);ENSCHIG00000008123(PRPS1);ENSCHIG00000008651(GEM);ENSCHIG00000011803(MAP3K7);ENSCHIG00000012078(MAST1);ENSCHIG00000012498(TOP2A);ENSCHIG00000012642(ABL2);ENSCHIG00000012981(TPPP);ENSCHIG00000013044(SIK1);ENSCHIG00000013817(NUAK2);ENSCHIG00000013841(POLQ);ENSCHIG00000013888(GEN1);ENSCHIG00000014252(IDH3A);ENSCHIG000000…
cytokine binding	0.0232688	0.208167	ENSCHIG00000001960(VASN);ENSCHIG00000002856(ACKR3);ENSCHIG00000008163(ACKR4);ENSCHIG00000009389(NOG);ENSCHIG00000009915(IL18R1);ENSCHIG00000010408(HJV);ENSCHIG00000011473(TGFBR2);ENSCHIG00000012394(IL6R);ENSCHIG00000015152(COMP);ENSCHIG00000015521(TGFBR3);ENSCHIG00000017761(BMPR1B);ENSCHIG00000018032(IFNAR1);ENSCHIG00000018646(IL20RB);ENSCHIG00000019338(ITGA4);ENSCHIG00000020477(TNFRSF1B);ENSCHIG…
phosphatidylserine binding	0.0234875	0.209186	ENSCHIG00000002956(SYT5);ENSCHIG00000012316(ANXA13);ENSCHIG00000012464(GRAMD1B);ENSCHIG00000015637(GAS6);ENSCHIG00000017831(SYT9);ENSCHIG00000020380(AXL);ENSCHIG00000021118(TRIM72);ENSCHIG00000024291(OSBPL5)
immune receptor activity	0.0243863	0.215769	ENSCHIG00000002856(ACKR3);ENSCHIG00000004634(GPR35);ENSCHIG00000008163(ACKR4);ENSCHIG00000009367(OSMR);ENSCHIG00000009915(IL18R1);ENSCHIG00000011708(IL5RA);ENSCHIG00000012394(IL6R);ENSCHIG00000012823(IL10RA);ENSCHIG00000014349(LIFR);ENSCHIG00000014636(IL17RA);ENSCHIG00000014931(FCER2);ENSCHIG00000016291(C5AR1);ENSCHIG00000017471(IL1RAP);ENSCHIG00000018032(IFNAR1);ENSCHIG00000020331(IL4R);ENSCHIG0…
transferase activity	0.024443	0.215769	ENSCHIG00000000143(YES1);ENSCHIG00000000331(FGFRL1);ENSCHIG00000000353(CDK1);ENSCHIG00000000421(B4GALT6);ENSCHIG00000000464(DSEL);ENSCHIG00000000804(PLK3);ENSCHIG00000001204(ST6GALNAC3);ENSCHIG00000001988(ST8SIA4);ENSCHIG00000002285(DAPK2);ENSCHIG00000002467(WSCD2);ENSCHIG00000002685(ELOVL7);ENSCHIG00000003841(PBK);ENSCHIG00000005194(PDGFRA);ENSCHIG00000005257(B3GALT2);ENSCHIG00000005654(FKRP);EN…
DNA-binding transcription factor binding	0.0245825	0.216045	ENSCHIG00000000284(HCFC1);ENSCHIG00000003444(NCAPG2);ENSCHIG00000005326(PITX1);ENSCHIG00000006308(CD34);ENSCHIG00000008573(BMAL1);ENSCHIG00000009752(BCOR);ENSCHIG00000010157(NFKBIA);ENSCHIG00000010363(MEF2D);ENSCHIG00000010381(STING1);ENSCHIG00000010484(PITX2);ENSCHIG00000011208(TBX20);ENSCHIG00000011870(MDFIC);ENSCHIG00000011897(DDIT3);ENSCHIG00000012328(TBX3);ENSCHIG00000012476(CENPF);ENSCHIG00…
C-acyltransferase activity	0.024924	0.216189	ENSCHIG00000007941(SPTLC3);ENSCHIG00000010498(GCAT);ENSCHIG00000021198(ACAT1);ENSCHIG00000021963(SPTLC2)
insulin-like growth factor I binding	0.024924	0.216189	ENSCHIG00000011607(IGFBP5);ENSCHIG00000013031(ITGA6);ENSCHIG00000015588(IGFBP1);ENSCHIG00000024310(IGFBP3)
neurotrophin binding	0.024924	0.216189	ENSCHIG00000019080(NGFR);ENSCHIG00000023122(NTRK2);MSTRG.10212(--);MSTRG.5872(HAP1)
protein domain specific binding	0.0251953	0.217566	ENSCHIG00000000101(L1CAM);ENSCHIG00000000138(ZNF521);ENSCHIG00000001852(OCLN);ENSCHIG00000006852(BASP1);ENSCHIG00000007509(ADRB1);ENSCHIG00000009916(TJP2);ENSCHIG00000010063(ACTN2);ENSCHIG00000010529(HSPA2);ENSCHIG00000010540(XPA);ENSCHIG00000010621(RAPGEF3);ENSCHIG00000011006(FGFR1);ENSCHIG00000011130(MOSPD2);ENSCHIG00000011897(DDIT3);ENSCHIG00000012350(KIF20B);ENSCHIG00000013105(CHAF1A);ENSCHIG…
organic acid transmembrane transporter activity	0.02541	0.217566	ENSCHIG00000001165(SLC38A1);ENSCHIG00000005567(MFSD2A);ENSCHIG00000007598(SFXN3);ENSCHIG00000009059(SLC6A13);ENSCHIG00000010349(SLC6A20);ENSCHIG00000011571(SLC23A1);ENSCHIG00000012621(SLC16A3);ENSCHIG00000013596(SLC6A12);ENSCHIG00000013696(SLC25A22);ENSCHIG00000016301(SLC26A7);ENSCHIG00000016540(SLC38A4);ENSCHIG00000016684(UCP2);ENSCHIG00000017045(SLC1A3);ENSCHIG00000017131(SLC7A1);ENSCHIG0000001…
molecular function inhibitor activity	0.02541	0.217566	ENSCHIG00000007034(PACSIN3);ENSCHIG00000008359(SPRY2);ENSCHIG00000011241(GBP5);ENSCHIG00000011897(DDIT3);ENSCHIG00000014856(PIF1);ENSCHIG00000016012(CDKN1B);ENSCHIG00000016541(ICA);ENSCHIG00000016916(Pinlyp);ENSCHIG00000017689(TXNIP);ENSCHIG00000020398(LYAR);ENSCHIG00000020923(ANXA1);ENSCHIG00000021033(NOTCH1);ENSCHIG00000023643(ANGPTL4);ENSCHIG00000025133(FKBP1B);ENSCHIG00000025316(LEF1);ENSCHIG…
metallocarboxypeptidase activity	0.0257155	0.219241	ENSCHIG00000006800(CPB1);ENSCHIG00000013522(FOLH1);ENSCHIG00000015080(VASH1);ENSCHIG00000019349(CPXM2);ENSCHIG00000021212(CPXM1);ENSCHIG00000022208(CPA4);ENSCHIG00000025090(CPE)
phospholipid binding	0.0258417	0.21938	ENSCHIG00000002047(KCNJ2);ENSCHIG00000002956(SYT5);ENSCHIG00000003548(LDLRAP1);ENSCHIG00000005054(PHLDA1);ENSCHIG00000007585(SNX24);ENSCHIG00000007818(ITPR3);ENSCHIG00000009541(ARAP3);ENSCHIG00000009875(RACGAP1);ENSCHIG00000010063(ACTN2);ENSCHIG00000010912(PACSIN2);ENSCHIG00000011539(ZFYVE28);ENSCHIG00000011867(CIDEB);ENSCHIG00000012197(RUBCNL);ENSCHIG00000012316(ANXA13);ENSCHIG00000012464(GRAMD1…
minor groove of adenine-thymine-rich DNA binding	0.0269618	0.225058	ENSCHIG00000002921(H1-0);ENSCHIG00000013893(HMGA2);ENSCHIG00000016206(MEF2C)
interleukin-1 receptor activity	0.0269618	0.225058	ENSCHIG00000009915(IL18R1);ENSCHIG00000017471(IL1RAP);ENSCHIG00000025961(IL1RL2)
gamma-aminobutyric acid transmembrane transporter activity	0.0269618	0.225058	ENSCHIG00000009059(SLC6A13);ENSCHIG00000013596(SLC6A12);ENSCHIG00000024785(SLC6A6)
dehydroascorbic acid transmembrane transporter activity	0.0269618	0.225058	ENSCHIG00000011571(SLC23A1);ENSCHIG00000012243(SLC2A3);ENSCHIG00000015523(SLC2A1)
lipopolysaccharide binding	0.0274142	0.226935	ENSCHIG00000009664(NR4A1);ENSCHIG00000011350(CD14);ENSCHIG00000018113(SCARB1);ENSCHIG00000018498(TLR4);ENSCHIG00000022451(P2RX7);ENSCHIG00000025899(TLR2)
chemoattractant activity	0.0274142	0.226935	ENSCHIG00000009242(VEGFA);ENSCHIG00000009322(HGF);ENSCHIG00000012683(FGF10);ENSCHIG00000015574(FGF7);ENSCHIG00000016688(CCL5);MSTRG.15496(FGF7)
BMP binding	0.0277557	0.227871	ENSCHIG00000010408(HJV);ENSCHIG00000015152(COMP);ENSCHIG00000015521(TGFBR3);ENSCHIG00000017761(BMPR1B);ENSCHIG00000026868(ENG)
alpha-actinin binding	0.0277557	0.227871	ENSCHIG00000008742(XIRP2);ENSCHIG00000009814(LDB3);ENSCHIG00000015250(MYPN);ENSCHIG00000015448(CACNA1C);ENSCHIG00000020183(NRAP)
protease binding	0.0282893	0.2313	ENSCHIG00000000465(CCBE1);ENSCHIG00000010638(TWNK);ENSCHIG00000010881(ECM1);ENSCHIG00000015152(COMP);ENSCHIG00000015227(ITGA3);ENSCHIG00000015409(CHL1);ENSCHIG00000017687(ATP9A);ENSCHIG00000018429(BANK1);ENSCHIG00000019614(LDLR);ENSCHIG00000019722(BDKRB2);ENSCHIG00000021048(DPP4);ENSCHIG00000021344(BRCA2);ENSCHIG00000021461(TNFAIP3);ENSCHIG00000023122(NTRK2);ENSCHIG00000023123(PYCARD);ENSCHIG0000…
antioxidant activity	0.0294682	0.23957	ENSCHIG00000008514(DUOX1);ENSCHIG00000013345(MGST2);ENSCHIG00000017436(MPO);ENSCHIG00000017983(GPX1);ENSCHIG00000020481(GSTK1);ENSCHIG00000021227(CAT);ENSCHIG00000022004(APOE);ENSCHIG00000022658(GPX3);ENSCHIG00000023277(PTGS2);ENSCHIG00000023698(SESN2);ENSCHIG00000024614(PTGES);MSTRG.1390(CYP26B1);MSTRG.14705(MAOB)
solute:cation symporter activity	0.0296264	0.23957	ENSCHIG00000000814(SLC45A3);ENSCHIG00000005567(MFSD2A);ENSCHIG00000009059(SLC6A13);ENSCHIG00000010349(SLC6A20);ENSCHIG00000011571(SLC23A1);ENSCHIG00000012621(SLC16A3);ENSCHIG00000013042(SLC4A8);ENSCHIG00000013596(SLC6A12);ENSCHIG00000013696(SLC25A22);ENSCHIG00000016540(SLC38A4);ENSCHIG00000017045(SLC1A3);ENSCHIG00000018789(SLC12A7);ENSCHIG00000019150(SLC20A1);ENSCHIG00000022410(SLC29A1);ENSCHIG00…
G protein-coupled receptor binding	0.0296611	0.23957	ENSCHIG00000007509(ADRB1);ENSCHIG00000008675(S1PR1);ENSCHIG00000010442(CXCL5);ENSCHIG00000011175(CCL17);ENSCHIG00000011883(EDN1);ENSCHIG00000012702(NMU);ENSCHIG00000012791(CTHRC1);ENSCHIG00000013682(RSPO3);ENSCHIG00000014217(CXCL1);ENSCHIG00000014291(SFRP1);ENSCHIG00000015087(PF4);ENSCHIG00000015150(BAMBI);ENSCHIG00000015458(CCL20);ENSCHIG00000016688(CCL5);ENSCHIG00000016957(CCDC88C);ENSCHIG00000…
ATPase-coupled intramembrane lipid transporter activity	0.031607	0.254258	ENSCHIG00000005567(MFSD2A);ENSCHIG00000007182(ATP10A);ENSCHIG00000007254(ABCG1);ENSCHIG00000009225(TMEM30B);ENSCHIG00000017687(ATP9A);ENSCHIG00000020664(ATP8B4);ENSCHIG00000026189(Atp8b5)
DNA-binding transcription repressor activity	0.0321064	0.257238	ENSCHIG00000003476(DACH1);ENSCHIG00000008305(ZBTB16);ENSCHIG00000008473(NFKB1);ENSCHIG00000008882(GZF1);ENSCHIG00000009547(ZNF281);ENSCHIG00000010948(DLX4);ENSCHIG00000011015(VAX2);ENSCHIG00000012328(TBX3);ENSCHIG00000012363(ZNF140);ENSCHIG00000012959(SOX13);ENSCHIG00000014418(TBX2);ENSCHIG00000014427(TBX15);ENSCHIG00000014903(IRX3);ENSCHIG00000015367(ATF3);ENSCHIG00000015389(ETS2);ENSCHIG0000001…
oxidoreductase activity, acting on paired donors, with incorporation or reduction of molecular oxygen, NAD(P)H as one donor, and incorporation of one atom of oxygen	0.0345454	0.275672	ENSCHIG00000014242(FMO5);ENSCHIG00000022769(NOS2);ENSCHIG00000025391(NOS1);MSTRG.1390(CYP26B1);MSTRG.14705(MAOB);MSTRG.7318(CYP1A1)
1-acylglycerol-3-phosphate O-acyltransferase activity	0.0354728	0.277523	ENSCHIG00000014858(AGPAT2);ENSCHIG00000016729(AGPAT4);ENSCHIG00000021714(LPCAT2);ENSCHIG00000025469(GPAT3)
insulin-like growth factor receptor binding	0.0354728	0.277523	ENSCHIG00000018863(IGF1);ENSCHIG00000020968(IGF2);ENSCHIG00000027066(SOCS2);MSTRG.6452(IRS1)
phosphatidylinositol 3-kinase activity	0.0354728	0.277523	ENSCHIG00000016154(PIK3CA);ENSCHIG00000020175(PIK3CD);MSTRG.15496(FGF7);MSTRG.6452(IRS1)
lysophosphatidic acid acyltransferase activity	0.0354728	0.277523	ENSCHIG00000014858(AGPAT2);ENSCHIG00000016729(AGPAT4);ENSCHIG00000021714(LPCAT2);ENSCHIG00000025469(GPAT3)
voltage-gated potassium channel activity involved in cardiac muscle cell action potential repolarization	0.0354728	0.277523	ENSCHIG00000002047(KCNJ2);ENSCHIG00000019111(KCNH2);ENSCHIG00000019455(KCND3);ENSCHIG00000023544(KCNJ8)
amino acid transmembrane transporter activity	0.0359883	0.280456	ENSCHIG00000001165(SLC38A1);ENSCHIG00000007598(SFXN3);ENSCHIG00000009059(SLC6A13);ENSCHIG00000010349(SLC6A20);ENSCHIG00000013596(SLC6A12);ENSCHIG00000013696(SLC25A22);ENSCHIG00000016540(SLC38A4);ENSCHIG00000016684(UCP2);ENSCHIG00000017045(SLC1A3);ENSCHIG00000017131(SLC7A1);ENSCHIG00000019849(SLC7A5);ENSCHIG00000020955(SLC1A5);ENSCHIG00000023773(SLC16A10);ENSCHIG00000024785(SLC6A6)
glutathione peroxidase activity	0.0364357	0.281057	ENSCHIG00000013345(MGST2);ENSCHIG00000017983(GPX1);ENSCHIG00000020481(GSTK1);ENSCHIG00000022658(GPX3);ENSCHIG00000024614(PTGES)
sulfuric ester hydrolase activity	0.0364357	0.281057	ENSCHIG00000006882(ARSI);ENSCHIG00000010683(ARSG);ENSCHIG00000010979(ARSJ);ENSCHIG00000020287(ARSL);ENSCHIG00000026729(SULF1)
DNA-binding transcription repressor activity, RNA polymerase II-specific	0.0364881	0.281057	ENSCHIG00000003476(DACH1);ENSCHIG00000008305(ZBTB16);ENSCHIG00000008473(NFKB1);ENSCHIG00000008882(GZF1);ENSCHIG00000009547(ZNF281);ENSCHIG00000010948(DLX4);ENSCHIG00000011015(VAX2);ENSCHIG00000012328(TBX3);ENSCHIG00000012363(ZNF140);ENSCHIG00000012959(SOX13);ENSCHIG00000014418(TBX2);ENSCHIG00000014427(TBX15);ENSCHIG00000014903(IRX3);ENSCHIG00000015367(ATF3);ENSCHIG00000015389(ETS2);ENSCHIG0000001…
protein homodimerization activity	0.037942	0.283803	ENSCHIG00000005194(PDGFRA);ENSCHIG00000005361(STC2);ENSCHIG00000006061(CHMP4C);ENSCHIG00000007254(ABCG1);ENSCHIG00000007693(TP53I3);ENSCHIG00000008305(ZBTB16);ENSCHIG00000009348(EXT1);ENSCHIG00000009389(NOG);ENSCHIG00000010329(BLM);ENSCHIG00000010363(MEF2D);ENSCHIG00000010381(STING1);ENSCHIG00000010540(XPA);ENSCHIG00000011006(FGFR1);ENSCHIG00000011241(GBP5);ENSCHIG00000011897(DDIT3);ENSCHIG000000…
protein tyrosine kinase binding	0.0382892	0.283803	ENSCHIG00000002578(SOCS5);ENSCHIG00000009916(TJP2);ENSCHIG00000011803(MAP3K7);ENSCHIG00000015637(GAS6);ENSCHIG00000015819(ANGPT1);ENSCHIG00000015863(PCNA);ENSCHIG00000018246(ANGPT4);ENSCHIG00000018429(BANK1);ENSCHIG00000019161(ANGPT2);ENSCHIG00000020044(DOCK4);ENSCHIG00000020263(ALKAL2);ENSCHIG00000023187(GDNF);ENSCHIG00000026062(GRB14);ENSCHIG00000027047(ALKAL1);MSTRG.6452(IRS1)
organic acid:sodium symporter activity	0.0383372	0.283803	ENSCHIG00000009059(SLC6A13);ENSCHIG00000010349(SLC6A20);ENSCHIG00000011571(SLC23A1);ENSCHIG00000013596(SLC6A12);ENSCHIG00000016540(SLC38A4);ENSCHIG00000017045(SLC1A3);ENSCHIG00000024785(SLC6A6)
symporter activity	0.0395256	0.283803	ENSCHIG00000000814(SLC45A3);ENSCHIG00000005567(MFSD2A);ENSCHIG00000009059(SLC6A13);ENSCHIG00000010349(SLC6A20);ENSCHIG00000011571(SLC23A1);ENSCHIG00000012621(SLC16A3);ENSCHIG00000013042(SLC4A8);ENSCHIG00000013596(SLC6A12);ENSCHIG00000013696(SLC25A22);ENSCHIG00000016540(SLC38A4);ENSCHIG00000017045(SLC1A3);ENSCHIG00000018789(SLC12A7);ENSCHIG00000019150(SLC20A1);ENSCHIG00000020955(SLC1A5);ENSCHIG000…
organic acid binding	0.0401421	0.283803	ENSCHIG00000000474(GRM7);ENSCHIG00000011298(P3H2);ENSCHIG00000011485(GLRA3);ENSCHIG00000014068(FABP3);ENSCHIG00000016229(GRIN1);ENSCHIG00000016948(EGLN3);ENSCHIG00000017045(SLC1A3);ENSCHIG00000017801(ASS1);ENSCHIG00000022277(PAM);ENSCHIG00000023586(VDR);ENSCHIG00000025066(SLC19A1);ENSCHIG00000026387(GRIN3A);ENSCHIG00000027015(RYR2);MSTRG.1390(CYP26B1)
histone-lysine N-methyltransferase activity	0.0401974	0.283803	ENSCHIG00000007371(EZH2);ENSCHIG00000009046(SMYD5);ENSCHIG00000009431(NSD2);ENSCHIG00000010138(SUV39H1);ENSCHIG00000015437(DOT1L);ENSCHIG00000016987(SMYD1);ENSCHIG00000017655(PRDM16);MSTRG.9862(SETMAR)
L-amino acid transmembrane transporter activity	0.0405979	0.283803	ENSCHIG00000001165(SLC38A1);ENSCHIG00000010349(SLC6A20);ENSCHIG00000013696(SLC25A22);ENSCHIG00000016540(SLC38A4);ENSCHIG00000016684(UCP2);ENSCHIG00000017045(SLC1A3);ENSCHIG00000017131(SLC7A1);ENSCHIG00000019849(SLC7A5);ENSCHIG00000020955(SLC1A5);ENSCHIG00000023773(SLC16A10)
glycerol-3-phosphate dehydrogenase (quinone) activity	0.0406856	0.283803	ENSCHIG00000018054(GPD2);MSTRG.14705(MAOB)
nitric-oxide synthase activity	0.0406856	0.283803	ENSCHIG00000022769(NOS2);ENSCHIG00000025391(NOS1)
oncostatin-M receptor activity	0.0406856	0.283803	ENSCHIG00000009367(OSMR);ENSCHIG00000014349(LIFR)
stem cell factor receptor binding	0.0406856	0.283803	ENSCHIG00000011243(SPRED1);ENSCHIG00000025211(KITLG)
inositol 1,4,5-trisphosphate-sensitive calcium-release channel activity	0.0406856	0.283803	ENSCHIG00000007818(ITPR3);ENSCHIG00000016600(ITPR2)
galactose binding	0.0406856	0.283803	ENSCHIG00000026868(ENG);MSTRG.15496(FGF7)
selenium binding	0.0406856	0.283803	ENSCHIG00000006291(SELENOP);ENSCHIG00000022658(GPX3)
telomerase inhibitor activity	0.0406856	0.283803	ENSCHIG00000014856(PIF1);ENSCHIG00000026485(PINX1)
L-tryptophan transmembrane transporter activity	0.0406856	0.283803	ENSCHIG00000019849(SLC7A5);ENSCHIG00000023773(SLC16A10)
oxidoreductase activity, acting on the CH-OH group of donors, quinone or similar compound as acceptor	0.0406856	0.283803	ENSCHIG00000018054(GPD2);MSTRG.14705(MAOB)
sigma factor activity	0.0406856	0.283803	MSTRG.15572(MED12);MSTRG.5872(HAP1)
oxalate transmembrane transporter activity	0.0406856	0.283803	ENSCHIG00000016301(SLC26A7);ENSCHIG00000024603(SLC26A6)
bombesin receptor binding	0.0406856	0.283803	ENSCHIG00000011883(EDN1);ENSCHIG00000024063(EDN2)
endothelin B receptor binding	0.0406856	0.283803	ENSCHIG00000011883(EDN1);ENSCHIG00000024063(EDN2)
histone kinase activity (H3-S28 specific)	0.0406856	0.283803	ENSCHIG00000017278(RPS6KA5);ENSCHIG00000022907(AURKB)
brain-derived neurotrophic factor binding	0.0406856	0.283803	ENSCHIG00000023122(NTRK2);MSTRG.5872(HAP1)
glucuronosyl-N-acetylglucosaminyl-proteoglycan 4-alpha-N-acetylglucosaminyltransferase activity	0.0406856	0.283803	ENSCHIG00000009348(EXT1);ENSCHIG00000013043(EXTL1)
myosin VI binding	0.0406856	0.283803	ENSCHIG00000023995(LMTK2);ENSCHIG00000026372(IQGAP3)
lysophosphatidic acid receptor activity	0.0406856	0.283803	ENSCHIG00000017316(LPAR3);ENSCHIG00000026267(LPAR2)
intracellular phosphatidylinositol-3,5-bisphosphate-sensitive cation channel activity	0.0406856	0.283803	ENSCHIG00000024724(TPCN2);ENSCHIG00000027241(TPCN1)
oxidoreductase activity, acting on the CH-NH2 group of donors, oxygen as acceptor	0.0427699	0.287712	ENSCHIG00000006644(AOC3);ENSCHIG00000014204(IL4I1);ENSCHIG00000014715(MAOA);ENSCHIG00000022374(MAOA);ENSCHIG00000023220(LOXL4);MSTRG.14705(MAOB)
RNA-DNA hybrid ribonuclease activity	0.0429765	0.287712	ENSCHIG00000009155(FEN1);MSTRG.10244(--);MSTRG.12320(gag-pol)
NMDA glutamate receptor activity	0.0429765	0.287712	ENSCHIG00000016229(GRIN1);ENSCHIG00000026387(GRIN3A);ENSCHIG00000027247(GRIN2D)
interleukin-6 receptor binding	0.0429765	0.287712	ENSCHIG00000012291(IL6);ENSCHIG00000012394(IL6R);ENSCHIG00000023123(PYCARD)
oxidoreductase activity, acting on paired donors, with incorporation or reduction of molecular oxygen, reduced pteridine as one donor, and incorporation of one atom of oxygen	0.0429765	0.287712	ENSCHIG00000002616(TPH2);ENSCHIG00000014570(AGMO);ENSCHIG00000026162(TH)
amidine-lyase activity	0.0429765	0.287712	ENSCHIG00000015704(ASL);ENSCHIG00000017469(CHAC1);ENSCHIG00000022277(PAM)
phosphatidylinositol-4,5-bisphosphate 3-kinase activity	0.0429765	0.287712	ENSCHIG00000016154(PIK3CA);MSTRG.15496(FGF7);MSTRG.6452(IRS1)
flap endonuclease activity	0.0429765	0.287712	ENSCHIG00000009155(FEN1);ENSCHIG00000013001(EXO1);ENSCHIG00000013888(GEN1)
phosphatidylinositol bisphosphate kinase activity	0.0429765	0.287712	ENSCHIG00000016154(PIK3CA);MSTRG.15496(FGF7);MSTRG.6452(IRS1)
oligopeptide binding	0.0429765	0.287712	ENSCHIG00000013345(MGST2);ENSCHIG00000013522(FOLH1);ENSCHIG00000024614(PTGES)
voltage-gated potassium channel activity involved in ventricular cardiac muscle cell action potential repolarization	0.0429765	0.287712	ENSCHIG00000019111(KCNH2);ENSCHIG00000019455(KCND3);ENSCHIG00000023544(KCNJ8)
DNA/DNA annealing activity	0.0429765	0.287712	ENSCHIG00000010329(BLM);ENSCHIG00000011146(RECQL4);ENSCHIG00000020118(RAD54L)
enzyme inhibitor activity	0.04367	0.291377	ENSCHIG00000008359(SPRY2);ENSCHIG00000014856(PIF1);ENSCHIG00000016541(ICA);ENSCHIG00000016916(Pinlyp);ENSCHIG00000017689(TXNIP);ENSCHIG00000020923(ANXA1);ENSCHIG00000021033(NOTCH1);ENSCHIG00000023643(ANGPTL4);ENSCHIG00000026485(PINX1);ENSCHIG00000026682(FBXO5);MSTRG.14787(ANOS1);MSTRG.5426(Wfdc21)
P-type transmembrane transporter activity	0.0459409	0.305507	ENSCHIG00000000440(ATP2B3);ENSCHIG00000023627(ATP1B1);ENSCHIG00000024048(ATP7B);ENSCHIG00000024152(ATP2A1);ENSCHIG00000024254(ATP2B1);ENSCHIG00000024773(ATP13A3);ENSCHIG00000027146(ATP13A1)
structural constituent of cytoskeleton	0.0464403	0.305846	ENSCHIG00000000437(ANK3);ENSCHIG00000002435(TUBA4A);ENSCHIG00000015236(SPTBN4);ENSCHIG00000018025(TUBA1B);ENSCHIG00000019237(TUBA1C);ENSCHIG00000019472(TUBAL3);ENSCHIG00000020008(ADD3);ENSCHIG00000025768(SPTBN2);ENSCHIG00000026725(TUBB3);MSTRG.10935(--)
RNA polymerase II-specific DNA-binding transcription factor binding	0.0465776	0.305846	ENSCHIG00000005326(PITX1);ENSCHIG00000006308(CD34);ENSCHIG00000008573(BMAL1);ENSCHIG00000010157(NFKBIA);ENSCHIG00000010363(MEF2D);ENSCHIG00000010381(STING1);ENSCHIG00000010484(PITX2);ENSCHIG00000011208(TBX20);ENSCHIG00000011870(MDFIC);ENSCHIG00000011897(DDIT3);ENSCHIG00000012328(TBX3);ENSCHIG00000012843(NR4A2);ENSCHIG00000013177(TACC2);ENSCHIG00000013893(HMGA2);ENSCHIG00000014058(ESR1);ENSCHIG000…
G-protein alpha-subunit binding	0.0466051	0.305846	ENSCHIG00000013238(RGS22);ENSCHIG00000014487(SASH1);ENSCHIG00000016957(CCDC88C);ENSCHIG00000022474(F2R);ENSCHIG00000026366(F2RL1)
DNA-directed DNA polymerase activity	0.0466051	0.305846	ENSCHIG00000007241(POLE);ENSCHIG00000013841(POLQ);ENSCHIG00000016890(POLA1);ENSCHIG00000018617(POLD1);MSTRG.12863(Pol)
phosphotyrosine residue binding	0.0471895	0.308666	ENSCHIG00000000143(YES1);ENSCHIG00000003548(LDLRAP1);ENSCHIG00000008345(PTPN5);ENSCHIG00000011155(VAV1);ENSCHIG00000012642(ABL2);ENSCHIG00000015779(PIK3R3);ENSCHIG00000021749(ABL1);ENSCHIG00000025388(SHB);MSTRG.6452(IRS1)
chloride transmembrane transporter activity	0.0482175	0.311307	ENSCHIG00000013042(SLC4A8);ENSCHIG00000016684(UCP2);ENSCHIG00000024603(SLC26A6);ENSCHIG00000025998(SLC26A4)
sulfate transmembrane transporter activity	0.0482175	0.311307	ENSCHIG00000016301(SLC26A7);ENSCHIG00000016684(UCP2);ENSCHIG00000024603(SLC26A6);ENSCHIG00000025998(SLC26A4)
single-stranded DNA helicase activity	0.0482175	0.311307	ENSCHIG00000008966(CHTF18);ENSCHIG00000013841(POLQ);ENSCHIG00000014856(PIF1);ENSCHIG00000026747(RAD51)
DNA N-glycosylase activity	0.0482175	0.311307	ENSCHIG00000009157(NEIL3);ENSCHIG00000011167(MUTYH);ENSCHIG00000015863(PCNA);ENSCHIG00000024777(NEIL2)
protein kinase inhibitor activity	0.0510303	0.328405	ENSCHIG00000004220(SPRY4);ENSCHIG00000011243(SPRED1);ENSCHIG00000013189(CAMK2N1);ENSCHIG00000016012(CDKN1B);ENSCHIG00000019940(CDKN2D);ENSCHIG00000020814(ITPRIP);ENSCHIG00000022780(PKIA);ENSCHIG00000023370(DNAJC3);ENSCHIG00000023632(CIT);ENSCHIG00000023855(DEPTOR);ENSCHIG00000025939(CDKN2A)
lipid transporter activity	0.0523334	0.335708	ENSCHIG00000000850(ANO6);ENSCHIG00000004895(STARD5);ENSCHIG00000005567(MFSD2A);ENSCHIG00000007182(ATP10A);ENSCHIG00000007254(ABCG1);ENSCHIG00000009225(TMEM30B);ENSCHIG00000011867(CIDEB);ENSCHIG00000012464(GRAMD1B);ENSCHIG00000015523(SLC2A1);ENSCHIG00000017687(ATP9A);ENSCHIG00000020579(STRA6);ENSCHIG00000020664(ATP8B4);ENSCHIG00000021164(PLTP);ENSCHIG00000022004(APOE);ENSCHIG00000022873(PLSCR4);EN…
monocarboxylic acid transmembrane transporter activity	0.0544447	0.348132	ENSCHIG00000005567(MFSD2A);ENSCHIG00000009059(SLC6A13);ENSCHIG00000012621(SLC16A3);ENSCHIG00000013596(SLC6A12);ENSCHIG00000018209(SLC16A1);ENSCHIG00000024603(SLC26A6);ENSCHIG00000024785(SLC6A6)
carboxypeptidase activity	0.054889	0.348737	ENSCHIG00000006800(CPB1);ENSCHIG00000013522(FOLH1);ENSCHIG00000015080(VASH1);ENSCHIG00000015778(CPVL);ENSCHIG00000019349(CPXM2);ENSCHIG00000021212(CPXM1);ENSCHIG00000022208(CPA4);ENSCHIG00000025090(CPE)
ATP-dependent chromatin remodeler activity	0.054889	0.348737	ENSCHIG00000007545(BTAF1);ENSCHIG00000009967(ERCC6L);ENSCHIG00000010246(INO80);ENSCHIG00000014517(CECR2);ENSCHIG00000019462(HELLS);ENSCHIG00000020118(RAD54L);ENSCHIG00000022261(CHD2);ENSCHIG00000025395(CHD1)
phosphoric ester hydrolase activity	0.0578905	0.36664	ENSCHIG00000004189(MTMR7);ENSCHIG00000005570(TNS2);ENSCHIG00000007288(PDE4B);ENSCHIG00000008345(PTPN5);ENSCHIG00000009780(Cdc14b);ENSCHIG00000010569(CDKN3);ENSCHIG00000011289(DUSP4);ENSCHIG00000011320(DUSP6);ENSCHIG00000011702(DUSP16);ENSCHIG00000012147(PTPRK);ENSCHIG00000012289(Gdpd4);ENSCHIG00000012922(DUSP5);ENSCHIG00000014032(PTPN12);ENSCHIG00000014039(PTPRN);ENSCHIG00000014322(ACP5);ENSCHIG0…
cholesterol transfer activity	0.0582902	0.368003	ENSCHIG00000004895(STARD5);ENSCHIG00000007254(ABCG1);ENSCHIG00000012464(GRAMD1B);ENSCHIG00000021164(PLTP);ENSCHIG00000022004(APOE)
ATPase binding	0.0609422	0.373844	ENSCHIG00000007347(ANK1);ENSCHIG00000012285(HRC);ENSCHIG00000014058(ESR1);ENSCHIG00000017295(PDE4D);ENSCHIG00000017900(EZR);ENSCHIG00000018647(SVIP);ENSCHIG00000021478(SNX10);ENSCHIG00000021567(AR);ENSCHIG00000021765(PGR);ENSCHIG00000023627(ATP1B1);ENSCHIG00000024462(RUVBL2);ENSCHIG00000025013(NOP58)
cytokine receptor activity	0.0620549	0.373844	ENSCHIG00000002856(ACKR3);ENSCHIG00000004634(GPR35);ENSCHIG00000008163(ACKR4);ENSCHIG00000009367(OSMR);ENSCHIG00000009915(IL18R1);ENSCHIG00000011708(IL5RA);ENSCHIG00000012394(IL6R);ENSCHIG00000012823(IL10RA);ENSCHIG00000014349(LIFR);ENSCHIG00000014636(IL17RA);ENSCHIG00000017471(IL1RAP);ENSCHIG00000018032(IFNAR1);ENSCHIG00000020331(IL4R);ENSCHIG00000021491(CD44);ENSCHIG00000025961(IL1RL2)
prostaglandin receptor activity	0.0626759	0.373844	ENSCHIG00000023835(PTGER4);ENSCHIG00000025921(PTGDR);ENSCHIG00000026600(PTGER2)
steroid hydroxylase activity	0.0626759	0.373844	ENSCHIG00000004030(CH25H);MSTRG.3016(CYP7B1);MSTRG.7318(CYP1A1)
1-phosphatidylinositol-3-kinase activity	0.0626759	0.373844	ENSCHIG00000016154(PIK3CA);MSTRG.15496(FGF7);MSTRG.6452(IRS1)
histone serine kinase activity	0.0626759	0.373844	ENSCHIG00000017278(RPS6KA5);ENSCHIG00000022907(AURKB);ENSCHIG00000024453(AURKA)
5'-3' DNA helicase activity	0.0626759	0.373844	ENSCHIG00000010638(TWNK);ENSCHIG00000014856(PIF1);ENSCHIG00000015958(BRIP1)
3',5'-cyclic-GMP phosphodiesterase activity	0.0626759	0.373844	ENSCHIG00000016802(PDE2A);ENSCHIG00000017496(PDE9A);ENSCHIG00000025590(PDE3A)
receptor antagonist activity	0.0626759	0.373844	ENSCHIG00000014847(DKK1);ENSCHIG00000016688(CCL5);ENSCHIG00000016855(FST)
inositol 1,4,5 trisphosphate binding	0.0626759	0.373844	ENSCHIG00000006698(TRPC4);ENSCHIG00000007818(ITPR3);ENSCHIG00000016600(ITPR2)
BMP receptor activity	0.0626759	0.373844	ENSCHIG00000010408(HJV);ENSCHIG00000017761(BMPR1B);ENSCHIG00000027035(ACVRL1)
monocarboxylate:sodium symporter activity	0.0626759	0.373844	ENSCHIG00000009059(SLC6A13);ENSCHIG00000013596(SLC6A12);ENSCHIG00000024785(SLC6A6)
phosphatidylcholine transporter activity	0.0631484	0.373844	ENSCHIG00000007182(ATP10A);ENSCHIG00000007254(ABCG1);ENSCHIG00000021164(PLTP);ENSCHIG00000026189(Atp8b5)
MAP kinase tyrosine/serine/threonine phosphatase activity	0.0631484	0.373844	ENSCHIG00000011289(DUSP4);ENSCHIG00000011320(DUSP6);ENSCHIG00000011702(DUSP16);ENSCHIG00000012922(DUSP5)
UDP-galactosyltransferase activity	0.0631484	0.373844	ENSCHIG00000000421(B4GALT6);ENSCHIG00000005257(B3GALT2);ENSCHIG00000023291(A4GALT);ENSCHIG00000026540(B4GALT1)
ATPase-coupled inorganic anion transmembrane transporter activity	0.0631484	0.373844	ENSCHIG00000013042(SLC4A8);ENSCHIG00000016684(UCP2);ENSCHIG00000024603(SLC26A6);ENSCHIG00000025998(SLC26A4)
flippase activity	0.0631484	0.373844	ENSCHIG00000005567(MFSD2A);ENSCHIG00000007182(ATP10A);ENSCHIG00000009225(TMEM30B);ENSCHIG00000026189(Atp8b5)
cyclin-dependent protein serine/threonine kinase regulator activity	0.0633659	0.373844	ENSCHIG00000016012(CDKN1B);ENSCHIG00000016273(CCNB1);ENSCHIG00000017736(CCNA2);ENSCHIG00000019940(CDKN2D);ENSCHIG00000022720(CCNE2);ENSCHIG00000024742(CCNE1);ENSCHIG00000025136(CCND2);ENSCHIG00000025939(CDKN2A)
exopeptidase activity	0.0635428	0.373844	ENSCHIG00000006800(CPB1);ENSCHIG00000007927(DPP9);ENSCHIG00000011010(MMP14);ENSCHIG00000013290(MMP16);ENSCHIG00000013387(CPQ);ENSCHIG00000013522(FOLH1);ENSCHIG00000015080(VASH1);ENSCHIG00000015778(CPVL);ENSCHIG00000018163(ERAP2);ENSCHIG00000019349(CPXM2);ENSCHIG00000021048(DPP4);ENSCHIG00000021212(CPXM1);ENSCHIG00000022208(CPA4);ENSCHIG00000025090(CPE);ENSCHIG00000026002(CTSH);ENSCHIG00000026330(…
sterol transfer activity	0.0714911	0.373844	ENSCHIG00000004895(STARD5);ENSCHIG00000007254(ABCG1);ENSCHIG00000012464(GRAMD1B);ENSCHIG00000021164(PLTP);ENSCHIG00000022004(APOE)
transcription coregulator binding	0.0738694	0.373844	ENSCHIG00000007371(EZH2);ENSCHIG00000008305(ZBTB16);ENSCHIG00000014058(ESR1);ENSCHIG00000014779(GATA2);ENSCHIG00000015613(HIF1A);ENSCHIG00000015805(ETS1);ENSCHIG00000016866(EPAS1);ENSCHIG00000017450(NR1D1);ENSCHIG00000019440(AHR);ENSCHIG00000021567(AR);ENSCHIG00000021765(PGR);ENSCHIG00000023632(CIT);ENSCHIG00000025316(LEF1);ENSCHIG00000025384(FOS);ENSCHIG00000025775(RORA)
coreceptor activity	0.0742152	0.373844	ENSCHIG00000002856(ACKR3);ENSCHIG00000010408(HJV);ENSCHIG00000014333(RGMA);ENSCHIG00000015521(TGFBR3);ENSCHIG00000017471(IL1RAP);ENSCHIG00000019080(NGFR);ENSCHIG00000026868(ENG)
protein serine/threonine kinase inhibitor activity	0.0742152	0.373844	ENSCHIG00000011243(SPRED1);ENSCHIG00000016012(CDKN1B);ENSCHIG00000019940(CDKN2D);ENSCHIG00000022780(PKIA);ENSCHIG00000023632(CIT);ENSCHIG00000023855(DEPTOR);ENSCHIG00000025939(CDKN2A)
Y-form DNA binding	0.0748581	0.373844	ENSCHIG00000007965(RAD18);ENSCHIG00000010329(BLM)
mismatch base pair DNA N-glycosylase activity	0.0748581	0.373844	ENSCHIG00000011167(MUTYH);ENSCHIG00000015863(PCNA)
L-amino-acid oxidase activity	0.0748581	0.373844	ENSCHIG00000014204(IL4I1);MSTRG.14705(MAOB)
JUN kinase kinase kinase activity	0.0748581	0.373844	ENSCHIG00000015916(MAP3K20);ENSCHIG00000024066(MAP3K5)
purine-nucleoside phosphorylase activity	0.0748581	0.373844	ENSCHIG00000010402(PNP);ENSCHIG00000011975(PNP)
serine C-palmitoyltransferase activity	0.0748581	0.373844	ENSCHIG00000007941(SPTLC3);ENSCHIG00000021963(SPTLC2)
ciliary neurotrophic factor receptor activity	0.0748581	0.373844	ENSCHIG00000012394(IL6R);ENSCHIG00000014349(LIFR)
cannabinoid receptor activity	0.0748581	0.373844	ENSCHIG00000007748(CNR1);ENSCHIG00000024674(ADGRF1)
leukotriene receptor activity	0.0748581	0.373844	ENSCHIG00000006724(LTB4R2);ENSCHIG00000008260(LTB4R)
GPI-linked ephrin receptor activity	0.0748581	0.373844	ENSCHIG00000015544(EPHA3);ENSCHIG00000020693(EPHA7)
transmembrane-ephrin receptor activity	0.0748581	0.373844	ENSCHIG00000021379(EPHA1);ENSCHIG00000022795(EPHB2)
neurotrophin receptor activity	0.0748581	0.373844	ENSCHIG00000010670(NTRK3);ENSCHIG00000023122(NTRK2)
type 2 fibroblast growth factor receptor binding	0.0748581	0.373844	ENSCHIG00000012683(FGF10);MSTRG.15496(FGF7)
plus-end-directed microtubule motor activity	0.0748581	0.373844	ENSCHIG00000002772(KIF18A);ENSCHIG00000012350(KIF20B)
store-operated calcium channel activity	0.0748581	0.373844	ENSCHIG00000006698(TRPC4);ENSCHIG00000019272(ORAI1)
small conductance calcium-activated potassium channel activity	0.0748581	0.373844	ENSCHIG00000005327(KCNN2);ENSCHIG00000018108(KCNN4)
C-palmitoyltransferase activity	0.0748581	0.373844	ENSCHIG00000007941(SPTLC3);ENSCHIG00000021963(SPTLC2)
glutamate binding	0.0748581	0.373844	ENSCHIG00000016229(GRIN1);ENSCHIG00000017045(SLC1A3)
tRNA dihydrouridine synthase activity	0.0748581	0.373844	ENSCHIG00000010888(DUS4L);ENSCHIG00000021327(DUS3L)
estrogen receptor activity	0.0748581	0.373844	ENSCHIG00000014058(ESR1);ENSCHIG00000025590(PDE3A)
troponin I binding	0.0748581	0.373844	ENSCHIG00000019356(TNNC1);ENSCHIG00000020704(TNNT2)
alpha-2A adrenergic receptor binding	0.0748581	0.373844	ENSCHIG00000007509(ADRB1);ENSCHIG00000019061(UCHL1)
estrogen response element binding	0.0748581	0.373844	ENSCHIG00000014058(ESR1);ENSCHIG00000020650(ESRRG)
histone kinase activity (H3-S10 specific)	0.0748581	0.373844	ENSCHIG00000017278(RPS6KA5);ENSCHIG00000024453(AURKA)
vascular endothelial growth factor binding	0.0748581	0.373844	ENSCHIG00000005194(PDGFRA);ENSCHIG00000024821(PDGFRB)
calcium-induced calcium release activity	0.0748581	0.373844	ENSCHIG00000014164(RYR1);ENSCHIG00000027015(RYR2)
aliphatic-amine oxidase activity	0.0748581	0.373844	ENSCHIG00000014715(MAOA);ENSCHIG00000022374(MAOA)
phenethylamine:oxygen oxidoreductase (deaminating) activity	0.0748581	0.373844	ENSCHIG00000014715(MAOA);ENSCHIG00000022374(MAOA)
ubiquitin-protein transferase inhibitor activity	0.0748581	0.373844	ENSCHIG00000008359(SPRY2);ENSCHIG00000026682(FBXO5)
telomeric D-loop binding	0.0748581	0.373844	ENSCHIG00000010329(BLM);ENSCHIG00000011146(RECQL4)
voltage-gated calcium channel activity involved in cardiac muscle cell action potential	0.0748581	0.373844	ENSCHIG00000001734(CACNB2);ENSCHIG00000015448(CACNA1C)
monoamine oxidase activity	0.0748581	0.373844	ENSCHIG00000014715(MAOA);ENSCHIG00000022374(MAOA)
voltage-gated ion channel activity involved in regulation of presynaptic membrane potential	0.0748581	0.373844	ENSCHIG00000023544(KCNJ8);ENSCHIG00000024980(SCN1A)
1-acylglycerophosphoethanolamine O-acyltransferase activity	0.0748581	0.373844	ENSCHIG00000009573(MBOAT1);ENSCHIG00000026251(MBOAT2)
1-acylglycerophosphoserine O-acyltransferase activity	0.0748581	0.373844	ENSCHIG00000009573(MBOAT1);ENSCHIG00000026251(MBOAT2)
histone deacetylase binding	0.0750085	0.373844	ENSCHIG00000009383(NCOR2);ENSCHIG00000009752(BCOR);ENSCHIG00000010070(BEX4);ENSCHIG00000010363(MEF2D);ENSCHIG00000013044(SIK1);ENSCHIG00000014407(TFAP4);ENSCHIG00000014418(TBX2);ENSCHIG00000015613(HIF1A);ENSCHIG00000015635(TCF21);ENSCHIG00000015829(HIC1);ENSCHIG00000016262(BCL3);ENSCHIG00000017929(HES1);ENSCHIG00000018645(ANKRD1);ENSCHIG00000024108(BHLHE41);ENSCHIG00000025316(LEF1);ENSCHIG0000002…
phospholipid transporter activity	0.0791354	0.373844	ENSCHIG00000000850(ANO6);ENSCHIG00000005567(MFSD2A);ENSCHIG00000007182(ATP10A);ENSCHIG00000007254(ABCG1);ENSCHIG00000009225(TMEM30B);ENSCHIG00000021164(PLTP);ENSCHIG00000022873(PLSCR4);ENSCHIG00000026189(Atp8b5);ENSCHIG00000026584(XKR8)
kinase inhibitor activity	0.0792683	0.373844	ENSCHIG00000004220(SPRY4);ENSCHIG00000011243(SPRED1);ENSCHIG00000013189(CAMK2N1);ENSCHIG00000016012(CDKN1B);ENSCHIG00000019940(CDKN2D);ENSCHIG00000020814(ITPRIP);ENSCHIG00000022780(PKIA);ENSCHIG00000023370(DNAJC3);ENSCHIG00000023632(CIT);ENSCHIG00000023855(DEPTOR);ENSCHIG00000025939(CDKN2A)
RNA polymerase II core promoter sequence-specific DNA binding	0.0802032	0.373844	ENSCHIG00000007371(EZH2);ENSCHIG00000024462(RUVBL2);ENSCHIG00000025384(FOS);ENSCHIG00000026165(CEBPB)
structural constituent of muscle	0.0802032	0.373844	ENSCHIG00000003108(MYL11);ENSCHIG00000016096(MYL1);ENSCHIG00000017967(JPH1);ENSCHIG00000019988(MYL2)
protein kinase A catalytic subunit binding	0.0802032	0.373844	ENSCHIG00000017900(EZR);ENSCHIG00000022780(PKIA);ENSCHIG00000022920(CSK);ENSCHIG00000027015(RYR2)
lysophospholipid acyltransferase activity	0.0802032	0.373844	ENSCHIG00000014858(AGPAT2);ENSCHIG00000016729(AGPAT4);ENSCHIG00000021714(LPCAT2);ENSCHIG00000025469(GPAT3)
damaged DNA binding	0.0839971	0.373844	ENSCHIG00000009157(NEIL3);ENSCHIG00000010329(BLM);ENSCHIG00000010540(XPA);ENSCHIG00000011146(RECQL4);ENSCHIG00000012361(H2AX);ENSCHIG00000015863(PCNA);ENSCHIG00000018617(POLD1);ENSCHIG00000024154(Trpc2);ENSCHIG00000024777(NEIL2);ENSCHIG00000026740(BRCA1)
DNA-(apurinic or apyrimidinic site) endonuclease activity	0.0857537	0.373844	ENSCHIG00000009157(NEIL3);ENSCHIG00000013893(HMGA2);ENSCHIG00000024777(NEIL2)
prostanoid receptor activity	0.0857537	0.373844	ENSCHIG00000023835(PTGER4);ENSCHIG00000025921(PTGDR);ENSCHIG00000026600(PTGER2)
platelet-derived growth factor receptor binding	0.0857537	0.373844	ENSCHIG00000005194(PDGFRA);ENSCHIG00000009242(VEGFA);ENSCHIG00000024821(PDGFRB)
secondary active sulfate transmembrane transporter activity	0.0857537	0.373844	ENSCHIG00000016684(UCP2);ENSCHIG00000024603(SLC26A6);ENSCHIG00000025998(SLC26A4)
phosphofructokinase activity	0.0857537	0.373844	ENSCHIG00000015845(PFKFB4);ENSCHIG00000024946(PFKP);MSTRG.14724(DMD)
aromatic amino acid transmembrane transporter activity	0.0857537	0.373844	ENSCHIG00000017131(SLC7A1);ENSCHIG00000019849(SLC7A5);ENSCHIG00000023773(SLC16A10)
very long-chain fatty acid-CoA ligase activity	0.0857537	0.373844	ENSCHIG00000000100(ACSL4);ENSCHIG00000011482(ACSBG1);ENSCHIG00000022587(SLC27A3)
clathrin adaptor activity	0.0857537	0.373844	ENSCHIG00000003548(LDLRAP1);ENSCHIG00000023725(AP1S3);ENSCHIG00000025079(HIP1R)
co-receptor binding	0.0857537	0.373844	ENSCHIG00000012827(TFR2);ENSCHIG00000012951(BMP2);ENSCHIG00000014847(DKK1)
TRAIL binding	0.0857537	0.373844	ENSCHIG00000005122(TNFRSF10A);ENSCHIG00000015572(TNFRSF10A);MSTRG.15561(--)
microtubule plus-end binding	0.0857537	0.373844	ENSCHIG00000002772(KIF18A);ENSCHIG00000018334(CKAP5);ENSCHIG00000021902(KIF2C)
glycerophospholipid flippase activity	0.0857537	0.373844	ENSCHIG00000005567(MFSD2A);ENSCHIG00000007182(ATP10A);ENSCHIG00000026189(Atp8b5)
annealing activity	0.0857537	0.373844	ENSCHIG00000010329(BLM);ENSCHIG00000011146(RECQL4);ENSCHIG00000020118(RAD54L)
phosphoprotein binding	0.0859858	0.373844	ENSCHIG00000000143(YES1);ENSCHIG00000000147(PLAT);ENSCHIG00000003548(LDLRAP1);ENSCHIG00000008345(PTPN5);ENSCHIG00000011155(VAV1);ENSCHIG00000012642(ABL2);ENSCHIG00000015779(PIK3R3);ENSCHIG00000018780(CBX4);ENSCHIG00000021749(ABL1);ENSCHIG00000025287(DPYS);ENSCHIG00000025388(SHB);ENSCHIG00000025473(TRPV1);ENSCHIG00000027002(UBASH3B);MSTRG.6452(IRS1)
epidermal growth factor receptor binding	0.0861835	0.373844	ENSCHIG00000000483(EREG);ENSCHIG00000002578(SOCS5);ENSCHIG00000016068(VAV3);ENSCHIG00000021066(EFEMP1);ENSCHIG00000022689(HBEGF)
inward rectifier potassium channel activity	0.0861835	0.373844	ENSCHIG00000002047(KCNJ2);ENSCHIG00000018841(KCNJ3);ENSCHIG00000019111(KCNH2);ENSCHIG00000023544(KCNJ8);ENSCHIG00000026110(KCNK1)
sterol transporter activity	0.0861835	0.373844	ENSCHIG00000004895(STARD5);ENSCHIG00000007254(ABCG1);ENSCHIG00000012464(GRAMD1B);ENSCHIG00000021164(PLTP);ENSCHIG00000022004(APOE)
WW domain binding	0.0861835	0.373844	ENSCHIG00000012350(KIF20B);ENSCHIG00000014017(LITAF);ENSCHIG00000021514(WBP1);ENSCHIG00000022407(ENAH);ENSCHIG00000024676(CDC25C)
P-type ion transporter activity	0.0870793	0.373844	ENSCHIG00000000440(ATP2B3);ENSCHIG00000023627(ATP1B1);ENSCHIG00000024048(ATP7B);ENSCHIG00000024152(ATP2A1);ENSCHIG00000024254(ATP2B1);ENSCHIG00000024773(ATP13A3)
oxidoreductase activity, acting on the CH-NH2 group of donors	0.0870793	0.373844	ENSCHIG00000006644(AOC3);ENSCHIG00000014204(IL4I1);ENSCHIG00000014715(MAOA);ENSCHIG00000022374(MAOA);ENSCHIG00000023220(LOXL4);MSTRG.14705(MAOB)
Wnt-protein binding	0.0870793	0.373844	ENSCHIG00000008551(FZD10);ENSCHIG00000012791(CTHRC1);ENSCHIG00000014291(SFRP1);ENSCHIG00000015817(WLS);ENSCHIG00000022955(SFRP2);ENSCHIG00000027140(ROR1)
phosphatidylinositol-4,5-bisphosphate binding	0.0887698	0.373844	ENSCHIG00000002047(KCNJ2);ENSCHIG00000002956(SYT5);ENSCHIG00000003548(LDLRAP1);ENSCHIG00000010063(ACTN2);ENSCHIG00000017831(SYT9);ENSCHIG00000018397(CGAS);ENSCHIG00000023267(MYO1G);ENSCHIG00000025079(HIP1R);ENSCHIG00000026791(GSDME)
myosin binding	0.0887698	0.373844	ENSCHIG00000008364(SPTBN5);ENSCHIG00000013604(MLPH);ENSCHIG00000013742(LARP6);ENSCHIG00000014352(NPHS1);ENSCHIG00000016115(RAB27B);ENSCHIG00000021305(GSN);ENSCHIG00000023123(PYCARD);ENSCHIG00000023995(LMTK2);ENSCHIG00000026372(IQGAP3)
NADP binding	0.0887698	0.373844	ENSCHIG00000007303(HIBADH);ENSCHIG00000007693(TP53I3);ENSCHIG00000013607(LBR);ENSCHIG00000014242(FMO5);ENSCHIG00000021082(HSD11B1);ENSCHIG00000021227(CAT);ENSCHIG00000022769(NOS2);ENSCHIG00000025391(NOS1);MSTRG.14705(MAOB)
beta-catenin binding	0.0921125	0.373844	ENSCHIG00000006698(TRPC4);ENSCHIG00000012147(PTPRK);ENSCHIG00000014058(ESR1);ENSCHIG00000016083(CTNNA3);ENSCHIG00000017196(KLF4);ENSCHIG00000018029(CDH1);ENSCHIG00000018134(KANK1);ENSCHIG00000021567(AR);ENSCHIG00000022557(CXADR);ENSCHIG00000024462(RUVBL2);ENSCHIG00000025316(LEF1);ENSCHIG00000025775(RORA);MSTRG.15572(MED12)
chromatin DNA binding	0.0921125	0.373844	ENSCHIG00000002921(H1-0);ENSCHIG00000007371(EZH2);ENSCHIG00000011015(VAX2);ENSCHIG00000013197(PER1);ENSCHIG00000013893(HMGA2);ENSCHIG00000017196(KLF4);ENSCHIG00000017600(GLI2);ENSCHIG00000021033(NOTCH1);ENSCHIG00000021331(MYOG);ENSCHIG00000024462(RUVBL2);ENSCHIG00000026165(CEBPB);ENSCHIG00000026240(KDM6A);ENSCHIG00000026635(Hmgn3)
solute:sodium symporter activity	0.0964463	0.373844	ENSCHIG00000005567(MFSD2A);ENSCHIG00000009059(SLC6A13);ENSCHIG00000010349(SLC6A20);ENSCHIG00000011571(SLC23A1);ENSCHIG00000013042(SLC4A8);ENSCHIG00000013596(SLC6A12);ENSCHIG00000016540(SLC38A4);ENSCHIG00000017045(SLC1A3);ENSCHIG00000019150(SLC20A1);ENSCHIG00000022410(SLC29A1);ENSCHIG00000024785(SLC6A6)
calcium-dependent phospholipid binding	0.0976854	0.373844	ENSCHIG00000002956(SYT5);ENSCHIG00000012316(ANXA13);ENSCHIG00000020923(ANXA1);ENSCHIG00000021800(CPNE7);ENSCHIG00000023508(ANXA7);ENSCHIG00000026282(PLA2G4A);MSTRG.4845(ANXA5)
neutral amino acid transmembrane transporter activity	0.0976854	0.373844	ENSCHIG00000001165(SLC38A1);ENSCHIG00000007598(SFXN3);ENSCHIG00000010349(SLC6A20);ENSCHIG00000016540(SLC38A4);ENSCHIG00000019849(SLC7A5);ENSCHIG00000020955(SLC1A5);ENSCHIG00000024785(SLC6A6)
MAP kinase phosphatase activity	0.099275	0.373844	ENSCHIG00000011289(DUSP4);ENSCHIG00000011320(DUSP6);ENSCHIG00000011702(DUSP16);ENSCHIG00000012922(DUSP5)
neuropeptide receptor binding	0.099275	0.373844	ENSCHIG00000011883(EDN1);ENSCHIG00000012702(NMU);ENSCHIG00000024063(EDN2);ENSCHIG00000024788(GAL)
cytokine activity	0.10014	0.373844	ENSCHIG00000009242(VEGFA);ENSCHIG00000010442(CXCL5);ENSCHIG00000011175(CCL17);ENSCHIG00000011883(EDN1);ENSCHIG00000012291(IL6);ENSCHIG00000012951(BMP2);ENSCHIG00000014217(CXCL1);ENSCHIG00000014871(Sectm1a);ENSCHIG00000014962(CSF3);ENSCHIG00000015087(PF4);ENSCHIG00000015458(CCL20);ENSCHIG00000016122(GPI);ENSCHIG00000016688(CCL5);ENSCHIG00000017180(IL11);ENSCHIG00000019133(CXCL16);ENSCHIG0000002014…
phosphoric diester hydrolase activity	0.100236	0.373844	ENSCHIG00000007288(PDE4B);ENSCHIG00000012289(Gdpd4);ENSCHIG00000016688(CCL5);ENSCHIG00000016802(PDE2A);ENSCHIG00000017295(PDE4D);ENSCHIG00000017496(PDE9A);ENSCHIG00000017922(PDE6A);ENSCHIG00000022545(PLCD4);ENSCHIG00000022563(SMPD2);ENSCHIG00000022822(PDE10A);ENSCHIG00000023152(PDE8B);ENSCHIG00000025590(PDE3A);ENSCHIG00000026148(PDE7B)
protein dimerization activity	0.100352	0.373844	ENSCHIG00000000474(GRM7);ENSCHIG00000000850(ANO6);ENSCHIG00000002956(SYT5);ENSCHIG00000004792(H2AC6);ENSCHIG00000005194(PDGFRA);ENSCHIG00000005361(STC2);ENSCHIG00000006061(CHMP4C);ENSCHIG00000006784(NPAS1);ENSCHIG00000007254(ABCG1);ENSCHIG00000007326(E2F2);ENSCHIG00000007509(ADRB1);ENSCHIG00000007655(H2BC4);ENSCHIG00000007673(H2BC18);ENSCHIG00000007693(TP53I3);ENSCHIG00000007920(TWIST2);ENSCHIG00…
amino acid binding	0.101006	0.373844	ENSCHIG00000000474(GRM7);ENSCHIG00000011485(GLRA3);ENSCHIG00000016229(GRIN1);ENSCHIG00000017045(SLC1A3);ENSCHIG00000017801(ASS1);ENSCHIG00000026387(GRIN3A)
hydrolase activity, acting on carbon-nitrogen (but not peptide) bonds, in cyclic amidines	0.101006	0.373844	ENSCHIG00000006747(ZBP1);ENSCHIG00000012042(MTHFD2L);ENSCHIG00000015307(GDA);ENSCHIG00000015980(AMPD1);ENSCHIG00000027058(ADA);ENSCHIG00000027133(CDA)
RNA polymerase II general transcription initiation factor binding	0.10232	0.373844	ENSCHIG00000014058(ESR1);ENSCHIG00000019440(AHR);ENSCHIG00000021567(AR);ENSCHIG00000024462(RUVBL2);ENSCHIG00000025013(NOP58)
glucuronosyltransferase activity	0.10232	0.373844	ENSCHIG00000009348(EXT1);ENSCHIG00000017371(B3GAT1);ENSCHIG00000020305(UGT3A1);ENSCHIG00000022816(UGT1A3);ENSCHIG00000024893(CSGALNACT1)
metalloexopeptidase activity	0.103048	0.373844	ENSCHIG00000006800(CPB1);ENSCHIG00000011010(MMP14);ENSCHIG00000013290(MMP16);ENSCHIG00000013387(CPQ);ENSCHIG00000013522(FOLH1);ENSCHIG00000015080(VASH1);ENSCHIG00000019349(CPXM2);ENSCHIG00000021212(CPXM1);ENSCHIG00000022208(CPA4);ENSCHIG00000025090(CPE)
catalytic activity	0.10381	0.373844	ENSCHIG00000000100(ACSL4);ENSCHIG00000000143(YES1);ENSCHIG00000000147(PLAT);ENSCHIG00000000151(CRELD2);ENSCHIG00000000241(PPIF);ENSCHIG00000000246(RENBP);ENSCHIG00000000331(FGFRL1);ENSCHIG00000000332(LIPF);ENSCHIG00000000345(ADPRHL1);ENSCHIG00000000353(CDK1);ENSCHIG00000000421(B4GALT6);ENSCHIG00000000440(ATP2B3);ENSCHIG00000000464(DSEL);ENSCHIG00000000522(AGAP2);ENSCHIG00000000804(PLK3);ENSCHIG00…
cysteine-type endopeptidase activity	0.105807	0.373844	ENSCHIG00000008347(CAPN6);ENSCHIG00000009860(CAPN5);ENSCHIG00000011574(CTSK);ENSCHIG00000014291(SFRP1);ENSCHIG00000015195(ESPL1);ENSCHIG00000019061(UCHL1);ENSCHIG00000023433(CASP4);ENSCHIG00000026002(CTSH);MSTRG.10575(CYP2J2);MSTRG.14370(--);MSTRG.2804(--)
phosphatidylinositol phosphate binding	0.107366	0.373844	ENSCHIG00000002047(KCNJ2);ENSCHIG00000002956(SYT5);ENSCHIG00000003548(LDLRAP1);ENSCHIG00000005054(PHLDA1);ENSCHIG00000009541(ARAP3);ENSCHIG00000009875(RACGAP1);ENSCHIG00000010063(ACTN2);ENSCHIG00000011539(ZFYVE28);ENSCHIG00000012197(RUBCNL);ENSCHIG00000014093(ARAP2);ENSCHIG00000017831(SYT9);ENSCHIG00000018397(CGAS);ENSCHIG00000020854(IQGAP2);ENSCHIG00000023267(MYO1G);ENSCHIG00000024291(OSBPL5);EN…
hydrolase activity, acting on ester bonds	0.109692	0.373844	ENSCHIG00000000332(LIPF);ENSCHIG00000004189(MTMR7);ENSCHIG00000005570(TNS2);ENSCHIG00000006882(ARSI);ENSCHIG00000007288(PDE4B);ENSCHIG00000008074(YBEY);ENSCHIG00000008334(ACOT4);ENSCHIG00000008345(PTPN5);ENSCHIG00000009155(FEN1);ENSCHIG00000009157(NEIL3);ENSCHIG00000009780(Cdc14b);ENSCHIG00000010399(LYPLAL1);ENSCHIG00000010569(CDKN3);ENSCHIG00000010582(RNASE4);ENSCHIG00000010683(ARSG);ENSCHIG0000…
amide binding	0.109817	0.373844	ENSCHIG00000000241(PPIF);ENSCHIG00000000407(CRIP1);ENSCHIG00000003548(LDLRAP1);ENSCHIG00000010157(NFKBIA);ENSCHIG00000010428(CMKLR1);ENSCHIG00000012190(CALCRL);ENSCHIG00000012725(GSAP);ENSCHIG00000013345(MGST2);ENSCHIG00000013522(FOLH1);ENSCHIG00000013523(FBXO2);ENSCHIG00000018113(SCARB1);ENSCHIG00000019614(LDLR);ENSCHIG00000020653(SORL1);ENSCHIG00000021164(PLTP);ENSCHIG00000022004(APOE);ENSCHIG0…
single-stranded DNA endodeoxyribonuclease activity	0.111824	0.373844	ENSCHIG00000013841(POLQ);ENSCHIG00000015648(DCLRE1C);MSTRG.9862(SETMAR)
TFIID-class transcription factor complex binding	0.111824	0.373844	ENSCHIG00000019440(AHR);ENSCHIG00000024462(RUVBL2);ENSCHIG00000025013(NOP58)
adenylate cyclase activity	0.111824	0.373844	ENSCHIG00000023502(ADCY2);ENSCHIG00000024549(ADCY1);ENSCHIG00000025812(ADCY3)
calcium:sodium antiporter activity	0.111824	0.373844	ENSCHIG00000010684(SLC24A3);ENSCHIG00000021702(SLC8A1);ENSCHIG00000025545(SLC8B1)
mechanosensitive ion channel activity	0.111824	0.373844	ENSCHIG00000010227(Piezo2);ENSCHIG00000012607(TMEM150C);ENSCHIG00000020430(TMC2)
adrenergic receptor binding	0.111824	0.373844	ENSCHIG00000007509(ADRB1);ENSCHIG00000019061(UCHL1);ENSCHIG00000026437(ARRDC3)
GTPase activating protein binding	0.111824	0.373844	ENSCHIG00000015654(FMNL3);ENSCHIG00000018029(CDH1);ENSCHIG00000020799(FMNL1)
gamma-catenin binding	0.111824	0.373844	ENSCHIG00000012147(PTPRK);ENSCHIG00000018029(CDH1);ENSCHIG00000025316(LEF1)
cargo adaptor activity	0.111824	0.373844	ENSCHIG00000003548(LDLRAP1);ENSCHIG00000023725(AP1S3);ENSCHIG00000025079(HIP1R)
N6-methyladenosine-containing RNA binding	0.111824	0.373844	ENSCHIG00000015258(IGF2BP2);ENSCHIG00000022316(IGF2BP1);ENSCHIG00000025829(IGF2BP3)
inorganic anion transmembrane transporter activity	0.113083	0.373844	ENSCHIG00000000850(ANO6);ENSCHIG00000002248(Clca3a1);ENSCHIG00000011485(GLRA3);ENSCHIG00000013042(SLC4A8);ENSCHIG00000015137(CLCN6);ENSCHIG00000016301(SLC26A7);ENSCHIG00000016684(UCP2);ENSCHIG00000017388(SLC4A3);ENSCHIG00000017957(GABRG1);ENSCHIG00000018789(SLC12A7);ENSCHIG00000019071(ANKH);ENSCHIG00000020260(LRRC8E);ENSCHIG00000021468(GABRB3);ENSCHIG00000022664(SLC12A8);ENSCHIG00000024205(CLCN5)…
peptide binding	0.113083	0.373844	ENSCHIG00000000241(PPIF);ENSCHIG00000000407(CRIP1);ENSCHIG00000003548(LDLRAP1);ENSCHIG00000010157(NFKBIA);ENSCHIG00000010428(CMKLR1);ENSCHIG00000012190(CALCRL);ENSCHIG00000012725(GSAP);ENSCHIG00000013345(MGST2);ENSCHIG00000013522(FOLH1);ENSCHIG00000013523(FBXO2);ENSCHIG00000018113(SCARB1);ENSCHIG00000019614(LDLR);ENSCHIG00000020653(SORL1);ENSCHIG00000022004(APOE);ENSCHIG00000022240(CLSTN2);ENSCHI…
guanine nucleotide transmembrane transporter activity	0.11489	0.373844	ENSCHIG00000021766(SLC17A9);ENSCHIG00000025066(SLC19A1)
transcription elongation regulator activity	0.11489	0.373844	ENSCHIG00000006001(WDR43);ENSCHIG00000026173(EAF2)
alpha-N-acetylneuraminate alpha-2,8-sialyltransferase activity	0.11489	0.373844	ENSCHIG00000001988(ST8SIA4);ENSCHIG00000016724(ST8SIA2)
prostaglandin E receptor activity	0.11489	0.373844	ENSCHIG00000023835(PTGER4);ENSCHIG00000026600(PTGER2)
fibroblast growth factor-activated receptor activity	0.11489	0.373844	ENSCHIG00000000331(FGFRL1);ENSCHIG00000011006(FGFR1)
transforming growth factor beta receptor activity, type I	0.11489	0.373844	ENSCHIG00000017761(BMPR1B);ENSCHIG00000027035(ACVRL1)
high-density lipoprotein particle binding	0.11489	0.373844	ENSCHIG00000018113(SCARB1);ENSCHIG00000021164(PLTP)
dipeptidyl-peptidase activity	0.11489	0.373844	ENSCHIG00000007927(DPP9);ENSCHIG00000021048(DPP4)
carnitine transmembrane transporter activity	0.11489	0.373844	ENSCHIG00000023337(SLC22A5);ENSCHIG00000025891(SLC16A9)
C-acetyltransferase activity	0.11489	0.373844	ENSCHIG00000010498(GCAT);ENSCHIG00000021198(ACAT1)
5'-flap endonuclease activity	0.11489	0.373844	ENSCHIG00000009155(FEN1);ENSCHIG00000013888(GEN1)
deoxynucleoside kinase activity	0.11489	0.373844	ENSCHIG00000016895(TK1);ENSCHIG00000025212(DCK)
neuregulin binding	0.11489	0.373844	ENSCHIG00000013031(ITGA6);ENSCHIG00000013969(ERBB3)
acetylcholine binding	0.11489	0.373844	ENSCHIG00000019677(ACHE);ENSCHIG00000020021(CHRND)
MRF binding	0.11489	0.373844	ENSCHIG00000012685(KLF5);ENSCHIG00000024108(BHLHE41)
Roundabout binding	0.11489	0.373844	ENSCHIG00000007677(SLIT3);ENSCHIG00000026290(SLIT2)
inositol trisphosphate kinase activity	0.11489	0.373844	ENSCHIG00000012389(ITPKA);ENSCHIG00000017297(ITPK1)
thyroid hormone binding	0.11489	0.373844	ENSCHIG00000020729(ALDH1A3);ENSCHIG00000026002(CTSH)
phosphatidylcholine flippase activity	0.11489	0.373844	ENSCHIG00000007182(ATP10A);ENSCHIG00000026189(Atp8b5)
transcription regulator activator activity	0.11489	0.373844	ENSCHIG00000015613(HIF1A);ENSCHIG00000021033(NOTCH1)
RNA-directed DNA polymerase activity	0.116023	0.373844	MSTRG.10997(--);MSTRG.12320(gag-pol);MSTRG.1278(--);MSTRG.13818(F52C9.6);MSTRG.2828(Pol);MSTRG.7020(pol)
G protein-coupled peptide receptor activity	0.116415	0.373844	ENSCHIG00000002096(F2RL2);ENSCHIG00000002856(ACKR3);ENSCHIG00000004634(GPR35);ENSCHIG00000008163(ACKR4);ENSCHIG00000012190(CALCRL);ENSCHIG00000012293(NPY1R);ENSCHIG00000016495(OPRD1);ENSCHIG00000018601(NPY4R2);ENSCHIG00000019722(BDKRB2);ENSCHIG00000019737(EDNRA);ENSCHIG00000022474(F2R);ENSCHIG00000024695(Rxfp3);ENSCHIG00000024788(GAL);ENSCHIG00000026205(NPY5R);ENSCHIG00000026366(F2RL1);ENSCHIG000…
ion gated channel activity	0.1173	0.373844	ENSCHIG00000000850(ANO6);ENSCHIG00000002248(Clca3a1);ENSCHIG00000005327(KCNN2);ENSCHIG00000015213(KCNT2);ENSCHIG00000016254(KCNMB1);ENSCHIG00000017260(TRPM4);ENSCHIG00000018108(KCNN4);MSTRG.15507(CACNA1H)
voltage-gated potassium channel activity	0.117924	0.373844	ENSCHIG00000002047(KCNJ2);ENSCHIG00000008192(KCNA3);ENSCHIG00000010620(KCNC1);ENSCHIG00000014613(KCNQ4);ENSCHIG00000018348(KCNQ5);ENSCHIG00000018841(KCNJ3);ENSCHIG00000019111(KCNH2);ENSCHIG00000019455(KCND3);ENSCHIG00000022537(KCNAB2);ENSCHIG00000023544(KCNJ8);ENSCHIG00000023691(KCNB2);ENSCHIG00000025849(KCNB1);ENSCHIG00000026110(KCNK1);ENSCHIG00000026905(KCNH7)
helicase activity	0.118443	0.373844	ENSCHIG00000000920(NAV2);ENSCHIG00000007545(BTAF1);ENSCHIG00000008966(CHTF18);ENSCHIG00000010329(BLM);ENSCHIG00000010638(TWNK);ENSCHIG00000011442(MCM5);ENSCHIG00000013841(POLQ);ENSCHIG00000014856(PIF1);ENSCHIG00000015958(BRIP1);ENSCHIG00000017011(DHX58);ENSCHIG00000017476(MCM6);ENSCHIG00000018094(MCM4);ENSCHIG00000019059(DDX39A);ENSCHIG00000019820(MCM2);ENSCHIG00000020423(MCM3);ENSCHIG00000023605…
calcium activated cation channel activity	0.119835	0.373844	ENSCHIG00000000850(ANO6);ENSCHIG00000005327(KCNN2);ENSCHIG00000016254(KCNMB1);ENSCHIG00000017260(TRPM4);ENSCHIG00000018108(KCNN4)
phosphatidic acid binding	0.119835	0.373844	ENSCHIG00000010912(PACSIN2);ENSCHIG00000011867(CIDEB);ENSCHIG00000012464(GRAMD1B);ENSCHIG00000021164(PLTP);ENSCHIG00000023855(DEPTOR)
insulin-like growth factor binding	0.120221	0.373844	ENSCHIG00000011607(IGFBP5);ENSCHIG00000013031(ITGA6);ENSCHIG00000015588(IGFBP1);ENSCHIG00000024310(IGFBP3)
bicarbonate transmembrane transporter activity	0.120221	0.373844	ENSCHIG00000013042(SLC4A8);ENSCHIG00000016301(SLC26A7);ENSCHIG00000017388(SLC4A3);ENSCHIG00000024603(SLC26A6)
quaternary ammonium group transmembrane transporter activity	0.120221	0.373844	ENSCHIG00000023337(SLC22A5);ENSCHIG00000025875(SLC44A3);ENSCHIG00000025891(SLC16A9);ENSCHIG00000026769(SLC44A5)
alanine dehydrogenase activity	0.121502	0.373844	MSTRG.14705(MAOB)
inositol hexakisphosphate 6-kinase activity	0.121502	0.373844	ENSCHIG00000021074(IP6K3)
opioid peptide activity	0.121502	0.373844	ENSCHIG00000010857(CDC42EP2)
cholesterol 25-hydroxylase activity	0.121502	0.373844	ENSCHIG00000004030(CH25H)
leukotriene B4 receptor activity	0.121502	0.373844	ENSCHIG00000006724(LTB4R2)
group III metabotropic glutamate receptor activity	0.121502	0.373844	ENSCHIG00000000474(GRM7)
opsonin receptor activity	0.121502	0.373844	ENSCHIG00000016291(C5AR1)
UDP-glucose 6-dehydrogenase activity	0.121502	0.373844	ENSCHIG00000024923(UGDH)
argininosuccinate synthase activity	0.121502	0.373844	ENSCHIG00000017801(ASS1)
argininosuccinate lyase activity	0.121502	0.373844	ENSCHIG00000015704(ASL)
aromatic-L-amino-acid decarboxylase activity	0.121502	0.373844	ENSCHIG00000013689(DDC)
carbamoyl-phosphate synthase (ammonia) activity	0.121502	0.373844	ENSCHIG00000025029(CPS1)
catalase activity	0.121502	0.373844	ENSCHIG00000021227(CAT)
cGMP-inhibited cyclic-nucleotide phosphodiesterase activity	0.121502	0.373844	ENSCHIG00000025590(PDE3A)
dihydropyrimidinase activity	0.121502	0.373844	ENSCHIG00000025287(DPYS)
glucose-6-phosphate isomerase activity	0.121502	0.373844	ENSCHIG00000016122(GPI)
isocitrate dehydrogenase (NAD+) activity	0.121502	0.373844	ENSCHIG00000014252(IDH3A)
ketol-acid reductoisomerase activity	0.121502	0.373844	MSTRG.14705(MAOB)
peptidylglycine monooxygenase activity	0.121502	0.373844	ENSCHIG00000022277(PAM)
tyrosine 3-monooxygenase activity	0.121502	0.373844	ENSCHIG00000026162(TH)
inositol-3-phosphate synthase activity	0.121502	0.373844	ENSCHIG00000023057(ISYNA1)
nicotinate-nucleotide diphosphorylase (carboxylating) activity	0.121502	0.373844	ENSCHIG00000020454(QPRT)
peptidylamidoglycolate lyase activity	0.121502	0.373844	ENSCHIG00000022277(PAM)
xanthine dehydrogenase activity	0.121502	0.373844	ENSCHIG00000017276(XDH)
xanthine oxidase activity	0.121502	0.373844	ENSCHIG00000017276(XDH)
complement component C5a receptor activity	0.121502	0.373844	ENSCHIG00000016291(C5AR1)
interleukin-4 receptor activity	0.121502	0.373844	ENSCHIG00000020331(IL4R)
interleukin-5 receptor activity	0.121502	0.373844	ENSCHIG00000011708(IL5RA)
interleukin-10 receptor activity	0.121502	0.373844	ENSCHIG00000012823(IL10RA)
beta1-adrenergic receptor activity	0.121502	0.373844	ENSCHIG00000007509(ADRB1)
platelet-derived growth factor alpha-receptor activity	0.121502	0.373844	ENSCHIG00000005194(PDGFRA)
platelet-derived growth factor beta-receptor activity	0.121502	0.373844	ENSCHIG00000024821(PDGFRB)
netrin receptor activity involved in chemorepulsion	0.121502	0.373844	ENSCHIG00000007694(UNC5C)
granulocyte macrophage colony-stimulating factor receptor binding	0.121502	0.373844	ENSCHIG00000027268(CSF2)
granulocyte colony-stimulating factor receptor binding	0.121502	0.373844	ENSCHIG00000014962(CSF3)
interleukin-11 receptor binding	0.121502	0.373844	ENSCHIG00000017180(IL11)
interleukin-8 receptor binding	0.121502	0.373844	ENSCHIG00000020142(CXCL8)
L-tyrosine transmembrane transporter activity	0.121502	0.373844	ENSCHIG00000023773(SLC16A10)
JAK pathway signal transduction adaptor activity	0.121502	0.373844	ENSCHIG00000018032(IFNAR1)
retinoic acid 4-hydroxylase activity	0.121502	0.373844	MSTRG.1390(CYP26B1)
dTDP-glucose 4,6-dehydratase activity	0.121502	0.373844	ENSCHIG00000024188(TGDS)
folate:anion antiporter activity	0.121502	0.373844	ENSCHIG00000025066(SLC19A1)
1-phosphofructokinase activity	0.121502	0.373844	MSTRG.14724(DMD)
2'-5'-RNA ligase activity	0.121502	0.373844	MSTRG.11686(--)
L-threonine 3-dehydrogenase activity	0.121502	0.373844	ENSCHIG00000026057(TDH)
N-acetylneuraminate lyase activity	0.121502	0.373844	ENSCHIG00000024646(NPL)
UDP-N-acetylmuramoylalanine-D-glutamate ligase activity	0.121502	0.373844	MSTRG.14705(MAOB)
formate dehydrogenase (NAD+) activity	0.121502	0.373844	MSTRG.7954(--)
glycine C-acetyltransferase activity	0.121502	0.373844	ENSCHIG00000010498(GCAT)
guanine deaminase activity	0.121502	0.373844	ENSCHIG00000015307(GDA)
peptidoglycan glycosyltransferase activity	0.121502	0.373844	ENSCHIG00000024893(CSGALNACT1)
rRNA (cytosine-C5-)-methyltransferase activity	0.121502	0.373844	ENSCHIG00000012082(NSUN5)
cytochrome bo3 ubiquinol oxidase activity	0.121502	0.373844	MSTRG.55(MT-CO1)
oxaloacetate transmembrane transporter activity	0.121502	0.373844	ENSCHIG00000016684(UCP2)
glucuronoside transmembrane transporter activity	0.121502	0.373844	ENSCHIG00000014984(ABCC3)
formate transmembrane transporter activity	0.121502	0.373844	ENSCHIG00000024603(SLC26A6)
lactate:proton symporter activity	0.121502	0.373844	ENSCHIG00000012621(SLC16A3)
alanine:sodium symporter activity	0.121502	0.373844	ENSCHIG00000016540(SLC38A4)
beta-N-acetylglucosaminidase activity	0.121502	0.373844	ENSCHIG00000012695(OGA)
protein N-acetylglucosaminyltransferase activity	0.121502	0.373844	ENSCHIG00000011490(B3GNT8)
pituitary adenylate cyclase activating polypeptide activity	0.121502	0.373844	ENSCHIG00000000212(ADCYAP1)
flavonoid 3'-monooxygenase activity	0.121502	0.373844	MSTRG.7318(CYP1A1)
oxidoreductase activity, acting on CH or CH2 groups, NAD or NADP as acceptor	0.121502	0.373844	ENSCHIG00000017276(XDH)
oxidoreductase activity, acting on CH or CH2 groups, oxygen as acceptor	0.121502	0.373844	ENSCHIG00000017276(XDH)
myosin I binding	0.121502	0.373844	ENSCHIG00000023123(PYCARD)
cysteine dioxygenase activity	0.121502	0.373844	ENSCHIG00000021041(CDO1)
NADP phosphatase activity	0.121502	0.373844	ENSCHIG00000023612(NOCT)
low-affinity IgE receptor activity	0.121502	0.373844	ENSCHIG00000014931(FCER2)
procollagen-proline 3-dioxygenase activity	0.121502	0.373844	ENSCHIG00000011298(P3H2)
aspartoacylase activity	0.121502	0.373844	ENSCHIG00000025447(ASPA)
phospholipase A2 inhibitor activity	0.121502	0.373844	ENSCHIG00000020923(ANXA1)
type I interferon binding	0.121502	0.373844	ENSCHIG00000018032(IFNAR1)
HLA-A specific activating MHC class I receptor activity	0.121502	0.373844	ENSCHIG00000026002(CTSH)
voltage-gated proton channel activity	0.121502	0.373844	ENSCHIG00000005085(HVCN1)
cellulose binding	0.121502	0.373844	MSTRG.12154(MT-CO3)
melanin-concentrating hormone activity	0.121502	0.373844	ENSCHIG00000015954(PMCH)
inorganic diphosphate transmembrane transporter activity	0.121502	0.373844	ENSCHIG00000019071(ANKH)
arsenite methyltransferase activity	0.121502	0.373844	ENSCHIG00000013994(AS3MT)
lipid antigen binding	0.121502	0.373844	ENSCHIG00000008779(CD1D)
exogenous lipid antigen binding	0.121502	0.373844	ENSCHIG00000008779(CD1D)
histone methyltransferase activity (H3-K79 specific)	0.121502	0.373844	ENSCHIG00000015437(DOT1L)
denatured protein binding	0.121502	0.373844	ENSCHIG00000013523(FBXO2)
protein tag	0.121502	0.373844	ENSCHIG00000017128(ISG15)
hexon binding	0.121502	0.373844	MSTRG.12320(gag-pol)
adrenomedullin receptor binding	0.121502	0.373844	ENSCHIG00000022711(ADM)
endothelin A receptor binding	0.121502	0.373844	ENSCHIG00000011883(EDN1)
CCR1 chemokine receptor binding	0.121502	0.373844	ENSCHIG00000016688(CCL5)
CCR6 chemokine receptor binding	0.121502	0.373844	ENSCHIG00000015458(CCL20)
galanin receptor binding	0.121502	0.373844	ENSCHIG00000024788(GAL)
type 1 galanin receptor binding	0.121502	0.373844	ENSCHIG00000024788(GAL)
type 2 galanin receptor binding	0.121502	0.373844	ENSCHIG00000024788(GAL)
type 3 galanin receptor binding	0.121502	0.373844	ENSCHIG00000024788(GAL)
type 1 neuromedin U receptor binding	0.121502	0.373844	ENSCHIG00000012702(NMU)
type 2 neuromedin U receptor binding	0.121502	0.373844	ENSCHIG00000012702(NMU)
myosin tail binding	0.121502	0.373844	ENSCHIG00000008364(SPTBN5)
Pyrin domain binding	0.121502	0.373844	ENSCHIG00000023123(PYCARD)
MHC class I receptor activity	0.121502	0.373844	ENSCHIG00000026002(CTSH)
activating MHC class I receptor activity	0.121502	0.373844	ENSCHIG00000026002(CTSH)
muramyl dipeptide binding	0.121502	0.373844	ENSCHIG00000024746(NOD2)
formyl-CoA transferase activity	0.121502	0.373844	MSTRG.11316(SUGCT)
5'-3' DNA/RNA helicase activity	0.121502	0.373844	ENSCHIG00000014856(PIF1)
oxidoreductase activity, acting on CH or CH2 groups, quinone or similar compound as acceptor	0.121502	0.373844	MSTRG.7318(CYP1A1)
N-acetylgalactosamine kinase activity	0.121502	0.373844	MSTRG.15496(FGF7)
N-sulfoglucosamine-3-sulfatase activity	0.121502	0.373844	ENSCHIG00000010683(ARSG)
caffeine oxidase activity	0.121502	0.373844	MSTRG.7318(CYP1A1)
MH1 domain binding	0.121502	0.373844	ENSCHIG00000013893(HMGA2)
placental growth factor-activated receptor activity	0.121502	0.373844	ENSCHIG00000019587(FLT1)
5-hydroxy-L-tryptophan decarboxylase activity	0.121502	0.373844	ENSCHIG00000013689(DDC)
L-dopa decarboxylase activity	0.121502	0.373844	ENSCHIG00000013689(DDC)
G protein-coupled enkephalin receptor activity	0.121502	0.373844	ENSCHIG00000016495(OPRD1)
lithocholic acid receptor activity	0.121502	0.373844	ENSCHIG00000023586(VDR)
fructose 1,6-bisphosphate 1-phosphatase activity	0.121502	0.373844	ENSCHIG00000017472(FBP2)
triacyl lipopeptide binding	0.121502	0.373844	ENSCHIG00000025899(TLR2)
neuromedin U receptor binding	0.121502	0.373844	ENSCHIG00000012702(NMU)
pyrrolysyl-tRNA synthetase activity	0.121502	0.373844	MSTRG.15382(--)
ribose 1,5-bisphosphate isomerase activity	0.121502	0.373844	MSTRG.15561(--)
suramin binding	0.121502	0.373844	ENSCHIG00000027015(RYR2)
histone acetyltransferase activity (H2A-K5 specific)	0.121502	0.373844	ENSCHIG00000015445(KAT5)
histone kinase activity (H2A-S1 specific)	0.121502	0.373844	ENSCHIG00000017278(RPS6KA5)
keratan sulfotransferase activity	0.121502	0.373844	ENSCHIG00000008696(CHST1)
translation factor activity, non-nucleic acid binding	0.121502	0.373844	ENSCHIG00000021908(NEURL1)
chemokine receptor antagonist activity	0.121502	0.373844	ENSCHIG00000016688(CCL5)
metal chelating activity	0.121502	0.373844	ENSCHIG00000022004(APOE)
inositol tetrakisphosphate 1-kinase activity	0.121502	0.373844	ENSCHIG00000017297(ITPK1)
succinate-hydroxymethylglutarate CoA-transferase activity	0.121502	0.373844	ENSCHIG00000017599(SUGCT)
hydroxyacid-oxoacid transhydrogenase activity	0.121502	0.373844	ENSCHIG00000017994(ADHFE1)
N-acylglucosamine 2-epimerase activity	0.121502	0.373844	ENSCHIG00000000246(RENBP)
oleate hydratase activity	0.121502	0.373844	MSTRG.14705(MAOB)
ethanolamine-phosphate phospho-lyase activity	0.121502	0.373844	ENSCHIG00000015229(ETNPPL)
glyceryl-ether monooxygenase activity	0.121502	0.373844	ENSCHIG00000014570(AGMO)
lactosylceramide 4-alpha-galactosyltransferase activity	0.121502	0.373844	ENSCHIG00000023291(A4GALT)
acyloxyacyl hydrolase activity	0.121502	0.373844	ENSCHIG00000024322(AOAH)
double-stranded DNA 5'-3' exodeoxyribonuclease activity	0.121502	0.373844	ENSCHIG00000013001(EXO1)
lysophospholipid:sodium symporter activity	0.121502	0.373844	ENSCHIG00000005567(MFSD2A)
sn-glycerol-3-phosphate:ubiquinone oxidoreductase activity	0.121502	0.373844	ENSCHIG00000018054(GPD2)
sn-glycerol-3-phosphate:ubiquinone-8 oxidoreductase activity	0.121502	0.373844	ENSCHIG00000018054(GPD2)
inositol-1,3,4-trisphosphate 6-kinase activity	0.121502	0.373844	ENSCHIG00000017297(ITPK1)
inositol-1,3,4-trisphosphate 5-kinase activity	0.121502	0.373844	ENSCHIG00000017297(ITPK1)
phosphocholine phosphatase activity	0.121502	0.373844	ENSCHIG00000020131(PHOSPHO1)
brain-derived neurotrophic factor-activated receptor activity	0.121502	0.373844	ENSCHIG00000023122(NTRK2)
peptidyl-dipeptidase inhibitor activity	0.121502	0.373844	ENSCHIG00000018483(GPC3)
2',3'-cyclic GMP-AMP synthase activity	0.121502	0.373844	ENSCHIG00000018397(CGAS)
glycogen synthase activity, transferring glucose-1-phosphate	0.121502	0.373844	ENSCHIG00000017550(GYS1)
microtubule plus end polymerase	0.121502	0.373844	ENSCHIG00000018334(CKAP5)
chloride-activated potassium channel activity	0.121502	0.373844	ENSCHIG00000015213(KCNT2)
ciliary neurotrophic factor binding	0.121502	0.373844	ENSCHIG00000012394(IL6R)
transforming growth factor beta receptor activity, type III	0.121502	0.373844	ENSCHIG00000015521(TGFBR3)
tubulin-dependent ATPase activity	0.121502	0.373844	ENSCHIG00000002772(KIF18A)
11-beta-hydroxysteroid dehydrogenase (NADP+) activity	0.121502	0.373844	ENSCHIG00000021082(HSD11B1)
hypoxanthine dehydrogenase activity	0.121502	0.373844	ENSCHIG00000017276(XDH)
myosin VI light chain binding	0.121502	0.373844	ENSCHIG00000026372(IQGAP3)
N-box binding	0.121502	0.373844	ENSCHIG00000017929(HES1)
protein binding involved in heterotypic cell-cell adhesion	0.121502	0.373844	ENSCHIG00000025761(GLDN)
estrogen binding	0.121502	0.373844	ENSCHIG00000025590(PDE3A)
G protein-coupled neurotransmitter receptor activity involved in regulation of postsynaptic membrane potential	0.121502	0.373844	ENSCHIG00000007509(ADRB1)
estrogen 16-alpha-hydroxylase activity	0.121502	0.373844	MSTRG.7318(CYP1A1)
protein-fructosamine 3-kinase activity	0.121502	0.373844	ENSCHIG00000020548(FN3K)
NADPH phosphatase activity	0.121502	0.373844	ENSCHIG00000023612(NOCT)
IkappaB kinase complex binding	0.121502	0.373844	ENSCHIG00000015662(MAP3K13)
3-deoxyglucosone dehydrogenase activity	0.121502	0.373844	ENSCHIG00000017958(ALDH1A1)
calcium ion sequestering activity	0.121502	0.373844	ENSCHIG00000014376(CASQ2)
diacylglyceride transfer activity	0.121502	0.373844	ENSCHIG00000021164(PLTP)
sphingomyelin transfer activity	0.121502	0.373844	ENSCHIG00000021164(PLTP)
phosphatidylglycerol transfer activity	0.121502	0.373844	ENSCHIG00000021164(PLTP)
cerebroside transfer activity	0.121502	0.373844	ENSCHIG00000021164(PLTP)
lysophosphatidylcholine flippase activity	0.121502	0.373844	ENSCHIG00000005567(MFSD2A)
kinetochore adaptor activity	0.121502	0.373844	ENSCHIG00000000360(NDC80)
molecular template activity	0.121502	0.373844	ENSCHIG00000012981(TPPP)
microtubule nucleator activity	0.121502	0.373844	ENSCHIG00000012981(TPPP)
transmembrane protein dislocase activity	0.121502	0.373844	ENSCHIG00000027146(ATP13A1)
cyclic GMP-AMP synthase activity	0.121502	0.373844	ENSCHIG00000018397(CGAS)
oleate transmembrane transporter activity	0.121502	0.373844	ENSCHIG00000005567(MFSD2A)
calcitriol binding	0.121502	0.373844	ENSCHIG00000023586(VDR)
calcidiol binding	0.121502	0.373844	ENSCHIG00000025126(GC)
lithocholic acid binding	0.121502	0.373844	ENSCHIG00000023586(VDR)
Ac-Asp-Glu binding	0.121502	0.373844	ENSCHIG00000013522(FOLH1)
tetrahydrofolyl-poly(glutamate) polymer binding	0.121502	0.373844	ENSCHIG00000013522(FOLH1)
P-type calcium transporter activity involved in regulation of presynaptic cytosolic calcium ion concentration	0.121502	0.373844	ENSCHIG00000000440(ATP2B3)
MAP kinase serine/threonine phosphatase activity	0.121502	0.373844	ENSCHIG00000011289(DUSP4)
palmitoleyl hydrolase activity	0.121502	0.373844	ENSCHIG00000017267(NOTUM)
protein phosphorylated amino acid binding	0.121616	0.373844	ENSCHIG00000000143(YES1);ENSCHIG00000003548(LDLRAP1);ENSCHIG00000008345(PTPN5);ENSCHIG00000011155(VAV1);ENSCHIG00000012642(ABL2);ENSCHIG00000015779(PIK3R3);ENSCHIG00000021749(ABL1);ENSCHIG00000025388(SHB);MSTRG.6452(IRS1)
p53 binding	0.12439	0.381142	ENSCHIG00000000804(PLK3);ENSCHIG00000010114(RNF125);ENSCHIG00000010329(BLM);ENSCHIG00000010670(NTRK3);ENSCHIG00000014158(RFWD3);ENSCHIG00000015613(HIF1A);ENSCHIG00000018645(ANKRD1);ENSCHIG00000019000(DUSP26);ENSCHIG00000021758(STK11);ENSCHIG00000026740(BRCA1)
non-membrane spanning protein tyrosine kinase activity	0.124755	0.381142	ENSCHIG00000000143(YES1);ENSCHIG00000012642(ABL2);ENSCHIG00000012708(JAK1);ENSCHIG00000017141(WEE1);ENSCHIG00000021749(ABL1);ENSCHIG00000022693(TEC);ENSCHIG00000026166(MELK)
extracellular matrix binding	0.124755	0.381142	ENSCHIG00000005654(FKRP);ENSCHIG00000006635(CD248);ENSCHIG00000019677(ACHE);ENSCHIG00000023813(OLFML2A);ENSCHIG00000025733(SSC5D);ENSCHIG00000026290(SLIT2);ENSCHIG00000027176(OLFML2B)
Hsp90 protein binding	0.124755	0.381142	ENSCHIG00000008573(BMAL1);ENSCHIG00000013108(PTGES3L);ENSCHIG00000015613(HIF1A);ENSCHIG00000018294(UNC45B);ENSCHIG00000019440(AHR);ENSCHIG00000023402(NPAS2);ENSCHIG00000024746(NOD2)
heme binding	0.12725	0.388171	ENSCHIG00000005361(STC2);ENSCHIG00000008000(MB);ENSCHIG00000008514(DUOX1);ENSCHIG00000009100(CYP3A24);ENSCHIG00000014395(CYBA);ENSCHIG00000014863(GUCY1A1);ENSCHIG00000017436(MPO);ENSCHIG00000017450(NR1D1);ENSCHIG00000020375(STEAP3);ENSCHIG00000021227(CAT);ENSCHIG00000022769(NOS2);ENSCHIG00000023277(PTGS2);ENSCHIG00000025391(NOS1);MSTRG.10575(CYP2J2);MSTRG.10576(CYP2J2);MSTRG.1390(CYP26B1);MSTRG.3…
nucleoside-triphosphatase activity	0.132306	0.402977	ENSCHIG00000000440(ATP2B3);ENSCHIG00000000522(AGAP2);ENSCHIG00000000920(NAV2);ENSCHIG00000001675(RHOU);ENSCHIG00000001865(MX1);ENSCHIG00000001883(EFL1);ENSCHIG00000005401(SMC2);ENSCHIG00000007182(ATP10A);ENSCHIG00000007254(ABCG1);ENSCHIG00000007545(BTAF1);ENSCHIG00000008457(ARL4C);ENSCHIG00000008651(GEM);ENSCHIG00000008714(MYH8);ENSCHIG00000008760(ARF6);ENSCHIG00000008966(CHTF18);ENSCHIG000000096…
catalytic activity, acting on a protein	0.132523	0.403023	ENSCHIG00000000143(YES1);ENSCHIG00000000147(PLAT);ENSCHIG00000000151(CRELD2);ENSCHIG00000000241(PPIF);ENSCHIG00000000331(FGFRL1);ENSCHIG00000000353(CDK1);ENSCHIG00000000804(PLK3);ENSCHIG00000002248(Clca3a1);ENSCHIG00000002285(DAPK2);ENSCHIG00000003841(PBK);ENSCHIG00000004836(ERO1A);ENSCHIG00000005194(PDGFRA);ENSCHIG00000005570(TNS2);ENSCHIG00000006632(DPP6);ENSCHIG00000006800(CPB1);ENSCHIG0000000…
protein tyrosine/serine/threonine phosphatase activity	0.133846	0.406426	ENSCHIG00000009780(Cdc14b);ENSCHIG00000010569(CDKN3);ENSCHIG00000011289(DUSP4);ENSCHIG00000011320(DUSP6);ENSCHIG00000011702(DUSP16);ENSCHIG00000012922(DUSP5);ENSCHIG00000014450(DUSP23);ENSCHIG00000014965(SSH2);ENSCHIG00000019000(DUSP26)
antiporter activity	0.137185	0.415935	ENSCHIG00000010558(SLC9A5);ENSCHIG00000010684(SLC24A3);ENSCHIG00000016684(UCP2);ENSCHIG00000019723(SLC9B1);ENSCHIG00000019849(SLC7A5);ENSCHIG00000020955(SLC1A5);ENSCHIG00000021090(SLC9A3);ENSCHIG00000021702(SLC8A1);ENSCHIG00000024050(SLC18A2);ENSCHIG00000025066(SLC19A1);ENSCHIG00000025545(SLC8B1);ENSCHIG00000026699(SLC25A4)
frizzled binding	0.138644	0.417598	ENSCHIG00000012791(CTHRC1);ENSCHIG00000013682(RSPO3);ENSCHIG00000014291(SFRP1);ENSCHIG00000015150(BAMBI);ENSCHIG00000016957(CCDC88C)
gamma-tubulin binding	0.138644	0.417598	ENSCHIG00000007288(PDE4B);ENSCHIG00000009875(RACGAP1);ENSCHIG00000015852(NDRG1);ENSCHIG00000021344(BRCA2);ENSCHIG00000025914(BRSK1)
ATP transmembrane transporter activity	0.140455	0.417598	ENSCHIG00000019071(ANKH);ENSCHIG00000021766(SLC17A9);ENSCHIG00000026699(SLC25A4)
acidic amino acid transmembrane transporter activity	0.140455	0.417598	ENSCHIG00000013696(SLC25A22);ENSCHIG00000016684(UCP2);ENSCHIG00000017045(SLC1A3)
calcium-activated potassium channel activity	0.140455	0.417598	ENSCHIG00000005327(KCNN2);ENSCHIG00000016254(KCNMB1);ENSCHIG00000018108(KCNN4)
glycine binding	0.140455	0.417598	ENSCHIG00000011485(GLRA3);ENSCHIG00000016229(GRIN1);ENSCHIG00000026387(GRIN3A)
lipoprotein particle receptor activity	0.140455	0.417598	ENSCHIG00000018113(SCARB1);ENSCHIG00000019133(CXCL16);ENSCHIG00000019614(LDLR)
RNA stem-loop binding	0.140455	0.417598	ENSCHIG00000013742(LARP6);ENSCHIG00000021957(ZC3H12A);ENSCHIG00000024694(DAZAP1)
3'-5' DNA helicase activity	0.140455	0.417598	ENSCHIG00000000920(NAV2);ENSCHIG00000010329(BLM);ENSCHIG00000023605(ASCC3)
sphingolipid transporter activity	0.140455	0.417598	ENSCHIG00000007182(ATP10A);ENSCHIG00000021164(PLTP);ENSCHIG00000024957(SPNS2)
C2H2 zinc finger domain binding	0.140455	0.417598	ENSCHIG00000013893(HMGA2);ENSCHIG00000014779(GATA2);ENSCHIG00000025316(LEF1)
histone methyltransferase binding	0.140455	0.417598	ENSCHIG00000022148(ZNF335);ENSCHIG00000023368(PRDM1);ENSCHIG00000025005(PRDM12)
transferrin receptor binding	0.140455	0.417598	ENSCHIG00000010408(HJV);ENSCHIG00000014333(RGMA);ENSCHIG00000021497(TF)
voltage-gated anion channel activity	0.142873	0.421643	ENSCHIG00000000850(ANO6);ENSCHIG00000015137(CLCN6);ENSCHIG00000024205(CLCN5);ENSCHIG00000025898(CLCNKA)
galactosyltransferase activity	0.142873	0.421643	ENSCHIG00000000421(B4GALT6);ENSCHIG00000005257(B3GALT2);ENSCHIG00000023291(A4GALT);ENSCHIG00000026540(B4GALT1)
acylglycerol O-acyltransferase activity	0.142873	0.421643	ENSCHIG00000014858(AGPAT2);ENSCHIG00000016729(AGPAT4);ENSCHIG00000021714(LPCAT2);ENSCHIG00000025469(GPAT3)
low-density lipoprotein particle receptor binding	0.142873	0.421643	ENSCHIG00000003548(LDLRAP1);ENSCHIG00000009693(HSP90B1);ENSCHIG00000014847(DKK1);ENSCHIG00000022004(APOE)
ubiquitin-protein transferase regulator activity	0.142873	0.421643	ENSCHIG00000008359(SPRY2);ENSCHIG00000020079(CDC20);ENSCHIG00000020330(TRIB3);ENSCHIG00000026682(FBXO5)
peptidase inhibitor activity	0.14366	0.423339	ENSCHIG00000000246(RENBP);ENSCHIG00000010613(CST6);ENSCHIG00000010978(SERPINB5);ENSCHIG00000011241(GBP5);ENSCHIG00000012213(SLPI);ENSCHIG00000012525(A2ML1);ENSCHIG00000014562(SERPINA3-6);ENSCHIG00000015239(RPS6KA1);ENSCHIG00000015637(GAS6);ENSCHIG00000016288(SERPINE2);ENSCHIG00000017433(SERPINB2);ENSCHIG00000018312(COL6A3);ENSCHIG00000018483(GPC3);ENSCHIG00000019453(SERPINB6);ENSCHIG00000019494(W…
phosphatidylinositol binding	0.14506	0.426834	ENSCHIG00000002047(KCNJ2);ENSCHIG00000002956(SYT5);ENSCHIG00000003548(LDLRAP1);ENSCHIG00000005054(PHLDA1);ENSCHIG00000007585(SNX24);ENSCHIG00000007818(ITPR3);ENSCHIG00000009541(ARAP3);ENSCHIG00000009875(RACGAP1);ENSCHIG00000010063(ACTN2);ENSCHIG00000011539(ZFYVE28);ENSCHIG00000012197(RUBCNL);ENSCHIG00000014093(ARAP2);ENSCHIG00000016600(ITPR2);ENSCHIG00000017438(SNX7);ENSCHIG00000017831(SYT9);ENSC…
protein heterodimerization activity	0.145907	0.428695	ENSCHIG00000002956(SYT5);ENSCHIG00000004792(H2AC6);ENSCHIG00000006784(NPAS1);ENSCHIG00000007254(ABCG1);ENSCHIG00000007509(ADRB1);ENSCHIG00000007655(H2BC4);ENSCHIG00000007673(H2BC18);ENSCHIG00000008044(H2AC18);ENSCHIG00000009348(EXT1);ENSCHIG00000009432(ABTB2);ENSCHIG00000009479(H2BC5);ENSCHIG00000010363(MEF2D);ENSCHIG00000010900(SIM1);ENSCHIG00000011430(CENPW);ENSCHIG00000011897(DDIT3);ENSCHIG000…
SH3 domain binding	0.147948	0.433415	ENSCHIG00000014032(PTPN12);ENSCHIG00000014395(CYBA);ENSCHIG00000015250(MYPN);ENSCHIG00000017983(GPX1);ENSCHIG00000020902(ELMO1);ENSCHIG00000021749(ABL1);ENSCHIG00000025079(HIP1R);ENSCHIG00000025386(EFS);ENSCHIG00000026776(ARHGAP31);MSTRG.15183(SH3KBP1)
protein self-association	0.147948	0.433415	ENSCHIG00000008364(SPTBN5);ENSCHIG00000015523(SLC2A1);ENSCHIG00000016688(CCL5);ENSCHIG00000018647(SVIP);ENSCHIG00000019677(ACHE);ENSCHIG00000020978(CARD11);ENSCHIG00000021461(TNFAIP3);ENSCHIG00000021749(ABL1);ENSCHIG00000022693(TEC);ENSCHIG00000027015(RYR2)
core promoter sequence-specific DNA binding	0.149142	0.434999	ENSCHIG00000007371(EZH2);ENSCHIG00000013783(TAF1B);ENSCHIG00000017034(KLF10);ENSCHIG00000024462(RUVBL2);ENSCHIG00000025384(FOS);ENSCHIG00000026165(CEBPB)
phosphatidylinositol-3,4,5-trisphosphate binding	0.149142	0.434999	ENSCHIG00000009541(ARAP3);ENSCHIG00000009875(RACGAP1);ENSCHIG00000014093(ARAP2);ENSCHIG00000020854(IQGAP2);ENSCHIG00000023267(MYO1G);ENSCHIG00000025079(HIP1R)
vitamin transmembrane transporter activity	0.149142	0.434999	ENSCHIG00000011571(SLC23A1);ENSCHIG00000012243(SLC2A3);ENSCHIG00000015523(SLC2A1);ENSCHIG00000020579(STRA6);ENSCHIG00000025066(SLC19A1);ENSCHIG00000025126(GC)
phosphoprotein phosphatase activity	0.150659	0.43878	ENSCHIG00000005570(TNS2);ENSCHIG00000008345(PTPN5);ENSCHIG00000009780(Cdc14b);ENSCHIG00000010569(CDKN3);ENSCHIG00000011289(DUSP4);ENSCHIG00000011320(DUSP6);ENSCHIG00000011702(DUSP16);ENSCHIG00000012147(PTPRK);ENSCHIG00000012922(DUSP5);ENSCHIG00000014032(PTPN12);ENSCHIG00000014039(PTPRN);ENSCHIG00000014450(DUSP23);ENSCHIG00000014965(SSH2);ENSCHIG00000015240(PTPRM);ENSCHIG00000015422(CDC25B);ENSCHI…
phosphatase activity	0.15499	0.442616	ENSCHIG00000004189(MTMR7);ENSCHIG00000005570(TNS2);ENSCHIG00000008345(PTPN5);ENSCHIG00000009780(Cdc14b);ENSCHIG00000010569(CDKN3);ENSCHIG00000011289(DUSP4);ENSCHIG00000011320(DUSP6);ENSCHIG00000011702(DUSP16);ENSCHIG00000012147(PTPRK);ENSCHIG00000012922(DUSP5);ENSCHIG00000014032(PTPN12);ENSCHIG00000014039(PTPRN);ENSCHIG00000014322(ACP5);ENSCHIG00000014450(DUSP23);ENSCHIG00000014965(SSH2);ENSCHIG0…
transcription corepressor binding	0.155197	0.442616	ENSCHIG00000007371(EZH2);ENSCHIG00000008305(ZBTB16);ENSCHIG00000014058(ESR1);ENSCHIG00000015805(ETS1);ENSCHIG00000017450(NR1D1);ENSCHIG00000025316(LEF1);ENSCHIG00000025775(RORA)
glutathione transferase activity	0.15865	0.442616	ENSCHIG00000013345(MGST2);ENSCHIG00000015669(GSTP1);ENSCHIG00000020481(GSTK1);ENSCHIG00000023592(GSTM1);ENSCHIG00000024614(PTGES)
hydrolase activity, hydrolyzing N-glycosyl compounds	0.15865	0.442616	ENSCHIG00000000345(ADPRHL1);ENSCHIG00000009157(NEIL3);ENSCHIG00000011167(MUTYH);ENSCHIG00000015863(PCNA);ENSCHIG00000024777(NEIL2)
acid phosphatase activity	0.158854	0.442616	ENSCHIG00000014322(ACP5);MSTRG.15468(CHL1)
cytochrome-c oxidase activity	0.158854	0.442616	MSTRG.12154(MT-CO3);MSTRG.55(MT-CO1)
vascular endothelial growth factor-activated receptor activity	0.158854	0.442616	ENSCHIG00000005194(PDGFRA);ENSCHIG00000019587(FLT1)
low-density lipoprotein particle receptor activity	0.158854	0.442616	ENSCHIG00000019133(CXCL16);ENSCHIG00000019614(LDLR)
inorganic phosphate transmembrane transporter activity	0.158854	0.442616	ENSCHIG00000019071(ANKH);ENSCHIG00000019150(SLC20A1)
axon guidance receptor activity	0.158854	0.442616	ENSCHIG00000020693(EPHA7);ENSCHIG00000022795(EPHB2)
thyroid hormone transmembrane transporter activity	0.158854	0.442616	ENSCHIG00000019849(SLC7A5);ENSCHIG00000023773(SLC16A10)
nickel cation binding	0.158854	0.442616	ENSCHIG00000012435(CA3);ENSCHIG00000021041(CDO1)
oxidoreductase activity, acting on the CH-NH group of donors, oxygen as acceptor	0.158854	0.442616	ENSCHIG00000026961(SMOX);MSTRG.14705(MAOB)
oxidoreductase activity, acting on a heme group of donors	0.158854	0.442616	MSTRG.12154(MT-CO3);MSTRG.55(MT-CO1)
oxidoreductase activity, acting on diphenols and related substances as donors	0.158854	0.442616	MSTRG.11102(env);MSTRG.7318(CYP1A1)
oxidoreductase activity, acting on CH or CH2 groups	0.158854	0.442616	ENSCHIG00000017276(XDH);MSTRG.7318(CYP1A1)
sodium channel inhibitor activity	0.158854	0.442616	ENSCHIG00000026195(SCN1B);MSTRG.12685(--)
glutamate-gated calcium ion channel activity	0.158854	0.442616	ENSCHIG00000016229(GRIN1);ENSCHIG00000027247(GRIN2D)
GABA-gated chloride ion channel activity	0.158854	0.442616	ENSCHIG00000021468(GABRB3);ENSCHIG00000024858(GABRB2)
clathrin light chain binding	0.158854	0.442616	ENSCHIG00000008294(NSG1);ENSCHIG00000025079(HIP1R)
histone threonine kinase activity	0.158854	0.442616	ENSCHIG00000010465(HASPIN);ENSCHIG00000025345(CHEK1)
sphingosine-1-phosphate phosphatase activity	0.158854	0.442616	ENSCHIG00000020626(SGPP1);ENSCHIG00000026941(PLPP2)
PH domain binding	0.158854	0.442616	ENSCHIG00000014764(ZNF592);ENSCHIG00000023698(SESN2)
glutathione binding	0.158854	0.442616	ENSCHIG00000013345(MGST2);ENSCHIG00000024614(PTGES)
chemorepellent activity	0.158854	0.442616	ENSCHIG00000020693(EPHA7);ENSCHIG00000021048(DPP4)
activin binding	0.158854	0.442616	ENSCHIG00000016855(FST);ENSCHIG00000027035(ACVRL1)
LBD domain binding	0.158854	0.442616	ENSCHIG00000019258(CITED1);ENSCHIG00000021581(PROX1)
5'-deoxyribose-5-phosphate lyase activity	0.158854	0.442616	ENSCHIG00000013841(POLQ);ENSCHIG00000013893(HMGA2)
D-glucose transmembrane transporter activity	0.158854	0.442616	ENSCHIG00000012243(SLC2A3);ENSCHIG00000015523(SLC2A1)
SUMO ligase activity	0.158854	0.442616	ENSCHIG00000018766(EGR2);ENSCHIG00000018780(CBX4)
chromo shadow domain binding	0.158854	0.442616	ENSCHIG00000013105(CHAF1A);ENSCHIG00000013607(LBR)
transmitter-gated ion channel activity	0.160122	0.444907	ENSCHIG00000011485(GLRA3);ENSCHIG00000014693(CHRNG);ENSCHIG00000016118(GRID1);ENSCHIG00000016229(GRIN1);ENSCHIG00000020021(CHRND);ENSCHIG00000021468(GABRB3);ENSCHIG00000024858(GABRB2);ENSCHIG00000026387(GRIN3A);ENSCHIG00000027247(GRIN2D)
transmitter-gated channel activity	0.160122	0.444907	ENSCHIG00000011485(GLRA3);ENSCHIG00000014693(CHRNG);ENSCHIG00000016118(GRID1);ENSCHIG00000016229(GRIN1);ENSCHIG00000020021(CHRND);ENSCHIG00000021468(GABRB3);ENSCHIG00000024858(GABRB2);ENSCHIG00000026387(GRIN3A);ENSCHIG00000027247(GRIN2D)
primary active transmembrane transporter activity	0.165228	0.458433	ENSCHIG00000000440(ATP2B3);ENSCHIG00000007254(ABCG1);ENSCHIG00000009607(ABCC4);ENSCHIG00000009805(Abca17);ENSCHIG00000013042(SLC4A8);ENSCHIG00000014010(ABCC1);ENSCHIG00000014117(ABCC8);ENSCHIG00000014984(ABCC3);ENSCHIG00000016664(ABCC4);ENSCHIG00000016684(UCP2);ENSCHIG00000019932(ABCB1);ENSCHIG00000022614(ABCB1);ENSCHIG00000023627(ATP1B1);ENSCHIG00000024048(ATP7B);ENSCHIG00000024152(ATP2A1);ENSCH…
hydrolase activity, acting on acid anhydrides, in phosphorus-containing anhydrides	0.16545	0.458433	ENSCHIG00000000440(ATP2B3);ENSCHIG00000000522(AGAP2);ENSCHIG00000000920(NAV2);ENSCHIG00000001675(RHOU);ENSCHIG00000001865(MX1);ENSCHIG00000001883(EFL1);ENSCHIG00000005401(SMC2);ENSCHIG00000007182(ATP10A);ENSCHIG00000007254(ABCG1);ENSCHIG00000007545(BTAF1);ENSCHIG00000008457(ARL4C);ENSCHIG00000008651(GEM);ENSCHIG00000008714(MYH8);ENSCHIG00000008760(ARF6);ENSCHIG00000008966(CHTF18);ENSCHIG000000096…
dicarboxylic acid transmembrane transporter activity	0.167039	0.459882	ENSCHIG00000016301(SLC26A7);ENSCHIG00000016684(UCP2);ENSCHIG00000024603(SLC26A6);ENSCHIG00000025066(SLC19A1)
TBP-class protein binding	0.167039	0.459882	ENSCHIG00000007545(BTAF1);ENSCHIG00000014058(ESR1);ENSCHIG00000019440(AHR);ENSCHIG00000024462(RUVBL2)
sodium channel regulator activity	0.167039	0.459882	ENSCHIG00000010009(CAV3);ENSCHIG00000016286(FGF13);ENSCHIG00000026195(SCN1B);MSTRG.12685(--)
DNA polymerase binding	0.167039	0.459882	ENSCHIG00000001826(FANCI);ENSCHIG00000015863(PCNA);ENSCHIG00000026423(FANCD2);ENSCHIG00000026747(RAD51)
endodeoxyribonuclease activity	0.167125	0.459882	ENSCHIG00000009155(FEN1);ENSCHIG00000013001(EXO1);ENSCHIG00000013841(POLQ);ENSCHIG00000013888(GEN1);ENSCHIG00000015648(DCLRE1C);MSTRG.9862(SETMAR)
peptide receptor activity	0.167888	0.461344	ENSCHIG00000002096(F2RL2);ENSCHIG00000002856(ACKR3);ENSCHIG00000004634(GPR35);ENSCHIG00000008163(ACKR4);ENSCHIG00000012190(CALCRL);ENSCHIG00000012293(NPY1R);ENSCHIG00000016495(OPRD1);ENSCHIG00000018601(NPY4R2);ENSCHIG00000019722(BDKRB2);ENSCHIG00000019737(EDNRA);ENSCHIG00000022474(F2R);ENSCHIG00000024695(Rxfp3);ENSCHIG00000024788(GAL);ENSCHIG00000026205(NPY5R);ENSCHIG00000026366(F2RL1);ENSCHIG000…
hydrolase activity, acting on acid anhydrides	0.169287	0.4628	ENSCHIG00000000440(ATP2B3);ENSCHIG00000000522(AGAP2);ENSCHIG00000000920(NAV2);ENSCHIG00000001675(RHOU);ENSCHIG00000001865(MX1);ENSCHIG00000001883(EFL1);ENSCHIG00000005401(SMC2);ENSCHIG00000007182(ATP10A);ENSCHIG00000007254(ABCG1);ENSCHIG00000007545(BTAF1);ENSCHIG00000008457(ARL4C);ENSCHIG00000008651(GEM);ENSCHIG00000008714(MYH8);ENSCHIG00000008760(ARF6);ENSCHIG00000008966(CHTF18);ENSCHIG000000096…
four-way junction DNA binding	0.171201	0.4628	ENSCHIG00000010329(BLM);ENSCHIG00000013888(GEN1);ENSCHIG00000021749(ABL1)
long-chain fatty acid-CoA ligase activity	0.171201	0.4628	ENSCHIG00000000100(ACSL4);ENSCHIG00000011482(ACSBG1);ENSCHIG00000022587(SLC27A3)
cyclin-dependent protein serine/threonine kinase inhibitor activity	0.171201	0.4628	ENSCHIG00000016012(CDKN1B);ENSCHIG00000019940(CDKN2D);ENSCHIG00000025939(CDKN2A)
primary amine oxidase activity	0.171201	0.4628	ENSCHIG00000006644(AOC3);ENSCHIG00000014715(MAOA);ENSCHIG00000022374(MAOA)
calcium:cation antiporter activity	0.171201	0.4628	ENSCHIG00000010684(SLC24A3);ENSCHIG00000021702(SLC8A1);ENSCHIG00000025545(SLC8B1)
carbon-nitrogen lyase activity	0.171201	0.4628	ENSCHIG00000015704(ASL);ENSCHIG00000017469(CHAC1);ENSCHIG00000022277(PAM)
nucleoside-diphosphatase activity	0.171201	0.4628	ENSCHIG00000010567(ENTPD2);ENSCHIG00000017608(ENTPD4);ENSCHIG00000023900(ENTPD3)
signaling receptor inhibitor activity	0.171201	0.4628	ENSCHIG00000014847(DKK1);ENSCHIG00000016688(CCL5);ENSCHIG00000016855(FST)
ligand-gated anion channel activity	0.171201	0.4628	ENSCHIG00000011485(GLRA3);ENSCHIG00000021468(GABRB3);ENSCHIG00000024858(GABRB2)
epigenetic reader	0.171201	0.4628	ENSCHIG00000016038(TONSL);ENSCHIG00000016803(ZZZ3);ENSCHIG00000024057(ZCWPW1)
salt transmembrane transporter activity	0.171201	0.4628	ENSCHIG00000011571(SLC23A1);ENSCHIG00000025875(SLC44A3);ENSCHIG00000026769(SLC44A5)
ATPase-coupled transmembrane transporter activity	0.171962	0.464228	ENSCHIG00000000440(ATP2B3);ENSCHIG00000007254(ABCG1);ENSCHIG00000009607(ABCC4);ENSCHIG00000009805(Abca17);ENSCHIG00000013042(SLC4A8);ENSCHIG00000014010(ABCC1);ENSCHIG00000014117(ABCC8);ENSCHIG00000014984(ABCC3);ENSCHIG00000016664(ABCC4);ENSCHIG00000016684(UCP2);ENSCHIG00000019932(ABCB1);ENSCHIG00000022614(ABCB1);ENSCHIG00000023627(ATP1B1);ENSCHIG00000024048(ATP7B);ENSCHIG00000024152(ATP2A1);ENSCH…
metallopeptidase activity	0.172458	0.464937	ENSCHIG00000002248(Clca3a1);ENSCHIG00000006800(CPB1);ENSCHIG00000007176(PHEX);ENSCHIG00000008074(YBEY);ENSCHIG00000010000(ANPEP);ENSCHIG00000011010(MMP14);ENSCHIG00000013290(MMP16);ENSCHIG00000013387(CPQ);ENSCHIG00000013522(FOLH1);ENSCHIG00000014961(ADAMTS14);ENSCHIG00000015080(VASH1);ENSCHIG00000015701(ADAMDEC1);ENSCHIG00000016863(ADAMTS17);ENSCHIG00000016958(PAPPA);ENSCHIG00000017918(ADAMTS9);E…
PDZ domain binding	0.174122	0.468789	ENSCHIG00000007509(ADRB1);ENSCHIG00000013481(LLGL2);ENSCHIG00000017890(LNX1);ENSCHIG00000020044(DOCK4);ENSCHIG00000022557(CXADR);ENSCHIG00000023337(SLC22A5);ENSCHIG00000023632(CIT);ENSCHIG00000024603(SLC26A6);ENSCHIG00000026267(LPAR2)
tetrapyrrole binding	0.17569	0.469437	ENSCHIG00000005361(STC2);ENSCHIG00000008000(MB);ENSCHIG00000008514(DUOX1);ENSCHIG00000009100(CYP3A24);ENSCHIG00000014395(CYBA);ENSCHIG00000014863(GUCY1A1);ENSCHIG00000017436(MPO);ENSCHIG00000017450(NR1D1);ENSCHIG00000020375(STEAP3);ENSCHIG00000021227(CAT);ENSCHIG00000022769(NOS2);ENSCHIG00000023277(PTGS2);ENSCHIG00000025391(NOS1);MSTRG.10575(CYP2J2);MSTRG.10576(CYP2J2);MSTRG.1390(CYP26B1);MSTRG.3…
protein serine/threonine/tyrosine kinase activity	0.179743	0.469437	ENSCHIG00000010109(TTK);ENSCHIG00000014436(PRKAA2);ENSCHIG00000015239(RPS6KA1);ENSCHIG00000021340(MAP2K1);MSTRG.14709(MTMR8)
carbohydrate kinase activity	0.179743	0.469437	ENSCHIG00000012393(HK2);ENSCHIG00000015845(PFKFB4);ENSCHIG00000024946(PFKP);MSTRG.14724(DMD);MSTRG.15496(FGF7)
deaminase activity	0.179743	0.469437	ENSCHIG00000006747(ZBP1);ENSCHIG00000015307(GDA);ENSCHIG00000015980(AMPD1);ENSCHIG00000027058(ADA);ENSCHIG00000027133(CDA)
palmitoyltransferase activity	0.185964	0.469437	ENSCHIG00000007941(SPTLC3);ENSCHIG00000010450(HHAT);ENSCHIG00000013698(ZDHHC23);ENSCHIG00000021963(SPTLC2);ENSCHIG00000022143(ZDHHC14);ENSCHIG00000023593(CPT1B)
pyrophosphatase activity	0.188275	0.469437	ENSCHIG00000000440(ATP2B3);ENSCHIG00000000522(AGAP2);ENSCHIG00000000920(NAV2);ENSCHIG00000001675(RHOU);ENSCHIG00000001865(MX1);ENSCHIG00000001883(EFL1);ENSCHIG00000005401(SMC2);ENSCHIG00000007182(ATP10A);ENSCHIG00000007254(ABCG1);ENSCHIG00000007545(BTAF1);ENSCHIG00000008457(ARL4C);ENSCHIG00000008651(GEM);ENSCHIG00000008714(MYH8);ENSCHIG00000008760(ARF6);ENSCHIG00000008966(CHTF18);ENSCHIG000000096…
oxidoreductase activity, acting on paired donors, with incorporation or reduction of molecular oxygen	0.189291	0.469437	ENSCHIG00000002616(TPH2);ENSCHIG00000004030(CH25H);ENSCHIG00000009100(CYP3A24);ENSCHIG00000011298(P3H2);ENSCHIG00000014242(FMO5);ENSCHIG00000014570(AGMO);ENSCHIG00000016948(EGLN3);ENSCHIG00000022277(PAM);ENSCHIG00000022769(NOS2);ENSCHIG00000023277(PTGS2);ENSCHIG00000025391(NOS1);ENSCHIG00000026162(TH);ENSCHIG00000026240(KDM6A);ENSCHIG00000026269(TYRP1);MSTRG.10575(CYP2J2);MSTRG.10576(CYP2J2);MSTR…
cytokine receptor binding	0.192028	0.469437	ENSCHIG00000004302(--);ENSCHIG00000009242(VEGFA);ENSCHIG00000010442(CXCL5);ENSCHIG00000010851(EDA);ENSCHIG00000010881(ECM1);ENSCHIG00000011175(CCL17);ENSCHIG00000011243(SPRED1);ENSCHIG00000011473(TGFBR2);ENSCHIG00000011929(TNFSF18);ENSCHIG00000012291(IL6);ENSCHIG00000012394(IL6R);ENSCHIG00000014217(CXCL1);ENSCHIG00000014349(LIFR);ENSCHIG00000014962(CSF3);ENSCHIG00000015087(PF4);ENSCHIG00000015458…
ionotropic glutamate receptor activity	0.192518	0.469437	ENSCHIG00000016118(GRID1);ENSCHIG00000016229(GRIN1);ENSCHIG00000026387(GRIN3A);ENSCHIG00000027247(GRIN2D)
Notch binding	0.192518	0.469437	ENSCHIG00000009383(NCOR2);ENSCHIG00000015794(JAG2);ENSCHIG00000017469(CHAC1);ENSCHIG00000021033(NOTCH1)
extracellular ligand-gated ion channel activity	0.194995	0.469437	ENSCHIG00000011485(GLRA3);ENSCHIG00000014693(CHRNG);ENSCHIG00000016118(GRID1);ENSCHIG00000016229(GRIN1);ENSCHIG00000017957(GABRG1);ENSCHIG00000020021(CHRND);ENSCHIG00000021468(GABRB3);ENSCHIG00000022451(P2RX7);ENSCHIG00000024858(GABRB2);ENSCHIG00000025473(TRPV1);ENSCHIG00000026387(GRIN3A);ENSCHIG00000027247(GRIN2D)
ubiquitin-like protein ligase binding	0.198908	0.469437	ENSCHIG00000007965(RAD18);ENSCHIG00000010157(NFKBIA);ENSCHIG00000010381(STING1);ENSCHIG00000012098(IKBKE);ENSCHIG00000012708(JAK1);ENSCHIG00000013060(SNCAIP);ENSCHIG00000013197(PER1);ENSCHIG00000013968(LAPTM5);ENSCHIG00000013969(ERBB3);ENSCHIG00000014039(PTPRN);ENSCHIG00000015322(ASB4);ENSCHIG00000015613(HIF1A);ENSCHIG00000016122(GPI);ENSCHIG00000016771(TRAF5);ENSCHIG00000017689(TXNIP);ENSCHIG000…
methylated histone binding	0.20117	0.469437	ENSCHIG00000003444(NCAPG2);ENSCHIG00000005442(SPIN4);ENSCHIG00000013163(ING5);ENSCHIG00000016803(ZZZ3);ENSCHIG00000018588(UHRF1);ENSCHIG00000018780(CBX4);ENSCHIG00000021247(PHF19);ENSCHIG00000023242(MORC3);ENSCHIG00000024057(ZCWPW1);ENSCHIG00000025395(CHD1)
phosphatidylinositol bisphosphate binding	0.20117	0.469437	ENSCHIG00000002047(KCNJ2);ENSCHIG00000002956(SYT5);ENSCHIG00000003548(LDLRAP1);ENSCHIG00000010063(ACTN2);ENSCHIG00000017831(SYT9);ENSCHIG00000018397(CGAS);ENSCHIG00000023267(MYO1G);ENSCHIG00000024724(TPCN2);ENSCHIG00000025079(HIP1R);ENSCHIG00000026791(GSDME)
glutamate receptor activity	0.201806	0.469437	ENSCHIG00000000474(GRM7);ENSCHIG00000016118(GRID1);ENSCHIG00000016229(GRIN1);ENSCHIG00000026387(GRIN3A);ENSCHIG00000027247(GRIN2D)
P-type calcium transporter activity	0.203617	0.469437	ENSCHIG00000000440(ATP2B3);ENSCHIG00000024152(ATP2A1);ENSCHIG00000024254(ATP2B1)
1-phosphatidylinositol binding	0.203617	0.469437	ENSCHIG00000021418(EEA1);ENSCHIG00000021478(SNX10);ENSCHIG00000022254(SNAP91)
solute:proton symporter activity	0.203617	0.469437	ENSCHIG00000000814(SLC45A3);ENSCHIG00000012621(SLC16A3);ENSCHIG00000013696(SLC25A22)
misfolded protein binding	0.203617	0.469437	ENSCHIG00000015075(DNAJB11);ENSCHIG00000023370(DNAJC3);ENSCHIG00000025078(HSPA5)
ceramide binding	0.203617	0.469437	ENSCHIG00000021164(PLTP);ENSCHIG00000025804(RTN4R);ENSCHIG00000026282(PLA2G4A)
phosphatidylglycerol binding	0.203617	0.469437	ENSCHIG00000012316(ANXA13);ENSCHIG00000021164(PLTP);ENSCHIG00000026791(GSDME)
histone methyltransferase activity	0.203704	0.469437	ENSCHIG00000007371(EZH2);ENSCHIG00000009046(SMYD5);ENSCHIG00000009431(NSD2);ENSCHIG00000010138(SUV39H1);ENSCHIG00000015437(DOT1L);ENSCHIG00000016987(SMYD1);ENSCHIG00000017655(PRDM16);MSTRG.14026(--);MSTRG.9862(SETMAR)
aldehyde dehydrogenase (NAD+) activity	0.205205	0.469437	ENSCHIG00000017958(ALDH1A1);ENSCHIG00000020729(ALDH1A3)
type II transforming growth factor beta receptor binding	0.205205	0.469437	ENSCHIG00000015521(TGFBR3);ENSCHIG00000026868(ENG)
volume-sensitive anion channel activity	0.205205	0.469437	ENSCHIG00000020260(LRRC8E);ENSCHIG00000026111(LRRC8B)
cAMP response element binding protein binding	0.205205	0.469437	ENSCHIG00000011897(DDIT3);ENSCHIG00000013044(SIK1)
CoA-transferase activity	0.205205	0.469437	ENSCHIG00000017599(SUGCT);MSTRG.11316(SUGCT)
phosphatidylethanolamine binding	0.205205	0.469437	ENSCHIG00000021164(PLTP);ENSCHIG00000024130(MAP1LC3C)
L-glutamine transmembrane transporter activity	0.205205	0.469437	ENSCHIG00000001165(SLC38A1);ENSCHIG00000020955(SLC1A5)
phosphatase activator activity	0.205205	0.469437	ENSCHIG00000012951(BMP2);ENSCHIG00000024310(IGFBP3)
diacylglycerol binding	0.205205	0.469437	ENSCHIG00000004734(FITM1);ENSCHIG00000021164(PLTP)
neurotransmitter binding	0.205205	0.469437	ENSCHIG00000019677(ACHE);ENSCHIG00000020021(CHRND)
lipid phosphatase activity	0.205205	0.469437	ENSCHIG00000020626(SGPP1);ENSCHIG00000026941(PLPP2)
nerve growth factor binding	0.205205	0.469437	ENSCHIG00000019080(NGFR);MSTRG.10212(--)
G-quadruplex DNA binding	0.205205	0.469437	ENSCHIG00000010329(BLM);ENSCHIG00000014856(PIF1)
RNA 2'-O-methyltransferase activity	0.205205	0.469437	ENSCHIG00000013249(HENMT1);ENSCHIG00000025676(FTSJ3)
collagen binding	0.205585	0.469437	ENSCHIG00000000465(CCBE1);ENSCHIG00000011574(CTSK);ENSCHIG00000015152(COMP);ENSCHIG00000015891(PODN);ENSCHIG00000017909(ECM2);ENSCHIG00000018004(COL6A2);ENSCHIG00000019677(ACHE);ENSCHIG00000026763(C1QTNF1)
carbohydrate binding	0.206355	0.469437	ENSCHIG00000005156(EMCN);ENSCHIG00000006308(CD34);ENSCHIG00000009709(LGALS9);ENSCHIG00000011298(P3H2);ENSCHIG00000011650(BCAN);ENSCHIG00000011967(GALNT14);ENSCHIG00000012243(SLC2A3);ENSCHIG00000012393(HK2);ENSCHIG00000012523(PTX3);ENSCHIG00000013523(FBXO2);ENSCHIG00000016370(CNTN1);ENSCHIG00000016948(EGLN3);ENSCHIG00000018750(ADGRL2);ENSCHIG00000019421(COLEC12);ENSCHIG00000022277(PAM);ENSCHIG0000…
lipid transfer activity	0.20643	0.469437	ENSCHIG00000004895(STARD5);ENSCHIG00000007254(ABCG1);ENSCHIG00000011867(CIDEB);ENSCHIG00000012464(GRAMD1B);ENSCHIG00000021164(PLTP);ENSCHIG00000022004(APOE);ENSCHIG00000024291(OSBPL5)
nucleotidyltransferase activity	0.207461	0.469437	ENSCHIG00000007241(POLE);ENSCHIG00000012002(CDS1);ENSCHIG00000012172(UAP1L1);ENSCHIG00000013444(PAPSS2);ENSCHIG00000013841(POLQ);ENSCHIG00000015887(FICD);ENSCHIG00000016890(POLA1);ENSCHIG00000018397(CGAS);ENSCHIG00000018617(POLD1);ENSCHIG00000019519(TENT5B);ENSCHIG00000019892(OAS1);ENSCHIG00000023778(OAS2);ENSCHIG00000026289(NMNAT3);MSTRG.10997(--);MSTRG.12320(gag-pol);MSTRG.1278(--);MSTRG.12863(…
zinc ion binding	0.208901	0.469437	ENSCHIG00000000407(CRIP1);ENSCHIG00000000649(ZCCHC8);ENSCHIG00000006800(CPB1);ENSCHIG00000007241(POLE);ENSCHIG00000007749(ZSWIM4);ENSCHIG00000009157(NEIL3);ENSCHIG00000009664(NR4A1);ENSCHIG00000009882(ZCCHC3);ENSCHIG00000010000(ANPEP);ENSCHIG00000010114(RNF125);ENSCHIG00000010138(SUV39H1);ENSCHIG00000010329(BLM);ENSCHIG00000011010(MMP14);ENSCHIG00000012239(ADH4);ENSCHIG00000012435(CA3);ENSCHIG000…
carboxylic acid binding	0.211219	0.469437	ENSCHIG00000000474(GRM7);ENSCHIG00000011298(P3H2);ENSCHIG00000011485(GLRA3);ENSCHIG00000014068(FABP3);ENSCHIG00000016229(GRIN1);ENSCHIG00000016948(EGLN3);ENSCHIG00000017045(SLC1A3);ENSCHIG00000022277(PAM);ENSCHIG00000023586(VDR);ENSCHIG00000023698(SESN2);ENSCHIG00000025066(SLC19A1);ENSCHIG00000025804(RTN4R);ENSCHIG00000026387(GRIN3A);MSTRG.1390(CYP26B1)
ubiquitin protein ligase binding	0.216081	0.469437	ENSCHIG00000007965(RAD18);ENSCHIG00000010157(NFKBIA);ENSCHIG00000010381(STING1);ENSCHIG00000012098(IKBKE);ENSCHIG00000012708(JAK1);ENSCHIG00000013060(SNCAIP);ENSCHIG00000013197(PER1);ENSCHIG00000013968(LAPTM5);ENSCHIG00000013969(ERBB3);ENSCHIG00000015322(ASB4);ENSCHIG00000015613(HIF1A);ENSCHIG00000016122(GPI);ENSCHIG00000016771(TRAF5);ENSCHIG00000017689(TXNIP);ENSCHIG00000017850(CKB);ENSCHIG00000…
carbonate dehydratase activity	0.219102	0.469437	ENSCHIG00000012435(CA3);ENSCHIG00000016188(CA2);ENSCHIG00000017895(CA13);ENSCHIG00000024121(CA1)
purine ribonucleotide transmembrane transporter activity	0.219102	0.469437	ENSCHIG00000019071(ANKH);ENSCHIG00000021766(SLC17A9);ENSCHIG00000025066(SLC19A1);ENSCHIG00000026699(SLC25A4)
laminin binding	0.219102	0.469437	ENSCHIG00000005654(FKRP);ENSCHIG00000019677(ACHE);ENSCHIG00000025733(SSC5D);ENSCHIG00000026290(SLIT2)
lipoprotein particle receptor binding	0.219102	0.469437	ENSCHIG00000003548(LDLRAP1);ENSCHIG00000009693(HSP90B1);ENSCHIG00000014847(DKK1);ENSCHIG00000022004(APOE)
anion channel activity	0.2208	0.469437	ENSCHIG00000000850(ANO6);ENSCHIG00000002248(Clca3a1);ENSCHIG00000011485(GLRA3);ENSCHIG00000015137(CLCN6);ENSCHIG00000016301(SLC26A7);ENSCHIG00000017957(GABRG1);ENSCHIG00000020260(LRRC8E);ENSCHIG00000021468(GABRB3);ENSCHIG00000024205(CLCN5);ENSCHIG00000024858(GABRB2);ENSCHIG00000025898(CLCNKA);ENSCHIG00000026111(LRRC8B)
lysine N-methyltransferase activity	0.222379	0.469437	ENSCHIG00000007371(EZH2);ENSCHIG00000009046(SMYD5);ENSCHIG00000009431(NSD2);ENSCHIG00000010138(SUV39H1);ENSCHIG00000015437(DOT1L);ENSCHIG00000016987(SMYD1);ENSCHIG00000017655(PRDM16);MSTRG.9862(SETMAR)
protein-lysine N-methyltransferase activity	0.222379	0.469437	ENSCHIG00000007371(EZH2);ENSCHIG00000009046(SMYD5);ENSCHIG00000009431(NSD2);ENSCHIG00000010138(SUV39H1);ENSCHIG00000015437(DOT1L);ENSCHIG00000016987(SMYD1);ENSCHIG00000017655(PRDM16);MSTRG.9862(SETMAR)
UDP-glycosyltransferase activity	0.223534	0.469437	ENSCHIG00000000421(B4GALT6);ENSCHIG00000005257(B3GALT2);ENSCHIG00000009348(EXT1);ENSCHIG00000011490(B3GNT8);ENSCHIG00000011967(GALNT14);ENSCHIG00000013043(EXTL1);ENSCHIG00000015428(UGT3A1);ENSCHIG00000017371(B3GAT1);ENSCHIG00000017550(GYS1);ENSCHIG00000020305(UGT3A1);ENSCHIG00000022816(UGT1A3);ENSCHIG00000023115(LFNG);ENSCHIG00000023291(A4GALT);ENSCHIG00000024307(GALNT3);ENSCHIG00000024703(GALNT1…
estrogen receptor binding	0.224715	0.469437	ENSCHIG00000014058(ESR1);ENSCHIG00000016656(NCOA1);ENSCHIG00000017651(PADI2);ENSCHIG00000020556(DCAF13);ENSCHIG00000025316(LEF1)
bHLH transcription factor binding	0.224715	0.469437	ENSCHIG00000003444(NCAPG2);ENSCHIG00000012685(KLF5);ENSCHIG00000015635(TCF21);ENSCHIG00000016970(SCX);ENSCHIG00000024108(BHLHE41)
carbon-oxygen lyase activity	0.225644	0.469437	ENSCHIG00000009157(NEIL3);ENSCHIG00000012435(CA3);ENSCHIG00000013841(POLQ);ENSCHIG00000013893(HMGA2);ENSCHIG00000015229(ETNPPL);ENSCHIG00000016188(CA2);ENSCHIG00000017895(CA13);ENSCHIG00000023596(HACD2);ENSCHIG00000024121(CA1);ENSCHIG00000024188(TGDS);MSTRG.14705(MAOB)
extracellular matrix structural constituent	0.225895	0.469437	ENSCHIG00000014401(DPT);ENSCHIG00000017398(HAPLN4);ENSCHIG00000017977(FBLN1);ENSCHIG00000025810(COL5A3);ENSCHIG00000026168(COL4A2);MSTRG.14787(ANOS1)
inositol tetrakisphosphate 6-kinase activity	0.228247	0.469437	ENSCHIG00000017297(ITPK1)
RNA polymerase II sequence-specific DNA-binding transcription factor recruiting activity	0.228247	0.469437	ENSCHIG00000017196(KLF4)
RNA-binding transcription regulator activity	0.228247	0.469437	MSTRG.14151(--)
interleukin-33 receptor activity	0.228247	0.469437	ENSCHIG00000017471(IL1RAP)
beta-N-acetylglucosaminylglycopeptide beta-1,4-galactosyltransferase activity	0.228247	0.469437	ENSCHIG00000026540(B4GALT1)
11-beta-hydroxysteroid dehydrogenase [NAD(P)] activity	0.228247	0.469437	ENSCHIG00000021082(HSD11B1)
4-hydroxyphenylpyruvate dioxygenase activity	0.228247	0.469437	ENSCHIG00000010279(HPDL)
ADP-ribosylarginine hydrolase activity	0.228247	0.469437	ENSCHIG00000000345(ADPRHL1)
GMP reductase activity	0.228247	0.469437	ENSCHIG00000024167(GMPR)
IMP dehydrogenase activity	0.228247	0.469437	ENSCHIG00000017941(IMPDH1)
NADPH:quinone reductase activity	0.228247	0.469437	ENSCHIG00000007693(TP53I3)
RNA-directed 5'-3' RNA polymerase activity	0.228247	0.469437	MSTRG.14370(--)
acetate-CoA ligase activity	0.228247	0.469437	ENSCHIG00000023954(ACSS2)
acetyl-CoA carboxylase activity	0.228247	0.469437	ENSCHIG00000020615(ACACB)
acetylcholinesterase activity	0.228247	0.469437	ENSCHIG00000019677(ACHE)
adenylylsulfate kinase activity	0.228247	0.469437	ENSCHIG00000013444(PAPSS2)
aldehyde oxidase activity	0.228247	0.469437	ENSCHIG00000014242(FMO5)
aminoacylase activity	0.228247	0.469437	ENSCHIG00000021227(CAT)
cGMP-stimulated cyclic-nucleotide phosphodiesterase activity	0.228247	0.469437	ENSCHIG00000016802(PDE2A)
deoxyadenosine kinase activity	0.228247	0.469437	ENSCHIG00000025212(DCK)
deoxycytidine kinase activity	0.228247	0.469437	ENSCHIG00000025212(DCK)
deoxyguanosine kinase activity	0.228247	0.469437	ENSCHIG00000025212(DCK)
diamine N-acetyltransferase activity	0.228247	0.469437	ENSCHIG00000016851(SAT1)
glutamate synthase (NADPH) activity	0.228247	0.469437	MSTRG.14705(MAOB)
glycylpeptide N-tetradecanoyltransferase activity	0.228247	0.469437	ENSCHIG00000017557(NMT2)
lactose synthase activity	0.228247	0.469437	ENSCHIG00000026540(B4GALT1)
methylmalonyl-CoA epimerase activity	0.228247	0.469437	ENSCHIG00000020324(MCEE)
tyrosinase activity	0.228247	0.469437	ENSCHIG00000026269(TYRP1)
tryptophan 5-monooxygenase activity	0.228247	0.469437	ENSCHIG00000002616(TPH2)
prostaglandin-endoperoxide synthase activity	0.228247	0.469437	ENSCHIG00000023277(PTGS2)
NF-kappaB-inducing kinase activity	0.228247	0.469437	ENSCHIG00000012098(IKBKE)
thymidine kinase activity	0.228247	0.469437	ENSCHIG00000016895(TK1)
transposase activity	0.228247	0.469437	ENSCHIG00000011162(PGBD5)
lysine-tRNA ligase activity	0.228247	0.469437	ENSCHIG00000016073(KARS1)
serine-tRNA ligase activity	0.228247	0.469437	ENSCHIG00000024636(SARS2)
complement receptor activity	0.228247	0.469437	ENSCHIG00000016291(C5AR1)
type I interferon receptor activity	0.228247	0.469437	ENSCHIG00000018032(IFNAR1)
interleukin-1, type I, activating receptor activity	0.228247	0.469437	ENSCHIG00000025961(IL1RL2)
interleukin-6 receptor activity	0.228247	0.469437	ENSCHIG00000012394(IL6R)
leukemia inhibitory factor receptor activity	0.228247	0.469437	ENSCHIG00000014349(LIFR)
beta-adrenergic receptor activity	0.228247	0.469437	ENSCHIG00000007509(ADRB1)
bradykinin receptor activity	0.228247	0.469437	ENSCHIG00000019722(BDKRB2)
calcitonin receptor activity	0.228247	0.469437	ENSCHIG00000012190(CALCRL)
prostaglandin D receptor activity	0.228247	0.469437	ENSCHIG00000025921(PTGDR)
endothelin receptor activity	0.228247	0.469437	ENSCHIG00000019737(EDNRA)
transferrin receptor activity	0.228247	0.469437	ENSCHIG00000012827(TFR2)
epidermal growth factor-activated receptor activity	0.228247	0.469437	ENSCHIG00000021066(EFEMP1)
transforming growth factor beta receptor activity, type II	0.228247	0.469437	ENSCHIG00000011473(TGFBR2)
interleukin-7 receptor binding	0.228247	0.469437	MSTRG.15025(--)
taurine:sodium symporter activity	0.228247	0.469437	ENSCHIG00000024785(SLC6A6)
proton-dependent oligopeptide secondary active transmembrane transporter activity	0.228247	0.469437	ENSCHIG00000012379(CDH17)
androgen binding	0.228247	0.469437	ENSCHIG00000021567(AR)
FK506 binding	0.228247	0.469437	ENSCHIG00000025133(FKBP1B)
protein C-terminus binding	0.228247	0.469437	MSTRG.15572(MED12)
protein tyrosine phosphatase activator activity	0.228247	0.469437	ENSCHIG00000024310(IGFBP3)
double-stranded DNA exodeoxyribonuclease activity	0.228247	0.469437	ENSCHIG00000013001(EXO1)
protein tyrosine/threonine phosphatase activity	0.228247	0.469437	ENSCHIG00000011289(DUSP4)
oxysterol 7-alpha-hydroxylase activity	0.228247	0.469437	MSTRG.3016(CYP7B1)
3-hydroxyisobutyrate dehydrogenase activity	0.228247	0.469437	ENSCHIG00000007303(HIBADH)
sphinganine kinase activity	0.228247	0.469437	ENSCHIG00000021681(SPHK1)
UDP-galactose:glucosylceramide beta-1,4-galactosyltransferase activity	0.228247	0.469437	ENSCHIG00000000421(B4GALT6)
L-ascorbate:sodium symporter activity	0.228247	0.469437	ENSCHIG00000011571(SLC23A1)
L-aspartate oxidase activity	0.228247	0.469437	MSTRG.14705(MAOB)
UDP-galactopyranose mutase activity	0.228247	0.469437	MSTRG.14705(MAOB)
inositol monophosphate 1-phosphatase activity	0.228247	0.469437	ENSCHIG00000022749(IMPA2)
nitrite reductase [NAD(P)H] activity	0.228247	0.469437	MSTRG.14705(MAOB)
four-way junction helicase activity	0.228247	0.469437	ENSCHIG00000010329(BLM)
adenylate cyclase regulator activity	0.228247	0.469437	ENSCHIG00000000474(GRM7)
adenylate cyclase inhibitor activity	0.228247	0.469437	ENSCHIG00000000474(GRM7)
L-phenylalanine transmembrane transporter activity	0.228247	0.469437	ENSCHIG00000023773(SLC16A10)
ATP-activated inward rectifier potassium channel activity	0.228247	0.469437	ENSCHIG00000023544(KCNJ8)
secondary active oligopeptide transmembrane transporter activity	0.228247	0.469437	ENSCHIG00000012379(CDH17)
methotrexate transmembrane transporter activity	0.228247	0.469437	ENSCHIG00000025066(SLC19A1)
glutamate synthase activity	0.228247	0.469437	MSTRG.14705(MAOB)
phytoene dehydrogenase activity	0.228247	0.469437	MSTRG.14705(MAOB)
catechol O-methyltransferase activity	0.228247	0.469437	ENSCHIG00000017138(TOMT)
phosphatidylinositol-3,4-bisphosphate 4-phosphatase activity	0.228247	0.469437	ENSCHIG00000019789(INPP4B)
tRNA-uridine aminocarboxypropyltransferase activity	0.228247	0.469437	ENSCHIG00000011812(DTWD1)
rRNA (cytosine) methyltransferase activity	0.228247	0.469437	ENSCHIG00000012082(NSUN5)
glutaminyl-peptide cyclotransferase activity	0.228247	0.469437	ENSCHIG00000016909(QPCT)
oxidoreductase activity, acting on paired donors, with incorporation or reduction of molecular oxygen, another compound as one donor, and incorporation of one atom of oxygen	0.228247	0.469437	ENSCHIG00000026269(TYRP1)
carotene 7,8-desaturase activity	0.228247	0.469437	MSTRG.14705(MAOB)
D-erythro-sphingosine kinase activity	0.228247	0.469437	ENSCHIG00000021681(SPHK1)
glycolipid transfer activity	0.228247	0.469437	ENSCHIG00000021164(PLTP)
very-long-chain-acyl-CoA dehydrogenase activity	0.228247	0.469437	ENSCHIG00000025625(ACAD11)
triglyceride binding	0.228247	0.469437	ENSCHIG00000004734(FITM1)
pantetheine hydrolase activity	0.228247	0.469437	ENSCHIG00000024247(VNN2)
peptidyl-lysine N6-myristoyltransferase activity	0.228247	0.469437	ENSCHIG00000017557(NMT2)
4-hydroxybenzoate 3-monooxygenase activity	0.228247	0.469437	MSTRG.14705(MAOB)
interferon binding	0.228247	0.469437	ENSCHIG00000018032(IFNAR1)
interleukin-6 binding	0.228247	0.469437	ENSCHIG00000012394(IL6R)
glycine-gated chloride ion channel activity	0.228247	0.469437	ENSCHIG00000011485(GLRA3)
protein xylosyltransferase activity	0.228247	0.469437	ENSCHIG00000026646(XYLT1)
methylarsonite methyltransferase activity	0.228247	0.469437	ENSCHIG00000013994(AS3MT)
peptidyl-proline 3-dioxygenase activity	0.228247	0.469437	ENSCHIG00000011298(P3H2)
beta-3 adrenergic receptor binding	0.228247	0.469437	ENSCHIG00000026437(ARRDC3)
type 1 angiotensin receptor binding	0.228247	0.469437	ENSCHIG00000019722(BDKRB2)
CCR5 chemokine receptor binding	0.228247	0.469437	ENSCHIG00000016688(CCL5)
sulfiredoxin activity	0.228247	0.469437	ENSCHIG00000023698(SESN2)
ABC-type sterol transporter activity	0.228247	0.469437	ENSCHIG00000007254(ABCG1)
iron chaperone activity	0.228247	0.469437	ENSCHIG00000021497(TF)
histone kinase activity (H3-T11 specific)	0.228247	0.469437	ENSCHIG00000025345(CHEK1)
cyclic-di-GMP binding	0.228247	0.469437	ENSCHIG00000010381(STING1)
MH2 domain binding	0.228247	0.469437	ENSCHIG00000013893(HMGA2)
phosphatidylinositol 3-kinase catalytic subunit binding	0.228247	0.469437	ENSCHIG00000021305(GSN)
activin receptor antagonist activity	0.228247	0.469437	ENSCHIG00000016855(FST)
neuropilin binding	0.228247	0.469437	ENSCHIG00000021749(ABL1)
interleukin-18 binding	0.228247	0.469437	ENSCHIG00000009915(IL18R1)
interleukin-18 receptor activity	0.228247	0.469437	ENSCHIG00000009915(IL18R1)
vascular endothelial growth factor receptor 1 binding	0.228247	0.469437	ENSCHIG00000009242(VEGFA)
glutamate synthase activity, NAD(P)H as acceptor	0.228247	0.469437	MSTRG.14705(MAOB)
geranylgeranyl reductase activity	0.228247	0.469437	MSTRG.14705(MAOB)
carotenoid isomerase activity	0.228247	0.469437	MSTRG.14705(MAOB)
oxidoreductase activity, acting on other nitrogenous compounds as donors, with NAD or NADP as acceptor	0.228247	0.469437	MSTRG.14705(MAOB)
2'-deoxyadenosine deaminase activity	0.228247	0.469437	ENSCHIG00000027058(ADA)
phospholipid-hydroperoxide glutathione peroxidase activity	0.228247	0.469437	ENSCHIG00000017983(GPX1)
glucuronylgalactosylproteoglycan 4-beta-N-acetylgalactosaminyltransferase activity	0.228247	0.469437	ENSCHIG00000024893(CSGALNACT1)
alkenylglycerophosphocholine hydrolase activity	0.228247	0.469437	ENSCHIG00000020591(TMEM86A)
arachidonate-CoA ligase activity	0.228247	0.469437	ENSCHIG00000000100(ACSL4)
bis(5'-adenosyl)-triphosphatase activity	0.228247	0.469437	ENSCHIG00000012993(ENPP4)
guanosine phosphorylase activity	0.228247	0.469437	ENSCHIG00000011975(PNP)
thiosulfate-thiol sulfurtransferase activity	0.228247	0.469437	ENSCHIG00000025683(TSTD1)
microfibril binding	0.228247	0.469437	ENSCHIG00000024351(LTBP1)
N-acetylglucosaminyl-proteoglycan 4-beta-glucuronosyltransferase activity	0.228247	0.469437	ENSCHIG00000009348(EXT1)
DNA binding domain binding	0.228247	0.469437	ENSCHIG00000021581(PROX1)
pyruvate transmembrane transporter activity	0.228247	0.469437	ENSCHIG00000012621(SLC16A3)
inositol tetrakisphosphate kinase activity	0.228247	0.469437	ENSCHIG00000017297(ITPK1)
inositol-1,3,4,5-tetrakisphosphate 5-phosphatase activity	0.228247	0.469437	ENSCHIG00000023367(INPP5J)
phosphoethanolamine phosphatase activity	0.228247	0.469437	ENSCHIG00000020131(PHOSPHO1)
inositol monophosphate 3-phosphatase activity	0.228247	0.469437	ENSCHIG00000022749(IMPA2)
C3HC4-type RING finger domain binding	0.228247	0.469437	ENSCHIG00000019111(KCNH2)
plus-end directed microfilament motor activity	0.228247	0.469437	ENSCHIG00000015900(MYO3A)
forked DNA-dependent helicase activity	0.228247	0.469437	ENSCHIG00000010329(BLM)
telomeric G-quadruplex DNA binding	0.228247	0.469437	ENSCHIG00000010329(BLM)
DNA clamp unloader activity	0.228247	0.469437	ENSCHIG00000016940(ATAD5)
glutathione specific gamma-glutamylcyclotransferase activity	0.228247	0.469437	ENSCHIG00000017469(CHAC1)
cysteine-type aminopeptidase activity	0.228247	0.469437	ENSCHIG00000026330(ACTMAP)
collagen V binding	0.228247	0.469437	ENSCHIG00000017909(ECM2)
titin Z domain binding	0.228247	0.469437	ENSCHIG00000010063(ACTN2)
small ribosomal subunit rRNA binding	0.228247	0.469437	ENSCHIG00000015916(MAP3K20)
high-density lipoprotein particle receptor activity	0.228247	0.469437	ENSCHIG00000018113(SCARB1)
oleic acid binding	0.228247	0.469437	ENSCHIG00000014068(FABP3)
vitamin D 24-hydroxylase activity	0.228247	0.469437	MSTRG.7318(CYP1A1)
protein adenylyltransferase activity	0.228247	0.469437	ENSCHIG00000015887(FICD)
UFM1 hydrolase activity	0.228247	0.469437	ENSCHIG00000019868(UFSP1)
lipopeptide binding	0.228247	0.469437	ENSCHIG00000025899(TLR2)
1-(4-iodo-2,5-dimethoxyphenyl)propan-2-amine binding	0.228247	0.469437	ENSCHIG00000016921(HTR2A)
histone kinase activity (H3-T3 specific)	0.228247	0.469437	ENSCHIG00000010465(HASPIN)
fatty-acyl-CoA reductase (alcohol-forming) activity	0.228247	0.469437	ENSCHIG00000023208(FAR2)
voltage-gated sodium channel activity involved in Purkinje myocyte action potential	0.228247	0.469437	ENSCHIG00000026195(SCN1B)
small RNA 2'-O-methyltransferase	0.228247	0.469437	ENSCHIG00000013249(HENMT1)
adipokinetic hormone binding	0.228247	0.469437	ENSCHIG00000010428(CMKLR1)
structural molecule activity conferring elasticity	0.228247	0.469437	ENSCHIG00000015249(AHNAK)
G protein-coupled receptor activity involved in regulation of postsynaptic membrane potential	0.228247	0.469437	ENSCHIG00000007509(ADRB1)
L-dopa O-methyltransferase activity	0.228247	0.469437	ENSCHIG00000017138(TOMT)
protein-ribulosamine 3-kinase activity	0.228247	0.469437	ENSCHIG00000020548(FN3K)
orcinol O-methyltransferase activity	0.228247	0.469437	ENSCHIG00000017138(TOMT)
DNA-DNA tethering activity	0.228247	0.469437	ENSCHIG00000024462(RUVBL2)
peptide crotonyltransferase activity	0.228247	0.469437	ENSCHIG00000015445(KAT5)
peptide butyryltransferase activity	0.228247	0.469437	ENSCHIG00000015445(KAT5)
phosphatidylserine transfer activity	0.228247	0.469437	ENSCHIG00000024291(OSBPL5)
P-type monovalent copper transporter activity	0.228247	0.469437	ENSCHIG00000024048(ATP7B)
promoter-enhancer loop anchoring activity	0.228247	0.469437	ENSCHIG00000024462(RUVBL2)
chromatin loop anchoring activity	0.228247	0.469437	ENSCHIG00000024462(RUVBL2)
structural constituent of synapse-associated extracellular matrix	0.228247	0.469437	ENSCHIG00000017398(HAPLN4)
(R)-carnitine transmembrane transporter activity	0.228247	0.469437	ENSCHIG00000023337(SLC22A5)
ceramide 1-phosphate binding	0.228247	0.469437	ENSCHIG00000026282(PLA2G4A)
phosphatidylethanolamine transfer activity	0.228247	0.469437	ENSCHIG00000021164(PLTP)
heparan sulfate binding	0.228247	0.469437	ENSCHIG00000020969(MDK)
TORC2 complex binding	0.228247	0.469437	ENSCHIG00000009799(NCKAP1L)
adrenomedullin binding	0.228247	0.469437	ENSCHIG00000012190(CALCRL)
linear polyubiquitin binding	0.228247	0.469437	ENSCHIG00000011803(MAP3K7)
netrin receptor binding	0.228247	0.469437	ENSCHIG00000026725(TUBB3)
ubiquitin ligase inhibitor activity	0.228247	0.469437	ENSCHIG00000026682(FBXO5)
metalloendopeptidase activity	0.229611	0.471754	ENSCHIG00000007176(PHEX);ENSCHIG00000008074(YBEY);ENSCHIG00000011010(MMP14);ENSCHIG00000013290(MMP16);ENSCHIG00000014961(ADAMTS14);ENSCHIG00000015701(ADAMDEC1);ENSCHIG00000016863(ADAMTS17);ENSCHIG00000017918(ADAMTS9);ENSCHIG00000019230(ADAM8);ENSCHIG00000020502(ADAMTS12);ENSCHIG00000020897(MMP11);ENSCHIG00000022679(MMP3);ENSCHIG00000024306(ADAMTS6);ENSCHIG00000026815(ADAMTS4);ENSCHIG00000027070(M…
peptidase regulator activity	0.230268	0.472049	ENSCHIG00000000246(RENBP);ENSCHIG00000010613(CST6);ENSCHIG00000010978(SERPINB5);ENSCHIG00000011241(GBP5);ENSCHIG00000012213(SLPI);ENSCHIG00000012525(A2ML1);ENSCHIG00000014562(SERPINA3-6);ENSCHIG00000015239(RPS6KA1);ENSCHIG00000015637(GAS6);ENSCHIG00000016288(SERPINE2);ENSCHIG00000017433(SERPINB2);ENSCHIG00000017977(FBLN1);ENSCHIG00000018312(COL6A3);ENSCHIG00000018483(GPC3);ENSCHIG00000019453(SERP…
chloride channel activity	0.230464	0.472049	ENSCHIG00000000850(ANO6);ENSCHIG00000002248(Clca3a1);ENSCHIG00000011485(GLRA3);ENSCHIG00000015137(CLCN6);ENSCHIG00000016301(SLC26A7);ENSCHIG00000017957(GABRG1);ENSCHIG00000021468(GABRB3);ENSCHIG00000024205(CLCN5);ENSCHIG00000024858(GABRB2);ENSCHIG00000025898(CLCNKA)
methylation-dependent protein binding	0.230464	0.472049	ENSCHIG00000003444(NCAPG2);ENSCHIG00000005442(SPIN4);ENSCHIG00000013163(ING5);ENSCHIG00000016803(ZZZ3);ENSCHIG00000018588(UHRF1);ENSCHIG00000018780(CBX4);ENSCHIG00000021247(PHF19);ENSCHIG00000023242(MORC3);ENSCHIG00000024057(ZCWPW1);ENSCHIG00000025395(CHD1)
transcription regulator inhibitor activity	0.237275	0.485501	ENSCHIG00000011897(DDIT3);ENSCHIG00000020398(LYAR);ENSCHIG00000025316(LEF1)
alcohol binding	0.239654	0.489866	ENSCHIG00000004895(STARD5);ENSCHIG00000006698(TRPC4);ENSCHIG00000007818(ITPR3);ENSCHIG00000012464(GRAMD1B);ENSCHIG00000016486(APOD);ENSCHIG00000016600(ITPR2);ENSCHIG00000017106(OSBPL3);ENSCHIG00000024291(OSBPL5)
adenine nucleotide transmembrane transporter activity	0.24658	0.501158	ENSCHIG00000019071(ANKH);ENSCHIG00000021766(SLC17A9);ENSCHIG00000025066(SLC19A1);ENSCHIG00000026699(SLC25A4)
sialyltransferase activity	0.24658	0.501158	ENSCHIG00000001204(ST6GALNAC3);ENSCHIG00000001988(ST8SIA4);ENSCHIG00000013422(ST3GAL6);ENSCHIG00000016724(ST8SIA2)
CoA-ligase activity	0.24658	0.501158	ENSCHIG00000000100(ACSL4);ENSCHIG00000011482(ACSBG1);ENSCHIG00000022587(SLC27A3);ENSCHIG00000023954(ACSS2)
solute:cation antiporter activity	0.246821	0.501158	ENSCHIG00000010558(SLC9A5);ENSCHIG00000010684(SLC24A3);ENSCHIG00000021090(SLC9A3);ENSCHIG00000021702(SLC8A1);ENSCHIG00000024050(SLC18A2);ENSCHIG00000025545(SLC8B1)
O-acyltransferase activity	0.251534	0.501158	ENSCHIG00000009573(MBOAT1);ENSCHIG00000014858(AGPAT2);ENSCHIG00000016729(AGPAT4);ENSCHIG00000021198(ACAT1);ENSCHIG00000021714(LPCAT2);ENSCHIG00000023593(CPT1B);ENSCHIG00000025469(GPAT3);ENSCHIG00000026251(MBOAT2);ENSCHIG00000026282(PLA2G4A)
dystroglycan binding	0.252714	0.501158	ENSCHIG00000005654(FKRP);MSTRG.14724(DMD)
aldehyde dehydrogenase [NAD(P)+] activity	0.252714	0.501158	ENSCHIG00000017958(ALDH1A1);ENSCHIG00000020729(ALDH1A3)
N,N-dimethylaniline monooxygenase activity	0.252714	0.501158	ENSCHIG00000014242(FMO5);MSTRG.14705(MAOB)
mannosyl-oligosaccharide 1,2-alpha-mannosidase activity	0.252714	0.501158	ENSCHIG00000010436(MAN1A1);ENSCHIG00000017004(MAN1C1)
phospholipase inhibitor activity	0.252714	0.501158	ENSCHIG00000016916(Pinlyp);ENSCHIG00000020923(ANXA1)
adrenergic receptor activity	0.252714	0.501158	ENSCHIG00000007509(ADRB1);ENSCHIG00000018230(ADRA1B)
L-glutamate transmembrane transporter activity	0.252714	0.501158	ENSCHIG00000013696(SLC25A22);ENSCHIG00000017045(SLC1A3)
carbohydrate:cation symporter activity	0.252714	0.501158	ENSCHIG00000000814(SLC45A3);ENSCHIG00000011571(SLC23A1)
sodium:phosphate symporter activity	0.252714	0.501158	ENSCHIG00000005567(MFSD2A);ENSCHIG00000019150(SLC20A1)
single-stranded DNA exodeoxyribonuclease activity	0.252714	0.501158	ENSCHIG00000013001(EXO1);ENSCHIG00000013357(MEIOB)
phospholipase A1 activity	0.252714	0.501158	ENSCHIG00000015994(LIPG);ENSCHIG00000025623(LPL)
mannosyl-oligosaccharide mannosidase activity	0.252714	0.501158	ENSCHIG00000010436(MAN1A1);ENSCHIG00000017004(MAN1C1)
C-X-C chemokine receptor activity	0.252714	0.501158	ENSCHIG00000002856(ACKR3);ENSCHIG00000004634(GPR35)
endodeoxyribonuclease activity, producing 5'-phosphomonoesters	0.252714	0.501158	ENSCHIG00000009155(FEN1);ENSCHIG00000013888(GEN1)
nucleoside kinase activity	0.252714	0.501158	ENSCHIG00000016895(TK1);ENSCHIG00000025212(DCK)
intermediate filament binding	0.252714	0.501158	ENSCHIG00000000189(FAM83H);ENSCHIG00000014649(PKP2)
titin binding	0.252714	0.501158	ENSCHIG00000010063(ACTN2);ENSCHIG00000018645(ANKRD1)
peptidyl-proline dioxygenase activity	0.252714	0.501158	ENSCHIG00000011298(P3H2);ENSCHIG00000016948(EGLN3)
oxidized purine DNA binding	0.252714	0.501158	ENSCHIG00000010329(BLM);ENSCHIG00000011146(RECQL4)
neurexin family protein binding	0.252714	0.501158	ENSCHIG00000007638(NLGN4X);ENSCHIG00000025090(CPE)
amine binding	0.252714	0.501158	ENSCHIG00000008916(HTR1B);ENSCHIG00000016921(HTR2A)
insulin receptor substrate binding	0.252714	0.501158	ENSCHIG00000014764(ZNF592);ENSCHIG00000016154(PIK3CA)
1-acylglycerophosphocholine O-acyltransferase activity	0.252714	0.501158	ENSCHIG00000021714(LPCAT2);ENSCHIG00000026251(MBOAT2)
CARD domain binding	0.252714	0.501158	ENSCHIG00000020978(CARD11);ENSCHIG00000024746(NOD2)
serotonin binding	0.252714	0.501158	ENSCHIG00000008916(HTR1B);ENSCHIG00000016921(HTR2A)
adenylyltransferase activity	0.268271	0.531479	ENSCHIG00000013444(PAPSS2);ENSCHIG00000015887(FICD);ENSCHIG00000019519(TENT5B);ENSCHIG00000019892(OAS1);ENSCHIG00000023778(OAS2);ENSCHIG00000026289(NMNAT3)
fibroblast growth factor receptor binding	0.271775	0.537355	ENSCHIG00000012683(FGF10);ENSCHIG00000024886(FGF5);MSTRG.15496(FGF7)
phospholipid scramblase activity	0.271775	0.537355	ENSCHIG00000000850(ANO6);ENSCHIG00000022873(PLSCR4);ENSCHIG00000026584(XKR8)
aminopeptidase activity	0.272563	0.53838	ENSCHIG00000011010(MMP14);ENSCHIG00000013290(MMP16);ENSCHIG00000018163(ERAP2);ENSCHIG00000026002(CTSH);ENSCHIG00000026330(ACTMAP)
ion channel inhibitor activity	0.274746	0.541619	ENSCHIG00000007034(PACSIN3);ENSCHIG00000025133(FKBP1B);ENSCHIG00000026195(SCN1B);MSTRG.12685(--)
hormone receptor binding	0.274746	0.541619	ENSCHIG00000000212(ADCYAP1);ENSCHIG00000021412(NPPC);ENSCHIG00000027066(SOCS2);MSTRG.15572(MED12)
neurotransmitter receptor activity	0.277118	0.543475	ENSCHIG00000007509(ADRB1);ENSCHIG00000011485(GLRA3);ENSCHIG00000014693(CHRNG);ENSCHIG00000016118(GRID1);ENSCHIG00000016229(GRIN1);ENSCHIG00000020021(CHRND);ENSCHIG00000021468(GABRB3);ENSCHIG00000024858(GABRB2);ENSCHIG00000026387(GRIN3A);ENSCHIG00000027247(GRIN2D)
4 iron, 4 sulfur cluster binding	0.290156	0.543475	ENSCHIG00000007241(POLE);ENSCHIG00000011167(MUTYH);ENSCHIG00000018617(POLD1);MSTRG.11260(--);MSTRG.14705(MAOB);MSTRG.7954(--)
catalytic activity, acting on a nucleic acid	0.297225	0.543475	ENSCHIG00000000920(NAV2);ENSCHIG00000007241(POLE);ENSCHIG00000007545(BTAF1);ENSCHIG00000008074(YBEY);ENSCHIG00000008966(CHTF18);ENSCHIG00000009155(FEN1);ENSCHIG00000009157(NEIL3);ENSCHIG00000009967(ERCC6L);ENSCHIG00000010246(INO80);ENSCHIG00000010329(BLM);ENSCHIG00000010582(RNASE4);ENSCHIG00000010638(TWNK);ENSCHIG00000010888(DUS4L);ENSCHIG00000011162(PGBD5);ENSCHIG00000011167(MUTYH);ENSCHIG000000…
transcription corepressor activity	0.298743	0.543475	ENSCHIG00000000354(CCAR1);ENSCHIG00000006852(BASP1);ENSCHIG00000007371(EZH2);ENSCHIG00000009383(NCOR2);ENSCHIG00000009752(BCOR);ENSCHIG00000012706(LMCD1);ENSCHIG00000013417(SFMBT2);ENSCHIG00000013893(HMGA2);ENSCHIG00000015292(RCOR2);ENSCHIG00000016262(BCL3);ENSCHIG00000016265(SCAI);ENSCHIG00000016987(SMYD1);ENSCHIG00000018222(MYBBP1A);ENSCHIG00000018645(ANKRD1);ENSCHIG00000020240(CTBP2);ENSCHIG00…
acyltransferase activity, transferring groups other than amino-acyl groups	0.299242	0.543475	ENSCHIG00000002685(ELOVL7);ENSCHIG00000007941(SPTLC3);ENSCHIG00000009573(MBOAT1);ENSCHIG00000010450(HHAT);ENSCHIG00000010498(GCAT);ENSCHIG00000012950(ESCO2);ENSCHIG00000013698(ZDHHC23);ENSCHIG00000014814(Oacyl);ENSCHIG00000014858(AGPAT2);ENSCHIG00000015416(JADE1);ENSCHIG00000015445(KAT5);ENSCHIG00000016729(AGPAT4);ENSCHIG00000016851(SAT1);ENSCHIG00000017557(NMT2);ENSCHIG00000021198(ACAT1);ENSCHIG…
ribose phosphate diphosphokinase activity	0.300417	0.543475	ENSCHIG00000008123(PRPS1);ENSCHIG00000026531(PRPSAP1)
long-chain fatty acid transporter activity	0.300417	0.543475	ENSCHIG00000005567(MFSD2A);ENSCHIG00000015523(SLC2A1)
glucose binding	0.300417	0.543475	ENSCHIG00000012243(SLC2A3);ENSCHIG00000012393(HK2)
fatty acid elongase activity	0.300417	0.543475	ENSCHIG00000002685(ELOVL7);ENSCHIG00000026063(ELOVL6)
ligand-gated sodium channel activity	0.300417	0.543475	ENSCHIG00000024724(TPCN2);ENSCHIG00000027241(TPCN1)
anion:anion antiporter activity	0.300417	0.543475	ENSCHIG00000025066(SLC19A1);ENSCHIG00000026699(SLC25A4)
ligase activity, forming phosphoric ester bonds	0.300417	0.543475	ENSCHIG00000025924(LIG1);MSTRG.11686(--)
oxidized DNA binding	0.300417	0.543475	ENSCHIG00000010329(BLM);ENSCHIG00000011146(RECQL4)
type I transforming growth factor beta receptor binding	0.300417	0.543475	ENSCHIG00000011473(TGFBR2);ENSCHIG00000026868(ENG)
retinoid X receptor binding	0.300417	0.543475	ENSCHIG00000023543(RARG);ENSCHIG00000023586(VDR)
histone methyltransferase activity (H3-K36 specific)	0.300417	0.543475	ENSCHIG00000009431(NSD2);MSTRG.9862(SETMAR)
platelet-derived growth factor binding	0.300417	0.543475	ENSCHIG00000005194(PDGFRA);ENSCHIG00000024821(PDGFRB)
calcium channel regulator activity	0.303399	0.543475	ENSCHIG00000007034(PACSIN3);ENSCHIG00000007288(PDE4B);ENSCHIG00000010009(CAV3);ENSCHIG00000025133(FKBP1B)
purine nucleotide transmembrane transporter activity	0.303399	0.543475	ENSCHIG00000019071(ANKH);ENSCHIG00000021766(SLC17A9);ENSCHIG00000025066(SLC19A1);ENSCHIG00000026699(SLC25A4)
channel inhibitor activity	0.303399	0.543475	ENSCHIG00000007034(PACSIN3);ENSCHIG00000025133(FKBP1B);ENSCHIG00000026195(SCN1B);MSTRG.12685(--)
dynein intermediate chain binding	0.303399	0.543475	ENSCHIG00000008364(SPTBN5);ENSCHIG00000010331(DNAH7);ENSCHIG00000023625(DNAAF6);ENSCHIG00000026163(DNAH17)
polypeptide N-acetylgalactosaminyltransferase activity	0.306749	0.543475	ENSCHIG00000011967(GALNT14);ENSCHIG00000024307(GALNT3);ENSCHIG00000024703(GALNT16)
triglyceride lipase activity	0.306749	0.543475	ENSCHIG00000015994(LIPG);ENSCHIG00000025623(LPL);ENSCHIG00000025751(DAGLB)
FMN binding	0.306749	0.543475	ENSCHIG00000022769(NOS2);ENSCHIG00000025391(NOS1);MSTRG.14705(MAOB)
sphingolipid binding	0.306749	0.543475	ENSCHIG00000021164(PLTP);ENSCHIG00000025804(RTN4R);ENSCHIG00000026282(PLA2G4A)
glycolipid binding	0.306749	0.543475	ENSCHIG00000010529(HSPA2);ENSCHIG00000018941(MANF);ENSCHIG00000025804(RTN4R)
phosphatidylinositol kinase activity	0.306749	0.543475	ENSCHIG00000016154(PIK3CA);MSTRG.15496(FGF7);MSTRG.6452(IRS1)
acetyltransferase activity	0.309651	0.543475	ENSCHIG00000010498(GCAT);ENSCHIG00000012950(ESCO2);ENSCHIG00000015416(JADE1);ENSCHIG00000015445(KAT5);ENSCHIG00000016851(SAT1);ENSCHIG00000021198(ACAT1);ENSCHIG00000021344(BRCA2);ENSCHIG00000021681(SPHK1);ENSCHIG00000021714(LPCAT2);ENSCHIG00000022044(NAA15)
ABC-type transporter activity	0.309651	0.543475	ENSCHIG00000007254(ABCG1);ENSCHIG00000009607(ABCC4);ENSCHIG00000009805(Abca17);ENSCHIG00000014010(ABCC1);ENSCHIG00000014117(ABCC8);ENSCHIG00000014984(ABCC3);ENSCHIG00000016664(ABCC4);ENSCHIG00000019932(ABCB1);ENSCHIG00000022614(ABCB1);ENSCHIG00000026713(ABCC9)
small GTPase binding	0.311089	0.543475	ENSCHIG00000002071(CHML);ENSCHIG00000007522(EPS8);ENSCHIG00000007566(CYFIP2);ENSCHIG00000010857(CDC42EP2);ENSCHIG00000010969(DOCK10);ENSCHIG00000011011(RIMS1);ENSCHIG00000012119(WASF1);ENSCHIG00000012301(STRIP1);ENSCHIG00000013604(MLPH);ENSCHIG00000015654(FMNL3);ENSCHIG00000015852(NDRG1);ENSCHIG00000016585(MYO5B);ENSCHIG00000016950(PPP6R1);ENSCHIG00000018672(CYRIA);ENSCHIG00000018757(PKN3);ENSCHI…
hormone activity	0.317566	0.543475	ENSCHIG00000000212(ADCYAP1);ENSCHIG00000005361(STC2);ENSCHIG00000010708(STC1);ENSCHIG00000011883(EDN1);ENSCHIG00000015954(PMCH);ENSCHIG00000018863(IGF1);ENSCHIG00000019616(LEP);ENSCHIG00000020968(IGF2);ENSCHIG00000021412(NPPC);ENSCHIG00000022711(ADM);ENSCHIG00000024063(EDN2);ENSCHIG00000024788(GAL);ENSCHIG00000026405(TG);MSTRG.4232(--);MSTRG.4339(ZNF664)
L-ornithine transmembrane transporter activity	0.322028	0.543475	ENSCHIG00000017131(SLC7A1)
DNA strand exchange activity	0.322028	0.543475	ENSCHIG00000026747(RAD51)
ferric-chelate reductase activity	0.322028	0.543475	ENSCHIG00000020375(STEAP3)
nicotinamide-nucleotide adenylyltransferase activity	0.322028	0.543475	ENSCHIG00000026289(NMNAT3)
TFIIB-class transcription factor binding	0.322028	0.543475	ENSCHIG00000014058(ESR1)
Gq/11-coupled serotonin receptor activity	0.322028	0.543475	ENSCHIG00000016921(HTR2A)
adrenomedullin receptor activity	0.322028	0.543475	ENSCHIG00000012190(CALCRL)
G protein-coupled ADP receptor activity	0.322028	0.543475	ENSCHIG00000008918(P2RY1)
mRNA (N6-adenosine)-methyltransferase activity	0.322028	0.543475	ENSCHIG00000021113(TMT1A)
(1->3)-beta-D-glucan binding	0.322028	0.543475	ENSCHIG00000012523(PTX3)
double-stranded RNA adenosine deaminase activity	0.322028	0.543475	ENSCHIG00000006747(ZBP1)
AMP deaminase activity	0.322028	0.543475	ENSCHIG00000015980(AMPD1)
DNA ligase activity	0.322028	0.543475	ENSCHIG00000025924(LIG1)
DNA ligase (ATP) activity	0.322028	0.543475	ENSCHIG00000025924(LIG1)
DNA topoisomerase type II (double strand cut, ATP-hydrolyzing) activity	0.322028	0.543475	ENSCHIG00000012498(TOP2A)
N-acetyllactosamine synthase activity	0.322028	0.543475	ENSCHIG00000026540(B4GALT1)
arginase activity	0.322028	0.543475	ENSCHIG00000017233(ARG2)
carbamoyl-phosphate synthase (glutamine-hydrolyzing) activity	0.322028	0.543475	ENSCHIG00000025029(CPS1)
cholinesterase activity	0.322028	0.543475	ENSCHIG00000019677(ACHE)
dihydrolipoyl dehydrogenase activity	0.322028	0.543475	MSTRG.14705(MAOB)
serine-type carboxypeptidase activity	0.322028	0.543475	ENSCHIG00000015778(CPVL)
fructose-bisphosphate aldolase activity	0.322028	0.543475	ENSCHIG00000009042(ALDOC)
galactokinase activity	0.322028	0.543475	MSTRG.15496(FGF7)
glutathione-disulfide reductase (NADPH) activity	0.322028	0.543475	MSTRG.14705(MAOB)
glycogen (starch) synthase activity	0.322028	0.543475	ENSCHIG00000017550(GYS1)
inositol-polyphosphate 5-phosphatase activity	0.322028	0.543475	ENSCHIG00000023367(INPP5J)
leukotriene-C4 synthase activity	0.322028	0.543475	ENSCHIG00000013345(MGST2)
methenyltetrahydrofolate cyclohydrolase activity	0.322028	0.543475	ENSCHIG00000012042(MTHFD2L)
nicotinate-nucleotide adenylyltransferase activity	0.322028	0.543475	ENSCHIG00000026289(NMNAT3)
phosphoglucomutase activity	0.322028	0.543475	ENSCHIG00000006743(PGM5)
prostaglandin-D synthase activity	0.322028	0.543475	ENSCHIG00000024614(PTGES)
myosin light chain kinase activity	0.322028	0.543475	ENSCHIG00000015809(MYLK)
oxygen-dependent protoporphyrinogen oxidase activity	0.322028	0.543475	MSTRG.14705(MAOB)
sterol O-acyltransferase activity	0.322028	0.543475	ENSCHIG00000021198(ACAT1)
alpha1-adrenergic receptor activity	0.322028	0.543475	ENSCHIG00000018230(ADRA1B)
transmembrane receptor protein tyrosine phosphatase activity	0.322028	0.543475	ENSCHIG00000015240(PTPRM)
GTPase inhibitor activity	0.322028	0.543475	ENSCHIG00000026290(SLIT2)
macrophage colony-stimulating factor receptor binding	0.322028	0.543475	ENSCHIG00000027124(CSF1)
A-type (transient outward) potassium channel activity	0.322028	0.543475	ENSCHIG00000019455(KCND3)
amino acid:proton symporter activity	0.322028	0.543475	ENSCHIG00000013696(SLC25A22)
creatine transmembrane transporter activity	0.322028	0.543475	ENSCHIG00000025891(SLC16A9)
high-affinity glutamate transmembrane transporter activity	0.322028	0.543475	ENSCHIG00000017045(SLC1A3)
taurine transmembrane transporter activity	0.322028	0.543475	ENSCHIG00000024785(SLC6A6)
galactoside 2-alpha-L-fucosyltransferase activity	0.322028	0.543475	ENSCHIG00000019772(FUT1)
sarcosine oxidase activity	0.322028	0.543475	MSTRG.14705(MAOB)
ubiquinol-cytochrome-c reductase activity	0.322028	0.543475	MSTRG.11102(env)
glycogen phosphorylase activity	0.322028	0.543475	ENSCHIG00000011255(PYGM)
single-stranded DNA 3'-5' exodeoxyribonuclease activity	0.322028	0.543475	ENSCHIG00000013357(MEIOB)
IkappaB kinase activity	0.322028	0.543475	ENSCHIG00000012098(IKBKE)
N-acetylglucosamine-6-sulfatase activity	0.322028	0.543475	ENSCHIG00000026729(SULF1)
UDP-galactose:beta-N-acetylglucosamine beta-1,3-galactosyltransferase activity	0.322028	0.543475	ENSCHIG00000005257(B3GALT2)
sucrose:proton symporter activity	0.322028	0.543475	ENSCHIG00000000814(SLC45A3)
sucrose transmembrane transporter activity	0.322028	0.543475	ENSCHIG00000000814(SLC45A3)
folic acid transmembrane transporter activity	0.322028	0.543475	ENSCHIG00000025066(SLC19A1)
2-octaprenyl-6-methoxyphenol hydroxylase activity	0.322028	0.543475	MSTRG.14705(MAOB)
alkyl hydroperoxide reductase activity	0.322028	0.543475	MSTRG.14705(MAOB)
sucrose:cation symporter activity	0.322028	0.543475	ENSCHIG00000000814(SLC45A3)
cyclase inhibitor activity	0.322028	0.543475	ENSCHIG00000000474(GRM7)
malate transmembrane transporter activity	0.322028	0.543475	ENSCHIG00000016684(UCP2)
disaccharide transmembrane transporter activity	0.322028	0.543475	ENSCHIG00000000814(SLC45A3)
oligosaccharide transmembrane transporter activity	0.322028	0.543475	ENSCHIG00000000814(SLC45A3)
amino-acid betaine transmembrane transporter activity	0.322028	0.543475	ENSCHIG00000023337(SLC22A5)
adenine transmembrane transporter activity	0.322028	0.543475	ENSCHIG00000022410(SLC29A1)
uracil transmembrane transporter activity	0.322028	0.543475	ENSCHIG00000022410(SLC29A1)
purine nucleoside transmembrane transporter activity	0.322028	0.543475	ENSCHIG00000022410(SLC29A1)
cytidine transmembrane transporter activity	0.322028	0.543475	ENSCHIG00000022410(SLC29A1)
aspartate oxidase activity	0.322028	0.543475	MSTRG.14705(MAOB)
oxidoreductase activity, acting on the aldehyde or oxo group of donors, oxygen as acceptor	0.322028	0.543475	ENSCHIG00000014242(FMO5)
oxidoreductase activity, acting on NAD(P)H, nitrogenous group as acceptor	0.322028	0.543475	ENSCHIG00000024167(GMPR)
oxidative phosphorylation uncoupler activity	0.322028	0.543475	ENSCHIG00000026699(SLC25A4)
transmembrane receptor protein phosphatase activity	0.322028	0.543475	ENSCHIG00000015240(PTPRM)
C-X-C chemokine binding	0.322028	0.543475	ENSCHIG00000002856(ACKR3)
potassium ion leak channel activity	0.322028	0.543475	ENSCHIG00000026110(KCNK1)
troponin C binding	0.322028	0.543475	ENSCHIG00000020704(TNNT2)
very-low-density lipoprotein particle receptor activity	0.322028	0.543475	ENSCHIG00000019614(LDLR)
DNA polymerase processivity factor activity	0.322028	0.543475	ENSCHIG00000015863(PCNA)
troponin T binding	0.322028	0.543475	ENSCHIG00000019356(TNNC1)
alpha-(1,2)-fucosyltransferase activity	0.322028	0.543475	ENSCHIG00000019772(FUT1)
insulin-like growth factor II binding	0.322028	0.543475	ENSCHIG00000015588(IGFBP1)
dinucleotide insertion or deletion binding	0.322028	0.543475	ENSCHIG00000015863(PCNA)
FFAT motif binding	0.322028	0.543475	ENSCHIG00000011130(MOSPD2)
O-fucosylpeptide 3-beta-N-acetylglucosaminyltransferase activity	0.322028	0.543475	ENSCHIG00000023115(LFNG)
very-low-density lipoprotein particle binding	0.322028	0.543475	ENSCHIG00000021164(PLTP)
box H/ACA snoRNA binding	0.322028	0.543475	ENSCHIG00000011845(NOP10)
retinol transmembrane transporter activity	0.322028	0.543475	ENSCHIG00000020579(STRA6)
cholesterol O-acyltransferase activity	0.322028	0.543475	ENSCHIG00000021198(ACAT1)
cytidine-diphosphatase activity	0.322028	0.543475	ENSCHIG00000017608(ENTPD4)
bile acid receptor activity	0.322028	0.543475	ENSCHIG00000023586(VDR)
interleukin-20 binding	0.322028	0.543475	ENSCHIG00000018646(IL20RB)
alkanesulfonate transmembrane transporter activity	0.322028	0.543475	ENSCHIG00000024785(SLC6A6)
X11-like protein binding	0.322028	0.543475	ENSCHIG00000022240(CLSTN2)
CTPase activity	0.322028	0.543475	ENSCHIG00000017608(ENTPD4)
HLH domain binding	0.322028	0.543475	ENSCHIG00000017929(HES1)
H2A histone acetyltransferase activity	0.322028	0.543475	ENSCHIG00000015445(KAT5)
hemi-methylated DNA-binding	0.322028	0.543475	ENSCHIG00000018588(UHRF1)
uridine-diphosphatase activity	0.322028	0.543475	ENSCHIG00000017608(ENTPD4)
myosin II binding	0.322028	0.543475	ENSCHIG00000021305(GSN)
polyamine oxidase activity	0.322028	0.543475	ENSCHIG00000026961(SMOX)
virion binding	0.322028	0.543475	ENSCHIG00000012523(PTX3)
nucleoside triphosphate adenylate kinase activity	0.322028	0.543475	ENSCHIG00000007647(AK4)
1-alkylglycerophosphocholine O-acetyltransferase activity	0.322028	0.543475	ENSCHIG00000021714(LPCAT2)
adenosine-phosphate deaminase activity	0.322028	0.543475	ENSCHIG00000015980(AMPD1)
propionate-CoA ligase activity	0.322028	0.543475	ENSCHIG00000023954(ACSS2)
FATZ binding	0.322028	0.543475	ENSCHIG00000010063(ACTN2)
inositol-1,4,5-trisphosphate 5-phosphatase activity	0.322028	0.543475	ENSCHIG00000023367(INPP5J)
inositol monophosphate 4-phosphatase activity	0.322028	0.543475	ENSCHIG00000022749(IMPA2)
inositol monophosphate phosphatase activity	0.322028	0.543475	ENSCHIG00000022749(IMPA2)
ferric-chelate reductase (NADPH) activity	0.322028	0.543475	ENSCHIG00000020375(STEAP3)
phosphatidylcholine-sterol O-acyltransferase activator activity	0.322028	0.543475	ENSCHIG00000022004(APOE)
calcium ion sensor activity	0.322028	0.543475	ENSCHIG00000001109(EFHD1)
BBSome binding	0.322028	0.543475	ENSCHIG00000005194(PDGFRA)
fibrinogen binding	0.322028	0.543475	ENSCHIG00000017977(FBLN1)
thrombospondin receptor activity	0.322028	0.543475	ENSCHIG00000018365(SDC4)
very-low-density lipoprotein particle receptor binding	0.322028	0.543475	ENSCHIG00000022004(APOE)
aromatase activity	0.322028	0.543475	MSTRG.7318(CYP1A1)
vitamin D response element binding	0.322028	0.543475	ENSCHIG00000023586(VDR)
protoporphyrinogen oxidase activity	0.322028	0.543475	MSTRG.14705(MAOB)
lipoteichoic acid binding	0.322028	0.543475	ENSCHIG00000011350(CD14)
serine binding	0.322028	0.543475	ENSCHIG00000000474(GRM7)
medium-chain-acyl-CoA dehydrogenase activity	0.322028	0.543475	ENSCHIG00000025625(ACAD11)
phosphatidylethanolamine flippase activity	0.322028	0.543475	ENSCHIG00000026189(Atp8b5)
receptor-receptor interaction	0.322028	0.543475	ENSCHIG00000011006(FGFR1)
temperature-gated ion channel activity	0.322028	0.543475	ENSCHIG00000025473(TRPV1)
voltage-gated calcium channel activity involved in regulation of cytosolic calcium levels	0.322028	0.543475	ENSCHIG00000001734(CACNB2)
voltage-gated calcium channel activity involved in regulation of presynaptic cytosolic calcium levels	0.322028	0.543475	ENSCHIG00000001734(CACNB2)
ceramidase activity	0.322028	0.543475	ENSCHIG00000015705(ASAH2)
linear malto-oligosaccharide phosphorylase activity	0.322028	0.543475	ENSCHIG00000011255(PYGM)
SHG alpha-glucan phosphorylase activity	0.322028	0.543475	ENSCHIG00000011255(PYGM)
phosphatidyl phospholipase B activity	0.322028	0.543475	ENSCHIG00000024860(PNPLA7)
phosphatidylinositol-3,4-bisphosphate phosphatase activity	0.322028	0.543475	ENSCHIG00000019789(INPP4B)
ceramide-1-phosphate phosphatase activity	0.322028	0.543475	ENSCHIG00000026941(PLPP2)
glycosylceramide flippase activity	0.322028	0.543475	ENSCHIG00000007182(ATP10A)
metal ion sequestering activity	0.322028	0.543475	ENSCHIG00000014376(CASQ2)
ganglioside GM1 binding	0.322028	0.543475	ENSCHIG00000025804(RTN4R)
ganglioside GT1b binding	0.322028	0.543475	ENSCHIG00000025804(RTN4R)
8-hydroxy-2'-deoxyguanosine DNA binding	0.322028	0.543475	ENSCHIG00000010329(BLM)
phosphatidic acid transfer activity	0.322028	0.543475	ENSCHIG00000021164(PLTP)
organophosphate ester transmembrane transporter activity	0.322271	0.543475	ENSCHIG00000005567(MFSD2A);ENSCHIG00000019071(ANKH);ENSCHIG00000021766(SLC17A9);ENSCHIG00000025066(SLC19A1);ENSCHIG00000026699(SLC25A4)
myosin phosphatase activity	0.322271	0.543475	ENSCHIG00000009780(Cdc14b);ENSCHIG00000010569(CDKN3);ENSCHIG00000011702(DUSP16);ENSCHIG00000014965(SSH2);ENSCHIG00000021371(PPM1N)
SH2 domain binding	0.322271	0.543475	ENSCHIG00000011006(FGFR1);ENSCHIG00000016532(DLC1);ENSCHIG00000021749(ABL1);ENSCHIG00000022932(SQSTM1);MSTRG.6452(IRS1)
serine-type endopeptidase inhibitor activity	0.324364	0.546542	ENSCHIG00000010978(SERPINB5);ENSCHIG00000012525(A2ML1);ENSCHIG00000014562(SERPINA3-6);ENSCHIG00000016288(SERPINE2);ENSCHIG00000017433(SERPINB2);ENSCHIG00000018312(COL6A3);ENSCHIG00000019453(SERPINB6);ENSCHIG00000020522(SERPINB6);ENSCHIG00000021699(SERPINB10);ENSCHIG00000021894(SERPINB2);ENSCHIG00000026816(TFPI2);ENSCHIG00000026893(SERPINB6);MSTRG.14787(ANOS1)
cyclase activity	0.332349	0.559052	ENSCHIG00000014863(GUCY1A1);ENSCHIG00000023502(ADCY2);ENSCHIG00000024549(ADCY1);ENSCHIG00000025812(ADCY3)
acid-thiol ligase activity	0.332349	0.559052	ENSCHIG00000000100(ACSL4);ENSCHIG00000011482(ACSBG1);ENSCHIG00000022587(SLC27A3);ENSCHIG00000023954(ACSS2)
phosphatase regulator activity	0.337915	0.567936	ENSCHIG00000007066(PPP1R10);ENSCHIG00000012951(BMP2);ENSCHIG00000014943(PPP2R2B);ENSCHIG00000019548(SBF2);ENSCHIG00000021971(PHACTR1);ENSCHIG00000023995(LMTK2);ENSCHIG00000024310(IGFBP3);MSTRG.15382(--);MSTRG.5872(HAP1)
5'-3' exonuclease activity	0.341865	0.572646	ENSCHIG00000009155(FEN1);ENSCHIG00000013001(EXO1);ENSCHIG00000015648(DCLRE1C)
fatty acid ligase activity	0.341865	0.572646	ENSCHIG00000000100(ACSL4);ENSCHIG00000011482(ACSBG1);ENSCHIG00000022587(SLC27A3)
ankyrin binding	0.341865	0.572646	ENSCHIG00000015236(SPTBN4);ENSCHIG00000018029(CDH1);ENSCHIG00000021702(SLC8A1)
ubiquitin-dependent protein binding	0.341865	0.572646	ENSCHIG00000006555(RNF169);ENSCHIG00000013968(LAPTM5);ENSCHIG00000022932(SQSTM1)
deoxyribonuclease activity	0.343895	0.575562	ENSCHIG00000009155(FEN1);ENSCHIG00000013001(EXO1);ENSCHIG00000013357(MEIOB);ENSCHIG00000013841(POLQ);ENSCHIG00000013888(GEN1);ENSCHIG00000015648(DCLRE1C);MSTRG.9862(SETMAR)
cation:cation antiporter activity	0.347513	0.575908	ENSCHIG00000010558(SLC9A5);ENSCHIG00000010684(SLC24A3);ENSCHIG00000021090(SLC9A3);ENSCHIG00000021702(SLC8A1);ENSCHIG00000025545(SLC8B1)
neurotransmitter receptor activity involved in regulation of postsynaptic membrane potential	0.347513	0.575908	ENSCHIG00000007509(ADRB1);ENSCHIG00000014693(CHRNG);ENSCHIG00000020021(CHRND);ENSCHIG00000024858(GABRB2);ENSCHIG00000026387(GRIN3A)
lysophospholipase activity	0.347565	0.575908	ENSCHIG00000024860(PNPLA7);ENSCHIG00000026282(PLA2G4A)
MAP kinase kinase activity	0.347565	0.575908	ENSCHIG00000021340(MAP2K1);MSTRG.14709(MTMR8)
copper ion transmembrane transporter activity	0.347565	0.575908	ENSCHIG00000015483(SLC31A2);ENSCHIG00000024048(ATP7B)
ADP transmembrane transporter activity	0.347565	0.575908	ENSCHIG00000021766(SLC17A9);ENSCHIG00000026699(SLC25A4)
diphosphotransferase activity	0.347565	0.575908	ENSCHIG00000008123(PRPS1);ENSCHIG00000026531(PRPSAP1)
hydrolase activity, acting on carbon-nitrogen (but not peptide) bonds, in linear amidines	0.347565	0.575908	ENSCHIG00000017233(ARG2);ENSCHIG00000017651(PADI2)
calcium channel inhibitor activity	0.347565	0.575908	ENSCHIG00000007034(PACSIN3);ENSCHIG00000025133(FKBP1B)
apolipoprotein binding	0.347565	0.575908	ENSCHIG00000018113(SCARB1);ENSCHIG00000025623(LPL)
histone methyltransferase activity (H3-K9 specific)	0.347565	0.575908	ENSCHIG00000010138(SUV39H1);ENSCHIG00000017655(PRDM16)
icosanoid transmembrane transporter activity	0.347565	0.575908	ENSCHIG00000014984(ABCC3);ENSCHIG00000020363(SLCO4A1)
protein serine/threonine kinase activator activity	0.357549	0.591468	ENSCHIG00000008359(SPRY2);ENSCHIG00000012951(BMP2);ENSCHIG00000015662(MAP3K13);ENSCHIG00000020968(IGF2);ENSCHIG00000021340(MAP2K1);ENSCHIG00000025136(CCND2)
general transcription initiation factor binding	0.357549	0.591468	ENSCHIG00000007545(BTAF1);ENSCHIG00000014058(ESR1);ENSCHIG00000019440(AHR);ENSCHIG00000021567(AR);ENSCHIG00000024462(RUVBL2);ENSCHIG00000025013(NOP58)
hydrolase activity	0.361385	0.596382	ENSCHIG00000000147(PLAT);ENSCHIG00000000332(LIPF);ENSCHIG00000000345(ADPRHL1);ENSCHIG00000000440(ATP2B3);ENSCHIG00000000522(AGAP2);ENSCHIG00000000920(NAV2);ENSCHIG00000001675(RHOU);ENSCHIG00000001865(MX1);ENSCHIG00000001883(EFL1);ENSCHIG00000002248(Clca3a1);ENSCHIG00000002435(TUBA4A);ENSCHIG00000004189(MTMR7);ENSCHIG00000005401(SMC2);ENSCHIG00000005570(TNS2);ENSCHIG00000006632(DPP6);ENSCHIG000000…
nucleotide transmembrane transporter activity	0.361416	0.596382	ENSCHIG00000019071(ANKH);ENSCHIG00000021766(SLC17A9);ENSCHIG00000025066(SLC19A1);ENSCHIG00000026699(SLC25A4)
phosphorus-oxygen lyase activity	0.361416	0.596382	ENSCHIG00000014863(GUCY1A1);ENSCHIG00000023502(ADCY2);ENSCHIG00000024549(ADCY1);ENSCHIG00000025812(ADCY3)
ion channel regulator activity	0.3632	0.598829	ENSCHIG00000006632(DPP6);ENSCHIG00000007034(PACSIN3);ENSCHIG00000007288(PDE4B);ENSCHIG00000010009(CAV3);ENSCHIG00000016254(KCNMB1);ENSCHIG00000016286(FGF13);ENSCHIG00000022537(KCNAB2);ENSCHIG00000025133(FKBP1B);ENSCHIG00000026195(SCN1B);ENSCHIG00000026985(FXYD5);MSTRG.12685(--)
cholesterol binding	0.372858	0.611223	ENSCHIG00000004895(STARD5);ENSCHIG00000012464(GRAMD1B);ENSCHIG00000016486(APOD);ENSCHIG00000017106(OSBPL3);ENSCHIG00000024291(OSBPL5)
phosphatase binding	0.374422	0.611223	ENSCHIG00000007347(ANK1);ENSCHIG00000009433(NEK2);ENSCHIG00000009693(HSP90B1);ENSCHIG00000011243(SPRED1);ENSCHIG00000012708(JAK1);ENSCHIG00000013318(PPP1R36);ENSCHIG00000015236(SPTBN4);ENSCHIG00000016012(CDKN1B);ENSCHIG00000016323(ROS1);ENSCHIG00000016950(PPP6R1);ENSCHIG00000018108(KCNN4);ENSCHIG00000018803(SH2D4A);ENSCHIG00000019548(SBF2);ENSCHIG00000021681(SPHK1);ENSCHIG00000021684(PPP1R15A);EN…
neuropeptide hormone activity	0.376831	0.611223	ENSCHIG00000000212(ADCYAP1);ENSCHIG00000024788(GAL);MSTRG.4339(ZNF664)
ferrous iron binding	0.376831	0.611223	ENSCHIG00000014322(ACP5);ENSCHIG00000021041(CDO1);ENSCHIG00000021497(TF)
monosaccharide transmembrane transporter activity	0.376831	0.611223	ENSCHIG00000011571(SLC23A1);ENSCHIG00000012243(SLC2A3);ENSCHIG00000015523(SLC2A1)
modified amino acid transmembrane transporter activity	0.376831	0.611223	ENSCHIG00000023337(SLC22A5);ENSCHIG00000025066(SLC19A1);ENSCHIG00000025891(SLC16A9)
ubiquitination-like modification-dependent protein binding	0.376831	0.611223	ENSCHIG00000006555(RNF169);ENSCHIG00000013968(LAPTM5);ENSCHIG00000022932(SQSTM1)
transition metal ion binding	0.381519	0.611223	ENSCHIG00000000407(CRIP1);ENSCHIG00000000649(ZCCHC8);ENSCHIG00000002616(TPH2);ENSCHIG00000004030(CH25H);ENSCHIG00000006644(AOC3);ENSCHIG00000006800(CPB1);ENSCHIG00000007241(POLE);ENSCHIG00000007749(ZSWIM4);ENSCHIG00000009100(CYP3A24);ENSCHIG00000009157(NEIL3);ENSCHIG00000009664(NR4A1);ENSCHIG00000009882(ZCCHC3);ENSCHIG00000010000(ANPEP);ENSCHIG00000010114(RNF125);ENSCHIG00000010138(SUV39H1);ENSCH…
endonuclease activity	0.384022	0.611223	ENSCHIG00000008074(YBEY);ENSCHIG00000009155(FEN1);ENSCHIG00000009157(NEIL3);ENSCHIG00000013001(EXO1);ENSCHIG00000013841(POLQ);ENSCHIG00000013888(GEN1);ENSCHIG00000013893(HMGA2);ENSCHIG00000015648(DCLRE1C);ENSCHIG00000017066(POP1);ENSCHIG00000021957(ZC3H12A);ENSCHIG00000024777(NEIL2);MSTRG.10244(--);MSTRG.12320(gag-pol);MSTRG.9862(SETMAR)
signaling adaptor activity	0.389194	0.611223	ENSCHIG00000003548(LDLRAP1);ENSCHIG00000010381(STING1);ENSCHIG00000018032(IFNAR1);ENSCHIG00000018429(BANK1);ENSCHIG00000021340(MAP2K1);ENSCHIG00000022932(SQSTM1);ENSCHIG00000025388(SHB);MSTRG.6452(IRS1)
NF-kappaB binding	0.390437	0.611223	ENSCHIG00000010157(NFKBIA);ENSCHIG00000022055(TAF4B);ENSCHIG00000022464(NOTCH2);ENSCHIG00000025939(CDKN2A)
adenosine deaminase activity	0.39359	0.611223	ENSCHIG00000006747(ZBP1);ENSCHIG00000027058(ADA)
alanine transmembrane transporter activity	0.39359	0.611223	ENSCHIG00000016540(SLC38A4);ENSCHIG00000024785(SLC6A6)
ubiquitin conjugating enzyme binding	0.39359	0.611223	ENSCHIG00000010114(RNF125);ENSCHIG00000021118(TRIM72)
mismatch repair complex binding	0.39359	0.611223	ENSCHIG00000011167(MUTYH);ENSCHIG00000015863(PCNA)
histone methyltransferase activity (H3-K4 specific)	0.39359	0.611223	ENSCHIG00000016987(SMYD1);MSTRG.9862(SETMAR)
peptidoglycan binding	0.39359	0.611223	ENSCHIG00000024746(NOD2);ENSCHIG00000025899(TLR2)
inositol phosphate phosphatase activity	0.39359	0.611223	ENSCHIG00000022749(IMPA2);ENSCHIG00000023367(INPP5J)
BMP receptor binding	0.39359	0.611223	ENSCHIG00000012951(BMP2);ENSCHIG00000023123(PYCARD)
channel regulator activity	0.39556	0.611223	ENSCHIG00000006632(DPP6);ENSCHIG00000007034(PACSIN3);ENSCHIG00000007288(PDE4B);ENSCHIG00000010009(CAV3);ENSCHIG00000016254(KCNMB1);ENSCHIG00000016286(FGF13);ENSCHIG00000022537(KCNAB2);ENSCHIG00000025133(FKBP1B);ENSCHIG00000026195(SCN1B);ENSCHIG00000026985(FXYD5);MSTRG.12685(--)
lyase activity	0.398859	0.611223	ENSCHIG00000009042(ALDOC);ENSCHIG00000009157(NEIL3);ENSCHIG00000012435(CA3);ENSCHIG00000013345(MGST2);ENSCHIG00000013689(DDC);ENSCHIG00000013841(POLQ);ENSCHIG00000013893(HMGA2);ENSCHIG00000014863(GUCY1A1);ENSCHIG00000015229(ETNPPL);ENSCHIG00000015704(ASL);ENSCHIG00000016188(CA2);ENSCHIG00000017469(CHAC1);ENSCHIG00000017895(CA13);ENSCHIG00000022277(PAM);ENSCHIG00000023502(ADCY2);ENSCHIG00000023596…
sterol binding	0.403083	0.611223	ENSCHIG00000004895(STARD5);ENSCHIG00000012464(GRAMD1B);ENSCHIG00000016486(APOD);ENSCHIG00000017106(OSBPL3);ENSCHIG00000024291(OSBPL5);ENSCHIG00000025775(RORA)
protein kinase A binding	0.403083	0.611223	ENSCHIG00000012119(WASF1);ENSCHIG00000017900(EZR);ENSCHIG00000021818(DACT3);ENSCHIG00000022780(PKIA);ENSCHIG00000022920(CSK);ENSCHIG00000027015(RYR2)
calcitonin gene-related peptide receptor activity	0.404418	0.611223	ENSCHIG00000012190(CALCRL)
adenylate cyclase inhibiting G protein-coupled glutamate receptor activity	0.404418	0.611223	ENSCHIG00000000474(GRM7)
retinal dehydrogenase activity	0.404418	0.611223	ENSCHIG00000020729(ALDH1A3)
6-phosphofructokinase activity	0.404418	0.611223	ENSCHIG00000024946(PFKP)
6-phosphofructo-2-kinase activity	0.404418	0.611223	ENSCHIG00000015845(PFKFB4)
acetyl-CoA C-acetyltransferase activity	0.404418	0.611223	ENSCHIG00000021198(ACAT1)
aryl sulfotransferase activity	0.404418	0.611223	ENSCHIG00000013564(SULT1C4)
carnitine O-palmitoyltransferase activity	0.404418	0.611223	ENSCHIG00000023593(CPT1B)
cytidine deaminase activity	0.404418	0.611223	ENSCHIG00000027133(CDA)
glucokinase activity	0.404418	0.611223	ENSCHIG00000012393(HK2)
glycerol-3-phosphate O-acyltransferase activity	0.404418	0.611223	ENSCHIG00000025469(GPAT3)
guanosine-diphosphatase activity	0.404418	0.611223	ENSCHIG00000017608(ENTPD4)
isocitrate dehydrogenase activity	0.404418	0.611223	ENSCHIG00000014252(IDH3A)
long-chain-acyl-CoA dehydrogenase activity	0.404418	0.611223	ENSCHIG00000025625(ACAD11)
lysine N-acetyltransferase activity, acting on acetyl phosphate as donor	0.404418	0.611223	ENSCHIG00000012950(ESCO2)
methylenetetrahydrofolate dehydrogenase [NAD(P)+] activity	0.404418	0.611223	ENSCHIG00000012042(MTHFD2L)
methylenetetrahydrofolate dehydrogenase (NADP+) activity	0.404418	0.611223	ENSCHIG00000012042(MTHFD2L)
pantothenate kinase activity	0.404418	0.611223	ENSCHIG00000017163(PANK1)
phosphatidate cytidylyltransferase activity	0.404418	0.611223	ENSCHIG00000012002(CDS1)
1,4-alpha-oligoglucan phosphorylase activity	0.404418	0.611223	ENSCHIG00000011255(PYGM)
protein-arginine deiminase activity	0.404418	0.611223	ENSCHIG00000017651(PADI2)
interferon receptor activity	0.404418	0.611223	ENSCHIG00000018032(IFNAR1)
galanin receptor activity	0.404418	0.611223	ENSCHIG00000024788(GAL)
G protein-coupled opioid receptor activity	0.404418	0.611223	ENSCHIG00000016495(OPRD1)
growth hormone receptor binding	0.404418	0.611223	ENSCHIG00000027066(SOCS2)
neurohypophyseal hormone activity	0.404418	0.611223	MSTRG.4339(ZNF664)
L-histidine transmembrane transporter activity	0.404418	0.611223	ENSCHIG00000017131(SLC7A1)
neutral amino acid:sodium symporter activity	0.404418	0.611223	ENSCHIG00000016540(SLC38A4)
proline:sodium symporter activity	0.404418	0.611223	ENSCHIG00000010349(SLC6A20)
carbohydrate:proton symporter activity	0.404418	0.611223	ENSCHIG00000000814(SLC45A3)
nucleoside:sodium symporter activity	0.404418	0.611223	ENSCHIG00000022410(SLC29A1)
macrolide binding	0.404418	0.611223	ENSCHIG00000025133(FKBP1B)
nuclear localization sequence binding	0.404418	0.611223	ENSCHIG00000010157(NFKBIA)
inositol-1,4,5-trisphosphate 3-kinase activity	0.404418	0.611223	ENSCHIG00000012389(ITPKA)
crossover junction endodeoxyribonuclease activity	0.404418	0.611223	ENSCHIG00000013888(GEN1)
galactosylgalactosylxylosylprotein 3-beta-glucuronosyltransferase activity	0.404418	0.611223	ENSCHIG00000017371(B3GAT1)
lactate transmembrane transporter activity	0.404418	0.611223	ENSCHIG00000012621(SLC16A3)
L-aspartate transmembrane transporter activity	0.404418	0.611223	ENSCHIG00000016684(UCP2)
guanine transmembrane transporter activity	0.404418	0.611223	ENSCHIG00000022410(SLC29A1)
L-ascorbic acid transmembrane transporter activity	0.404418	0.611223	ENSCHIG00000011571(SLC23A1)
monoamine:proton antiporter activity	0.404418	0.611223	ENSCHIG00000024050(SLC18A2)
pyrimidine- and adenine-specific:sodium symporter activity	0.404418	0.611223	ENSCHIG00000022410(SLC29A1)
nucleobase:cation symporter activity	0.404418	0.611223	ENSCHIG00000022410(SLC29A1)
G-protein activated inward rectifier potassium channel activity	0.404418	0.611223	ENSCHIG00000018841(KCNJ3)
toxic substance binding	0.404418	0.611223	ENSCHIG00000023291(A4GALT)
activin receptor activity, type I	0.404418	0.611223	ENSCHIG00000027035(ACVRL1)
O-palmitoyltransferase activity	0.404418	0.611223	ENSCHIG00000023593(CPT1B)
oxidoreductase activity, acting on the CH-NH2 group of donors, NAD or NADP as acceptor	0.404418	0.611223	MSTRG.14705(MAOB)
oxidoreductase activity, acting on paired donors, with incorporation or reduction of molecular oxygen, reduced ascorbate as one donor, and incorporation of one atom of oxygen	0.404418	0.611223	ENSCHIG00000022277(PAM)
myristoyltransferase activity	0.404418	0.611223	ENSCHIG00000017557(NMT2)
IgE receptor activity	0.404418	0.611223	ENSCHIG00000014931(FCER2)
Atg8-specific protease activity	0.404418	0.611223	ENSCHIG00000017777(ATG4D)
IgE binding	0.404418	0.611223	ENSCHIG00000014931(FCER2)
serine transmembrane transporter activity	0.404418	0.611223	ENSCHIG00000007598(SFXN3)
glial cell-derived neurotrophic factor receptor binding	0.404418	0.611223	ENSCHIG00000023187(GDNF)
LIM domain binding	0.404418	0.611223	ENSCHIG00000010063(ACTN2)
TPR domain binding	0.404418	0.611223	ENSCHIG00000016802(PDE2A)
telethonin binding	0.404418	0.611223	ENSCHIG00000012778(MYOZ2)
angiotensin receptor binding	0.404418	0.611223	ENSCHIG00000019722(BDKRB2)
bile acid binding	0.404418	0.611223	ENSCHIG00000023586(VDR)
DNA/RNA helicase activity	0.404418	0.611223	ENSCHIG00000014856(PIF1)
phosphatidylinositol-3,4,5-trisphosphate 5-phosphatase activity	0.404418	0.611223	ENSCHIG00000023367(INPP5J)
ATP-dependent DNA/DNA annealing activity	0.404418	0.611223	ENSCHIG00000020118(RAD54L)
P-type divalent copper transporter activity	0.404418	0.611223	ENSCHIG00000024048(ATP7B)
cytidine kinase activity	0.404418	0.611223	ENSCHIG00000025212(DCK)
DNA topoisomerase binding	0.404418	0.611223	MSTRG.9862(SETMAR)
histone acetyltransferase activity (H4-K16 specific)	0.404418	0.611223	ENSCHIG00000015445(KAT5)
glucuronosyl-N-acetylgalactosaminyl-proteoglycan 4-beta-N-acetylgalactosaminyltransferase activity	0.404418	0.611223	ENSCHIG00000024893(CSGALNACT1)
mitogen-activated protein kinase p38 binding	0.404418	0.611223	ENSCHIG00000011702(DUSP16)
beta-1,3-galactosyltransferase activity	0.404418	0.611223	ENSCHIG00000005257(B3GALT2)
prostaglandin-E synthase activity	0.404418	0.611223	ENSCHIG00000024614(PTGES)
NADP-retinol dehydrogenase activity	0.404418	0.611223	ENSCHIG00000019207(RDH13)
inositol tetrakisphosphate phosphatase activity	0.404418	0.611223	ENSCHIG00000023367(INPP5J)
leucine binding	0.404418	0.611223	ENSCHIG00000023698(SESN2)
connexin binding	0.404418	0.611223	ENSCHIG00000010009(CAV3)
histone H3-tri/di-methyl-lysine-27 demethylase activity	0.404418	0.611223	ENSCHIG00000026240(KDM6A)
phosphatidylcholine floppase activity	0.404418	0.611223	ENSCHIG00000007254(ABCG1)
adipokinetic hormone receptor activity	0.404418	0.611223	ENSCHIG00000010428(CMKLR1)
calcitonin family binding	0.404418	0.611223	ENSCHIG00000012190(CALCRL)
G protein-coupled glutamate receptor activity	0.404418	0.611223	ENSCHIG00000000474(GRM7)
very-long-chain 3-hydroxyacyl-CoA dehydratase activity	0.404418	0.611223	ENSCHIG00000023596(HACD2)
sphingolipid transfer activity	0.404418	0.611223	ENSCHIG00000021164(PLTP)
ceramide transfer activity	0.404418	0.611223	ENSCHIG00000021164(PLTP)
cyclic-GMP-AMP transmembrane transporter activity	0.404418	0.611223	ENSCHIG00000025066(SLC19A1)
keratin filament binding	0.404418	0.611223	ENSCHIG00000000189(FAM83H)
leptin receptor binding	0.404418	0.611223	ENSCHIG00000019616(LEP)
glycogen binding	0.404418	0.611223	ENSCHIG00000023028(PPP1R3C)
monosaccharide binding	0.406328	0.613181	ENSCHIG00000011298(P3H2);ENSCHIG00000012243(SLC2A3);ENSCHIG00000012393(HK2);ENSCHIG00000016948(EGLN3);ENSCHIG00000022277(PAM);ENSCHIG00000026868(ENG);MSTRG.15496(FGF7)
carbohydrate derivative transmembrane transporter activity	0.406328	0.613181	ENSCHIG00000005567(MFSD2A);ENSCHIG00000014984(ABCC3);ENSCHIG00000019071(ANKH);ENSCHIG00000021766(SLC17A9);ENSCHIG00000022410(SLC29A1);ENSCHIG00000025066(SLC19A1);ENSCHIG00000026699(SLC25A4)
virus receptor activity	0.411389	0.61662	ENSCHIG00000017131(SLC7A1);ENSCHIG00000020380(AXL);ENSCHIG00000021048(DPP4)
GABA-A receptor activity	0.411389	0.61662	ENSCHIG00000017957(GABRG1);ENSCHIG00000021468(GABRB3);ENSCHIG00000024858(GABRB2)
insulin receptor binding	0.411389	0.61662	ENSCHIG00000018863(IGF1);ENSCHIG00000020968(IGF2);MSTRG.6452(IRS1)
inorganic anion exchanger activity	0.411389	0.61662	ENSCHIG00000013042(SLC4A8);ENSCHIG00000017388(SLC4A3);ENSCHIG00000024603(SLC26A6)
structural constituent of nuclear pore	0.411389	0.61662	ENSCHIG00000008821(Nup62);ENSCHIG00000016985(NUP155);ENSCHIG00000021564(NUP160)
chemokine binding	0.411389	0.61662	ENSCHIG00000002856(ACKR3);ENSCHIG00000008163(ACKR4);ENSCHIG00000019338(ITGA4)
polysaccharide binding	0.411389	0.61662	ENSCHIG00000012523(PTX3);ENSCHIG00000023028(PPP1R3C);MSTRG.12154(MT-CO3)
L-ascorbic acid binding	0.411389	0.61662	ENSCHIG00000011298(P3H2);ENSCHIG00000016948(EGLN3);ENSCHIG00000022277(PAM)
sugar transmembrane transporter activity	0.411389	0.61662	ENSCHIG00000011571(SLC23A1);ENSCHIG00000012243(SLC2A3);ENSCHIG00000015523(SLC2A1)
acetylgalactosaminyltransferase activity	0.419258	0.627942	ENSCHIG00000011967(GALNT14);ENSCHIG00000024307(GALNT3);ENSCHIG00000024703(GALNT16);ENSCHIG00000024893(CSGALNACT1)
glycosyltransferase activity	0.422041	0.631637	ENSCHIG00000000421(B4GALT6);ENSCHIG00000001204(ST6GALNAC3);ENSCHIG00000001988(ST8SIA4);ENSCHIG00000005257(B3GALT2);ENSCHIG00000008720(GCNT2);ENSCHIG00000009348(EXT1);ENSCHIG00000010402(PNP);ENSCHIG00000011255(PYGM);ENSCHIG00000011490(B3GNT8);ENSCHIG00000011967(GALNT14);ENSCHIG00000011975(PNP);ENSCHIG00000013043(EXTL1);ENSCHIG00000013422(ST3GAL6);ENSCHIG00000015428(UGT3A1);ENSCHIG00000016207(Gcnt2…
clathrin binding	0.423426	0.633021	ENSCHIG00000003548(LDLRAP1);ENSCHIG00000008294(NSG1);ENSCHIG00000022254(SNAP91);ENSCHIG00000023725(AP1S3);ENSCHIG00000025079(HIP1R)
iron ion binding	0.4236	0.633021	ENSCHIG00000002616(TPH2);ENSCHIG00000004030(CH25H);ENSCHIG00000009100(CYP3A24);ENSCHIG00000011298(P3H2);ENSCHIG00000014322(ACP5);ENSCHIG00000014570(AGMO);ENSCHIG00000016948(EGLN3);ENSCHIG00000017276(XDH);ENSCHIG00000021041(CDO1);ENSCHIG00000021497(TF);ENSCHIG00000024175(MELTF);ENSCHIG00000026162(TH);MSTRG.10575(CYP2J2);MSTRG.10576(CYP2J2);MSTRG.1390(CYP26B1);MSTRG.3016(CYP7B1);MSTRG.55(MT-CO1);MS…
molecular adaptor activity	0.431436	0.644248	ENSCHIG00000000284(HCFC1);ENSCHIG00000000360(NDC80);ENSCHIG00000003548(LDLRAP1);ENSCHIG00000004508(FUS);ENSCHIG00000007347(ANK1);ENSCHIG00000009916(TJP2);ENSCHIG00000010009(CAV3);ENSCHIG00000010381(STING1);ENSCHIG00000011867(CIDEB);ENSCHIG00000013084(SYNE3);ENSCHIG00000013604(MLPH);ENSCHIG00000014487(SASH1);ENSCHIG00000014649(PKP2);ENSCHIG00000015637(GAS6);ENSCHIG00000016217(WWC2);ENSCHIG00000016…
cysteine-type peptidase activity	0.4337	0.647145	ENSCHIG00000008347(CAPN6);ENSCHIG00000009860(CAPN5);ENSCHIG00000011574(CTSK);ENSCHIG00000011814(OTUD1);ENSCHIG00000014291(SFRP1);ENSCHIG00000015195(ESPL1);ENSCHIG00000017777(ATG4D);ENSCHIG00000019061(UCHL1);ENSCHIG00000019868(UFSP1);ENSCHIG00000021161(USP24);ENSCHIG00000021461(TNFAIP3);ENSCHIG00000021957(ZC3H12A);ENSCHIG00000022760(USP36);ENSCHIG00000023433(CASP4);ENSCHIG00000025535(USPL1);ENSCHI…
glucose transmembrane transporter activity	0.438068	0.648809	ENSCHIG00000012243(SLC2A3);ENSCHIG00000015523(SLC2A1)
phosphatidylinositol-5-phosphate binding	0.438068	0.648809	ENSCHIG00000012197(RUBCNL);ENSCHIG00000026282(PLA2G4A)
oxidoreductase activity, acting on paired donors, with incorporation or reduction of molecular oxygen, reduced flavin or flavoprotein as one donor, and incorporation of one atom of oxygen	0.438068	0.648809	ENSCHIG00000009100(CYP3A24);MSTRG.7318(CYP1A1)
intramolecular oxidoreductase activity, interconverting aldoses and ketoses	0.438068	0.648809	ENSCHIG00000016122(GPI);MSTRG.15561(--)
LRR domain binding	0.438068	0.648809	ENSCHIG00000011897(DDIT3);ENSCHIG00000021758(STK11)
lipase inhibitor activity	0.438068	0.648809	ENSCHIG00000016916(Pinlyp);ENSCHIG00000020923(ANXA1)
L-arginine transmembrane transporter activity	0.438068	0.648809	ENSCHIG00000016540(SLC38A4);ENSCHIG00000017131(SLC7A1)
proline-rich region binding	0.438068	0.648809	ENSCHIG00000003641(BAIAP2L1);ENSCHIG00000021749(ABL1)
NADPH binding	0.438068	0.648809	ENSCHIG00000007693(TP53I3);ENSCHIG00000013607(LBR)
cell-cell adhesion mediator activity	0.438068	0.648809	ENSCHIG00000016643(IGSF9);ENSCHIG00000025761(GLDN)
nuclear receptor binding	0.442205	0.65445	ENSCHIG00000012843(NR4A2);ENSCHIG00000013177(TACC2);ENSCHIG00000014058(ESR1);ENSCHIG00000015613(HIF1A);ENSCHIG00000015635(TCF21);ENSCHIG00000016656(NCOA1);ENSCHIG00000017651(PADI2);ENSCHIG00000020556(DCAF13);ENSCHIG00000021581(PROX1);ENSCHIG00000023543(RARG);ENSCHIG00000023586(VDR);ENSCHIG00000025316(LEF1);MSTRG.15572(MED12)
H4 histone acetyltransferase activity	0.445322	0.657114	ENSCHIG00000015416(JADE1);ENSCHIG00000015445(KAT5);ENSCHIG00000021344(BRCA2)
mitogen-activated protein kinase binding	0.445322	0.657114	ENSCHIG00000011702(DUSP16);ENSCHIG00000021749(ABL1);ENSCHIG00000024962(TNIP1)
14-3-3 protein binding	0.445322	0.657114	ENSCHIG00000013044(SIK1);ENSCHIG00000014058(ESR1);ENSCHIG00000020232(TMCC3)
molecular condensate scaffold activity	0.445322	0.657114	ENSCHIG00000004508(FUS);ENSCHIG00000018397(CGAS);ENSCHIG00000026695(RXRG)
SMAD binding	0.446282	0.658043	ENSCHIG00000011473(TGFBR2);ENSCHIG00000013893(HMGA2);ENSCHIG00000015521(TGFBR3);ENSCHIG00000017761(BMPR1B);ENSCHIG00000018645(ANKRD1);ENSCHIG00000019258(CITED1);ENSCHIG00000025384(FOS);ENSCHIG00000027010(SMURF2);ENSCHIG00000027035(ACVRL1)
protein phosphatase inhibitor activity	0.447743	0.658454	ENSCHIG00000007066(PPP1R10);ENSCHIG00000021971(PHACTR1);ENSCHIG00000023995(LMTK2);MSTRG.15382(--)
tumor necrosis factor receptor binding	0.447743	0.658454	ENSCHIG00000004302(--);ENSCHIG00000010851(EDA);ENSCHIG00000016771(TRAF5);ENSCHIG00000024052(TNFSF15)
carbohydrate transmembrane transporter activity	0.447743	0.658454	ENSCHIG00000000814(SLC45A3);ENSCHIG00000011571(SLC23A1);ENSCHIG00000012243(SLC2A3);ENSCHIG00000015523(SLC2A1)
protein phosphatase regulator activity	0.447881	0.658454	ENSCHIG00000007066(PPP1R10);ENSCHIG00000014943(PPP2R2B);ENSCHIG00000021971(PHACTR1);ENSCHIG00000023995(LMTK2);ENSCHIG00000024310(IGFBP3);MSTRG.15382(--);MSTRG.5872(HAP1)
tumor necrosis factor receptor superfamily binding	0.448451	0.658807	ENSCHIG00000004302(--);ENSCHIG00000010851(EDA);ENSCHIG00000011929(TNFSF18);ENSCHIG00000016771(TRAF5);ENSCHIG00000024052(TNFSF15)
GTPase binding	0.453742	0.665732	ENSCHIG00000002071(CHML);ENSCHIG00000007522(EPS8);ENSCHIG00000007566(CYFIP2);ENSCHIG00000010857(CDC42EP2);ENSCHIG00000010969(DOCK10);ENSCHIG00000011011(RIMS1);ENSCHIG00000012119(WASF1);ENSCHIG00000012301(STRIP1);ENSCHIG00000013604(MLPH);ENSCHIG00000015654(FMNL3);ENSCHIG00000015852(NDRG1);ENSCHIG00000016585(MYO5B);ENSCHIG00000016843(BNIP3);ENSCHIG00000016950(PPP6R1);ENSCHIG00000018672(CYRIA);ENSCH…
hydrolase activity, acting on carbon-nitrogen (but not peptide) bonds	0.453832	0.665732	ENSCHIG00000006747(ZBP1);ENSCHIG00000012042(MTHFD2L);ENSCHIG00000015307(GDA);ENSCHIG00000015705(ASAH2);ENSCHIG00000015980(AMPD1);ENSCHIG00000017233(ARG2);ENSCHIG00000017354(CRMP1);ENSCHIG00000017651(PADI2);ENSCHIG00000021227(CAT);ENSCHIG00000024247(VNN2);ENSCHIG00000025287(DPYS);ENSCHIG00000025447(ASPA);ENSCHIG00000026005(DPYSL5);ENSCHIG00000027058(ADA);ENSCHIG00000027133(CDA)
endopeptidase inhibitor activity	0.472316	0.666426	ENSCHIG00000010613(CST6);ENSCHIG00000010978(SERPINB5);ENSCHIG00000011241(GBP5);ENSCHIG00000012525(A2ML1);ENSCHIG00000014562(SERPINA3-6);ENSCHIG00000015239(RPS6KA1);ENSCHIG00000015637(GAS6);ENSCHIG00000016288(SERPINE2);ENSCHIG00000017433(SERPINB2);ENSCHIG00000018312(COL6A3);ENSCHIG00000019453(SERPINB6);ENSCHIG00000020522(SERPINB6);ENSCHIG00000020653(SORL1);ENSCHIG00000021699(SERPINB10);ENSCHIG0000…
neuropeptide receptor activity	0.473185	0.666426	ENSCHIG00000012293(NPY1R);ENSCHIG00000018601(NPY4R2);ENSCHIG00000024788(GAL);ENSCHIG00000026205(NPY5R);ENSCHIG00000026596(QRFPR)
endonuclease activity, active with either ribo- or deoxyribonucleic acids and producing 5'-phosphomonoesters	0.473185	0.666426	ENSCHIG00000009155(FEN1);ENSCHIG00000013888(GEN1);ENSCHIG00000017066(POP1);MSTRG.10244(--);MSTRG.12320(gag-pol)
organic cation transmembrane transporter activity	0.475772	0.666426	ENSCHIG00000023337(SLC22A5);ENSCHIG00000025875(SLC44A3);ENSCHIG00000025891(SLC16A9);ENSCHIG00000026769(SLC44A5)
oxidoreduction-driven active transmembrane transporter activity	0.475772	0.666426	MSTRG.11102(env);MSTRG.12154(MT-CO3);MSTRG.55(MT-CO1);MSTRG.6641(CFDP2)
telomeric DNA binding	0.475772	0.666426	ENSCHIG00000008950(ZBTB10);ENSCHIG00000010329(BLM);ENSCHIG00000013473(SMG1);ENSCHIG00000014856(PIF1)
phosphatidylinositol phosphate phosphatase activity	0.475772	0.666426	ENSCHIG00000004189(MTMR7);ENSCHIG00000019789(INPP4B);ENSCHIG00000023367(INPP5J);MSTRG.14709(MTMR8)
acyltransferase activity	0.476645	0.666426	ENSCHIG00000002685(ELOVL7);ENSCHIG00000007941(SPTLC3);ENSCHIG00000009573(MBOAT1);ENSCHIG00000010450(HHAT);ENSCHIG00000010498(GCAT);ENSCHIG00000012950(ESCO2);ENSCHIG00000013698(ZDHHC23);ENSCHIG00000014814(Oacyl);ENSCHIG00000014858(AGPAT2);ENSCHIG00000015416(JADE1);ENSCHIG00000015445(KAT5);ENSCHIG00000016729(AGPAT4);ENSCHIG00000016851(SAT1);ENSCHIG00000016909(QPCT);ENSCHIG00000017557(NMT2);ENSCHIG0…
inositol hexakisphosphate kinase activity	0.4768	0.666426	ENSCHIG00000021074(IP6K3)
translation repressor activity, mRNA regulatory element binding	0.4768	0.666426	ENSCHIG00000021303(PAIP2B)
G protein-coupled adenosine receptor activity	0.4768	0.666426	ENSCHIG00000016712(ADORA2B)
lipid kinase activity	0.4768	0.666426	ENSCHIG00000021681(SPHK1)
opsin binding	0.4768	0.666426	ENSCHIG00000008364(SPTBN5)
beta-galactoside (CMP) alpha-2,3-sialyltransferase activity	0.4768	0.666426	ENSCHIG00000013422(ST3GAL6)
acetyl-CoA C-acyltransferase activity	0.4768	0.666426	ENSCHIG00000021198(ACAT1)
alcohol dehydrogenase (NAD+) activity	0.4768	0.666426	ENSCHIG00000017994(ADHFE1)
aminoacyl-tRNA hydrolase activity	0.4768	0.666426	MSTRG.2329(ANKRD26)
arylesterase activity	0.4768	0.666426	ENSCHIG00000016188(CA2)
hexokinase activity	0.4768	0.666426	ENSCHIG00000012393(HK2)
protein-lysine 6-oxidase activity	0.4768	0.666426	ENSCHIG00000023220(LOXL4)
ciliary neurotrophic factor receptor binding	0.4768	0.666426	ENSCHIG00000014349(LIFR)
interleukin-2 receptor binding	0.4768	0.666426	ENSCHIG00000010881(ECM1)
inhibitory extracellular ligand-gated ion channel activity	0.4768	0.666426	ENSCHIG00000011485(GLRA3)
C-methyltransferase activity	0.4768	0.666426	ENSCHIG00000012082(NSUN5)
calcium, potassium:sodium antiporter activity	0.4768	0.666426	ENSCHIG00000010684(SLC24A3)
RNA ligase activity	0.4768	0.666426	MSTRG.11686(--)
glutathione disulfide oxidoreductase activity	0.4768	0.666426	MSTRG.14705(MAOB)
iodide transmembrane transporter activity	0.4768	0.666426	ENSCHIG00000025998(SLC26A4)
glutamate:sodium symporter activity	0.4768	0.666426	ENSCHIG00000017045(SLC1A3)
DNA translocase activity	0.4768	0.666426	ENSCHIG00000009967(ERCC6L)
oxidoreductase activity, acting on metal ions, NAD or NADP as acceptor	0.4768	0.666426	ENSCHIG00000020375(STEAP3)
carbon-oxygen lyase activity, acting on phosphates	0.4768	0.666426	ENSCHIG00000015229(ETNPPL)
SUMO-specific protease activity	0.4768	0.666426	ENSCHIG00000025535(USPL1)
extracellularly glycine-gated ion channel activity	0.4768	0.666426	ENSCHIG00000011485(GLRA3)
extracellularly glycine-gated chloride channel activity	0.4768	0.666426	ENSCHIG00000011485(GLRA3)
activin-activated receptor activity	0.4768	0.666426	ENSCHIG00000027035(ACVRL1)
alcohol dehydrogenase [NAD(P)+] activity	0.4768	0.666426	ENSCHIG00000017994(ADHFE1)
procollagen-proline dioxygenase activity	0.4768	0.666426	ENSCHIG00000011298(P3H2)
aspartic-type endopeptidase inhibitor activity	0.4768	0.666426	ENSCHIG00000020653(SORL1)
C-X3-C chemokine binding	0.4768	0.666426	ENSCHIG00000019338(ITGA4)
leak channel activity	0.4768	0.666426	ENSCHIG00000026110(KCNK1)
narrow pore channel activity	0.4768	0.666426	ENSCHIG00000026110(KCNK1)
DNA insertion or deletion binding	0.4768	0.666426	ENSCHIG00000015863(PCNA)
ATPase-coupled lipid transmembrane transporter activity	0.4768	0.666426	ENSCHIG00000007254(ABCG1)
apolipoprotein A-I binding	0.4768	0.666426	ENSCHIG00000018113(SCARB1)
ganglioside binding	0.4768	0.666426	ENSCHIG00000025804(RTN4R)
AP-1 adaptor complex binding	0.4768	0.666426	ENSCHIG00000003548(LDLRAP1)
rRNA primary transcript binding	0.4768	0.666426	ENSCHIG00000027227(IMP4)
histone methyltransferase activity (H4-K20 specific)	0.4768	0.666426	ENSCHIG00000009046(SMYD5)
ErbB-3 class receptor binding	0.4768	0.666426	ENSCHIG00000013969(ERBB3)
glycosphingolipid binding	0.4768	0.666426	ENSCHIG00000025804(RTN4R)
laminin-1 binding	0.4768	0.666426	ENSCHIG00000026290(SLIT2)
molybdopterin cofactor binding	0.4768	0.666426	ENSCHIG00000017276(XDH)
single-stranded DNA 5'-3' exodeoxyribonuclease activity	0.4768	0.666426	ENSCHIG00000013001(EXO1)
histone methyltransferase activity (H3-K27 specific)	0.4768	0.666426	ENSCHIG00000007371(EZH2)
delta-catenin binding	0.4768	0.666426	ENSCHIG00000021818(DACT3)
ankyrin repeat binding	0.4768	0.666426	ENSCHIG00000025333(KIF21A)
protein phosphatase activator activity	0.4768	0.666426	ENSCHIG00000024310(IGFBP3)
voltage-gated sodium channel activity involved in cardiac muscle cell action potential	0.4768	0.666426	ENSCHIG00000026195(SCN1B)
phosphatidylcholine transfer activity	0.4768	0.666426	ENSCHIG00000021164(PLTP)
sulfatide binding	0.4768	0.666426	ENSCHIG00000018941(MANF)
class I DNA-(apurinic or apyrimidinic site) endonuclease activity	0.4768	0.666426	ENSCHIG00000009157(NEIL3)
floppase activity	0.4768	0.666426	ENSCHIG00000007254(ABCG1)
cytoskeleton-nuclear membrane anchor activity	0.4768	0.666426	ENSCHIG00000013084(SYNE3)
transforming growth factor beta receptor binding	0.478446	0.666426	ENSCHIG00000011473(TGFBR2);ENSCHIG00000015521(TGFBR3);ENSCHIG00000026868(ENG)
G-protein beta-subunit binding	0.478446	0.666426	ENSCHIG00000022474(F2R);ENSCHIG00000024748(GNG11);ENSCHIG00000026366(F2RL1)
phosphatidylinositol-4-phosphate binding	0.478446	0.666426	ENSCHIG00000012197(RUBCNL);ENSCHIG00000024291(OSBPL5);ENSCHIG00000026282(PLA2G4A)
exogenous protein binding	0.478446	0.666426	ENSCHIG00000017131(SLC7A1);ENSCHIG00000020380(AXL);ENSCHIG00000021048(DPP4)
G protein-coupled serotonin receptor activity	0.480695	0.666426	ENSCHIG00000008916(HTR1B);ENSCHIG00000016921(HTR2A)
GDP-dissociation inhibitor activity	0.480695	0.666426	ENSCHIG00000002071(CHML);ENSCHIG00000023698(SESN2)
H3 histone acetyltransferase activity	0.480695	0.666426	ENSCHIG00000015416(JADE1);ENSCHIG00000021344(BRCA2)
hexose transmembrane transporter activity	0.480695	0.666426	ENSCHIG00000012243(SLC2A3);ENSCHIG00000015523(SLC2A1)
arginine transmembrane transporter activity	0.480695	0.666426	ENSCHIG00000016540(SLC38A4);ENSCHIG00000017131(SLC7A1)
cation:chloride symporter activity	0.480695	0.666426	ENSCHIG00000018789(SLC12A7);ENSCHIG00000022664(SLC12A8)
SUMO transferase activity	0.480695	0.666426	ENSCHIG00000018766(EGR2);ENSCHIG00000018780(CBX4)
S100 protein binding	0.480695	0.666426	ENSCHIG00000015249(AHNAK);ENSCHIG00000017900(EZR)
CCR chemokine receptor binding	0.480695	0.666426	ENSCHIG00000015458(CCL20);ENSCHIG00000016688(CCL5)
serotonin receptor activity	0.480695	0.666426	ENSCHIG00000008916(HTR1B);ENSCHIG00000016921(HTR2A)
solute:anion antiporter activity	0.480695	0.666426	ENSCHIG00000025066(SLC19A1);ENSCHIG00000026699(SLC25A4)
sulfur compound transmembrane transporter activity	0.492871	0.682831	ENSCHIG00000014984(ABCC3);ENSCHIG00000016301(SLC26A7);ENSCHIG00000016684(UCP2);ENSCHIG00000024603(SLC26A6);ENSCHIG00000024785(SLC6A6);ENSCHIG00000025998(SLC26A4)
calcium-dependent protein binding	0.497548	0.688833	ENSCHIG00000014257(STMN2);ENSCHIG00000014376(CASQ2);ENSCHIG00000016667(MASP1);ENSCHIG00000019356(TNNC1);ENSCHIG00000020923(ANXA1)
excitatory extracellular ligand-gated ion channel activity	0.503238	0.696227	ENSCHIG00000011485(GLRA3);ENSCHIG00000014693(CHRNG);ENSCHIG00000020021(CHRND);ENSCHIG00000022451(P2RX7)
hydro-lyase activity	0.509026	0.703498	ENSCHIG00000012435(CA3);ENSCHIG00000016188(CA2);ENSCHIG00000017895(CA13);ENSCHIG00000023596(HACD2);ENSCHIG00000024121(CA1);ENSCHIG00000024188(TGDS);MSTRG.14705(MAOB)
GABA receptor activity	0.510609	0.703498	ENSCHIG00000017957(GABRG1);ENSCHIG00000021468(GABRB3);ENSCHIG00000024858(GABRB2)
cysteine-type endopeptidase regulator activity involved in apoptotic process	0.510609	0.703498	ENSCHIG00000015239(RPS6KA1);ENSCHIG00000015637(GAS6);ENSCHIG00000026002(CTSH)
phosphatidylinositol-3,4-bisphosphate binding	0.510609	0.703498	ENSCHIG00000009541(ARAP3);ENSCHIG00000023267(MYO1G);ENSCHIG00000025079(HIP1R)
ADP binding	0.510609	0.703498	ENSCHIG00000007254(ABCG1);ENSCHIG00000015900(MYO3A);ENSCHIG00000024462(RUVBL2)
ephrin receptor binding	0.510609	0.703498	ENSCHIG00000017514(CHN1);ENSCHIG00000020325(EFNB2);ENSCHIG00000021749(ABL1)
basal transcription machinery binding	0.514672	0.70448	ENSCHIG00000006001(WDR43);ENSCHIG00000014058(ESR1);ENSCHIG00000019440(AHR);ENSCHIG00000021567(AR);ENSCHIG00000024462(RUVBL2);ENSCHIG00000025013(NOP58)
basal RNA polymerase II transcription machinery binding	0.514672	0.70448	ENSCHIG00000006001(WDR43);ENSCHIG00000014058(ESR1);ENSCHIG00000019440(AHR);ENSCHIG00000021567(AR);ENSCHIG00000024462(RUVBL2);ENSCHIG00000025013(NOP58)
molecular function activator activity	0.51578	0.70448	ENSCHIG00000010329(BLM);ENSCHIG00000013345(MGST2);ENSCHIG00000013972(ITGB6);ENSCHIG00000015613(HIF1A);ENSCHIG00000016688(CCL5);ENSCHIG00000021033(NOTCH1);ENSCHIG00000022004(APOE);ENSCHIG00000022834(WDR4);ENSCHIG00000022955(SFRP2);ENSCHIG00000023449(INCENP);ENSCHIG00000023627(ATP1B1);MSTRG.15115(Bcr);MSTRG.5426(Wfdc21)
endopeptidase regulator activity	0.517352	0.70448	ENSCHIG00000010613(CST6);ENSCHIG00000010978(SERPINB5);ENSCHIG00000011241(GBP5);ENSCHIG00000012525(A2ML1);ENSCHIG00000014562(SERPINA3-6);ENSCHIG00000015239(RPS6KA1);ENSCHIG00000015637(GAS6);ENSCHIG00000016288(SERPINE2);ENSCHIG00000017433(SERPINB2);ENSCHIG00000018312(COL6A3);ENSCHIG00000019453(SERPINB6);ENSCHIG00000020522(SERPINB6);ENSCHIG00000020653(SORL1);ENSCHIG00000021699(SERPINB10);ENSCHIG0000…
protein phosphatase binding	0.519877	0.70448	ENSCHIG00000007347(ANK1);ENSCHIG00000009433(NEK2);ENSCHIG00000009693(HSP90B1);ENSCHIG00000012708(JAK1);ENSCHIG00000016012(CDKN1B);ENSCHIG00000016323(ROS1);ENSCHIG00000016950(PPP6R1);ENSCHIG00000018108(KCNN4);ENSCHIG00000021681(SPHK1);ENSCHIG00000021684(PPP1R15A);ENSCHIG00000023028(PPP1R3C);ENSCHIG00000024066(MAP3K5)
protein-macromolecule adaptor activity	0.520931	0.70448	ENSCHIG00000000284(HCFC1);ENSCHIG00000000360(NDC80);ENSCHIG00000003548(LDLRAP1);ENSCHIG00000004508(FUS);ENSCHIG00000007347(ANK1);ENSCHIG00000009916(TJP2);ENSCHIG00000010381(STING1);ENSCHIG00000013084(SYNE3);ENSCHIG00000013604(MLPH);ENSCHIG00000015637(GAS6);ENSCHIG00000016262(BCL3);ENSCHIG00000016939(STX3);ENSCHIG00000017196(KLF4);ENSCHIG00000018032(IFNAR1);ENSCHIG00000018397(CGAS);ENSCHIG00000018…
protein disulfide isomerase activity	0.521265	0.70448	ENSCHIG00000000151(CRELD2);ENSCHIG00000020320(PDIA4)
fatty acid synthase activity	0.521265	0.70448	ENSCHIG00000002685(ELOVL7);ENSCHIG00000026063(ELOVL6)
delayed rectifier potassium channel activity	0.521265	0.70448	ENSCHIG00000019111(KCNH2);ENSCHIG00000025849(KCNB1)
sodium:proton antiporter activity	0.521265	0.70448	ENSCHIG00000010558(SLC9A5);ENSCHIG00000021090(SLC9A3)
racemase and epimerase activity	0.521265	0.70448	ENSCHIG00000000246(RENBP);ENSCHIG00000020324(MCEE)
intramolecular oxidoreductase activity, transposing S-S bonds	0.521265	0.70448	ENSCHIG00000000151(CRELD2);ENSCHIG00000020320(PDIA4)
exodeoxyribonuclease activity, producing 5'-phosphomonoesters	0.521265	0.70448	ENSCHIG00000013001(EXO1);ENSCHIG00000013357(MEIOB)
translation repressor activity	0.521265	0.70448	ENSCHIG00000000417(EIF4EBP2);ENSCHIG00000021303(PAIP2B)
SUMO binding	0.521265	0.70448	ENSCHIG00000018780(CBX4);ENSCHIG00000025535(USPL1)
telomerase RNA binding	0.521265	0.70448	ENSCHIG00000011845(NOP10);ENSCHIG00000026485(PINX1)
long noncoding RNA binding	0.521265	0.70448	ENSCHIG00000007371(EZH2);ENSCHIG00000015379(CELF2)
exonuclease activity	0.522802	0.70448	ENSCHIG00000009155(FEN1);ENSCHIG00000013001(EXO1);ENSCHIG00000013357(MEIOB);ENSCHIG00000015648(DCLRE1C);ENSCHIG00000018617(POLD1);ENSCHIG00000021957(ZC3H12A);ENSCHIG00000023612(NOCT);MSTRG.12863(Pol)
oxidoreductase activity, acting on the CH-CH group of donors	0.528905	0.70448	ENSCHIG00000008956(TM7SF2);ENSCHIG00000010888(DUS4L);ENSCHIG00000013607(LBR);ENSCHIG00000021327(DUS3L);ENSCHIG00000025625(ACAD11);MSTRG.14705(MAOB);MSTRG.4845(ANXA5)
flavin adenine dinucleotide binding	0.529318	0.70448	ENSCHIG00000004836(ERO1A);ENSCHIG00000010888(DUS4L);ENSCHIG00000014242(FMO5);ENSCHIG00000017276(XDH);ENSCHIG00000020375(STEAP3);ENSCHIG00000021327(DUS3L);ENSCHIG00000022769(NOS2);ENSCHIG00000025391(NOS1);ENSCHIG00000025625(ACAD11);MSTRG.14705(MAOB)
acetylglucosaminyltransferase activity	0.530047	0.70448	ENSCHIG00000009348(EXT1);ENSCHIG00000011490(B3GNT8);ENSCHIG00000013043(EXTL1);ENSCHIG00000023115(LFNG)
endoribonuclease activity, producing 5'-phosphomonoesters	0.530047	0.70448	ENSCHIG00000009155(FEN1);ENSCHIG00000017066(POP1);MSTRG.10244(--);MSTRG.12320(gag-pol)
phosphatase inhibitor activity	0.530047	0.70448	ENSCHIG00000007066(PPP1R10);ENSCHIG00000021971(PHACTR1);ENSCHIG00000023995(LMTK2);MSTRG.15382(--)
transmitter-gated ion channel activity involved in regulation of postsynaptic membrane potential	0.530047	0.70448	ENSCHIG00000014693(CHRNG);ENSCHIG00000020021(CHRND);ENSCHIG00000024858(GABRB2);ENSCHIG00000026387(GRIN3A)
RNA polymerase I transcription regulatory region sequence-specific DNA binding	0.54039	0.70448	ENSCHIG00000013783(TAF1B)
RNA polymerase I core promoter sequence-specific DNA binding	0.54039	0.70448	ENSCHIG00000013783(TAF1B)
retinoic acid binding	0.54039	0.70448	MSTRG.1390(CYP26B1)
DNA topoisomerase activity	0.54039	0.70448	ENSCHIG00000012498(TOP2A)
beta-N-acetylhexosaminidase activity	0.54039	0.70448	ENSCHIG00000012695(OGA)
AMP-activated protein kinase activity	0.54039	0.70448	ENSCHIG00000014436(PRKAA2)
thioredoxin-disulfide reductase activity	0.54039	0.70448	MSTRG.14705(MAOB)
alpha-adrenergic receptor activity	0.54039	0.70448	ENSCHIG00000018230(ADRA1B)
oxygen carrier activity	0.54039	0.70448	ENSCHIG00000008000(MB)
pyrimidine nucleobase transmembrane transporter activity	0.54039	0.70448	ENSCHIG00000022410(SLC29A1)
P-type sodium:potassium-exchanging transporter activity	0.54039	0.70448	ENSCHIG00000023627(ATP1B1)
ATP:ADP antiporter activity	0.54039	0.70448	ENSCHIG00000026699(SLC25A4)
alcohol dehydrogenase (NADP+) activity	0.54039	0.70448	ENSCHIG00000019207(RDH13)
3'-5'-exodeoxyribonuclease activity	0.54039	0.70448	ENSCHIG00000013357(MEIOB)
JUN kinase binding	0.54039	0.70448	ENSCHIG00000011702(DUSP16)
P-type sodium transporter activity	0.54039	0.70448	ENSCHIG00000023627(ATP1B1)
phosphate ion transmembrane transporter activity	0.54039	0.70448	ENSCHIG00000019071(ANKH)
L-lysine transmembrane transporter activity	0.54039	0.70448	ENSCHIG00000017131(SLC7A1)
L-leucine transmembrane transporter activity	0.54039	0.70448	ENSCHIG00000019849(SLC7A5)
L-proline transmembrane transporter activity	0.54039	0.70448	ENSCHIG00000010349(SLC6A20)
uridine transmembrane transporter activity	0.54039	0.70448	ENSCHIG00000022410(SLC29A1)
fatty acid transmembrane transporter activity	0.54039	0.70448	ENSCHIG00000005567(MFSD2A)
aminophospholipid flippase activity	0.54039	0.70448	ENSCHIG00000009225(TMEM30B)
potassium:chloride symporter activity	0.54039	0.70448	ENSCHIG00000018789(SLC12A7)
ABC-type glutathione S-conjugate transporter activity	0.54039	0.70448	ENSCHIG00000014984(ABCC3)
alcohol transmembrane transporter activity	0.54039	0.70448	ENSCHIG00000020579(STRA6)
carnitine O-acyltransferase activity	0.54039	0.70448	ENSCHIG00000023593(CPT1B)
O-acetyltransferase activity	0.54039	0.70448	ENSCHIG00000021714(LPCAT2)
CoA carboxylase activity	0.54039	0.70448	ENSCHIG00000020615(ACACB)
ether hydrolase activity	0.54039	0.70448	ENSCHIG00000020591(TMEM86A)
endodeoxyribonuclease activity, producing 3'-phosphomonoesters	0.54039	0.70448	ENSCHIG00000013888(GEN1)
thiol oxidase activity	0.54039	0.70448	ENSCHIG00000004836(ERO1A)
N-acylsphingosine amidohydrolase activity	0.54039	0.70448	ENSCHIG00000015705(ASAH2)
aryl hydrocarbon receptor binding	0.54039	0.70448	ENSCHIG00000008573(BMAL1)
cyclohydrolase activity	0.54039	0.70448	ENSCHIG00000012042(MTHFD2L)
immunoglobulin receptor activity	0.54039	0.70448	ENSCHIG00000014931(FCER2)
structural constituent of skin epidermis	0.54039	0.70448	MSTRG.10935(--)
peptidyl-proline 4-dioxygenase activity	0.54039	0.70448	ENSCHIG00000016948(EGLN3)
myosin light chain binding	0.54039	0.70448	ENSCHIG00000026372(IQGAP3)
myosin heavy chain binding	0.54039	0.70448	ENSCHIG00000008364(SPTBN5)
MutLalpha complex binding	0.54039	0.70448	ENSCHIG00000015863(PCNA)
phosphatidylinositol trisphosphate phosphatase activity	0.54039	0.70448	ENSCHIG00000023367(INPP5J)
glucocorticoid receptor binding	0.54039	0.70448	ENSCHIG00000012843(NR4A2)
phosphate ion binding	0.54039	0.70448	ENSCHIG00000016802(PDE2A)
CD4 receptor binding	0.54039	0.70448	ENSCHIG00000022873(PLSCR4)
vitamin D receptor binding	0.54039	0.70448	MSTRG.15572(MED12)
neuropeptide binding	0.54039	0.70448	ENSCHIG00000020653(SORL1)
tumor necrosis factor binding	0.54039	0.70448	ENSCHIG00000020477(TNFRSF1B)
CXCR chemokine receptor binding	0.54039	0.70448	ENSCHIG00000020142(CXCL8)
inositol trisphosphate phosphatase activity	0.54039	0.70448	ENSCHIG00000023367(INPP5J)
calcium-independent phospholipase A2 activity	0.54039	0.70448	ENSCHIG00000026282(PLA2G4A)
phosphatidylinositol-3,5-bisphosphate 3-phosphatase activity	0.54039	0.70448	MSTRG.14709(MTMR8)
ubiquitin modification-dependent histone binding	0.54039	0.70448	ENSCHIG00000006555(RNF169)
importin-alpha family protein binding	0.54039	0.70448	ENSCHIG00000023873(TPX2)
uridylyltransferase activity	0.54039	0.70448	ENSCHIG00000012172(UAP1L1)
calcitonin family receptor activity	0.54039	0.70448	ENSCHIG00000012190(CALCRL)
nitrite reductase activity	0.54039	0.70448	MSTRG.14705(MAOB)
phosphorylation-dependent protein binding	0.54039	0.70448	ENSCHIG00000011155(VAV1)
G protein-coupled chemoattractant receptor activity	0.54169	0.70448	ENSCHIG00000002856(ACKR3);ENSCHIG00000004634(GPR35);ENSCHIG00000008163(ACKR4)
chemokine receptor activity	0.54169	0.70448	ENSCHIG00000002856(ACKR3);ENSCHIG00000004634(GPR35);ENSCHIG00000008163(ACKR4)
solute:proton antiporter activity	0.54169	0.70448	ENSCHIG00000010558(SLC9A5);ENSCHIG00000021090(SLC9A3);ENSCHIG00000024050(SLC18A2)
dynein complex binding	0.54169	0.70448	ENSCHIG00000007208(DNAAF1);ENSCHIG00000012476(CENPF);ENSCHIG00000023168(RAB29)
hexosyltransferase activity	0.544254	0.707353	ENSCHIG00000000421(B4GALT6);ENSCHIG00000005257(B3GALT2);ENSCHIG00000009348(EXT1);ENSCHIG00000011255(PYGM);ENSCHIG00000011490(B3GNT8);ENSCHIG00000011967(GALNT14);ENSCHIG00000013043(EXTL1);ENSCHIG00000017371(B3GAT1);ENSCHIG00000017550(GYS1);ENSCHIG00000019772(FUT1);ENSCHIG00000020305(UGT3A1);ENSCHIG00000022481(TMTC1);ENSCHIG00000022816(UGT1A3);ENSCHIG00000023115(LFNG);ENSCHIG00000023291(A4GALT);ENS…
NAD binding	0.548465	0.712362	ENSCHIG00000007303(HIBADH);ENSCHIG00000014252(IDH3A);ENSCHIG00000016104(gyaR);ENSCHIG00000020240(CTBP2);ENSCHIG00000020729(ALDH1A3);ENSCHIG00000024923(UGDH);MSTRG.14705(MAOB)
organic cyclic compound binding	0.553356	0.718247	ENSCHIG00000000143(YES1);ENSCHIG00000000206(ASXL3);ENSCHIG00000000274(Tbx1);ENSCHIG00000000353(CDK1);ENSCHIG00000000354(CCAR1);ENSCHIG00000000440(ATP2B3);ENSCHIG00000000522(AGAP2);ENSCHIG00000000649(ZCCHC8);ENSCHIG00000000804(PLK3);ENSCHIG00000000879(SETMAR);ENSCHIG00000001675(RHOU);ENSCHIG00000001851(KIF23);ENSCHIG00000001865(MX1);ENSCHIG00000001883(EFL1);ENSCHIG00000002285(DAPK2);ENSCHIG0000000…
promoter-specific chromatin binding	0.557123	0.722185	ENSCHIG00000007371(EZH2);ENSCHIG00000010137(RBL1);ENSCHIG00000017383(ZNF304);ENSCHIG00000017600(GLI2);ENSCHIG00000022890(FOSL1);ENSCHIG00000023368(PRDM1)
nucleoside binding	0.559648	0.722185	ENSCHIG00000027133(CDA);MSTRG.11178(ARHGEF35)
calcium-dependent cysteine-type endopeptidase activity	0.559648	0.722185	ENSCHIG00000008347(CAPN6);ENSCHIG00000009860(CAPN5)
exodeoxyribonuclease activity	0.559648	0.722185	ENSCHIG00000013001(EXO1);ENSCHIG00000013357(MEIOB)
intracellular calcium activated chloride channel activity	0.559648	0.722185	ENSCHIG00000000850(ANO6);ENSCHIG00000002248(Clca3a1)
Wnt-activated receptor activity	0.559648	0.722185	ENSCHIG00000008551(FZD10);ENSCHIG00000027140(ROR1)
cysteine-type endopeptidase inhibitor activity involved in apoptotic process	0.559648	0.722185	ENSCHIG00000015239(RPS6KA1);ENSCHIG00000015637(GAS6)
phospholipase binding	0.559648	0.722185	ENSCHIG00000013615(LMNB1);ENSCHIG00000018429(BANK1)
metalloaminopeptidase activity	0.559648	0.722185	ENSCHIG00000011010(MMP14);ENSCHIG00000013290(MMP16)
transferase activity, transferring sulphur-containing groups	0.568878	0.73362	ENSCHIG00000000464(DSEL);ENSCHIG00000002467(WSCD2);ENSCHIG00000008696(CHST1);ENSCHIG00000008922(Hs6st2);ENSCHIG00000013564(SULT1C4);ENSCHIG00000017599(SUGCT);ENSCHIG00000020224(Hs6st2);ENSCHIG00000025683(TSTD1);MSTRG.11316(SUGCT)
signaling receptor complex adaptor activity	0.571596	0.73665	ENSCHIG00000003548(LDLRAP1);ENSCHIG00000025388(SHB);MSTRG.6452(IRS1)
oxidoreductase activity	0.576641	0.738378	ENSCHIG00000002616(TPH2);ENSCHIG00000003143(AKR1E2);ENSCHIG00000004030(CH25H);ENSCHIG00000004836(ERO1A);ENSCHIG00000006644(AOC3);ENSCHIG00000007303(HIBADH);ENSCHIG00000007693(TP53I3);ENSCHIG00000008514(DUOX1);ENSCHIG00000008787(DHRS3);ENSCHIG00000008956(TM7SF2);ENSCHIG00000009100(CYP3A24);ENSCHIG00000009694(RRM2);ENSCHIG00000010279(HPDL);ENSCHIG00000010888(DUS4L);ENSCHIG00000011298(P3H2);ENSCHIG0…
heat shock protein binding	0.585639	0.738378	ENSCHIG00000000353(CDK1);ENSCHIG00000008573(BMAL1);ENSCHIG00000009752(BCOR);ENSCHIG00000013108(PTGES3L);ENSCHIG00000015613(HIF1A);ENSCHIG00000015887(FICD);ENSCHIG00000018294(UNC45B);ENSCHIG00000019440(AHR);ENSCHIG00000021941(SACS);ENSCHIG00000023402(NPAS2);ENSCHIG00000024746(NOD2)
ATPase-coupled cation transmembrane transporter activity	0.586487	0.738378	ENSCHIG00000000440(ATP2B3);ENSCHIG00000014117(ABCC8);ENSCHIG00000023627(ATP1B1);ENSCHIG00000024048(ATP7B);ENSCHIG00000024152(ATP2A1);ENSCHIG00000024254(ATP2B1);ENSCHIG00000024773(ATP13A3)
heterocyclic compound binding	0.59042	0.738378	ENSCHIG00000000143(YES1);ENSCHIG00000000206(ASXL3);ENSCHIG00000000274(Tbx1);ENSCHIG00000000353(CDK1);ENSCHIG00000000354(CCAR1);ENSCHIG00000000440(ATP2B3);ENSCHIG00000000522(AGAP2);ENSCHIG00000000649(ZCCHC8);ENSCHIG00000000804(PLK3);ENSCHIG00000000879(SETMAR);ENSCHIG00000001675(RHOU);ENSCHIG00000001851(KIF23);ENSCHIG00000001865(MX1);ENSCHIG00000001883(EFL1);ENSCHIG00000002285(DAPK2);ENSCHIG0000000…
histone binding	0.590519	0.738378	ENSCHIG00000003444(NCAPG2);ENSCHIG00000005442(SPIN4);ENSCHIG00000006555(RNF169);ENSCHIG00000008779(CD1D);ENSCHIG00000012361(H2AX);ENSCHIG00000013163(ING5);ENSCHIG00000013417(SFMBT2);ENSCHIG00000015113(UHRF2);ENSCHIG00000015626(NCAPD2);ENSCHIG00000016038(TONSL);ENSCHIG00000016803(ZZZ3);ENSCHIG00000018588(UHRF1);ENSCHIG00000018780(CBX4);ENSCHIG00000021247(PHF19);ENSCHIG00000022261(CHD2);ENSCHIG0000…
phosphatidylinositol phospholipase C activity	0.595777	0.738378	ENSCHIG00000016688(CCL5);ENSCHIG00000022545(PLCD4)
phospholipase C activity	0.595777	0.738378	ENSCHIG00000016688(CCL5);ENSCHIG00000022545(PLCD4)
MAP kinase activity	0.595777	0.738378	ENSCHIG00000011803(MAP3K7);ENSCHIG00000013396(MAPK4)
minus-end-directed microtubule motor activity	0.595777	0.738378	ENSCHIG00000010331(DNAH7);ENSCHIG00000026163(DNAH17)
basic amino acid transmembrane transporter activity	0.595777	0.738378	ENSCHIG00000016540(SLC38A4);ENSCHIG00000017131(SLC7A1)
anion:cation symporter activity	0.595777	0.738378	ENSCHIG00000018789(SLC12A7);ENSCHIG00000022664(SLC12A8)
acetylcholine-gated cation-selective channel activity	0.595777	0.738378	ENSCHIG00000014693(CHRNG);ENSCHIG00000020021(CHRND)
nucleosomal DNA binding	0.595777	0.738378	ENSCHIG00000013893(HMGA2);ENSCHIG00000026635(Hmgn3)
ubiquitin-like protein conjugating enzyme binding	0.595777	0.738378	ENSCHIG00000010114(RNF125);ENSCHIG00000021118(TRIM72)
quinone binding	0.595777	0.738378	ENSCHIG00000006644(AOC3);ENSCHIG00000007693(TP53I3)
oxidoreductase activity, acting on NAD(P)H, oxygen as acceptor	0.595777	0.738378	ENSCHIG00000008514(DUOX1);ENSCHIG00000014395(CYBA)
intracellular chloride channel activity	0.595777	0.738378	ENSCHIG00000000850(ANO6);ENSCHIG00000002248(Clca3a1)
transmembrane receptor protein serine/threonine kinase binding	0.595777	0.738378	ENSCHIG00000012951(BMP2);ENSCHIG00000023123(PYCARD)
succinate dehydrogenase activity	0.596254	0.738378	MSTRG.14705(MAOB)
RNA polymerase II intronic transcription regulatory region sequence-specific DNA binding	0.596254	0.738378	ENSCHIG00000011015(VAX2)
complement component C1q complex binding	0.596254	0.738378	ENSCHIG00000012523(PTX3)
DNA replication origin binding	0.596254	0.738378	ENSCHIG00000011442(MCM5)
DNA clamp loader activity	0.596254	0.738378	ENSCHIG00000008966(CHTF18)
aldo-keto reductase (NADP) activity	0.596254	0.738378	ENSCHIG00000019207(RDH13)
dolichyl-phosphate-mannose-protein mannosyltransferase activity	0.596254	0.738378	ENSCHIG00000022481(TMTC1)
nucleotide diphosphatase activity	0.596254	0.738378	ENSCHIG00000012993(ENPP4)
G protein-coupled receptor kinase activity	0.596254	0.738378	ENSCHIG00000021914(GRK4)
sphingomyelin phosphodiesterase activity	0.596254	0.738378	ENSCHIG00000022563(SMPD2)
extracellularly ATP-gated cation channel activity	0.596254	0.738378	ENSCHIG00000022451(P2RX7)
vasopressin receptor activity	0.596254	0.738378	MSTRG.10203(NLRP6)
purine nucleobase transmembrane transporter activity	0.596254	0.738378	ENSCHIG00000022410(SLC29A1)
folic acid binding	0.596254	0.738378	ENSCHIG00000025066(SLC19A1)
cytoskeletal anchor activity	0.596254	0.738378	ENSCHIG00000007347(ANK1)
eukaryotic initiation factor 4E binding	0.596254	0.738378	ENSCHIG00000000417(EIF4EBP2)
sodium:bicarbonate symporter activity	0.596254	0.738378	ENSCHIG00000013042(SLC4A8)
cysteine-type endopeptidase activator activity involved in apoptotic process	0.596254	0.738378	ENSCHIG00000026002(CTSH)
urate transmembrane transporter activity	0.596254	0.738378	ENSCHIG00000011571(SLC23A1)
nucleobase transmembrane transporter activity	0.596254	0.738378	ENSCHIG00000022410(SLC29A1)
choline transmembrane transporter activity	0.596254	0.738378	ENSCHIG00000026769(SLC44A5)
outward rectifier potassium channel activity	0.596254	0.738378	ENSCHIG00000019455(KCND3)
metallochaperone activity	0.596254	0.738378	ENSCHIG00000021497(TF)
hydrolase activity, acting on ether bonds	0.596254	0.738378	ENSCHIG00000020591(TMEM86A)
aldehyde-lyase activity	0.596254	0.738378	ENSCHIG00000009042(ALDOC)
oxo-acid-lyase activity	0.596254	0.738378	ENSCHIG00000024646(NPL)
ligase activity, forming carbon-carbon bonds	0.596254	0.738378	ENSCHIG00000020615(ACACB)
DEAD/H-box RNA helicase binding	0.596254	0.738378	ENSCHIG00000026953(SP7)
interleukin-17 receptor activity	0.596254	0.738378	ENSCHIG00000014636(IL17RA)
cGMP binding	0.596254	0.738378	ENSCHIG00000016802(PDE2A)
Tat protein binding	0.596254	0.738378	ENSCHIG00000011870(MDFIC)
MutSalpha complex binding	0.596254	0.738378	ENSCHIG00000011167(MUTYH)
poly(G) binding	0.596254	0.738378	ENSCHIG00000024694(DAZAP1)
phosphatidylinositol phosphate 4-phosphatase activity	0.596254	0.738378	ENSCHIG00000019789(INPP4B)
5'-3' exodeoxyribonuclease activity	0.596254	0.738378	ENSCHIG00000013001(EXO1)
cAMP response element binding	0.596254	0.738378	ENSCHIG00000013893(HMGA2)
AP-2 adaptor complex binding	0.596254	0.738378	ENSCHIG00000003548(LDLRAP1)
acylglycerol lipase activity	0.596254	0.738378	ENSCHIG00000025751(DAGLB)
cyclin-dependent protein serine/threonine kinase activator activity	0.596254	0.738378	ENSCHIG00000025136(CCND2)
cysteine-type exopeptidase activity	0.596254	0.738378	ENSCHIG00000026330(ACTMAP)
armadillo repeat domain binding	0.596254	0.738378	ENSCHIG00000025316(LEF1)
protein-glutamic acid ligase activity	0.596254	0.738378	ENSCHIG00000022654(TTLL6)
tubulin-glutamic acid ligase activity	0.596254	0.738378	ENSCHIG00000022654(TTLL6)
pre-miRNA binding	0.596254	0.738378	ENSCHIG00000015333(PRKRA)
G protein-coupled neurotransmitter receptor activity	0.596254	0.738378	ENSCHIG00000007509(ADRB1)
nucleosome binding	0.605829	0.74977	ENSCHIG00000006555(RNF169);ENSCHIG00000013893(HMGA2);ENSCHIG00000018397(CGAS);ENSCHIG00000026635(Hmgn3)
nuclease activity	0.607756	0.751688	ENSCHIG00000008074(YBEY);ENSCHIG00000009155(FEN1);ENSCHIG00000009157(NEIL3);ENSCHIG00000010582(RNASE4);ENSCHIG00000013001(EXO1);ENSCHIG00000013357(MEIOB);ENSCHIG00000013841(POLQ);ENSCHIG00000013888(GEN1);ENSCHIG00000013893(HMGA2);ENSCHIG00000015648(DCLRE1C);ENSCHIG00000017066(POP1);ENSCHIG00000018617(POLD1);ENSCHIG00000021957(ZC3H12A);ENSCHIG00000023612(NOCT);ENSCHIG00000024777(NEIL2);MSTRG.10244…
nucleobase-containing compound transmembrane transporter activity	0.611602	0.755041	ENSCHIG00000019071(ANKH);ENSCHIG00000021766(SLC17A9);ENSCHIG00000022410(SLC29A1);ENSCHIG00000025066(SLC19A1);ENSCHIG00000026699(SLC25A4)
intramolecular oxidoreductase activity	0.611602	0.755041	ENSCHIG00000000151(CRELD2);ENSCHIG00000016122(GPI);ENSCHIG00000020320(PDIA4);ENSCHIG00000024614(PTGES);MSTRG.15561(--)
nuclear receptor coactivator activity	0.611602	0.755041	ENSCHIG00000000354(CCAR1);ENSCHIG00000010063(ACTN2);ENSCHIG00000015805(ETS1);ENSCHIG00000016656(NCOA1);MSTRG.15572(MED12)
endoribonuclease activity	0.617307	0.761613	ENSCHIG00000008074(YBEY);ENSCHIG00000009155(FEN1);ENSCHIG00000017066(POP1);ENSCHIG00000021957(ZC3H12A);MSTRG.10244(--);MSTRG.12320(gag-pol)
vitamin binding	0.620943	0.765625	ENSCHIG00000007941(SPTLC3);ENSCHIG00000010498(GCAT);ENSCHIG00000011255(PYGM);ENSCHIG00000011298(P3H2);ENSCHIG00000013689(DDC);ENSCHIG00000015229(ETNPPL);ENSCHIG00000016948(EGLN3);ENSCHIG00000021963(SPTLC2);ENSCHIG00000022277(PAM);ENSCHIG00000023586(VDR);ENSCHIG00000025066(SLC19A1);ENSCHIG00000025126(GC)
purinergic nucleotide receptor activity	0.629632	0.772518	ENSCHIG00000008918(P2RY1);ENSCHIG00000022451(P2RX7)
monovalent cation:proton antiporter activity	0.629632	0.772518	ENSCHIG00000010558(SLC9A5);ENSCHIG00000021090(SLC9A3)
rRNA methyltransferase activity	0.629632	0.772518	ENSCHIG00000012082(NSUN5);ENSCHIG00000025676(FTSJ3)
nucleotide receptor activity	0.629632	0.772518	ENSCHIG00000008918(P2RY1);ENSCHIG00000022451(P2RX7)
receptor serine/threonine kinase binding	0.629632	0.772518	ENSCHIG00000012951(BMP2);ENSCHIG00000023123(PYCARD)
protein kinase A regulatory subunit binding	0.629632	0.772518	ENSCHIG00000017900(EZR);ENSCHIG00000027015(RYR2)
histone acetyltransferase binding	0.629632	0.772518	ENSCHIG00000015863(PCNA);ENSCHIG00000026165(CEBPB)
retinoic acid receptor binding	0.629632	0.772518	ENSCHIG00000023543(RARG);ENSCHIG00000023586(VDR)
double-stranded RNA binding	0.636308	0.78023	ENSCHIG00000013091(RFTN1);ENSCHIG00000015333(PRKRA);ENSCHIG00000017011(DHX58);ENSCHIG00000018025(TUBA1B);ENSCHIG00000019892(OAS1);ENSCHIG00000025883(RIGI)
rDNA binding	0.645331	0.781685	ENSCHIG00000019726(BNC1)
non-membrane spanning protein tyrosine phosphatase activity	0.645331	0.781685	ENSCHIG00000014032(PTPN12)
oxysterol binding	0.645331	0.781685	ENSCHIG00000025775(RORA)
phosphatidylinositol transfer activity	0.645331	0.781685	ENSCHIG00000021164(PLTP)
P-type potassium transmembrane transporter activity	0.645331	0.781685	ENSCHIG00000023627(ATP1B1)
cyclase regulator activity	0.645331	0.781685	ENSCHIG00000000474(GRM7)
pyrimidine nucleoside transmembrane transporter activity	0.645331	0.781685	ENSCHIG00000022410(SLC29A1)
branched-chain amino acid transmembrane transporter activity	0.645331	0.781685	ENSCHIG00000019849(SLC7A5)
superoxide-generating NAD(P)H oxidase activity	0.645331	0.781685	ENSCHIG00000014395(CYBA)
peptidase activator activity involved in apoptotic process	0.645331	0.781685	ENSCHIG00000026002(CTSH)
carbon-sulfur lyase activity	0.645331	0.781685	ENSCHIG00000013345(MGST2)
toxin transmembrane transporter activity	0.645331	0.781685	ENSCHIG00000007254(ABCG1)
potassium ion binding	0.645331	0.781685	ENSCHIG00000021198(ACAT1)
Toll-like receptor binding	0.645331	0.781685	ENSCHIG00000025899(TLR2)
histone acetyltransferase activity (H3-K14 specific)	0.645331	0.781685	ENSCHIG00000015416(JADE1)
K48-linked polyubiquitin modification-dependent protein binding	0.645331	0.781685	ENSCHIG00000012098(IKBKE)
vascular endothelial growth factor receptor 2 binding	0.645331	0.781685	ENSCHIG00000009242(VEGFA)
Arp2/3 complex binding	0.645331	0.781685	ENSCHIG00000020854(IQGAP2)
MDM2/MDM4 family protein binding	0.645331	0.781685	ENSCHIG00000014158(RFWD3)
phosphatidylinositol-3,5-bisphosphate phosphatase activity	0.645331	0.781685	MSTRG.14709(MTMR8)
modification-dependent protein binding	0.646993	0.783223	ENSCHIG00000003444(NCAPG2);ENSCHIG00000005442(SPIN4);ENSCHIG00000006555(RNF169);ENSCHIG00000007965(RAD18);ENSCHIG00000011155(VAV1);ENSCHIG00000012098(IKBKE);ENSCHIG00000013163(ING5);ENSCHIG00000013968(LAPTM5);ENSCHIG00000016803(ZZZ3);ENSCHIG00000018588(UHRF1);ENSCHIG00000018780(CBX4);ENSCHIG00000021247(PHF19);ENSCHIG00000021679(ABRAXAS2);ENSCHIG00000022932(SQSTM1);ENSCHIG00000023242(MORC3);ENSCHI…
ligase activity, forming carbon-sulfur bonds	0.651979	0.788769	ENSCHIG00000000100(ACSL4);ENSCHIG00000011482(ACSBG1);ENSCHIG00000022587(SLC27A3);ENSCHIG00000023954(ACSS2)
postsynaptic neurotransmitter receptor activity	0.652751	0.788769	ENSCHIG00000007509(ADRB1);ENSCHIG00000014693(CHRNG);ENSCHIG00000020021(CHRND);ENSCHIG00000024858(GABRB2);ENSCHIG00000026387(GRIN3A)
O-methyltransferase activity	0.653671	0.788769	ENSCHIG00000013249(HENMT1);ENSCHIG00000017138(TOMT);ENSCHIG00000025676(FTSJ3)
potassium channel regulator activity	0.653671	0.788769	ENSCHIG00000006632(DPP6);ENSCHIG00000016254(KCNMB1);ENSCHIG00000022537(KCNAB2)
sulfotransferase activity	0.654738	0.788769	ENSCHIG00000000464(DSEL);ENSCHIG00000002467(WSCD2);ENSCHIG00000008696(CHST1);ENSCHIG00000008922(Hs6st2);ENSCHIG00000013564(SULT1C4);ENSCHIG00000020224(Hs6st2)
pyridoxal phosphate binding	0.654738	0.788769	ENSCHIG00000007941(SPTLC3);ENSCHIG00000010498(GCAT);ENSCHIG00000011255(PYGM);ENSCHIG00000013689(DDC);ENSCHIG00000015229(ETNPPL);ENSCHIG00000021963(SPTLC2)
hormone binding	0.654738	0.788769	ENSCHIG00000010428(CMKLR1);ENSCHIG00000012190(CALCRL);ENSCHIG00000020729(ALDH1A3);ENSCHIG00000021567(AR);ENSCHIG00000025590(PDE3A);ENSCHIG00000026002(CTSH)
vitamin B6 binding	0.654738	0.788769	ENSCHIG00000007941(SPTLC3);ENSCHIG00000010498(GCAT);ENSCHIG00000011255(PYGM);ENSCHIG00000013689(DDC);ENSCHIG00000015229(ETNPPL);ENSCHIG00000021963(SPTLC2)
alpha-mannosidase activity	0.661232	0.792763	ENSCHIG00000010436(MAN1A1);ENSCHIG00000017004(MAN1C1)
structural constituent of eye lens	0.661232	0.792763	ENSCHIG00000016282(CRYBB2);ENSCHIG00000025796(HSPB2)
oxidoreductase activity, acting on the CH-CH group of donors, NAD or NADP as acceptor	0.661232	0.792763	ENSCHIG00000008956(TM7SF2);ENSCHIG00000013607(LBR)
acid-amino acid ligase activity	0.661232	0.792763	ENSCHIG00000022654(TTLL6);MSTRG.14705(MAOB)
protein-cysteine S-palmitoyltransferase activity	0.661232	0.792763	ENSCHIG00000013698(ZDHHC23);ENSCHIG00000022143(ZDHHC14)
protein-cysteine S-acyltransferase activity	0.661232	0.792763	ENSCHIG00000013698(ZDHHC23);ENSCHIG00000022143(ZDHHC14)
metal ion:proton antiporter activity	0.661232	0.792763	ENSCHIG00000010558(SLC9A5);ENSCHIG00000021090(SLC9A3)
catalytic activity, acting on a rRNA	0.661232	0.792763	ENSCHIG00000012082(NSUN5);ENSCHIG00000025676(FTSJ3)
transcription coregulator activity	0.671997	0.805186	ENSCHIG00000000284(HCFC1);ENSCHIG00000000354(CCAR1);ENSCHIG00000004508(FUS);ENSCHIG00000006852(BASP1);ENSCHIG00000007371(EZH2);ENSCHIG00000007545(BTAF1);ENSCHIG00000008473(NFKB1);ENSCHIG00000009383(NCOR2);ENSCHIG00000009752(BCOR);ENSCHIG00000010063(ACTN2);ENSCHIG00000011471(PPRC1);ENSCHIG00000012706(LMCD1);ENSCHIG00000013417(SFMBT2);ENSCHIG00000013877(CITED4);ENSCHIG00000013893(HMGA2);ENSCHIG0000…
oxidoreductase activity, acting on the aldehyde or oxo group of donors, NAD or NADP as acceptor	0.673651	0.805234	ENSCHIG00000017958(ALDH1A1);ENSCHIG00000020729(ALDH1A3);ENSCHIG00000023208(FAR2);MSTRG.7954(--)
cyclin binding	0.678382	0.805234	ENSCHIG00000000353(CDK1);ENSCHIG00000011870(MDFIC);ENSCHIG00000016012(CDKN1B)
cAMP-dependent protein kinase inhibitor activity	0.688445	0.805234	ENSCHIG00000022780(PKIA)
nucleoside transmembrane transporter activity	0.688445	0.805234	ENSCHIG00000022410(SLC29A1)
protein phosphatase 1 binding	0.688445	0.805234	ENSCHIG00000021684(PPP1R15A)
phosphatidate phosphatase activity	0.688445	0.805234	ENSCHIG00000026941(PLPP2)
RNA polymerase II CTD heptapeptide repeat kinase activity	0.688445	0.805234	ENSCHIG00000000353(CDK1)
ABC-type xenobiotic transporter activity	0.688445	0.805234	ENSCHIG00000014984(ABCC3)
cAMP-dependent protein kinase regulator activity	0.688445	0.805234	ENSCHIG00000022780(PKIA)
prostaglandin transmembrane transporter activity	0.688445	0.805234	ENSCHIG00000020363(SLCO4A1)
C4-dicarboxylate transmembrane transporter activity	0.688445	0.805234	ENSCHIG00000016684(UCP2)
cyclosporin A binding	0.688445	0.805234	ENSCHIG00000000241(PPIF)
NAD(P)H oxidase H2O2-forming activity	0.688445	0.805234	ENSCHIG00000008514(DUOX1)
hydrolase activity, acting on carbon-nitrogen (but not peptide) bonds, in cyclic amides	0.688445	0.805234	ENSCHIG00000025287(DPYS)
racemase and epimerase activity, acting on carbohydrates and derivatives	0.688445	0.805234	ENSCHIG00000000246(RENBP)
endonuclease activity, active with either ribo- or deoxyribonucleic acids and producing 3'-phosphomonoesters	0.688445	0.805234	ENSCHIG00000013888(GEN1)
vinculin binding	0.688445	0.805234	ENSCHIG00000020183(NRAP)
potassium ion antiporter activity	0.688445	0.805234	ENSCHIG00000010684(SLC24A3)
mitogen-activated protein kinase kinase kinase binding	0.688445	0.805234	ENSCHIG00000014487(SASH1)
thioesterase binding	0.688445	0.805234	ENSCHIG00000016771(TRAF5)
purine ribonucleoside binding	0.688445	0.805234	MSTRG.11178(ARHGEF35)
dynactin binding	0.688445	0.805234	ENSCHIG00000008364(SPTBN5)
UDP-xylosyltransferase activity	0.688445	0.805234	ENSCHIG00000026646(XYLT1)
ionotropic glutamate receptor binding	0.688445	0.805234	ENSCHIG00000022932(SQSTM1)
ATP-gated ion channel activity	0.688445	0.805234	ENSCHIG00000022451(P2RX7)
long-chain fatty acid binding	0.688445	0.805234	ENSCHIG00000014068(FABP3)
leucine zipper domain binding	0.688445	0.805234	ENSCHIG00000011897(DDIT3)
G protein-coupled purinergic nucleotide receptor activity	0.688445	0.805234	ENSCHIG00000008918(P2RY1)
alpha-catenin binding	0.688445	0.805234	ENSCHIG00000014649(PKP2)
protein-disulfide reductase (NAD(P)) activity	0.688445	0.805234	MSTRG.14705(MAOB)
calcium-dependent phospholipase A2 activity	0.688445	0.805234	ENSCHIG00000026282(PLA2G4A)
sugar-phosphatase activity	0.688445	0.805234	ENSCHIG00000017472(FBP2)
tau-protein kinase activity	0.688445	0.805234	ENSCHIG00000025914(BRSK1)
cytidylyltransferase activity	0.688445	0.805234	ENSCHIG00000012002(CDS1)
metallodipeptidase activity	0.688445	0.805234	ENSCHIG00000013387(CPQ)
primary miRNA binding	0.688445	0.805234	ENSCHIG00000007371(EZH2)
structural constituent of postsynapse	0.688445	0.805234	ENSCHIG00000025768(SPTBN2)
solute:bicarbonate symporter activity	0.688445	0.805234	ENSCHIG00000013042(SLC4A8)
arrestin family protein binding	0.688445	0.805234	ENSCHIG00000010558(SLC9A5)
sequence-specific mRNA binding	0.688445	0.805234	ENSCHIG00000013742(LARP6)
mRNA 3'-UTR binding	0.689922	0.805234	ENSCHIG00000004508(FUS);ENSCHIG00000015258(IGF2BP2);ENSCHIG00000021957(ZC3H12A);ENSCHIG00000022316(IGF2BP1);ENSCHIG00000025020(ZFP36L2);ENSCHIG00000025829(IGF2BP3);ENSCHIG00000026000(CPEB1)
mannosidase activity	0.690625	0.805234	ENSCHIG00000010436(MAN1A1);ENSCHIG00000017004(MAN1C1)
phosphatidylinositol 3-kinase binding	0.690625	0.805234	ENSCHIG00000021305(GSN);MSTRG.6452(IRS1)
dynein light intermediate chain binding	0.690625	0.805234	ENSCHIG00000010331(DNAH7);ENSCHIG00000026163(DNAH17)
protein sequestering activity	0.690625	0.805234	ENSCHIG00000010157(NFKBIA);ENSCHIG00000023698(SESN2)
N-acetyltransferase activity	0.691008	0.805234	ENSCHIG00000012950(ESCO2);ENSCHIG00000015416(JADE1);ENSCHIG00000015445(KAT5);ENSCHIG00000016851(SAT1);ENSCHIG00000021344(BRCA2)
polyubiquitin modification-dependent protein binding	0.691008	0.805234	ENSCHIG00000006555(RNF169);ENSCHIG00000007965(RAD18);ENSCHIG00000012098(IKBKE);ENSCHIG00000021679(ABRAXAS2);ENSCHIG00000022932(SQSTM1)
FAD binding	0.694369	0.808678	ENSCHIG00000004836(ERO1A);ENSCHIG00000017276(XDH);ENSCHIG00000020375(STEAP3);MSTRG.14705(MAOB)
protein-disulfide reductase activity	0.701761	0.815858	ENSCHIG00000004836(ERO1A);ENSCHIG00000020320(PDIA4);MSTRG.14705(MAOB)
oxidoreductase activity, acting on the CH-NH group of donors	0.701761	0.815858	ENSCHIG00000012042(MTHFD2L);ENSCHIG00000026961(SMOX);MSTRG.14705(MAOB)
organic hydroxy compound transmembrane transporter activity	0.701761	0.815858	ENSCHIG00000007254(ABCG1);ENSCHIG00000012621(SLC16A3);ENSCHIG00000020579(STRA6)
Hsp70 protein binding	0.714129	0.827533	ENSCHIG00000000353(CDK1);ENSCHIG00000015887(FICD);ENSCHIG00000021941(SACS);ENSCHIG00000024746(NOD2)
phosphatidylinositol bisphosphate phosphatase activity	0.717881	0.827533	ENSCHIG00000019789(INPP4B);MSTRG.14709(MTMR8)
K63-linked polyubiquitin modification-dependent protein binding	0.717881	0.827533	ENSCHIG00000006555(RNF169);ENSCHIG00000022932(SQSTM1)
lipase activity	0.719858	0.827533	ENSCHIG00000015994(LIPG);ENSCHIG00000016688(CCL5);ENSCHIG00000017267(NOTUM);ENSCHIG00000022545(PLCD4);ENSCHIG00000022563(SMPD2);ENSCHIG00000023933(PLBD1);ENSCHIG00000024860(PNPLA7);ENSCHIG00000025623(LPL);ENSCHIG00000025751(DAGLB);ENSCHIG00000026282(PLA2G4A)
monocarboxylic acid binding	0.723819	0.827533	ENSCHIG00000014068(FABP3);ENSCHIG00000023586(VDR);MSTRG.1390(CYP26B1)
xenobiotic transmembrane transporter activity	0.723819	0.827533	ENSCHIG00000014984(ABCC3);ENSCHIG00000024785(SLC6A6);ENSCHIG00000025066(SLC19A1)
beta-tubulin binding	0.723819	0.827533	ENSCHIG00000009875(RACGAP1);ENSCHIG00000016286(FGF13);ENSCHIG00000021261(DLEC1)
intronic transcription regulatory region sequence-specific DNA binding	0.726321	0.827533	ENSCHIG00000011015(VAX2)
opsonin binding	0.726321	0.827533	ENSCHIG00000012523(PTX3)
complement binding	0.726321	0.827533	ENSCHIG00000012523(PTX3)
purine nucleoside binding	0.726321	0.827533	MSTRG.11178(ARHGEF35)
acyl-CoA dehydrogenase activity	0.726321	0.827533	ENSCHIG00000025625(ACAD11)
adenylate kinase activity	0.726321	0.827533	ENSCHIG00000007647(AK4)
phosphatidylinositol-3-phosphatase activity	0.726321	0.827533	MSTRG.14709(MTMR8)
cyclin-dependent protein serine/threonine kinase activity	0.726321	0.827533	ENSCHIG00000000353(CDK1)
transmembrane receptor protein tyrosine kinase adaptor activity	0.726321	0.827533	MSTRG.6452(IRS1)
MAP-kinase scaffold activity	0.726321	0.827533	ENSCHIG00000021340(MAP2K1)
vascular endothelial growth factor receptor binding	0.726321	0.827533	ENSCHIG00000009242(VEGFA)
metalloendopeptidase inhibitor activity	0.726321	0.827533	ENSCHIG00000026258(LXN)
phospholipase activator activity	0.726321	0.827533	ENSCHIG00000016688(CCL5)
oxidoreductase activity, acting on the CH-CH group of donors, oxygen as acceptor	0.726321	0.827533	MSTRG.14705(MAOB)
oxidoreductase activity, acting on other nitrogenous compounds as donors	0.726321	0.827533	MSTRG.14705(MAOB)
carbohydrate phosphatase activity	0.726321	0.827533	ENSCHIG00000017472(FBP2)
filamin binding	0.726321	0.827533	ENSCHIG00000017354(CRMP1)
ribonuclease P RNA binding	0.726321	0.827533	ENSCHIG00000017066(POP1)
oligopeptide transmembrane transporter activity	0.726321	0.827533	ENSCHIG00000012379(CDH17)
xylosyltransferase activity	0.726321	0.827533	ENSCHIG00000026646(XYLT1)
ribosomal small subunit binding	0.726321	0.827533	ENSCHIG00000012077(PTCD3)
histone acetyltransferase activity (H4-K5 specific)	0.726321	0.827533	ENSCHIG00000015416(JADE1)
histone acetyltransferase activity (H4-K8 specific)	0.726321	0.827533	ENSCHIG00000015416(JADE1)
serine-type exopeptidase activity	0.726321	0.827533	ENSCHIG00000015778(CPVL)
co-SMAD binding	0.726321	0.827533	ENSCHIG00000019258(CITED1)
ubiquitin-protein transferase activator activity	0.726321	0.827533	ENSCHIG00000020079(CDC20)
cyclin-dependent protein kinase activity	0.726321	0.827533	ENSCHIG00000000353(CDK1)
cardiolipin binding	0.726321	0.827533	ENSCHIG00000026791(GSDME)
protein methyltransferase activity	0.732353	0.83393	ENSCHIG00000007371(EZH2);ENSCHIG00000009046(SMYD5);ENSCHIG00000009431(NSD2);ENSCHIG00000010138(SUV39H1);ENSCHIG00000015437(DOT1L);ENSCHIG00000016987(SMYD1);ENSCHIG00000017655(PRDM16);MSTRG.14026(--);MSTRG.9862(SETMAR)
phospholipase activity	0.733155	0.834367	ENSCHIG00000015994(LIPG);ENSCHIG00000016688(CCL5);ENSCHIG00000022545(PLCD4);ENSCHIG00000022563(SMPD2);ENSCHIG00000023933(PLBD1);ENSCHIG00000024860(PNPLA7);ENSCHIG00000025623(LPL);ENSCHIG00000026282(PLA2G4A)
oxidoreductase activity, acting on the aldehyde or oxo group of donors	0.742791	0.844222	ENSCHIG00000014242(FMO5);ENSCHIG00000017958(ALDH1A1);ENSCHIG00000020729(ALDH1A3);ENSCHIG00000023208(FAR2);MSTRG.7954(--)
oxidoreductase activity, acting on single donors with incorporation of molecular oxygen, incorporation of two atoms of oxygen	0.743085	0.844222	ENSCHIG00000010279(HPDL);ENSCHIG00000021041(CDO1)
phosphatidylinositol-3,5-bisphosphate binding	0.743085	0.844222	ENSCHIG00000024724(TPCN2);ENSCHIG00000025079(HIP1R)
histone acetyltransferase activity	0.74458	0.844958	ENSCHIG00000015416(JADE1);ENSCHIG00000015445(KAT5);ENSCHIG00000021344(BRCA2)
demethylase activity	0.74458	0.844958	ENSCHIG00000024758(HR);ENSCHIG00000026240(KDM6A);MSTRG.7318(CYP1A1)
serine hydrolase activity	0.746689	0.84687	ENSCHIG00000000147(PLAT);ENSCHIG00000006632(DPP6);ENSCHIG00000007759(CORIN);ENSCHIG00000007927(DPP9);ENSCHIG00000009322(HGF);ENSCHIG00000009345(PRSS53);ENSCHIG00000010056(PRSS23);ENSCHIG00000011415(PRSS35);ENSCHIG00000014276(RHBDD2);ENSCHIG00000014396(C2);ENSCHIG00000015305(HTRA1);ENSCHIG00000015778(CPVL);ENSCHIG00000016667(MASP1);ENSCHIG00000019677(ACHE);ENSCHIG00000021048(DPP4);ENSCHIG000000229…
enzyme activator activity	0.748785	0.847801	ENSCHIG00000013345(MGST2);ENSCHIG00000016688(CCL5);ENSCHIG00000022004(APOE);ENSCHIG00000022834(WDR4);ENSCHIG00000022955(SFRP2);MSTRG.15115(Bcr);MSTRG.5426(Wfdc21)
iron-sulfur cluster binding	0.748785	0.847801	ENSCHIG00000007241(POLE);ENSCHIG00000011167(MUTYH);ENSCHIG00000017276(XDH);ENSCHIG00000018617(POLD1);MSTRG.11260(--);MSTRG.14705(MAOB);MSTRG.7954(--)
metal cluster binding	0.748785	0.847801	ENSCHIG00000007241(POLE);ENSCHIG00000011167(MUTYH);ENSCHIG00000017276(XDH);ENSCHIG00000018617(POLD1);MSTRG.11260(--);MSTRG.14705(MAOB);MSTRG.7954(--)
3'-5' exonuclease activity	0.750792	0.849591	ENSCHIG00000013357(MEIOB);ENSCHIG00000018617(POLD1);ENSCHIG00000023612(NOCT);MSTRG.12863(Pol)
oxidoreductase activity, acting on NAD(P)H	0.752632	0.850865	ENSCHIG00000007693(TP53I3);ENSCHIG00000008514(DUOX1);ENSCHIG00000014395(CYBA);ENSCHIG00000020422(RNLS);ENSCHIG00000024167(GMPR);MSTRG.6641(CFDP2)
oxidoreductase activity, acting on CH-OH group of donors	0.755102	0.850865	ENSCHIG00000007303(HIBADH);ENSCHIG00000008787(DHRS3);ENSCHIG00000014252(IDH3A);ENSCHIG00000016104(gyaR);ENSCHIG00000017941(IMPDH1);ENSCHIG00000017994(ADHFE1);ENSCHIG00000018054(GPD2);ENSCHIG00000019207(RDH13);ENSCHIG00000020240(CTBP2);ENSCHIG00000021082(HSD11B1);ENSCHIG00000024923(UGDH);ENSCHIG00000026057(TDH);MSTRG.14705(MAOB)
manganese ion binding	0.758556	0.850865	ENSCHIG00000012642(ABL2);ENSCHIG00000021371(PPM1N);ENSCHIG00000021749(ABL1);ENSCHIG00000024307(GALNT3);ENSCHIG00000026540(B4GALT1)
protein serine kinase activity	0.758556	0.850865	ENSCHIG00000000804(PLK3);ENSCHIG00000011803(MAP3K7);ENSCHIG00000015239(RPS6KA1);ENSCHIG00000022851(PLK1);ENSCHIG00000026166(MELK)
antigen binding	0.759594	0.850865	ENSCHIG00000008779(CD1D)
diacylglycerol kinase activity	0.759594	0.850865	ENSCHIG00000025662(DGKD)
guanylate cyclase activity	0.759594	0.850865	ENSCHIG00000014863(GUCY1A1)
NAD-retinol dehydrogenase activity	0.759594	0.850865	ENSCHIG00000008787(DHRS3)
sulfate adenylyltransferase activity	0.759594	0.850865	ENSCHIG00000013444(PAPSS2)
sulfate adenylyltransferase (ATP) activity	0.759594	0.850865	ENSCHIG00000013444(PAPSS2)
oxidoreductase activity, acting on a sulfur group of donors, oxygen as acceptor	0.759594	0.850865	ENSCHIG00000004836(ERO1A)
mismatched DNA binding	0.759594	0.850865	ENSCHIG00000015863(PCNA)
histone H3-methyl-lysine-9 demethylase activity	0.759594	0.850865	ENSCHIG00000024758(HR)
histone acetyltransferase activity (H4-K12 specific)	0.759594	0.850865	ENSCHIG00000015416(JADE1)
peptide hormone receptor binding	0.759594	0.850865	ENSCHIG00000000212(ADCYAP1)
peroxiredoxin activity	0.759594	0.850865	MSTRG.1390(CYP26B1)
phosphatidylinositol monophosphate phosphatase activity	0.759594	0.850865	MSTRG.14709(MTMR8)
endopeptidase activator activity	0.759594	0.850865	ENSCHIG00000022955(SFRP2)
molecular sequestering activity	0.764075	0.855052	ENSCHIG00000010157(NFKBIA);ENSCHIG00000014376(CASQ2);ENSCHIG00000023698(SESN2)
oxidoreductase activity, acting on the CH-OH group of donors, NAD or NADP as acceptor	0.76534	0.855052	ENSCHIG00000007303(HIBADH);ENSCHIG00000008787(DHRS3);ENSCHIG00000014252(IDH3A);ENSCHIG00000016104(gyaR);ENSCHIG00000017941(IMPDH1);ENSCHIG00000017994(ADHFE1);ENSCHIG00000019207(RDH13);ENSCHIG00000020240(CTBP2);ENSCHIG00000021082(HSD11B1);ENSCHIG00000024923(UGDH);ENSCHIG00000026057(TDH);MSTRG.14705(MAOB)
oxidoreductase activity, acting on single donors with incorporation of molecular oxygen	0.766332	0.855052	ENSCHIG00000010279(HPDL);ENSCHIG00000021041(CDO1)
snoRNA binding	0.766332	0.855052	ENSCHIG00000011845(NOP10);ENSCHIG00000025013(NOP58)
histone demethylase activity	0.766332	0.855052	ENSCHIG00000024758(HR);ENSCHIG00000026240(KDM6A)
R-SMAD binding	0.766332	0.855052	ENSCHIG00000018645(ANKRD1);ENSCHIG00000025384(FOS)
protein demethylase activity	0.766332	0.855052	ENSCHIG00000024758(HR);ENSCHIG00000026240(KDM6A)
G protein-coupled amine receptor activity	0.767717	0.855996	ENSCHIG00000007509(ADRB1);ENSCHIG00000008916(HTR1B);ENSCHIG00000016921(HTR2A);ENSCHIG00000018230(ADRA1B)
peptidase activity	0.768037	0.855996	ENSCHIG00000000147(PLAT);ENSCHIG00000002248(Clca3a1);ENSCHIG00000006632(DPP6);ENSCHIG00000006800(CPB1);ENSCHIG00000007176(PHEX);ENSCHIG00000007759(CORIN);ENSCHIG00000007927(DPP9);ENSCHIG00000008074(YBEY);ENSCHIG00000008347(CAPN6);ENSCHIG00000009322(HGF);ENSCHIG00000009345(PRSS53);ENSCHIG00000009860(CAPN5);ENSCHIG00000010000(ANPEP);ENSCHIG00000010056(PRSS23);ENSCHIG00000010451(UNC5CL);ENSCHIG00000…
pentosyltransferase activity	0.773582	0.861696	ENSCHIG00000010402(PNP);ENSCHIG00000011975(PNP);ENSCHIG00000018721(TIPARP);ENSCHIG00000020454(QPRT);ENSCHIG00000026646(XYLT1)
proton transmembrane transporter activity	0.774679	0.862436	ENSCHIG00000000814(SLC45A3);ENSCHIG00000005085(HVCN1);ENSCHIG00000010558(SLC9A5);ENSCHIG00000012599(MT-ATP6);ENSCHIG00000012621(SLC16A3);ENSCHIG00000013696(SLC25A22);ENSCHIG00000016684(UCP2);ENSCHIG00000021090(SLC9A3);ENSCHIG00000024050(SLC18A2);ENSCHIG00000026699(SLC25A4);MSTRG.11102(env);MSTRG.12154(MT-CO3);MSTRG.14026(--);MSTRG.55(MT-CO1)
disulfide oxidoreductase activity	0.782343	0.867532	ENSCHIG00000004836(ERO1A);ENSCHIG00000020320(PDIA4);MSTRG.14705(MAOB)
peptidase activator activity	0.782343	0.867532	ENSCHIG00000017977(FBLN1);ENSCHIG00000022955(SFRP2);ENSCHIG00000026002(CTSH)
peptide-lysine-N-acetyltransferase activity	0.782343	0.867532	ENSCHIG00000015416(JADE1);ENSCHIG00000015445(KAT5);ENSCHIG00000021344(BRCA2)
N-methyltransferase activity	0.78315	0.867532	ENSCHIG00000007371(EZH2);ENSCHIG00000009046(SMYD5);ENSCHIG00000009431(NSD2);ENSCHIG00000010138(SUV39H1);ENSCHIG00000015437(DOT1L);ENSCHIG00000016987(SMYD1);ENSCHIG00000017655(PRDM16);MSTRG.9862(SETMAR)
serine-type peptidase activity	0.785555	0.867532	ENSCHIG00000000147(PLAT);ENSCHIG00000006632(DPP6);ENSCHIG00000007759(CORIN);ENSCHIG00000007927(DPP9);ENSCHIG00000009322(HGF);ENSCHIG00000009345(PRSS53);ENSCHIG00000010056(PRSS23);ENSCHIG00000011415(PRSS35);ENSCHIG00000014276(RHBDD2);ENSCHIG00000014396(C2);ENSCHIG00000015305(HTRA1);ENSCHIG00000015778(CPVL);ENSCHIG00000016667(MASP1);ENSCHIG00000021048(DPP4);ENSCHIG00000022942(CFB);ENSCHIG0000002300…
ferric iron binding	0.787727	0.867532	ENSCHIG00000014322(ACP5);ENSCHIG00000021497(TF)
mRNA 3'-UTR AU-rich region binding	0.787727	0.867532	ENSCHIG00000021957(ZC3H12A);ENSCHIG00000025020(ZFP36L2)
cell adhesion mediator activity	0.787727	0.867532	ENSCHIG00000016643(IGSF9);ENSCHIG00000025761(GLDN)
SNARE binding	0.787882	0.867532	ENSCHIG00000002956(SYT5);ENSCHIG00000016788(CACNA1A);ENSCHIG00000017831(SYT9);ENSCHIG00000021749(ABL1);MSTRG.15133(TXLNB)
retinoid binding	0.788824	0.867532	MSTRG.1390(CYP26B1)
mRNA methyltransferase activity	0.788824	0.867532	ENSCHIG00000021113(TMT1A)
fucosyltransferase activity	0.788824	0.867532	ENSCHIG00000019772(FUT1)
monoamine transmembrane transporter activity	0.788824	0.867532	ENSCHIG00000024050(SLC18A2)
aminoacyltransferase activity	0.788824	0.867532	ENSCHIG00000016909(QPCT)
sulfurtransferase activity	0.788824	0.867532	ENSCHIG00000025683(TSTD1)
intramolecular transferase activity, phosphotransferases	0.788824	0.867532	ENSCHIG00000006743(PGM5)
isoprenoid binding	0.788824	0.867532	MSTRG.1390(CYP26B1)
ribonucleoside binding	0.788824	0.867532	MSTRG.11178(ARHGEF35)
bitter taste receptor activity	0.788824	0.867532	MSTRG.14226(--)
phosphatidylinositol phosphate 5-phosphatase activity	0.788824	0.867532	ENSCHIG00000023367(INPP5J)
HMG box domain binding	0.788824	0.867532	ENSCHIG00000015761(MEOX1)
structural constituent of synapse	0.788824	0.867532	ENSCHIG00000025768(SPTBN2)
isomerase activity	0.792085	0.870639	ENSCHIG00000000151(CRELD2);ENSCHIG00000000241(PPIF);ENSCHIG00000000246(RENBP);ENSCHIG00000000464(DSEL);ENSCHIG00000006743(PGM5);ENSCHIG00000012498(TOP2A);ENSCHIG00000016122(GPI);ENSCHIG00000017297(ITPK1);ENSCHIG00000020320(PDIA4);ENSCHIG00000020324(MCEE);ENSCHIG00000023057(ISYNA1);ENSCHIG00000024614(PTGES);ENSCHIG00000025133(FKBP1B);MSTRG.14705(MAOB);MSTRG.15561(--);MSTRG.3016(CYP7B1)
phosphatidylinositol-3-phosphate binding	0.799425	0.878223	ENSCHIG00000011539(ZFYVE28);ENSCHIG00000012197(RUBCNL);ENSCHIG00000026282(PLA2G4A)
copper ion binding	0.801468	0.879499	ENSCHIG00000006644(AOC3);ENSCHIG00000022277(PAM);ENSCHIG00000023220(LOXL4);ENSCHIG00000024048(ATP7B);MSTRG.55(MT-CO1)
electron transfer activity	0.801468	0.879499	ENSCHIG00000014395(CYBA);MSTRG.11102(env);MSTRG.12154(MT-CO3);MSTRG.55(MT-CO1);MSTRG.6641(CFDP2)
transferase activity, transferring alkyl or aryl (other than methyl) groups	0.805629	0.883579	ENSCHIG00000011812(DTWD1);ENSCHIG00000013345(MGST2);ENSCHIG00000015669(GSTP1);ENSCHIG00000020481(GSTK1);ENSCHIG00000023592(GSTM1);ENSCHIG00000024614(PTGES)
S-acyltransferase activity	0.807375	0.884521	ENSCHIG00000013698(ZDHHC23);ENSCHIG00000022143(ZDHHC14)
disordered domain specific binding	0.807375	0.884521	ENSCHIG00000010529(HSPA2);ENSCHIG00000017900(EZR)
ribonuclease P activity	0.814501	0.88697	ENSCHIG00000017066(POP1)
poly(A)-specific ribonuclease activity	0.814501	0.88697	ENSCHIG00000023612(NOCT)
calmodulin-dependent protein kinase activity	0.814501	0.88697	ENSCHIG00000011930(CAMK4)
neurotransmitter transmembrane transporter activity	0.814501	0.88697	ENSCHIG00000022410(SLC29A1)
oxidoreductase activity, acting on metal ions	0.814501	0.88697	ENSCHIG00000020375(STEAP3)
immunoglobulin binding	0.814501	0.88697	ENSCHIG00000014931(FCER2)
myosin V binding	0.814501	0.88697	ENSCHIG00000016115(RAB27B)
UDP-glucosyltransferase activity	0.814501	0.88697	ENSCHIG00000017550(GYS1)
lipase activator activity	0.814501	0.88697	ENSCHIG00000016688(CCL5)
phospholipid transfer activity	0.814501	0.88697	ENSCHIG00000021164(PLTP)
azole transmembrane transporter activity	0.814501	0.88697	ENSCHIG00000017131(SLC7A1)
ubiquitin-like protein binding	0.815868	0.887974	ENSCHIG00000011803(MAP3K7);ENSCHIG00000012498(TOP2A);ENSCHIG00000018780(CBX4);ENSCHIG00000019061(UCHL1);ENSCHIG00000021461(TNFAIP3);ENSCHIG00000022932(SQSTM1);ENSCHIG00000024746(NOD2);ENSCHIG00000025535(USPL1)
oxidoreductase activity, acting on NAD(P)H, quinone or similar compound as acceptor	0.825385	0.897353	ENSCHIG00000007693(TP53I3);MSTRG.6641(CFDP2)
oxygen binding	0.825385	0.897353	ENSCHIG00000008000(MB);MSTRG.7318(CYP1A1)
ATP-dependent protein folding chaperone	0.826517	0.897918	ENSCHIG00000009693(HSP90B1);ENSCHIG00000010529(HSPA2);ENSCHIG00000017538(HYOU1);ENSCHIG00000025078(HSPA5)
ubiquitin-like protein-specific protease activity	0.826805	0.897918	ENSCHIG00000011814(OTUD1);ENSCHIG00000017777(ATG4D);ENSCHIG00000019061(UCHL1);ENSCHIG00000019868(UFSP1);ENSCHIG00000021161(USP24);ENSCHIG00000021461(TNFAIP3);ENSCHIG00000021957(ZC3H12A);ENSCHIG00000022760(USP36);ENSCHIG00000025535(USPL1);ENSCHIG00000025916(USP10)
ubiquitin-like protein ligase activity	0.828031	0.89876	ENSCHIG00000007153(RNF122);ENSCHIG00000007965(RAD18);ENSCHIG00000010114(RNF125);ENSCHIG00000010927(IRF2BPL);ENSCHIG00000012699(JADE2);ENSCHIG00000014158(RFWD3);ENSCHIG00000015113(UHRF2);ENSCHIG00000015322(ASB4);ENSCHIG00000015413(PELI2);ENSCHIG00000017583(HECTD2);ENSCHIG00000018588(UHRF1);ENSCHIG00000018766(EGR2);ENSCHIG00000018780(CBX4);ENSCHIG00000019593(TRAF3IP2);ENSCHIG00000021118(TRIM72);ENS…
nucleobase-containing compound kinase activity	0.830221	0.900648	ENSCHIG00000007647(AK4);ENSCHIG00000016895(TK1);ENSCHIG00000025212(DCK)
RNA cap binding	0.837058	0.903153	ENSCHIG00000023144(LARP1B)
protein kinase C activity	0.837058	0.903153	ENSCHIG00000018757(PKN3)
poly(U) RNA binding	0.837058	0.903153	ENSCHIG00000024694(DAZAP1)
dipeptidase activity	0.837058	0.903153	ENSCHIG00000013387(CPQ)
tau protein binding	0.837058	0.903153	ENSCHIG00000022004(APOE)
nucleoside monophosphate kinase activity	0.837058	0.903153	ENSCHIG00000007647(AK4)
protein phosphatase 2A binding	0.837058	0.903153	ENSCHIG00000021681(SPHK1)
proteasome binding	0.837058	0.903153	ENSCHIG00000021941(SACS)
peptide transmembrane transporter activity	0.837058	0.903153	ENSCHIG00000012379(CDH17)
protein ADP-ribosylase activity	0.837058	0.903153	ENSCHIG00000018721(TIPARP)
cysteine-type endopeptidase inhibitor activity	0.844036	0.909208	ENSCHIG00000010613(CST6);ENSCHIG00000015239(RPS6KA1);ENSCHIG00000015637(GAS6)
syntaxin binding	0.844036	0.909208	ENSCHIG00000016788(CACNA1A);ENSCHIG00000021749(ABL1);MSTRG.15133(TXLNB)
peptide N-acetyltransferase activity	0.844036	0.909208	ENSCHIG00000015416(JADE1);ENSCHIG00000015445(KAT5);ENSCHIG00000021344(BRCA2)
ribonuclease activity	0.844657	0.909385	ENSCHIG00000008074(YBEY);ENSCHIG00000009155(FEN1);ENSCHIG00000010582(RNASE4);ENSCHIG00000017066(POP1);ENSCHIG00000021957(ZC3H12A);ENSCHIG00000023612(NOCT);MSTRG.10244(--);MSTRG.12320(gag-pol)
protein serine/threonine phosphatase activity	0.849335	0.913929	ENSCHIG00000009780(Cdc14b);ENSCHIG00000010569(CDKN3);ENSCHIG00000011289(DUSP4);ENSCHIG00000011702(DUSP16);ENSCHIG00000014965(SSH2);ENSCHIG00000021371(PPM1N)
endopeptidase activity	0.853915	0.918078	ENSCHIG00000000147(PLAT);ENSCHIG00000007176(PHEX);ENSCHIG00000007759(CORIN);ENSCHIG00000008074(YBEY);ENSCHIG00000008347(CAPN6);ENSCHIG00000009322(HGF);ENSCHIG00000009345(PRSS53);ENSCHIG00000009860(CAPN5);ENSCHIG00000010056(PRSS23);ENSCHIG00000011010(MMP14);ENSCHIG00000011415(PRSS35);ENSCHIG00000011574(CTSK);ENSCHIG00000013290(MMP16);ENSCHIG00000014276(RHBDD2);ENSCHIG00000014291(SFRP1);ENSCHIG0000…
ATPase activator activity	0.856873	0.918078	ENSCHIG00000023627(ATP1B1)
polynucleotide adenylyltransferase activity	0.856873	0.918078	ENSCHIG00000019519(TENT5B)
carbon-nitrogen ligase activity, with glutamine as amido-N-donor	0.856873	0.918078	ENSCHIG00000025029(CPS1)
semaphorin receptor activity	0.856873	0.918078	ENSCHIG00000011272(PLXNC1)
alkali metal ion binding	0.856873	0.918078	ENSCHIG00000021198(ACAT1)
thyroid hormone receptor binding	0.856873	0.918078	MSTRG.15572(MED12)
RNA adenylyltransferase activity	0.856873	0.918078	ENSCHIG00000019519(TENT5B)
chaperone binding	0.858912	0.919768	ENSCHIG00000015887(FICD);ENSCHIG00000017929(HES1);ENSCHIG00000021941(SACS);ENSCHIG00000023370(DNAJC3);ENSCHIG00000023601(CDC25A);ENSCHIG00000023625(DNAAF6)
single-stranded RNA binding	0.862032	0.922615	ENSCHIG00000017011(DHX58);ENSCHIG00000018780(CBX4);ENSCHIG00000024694(DAZAP1);ENSCHIG00000025883(RIGI)
ubiquitin binding	0.86798	0.927266	ENSCHIG00000011803(MAP3K7);ENSCHIG00000012498(TOP2A);ENSCHIG00000019061(UCHL1);ENSCHIG00000021461(TNFAIP3);ENSCHIG00000022932(SQSTM1);ENSCHIG00000024746(NOD2)
ribosome binding	0.869018	0.927266	ENSCHIG00000001883(EFL1);ENSCHIG00000015916(MAP3K20);ENSCHIG00000021957(ZC3H12A);ENSCHIG00000022044(NAA15);ENSCHIG00000025078(HSPA5)
mRNA binding	0.871548	0.927266	ENSCHIG00000002609(RBM38);ENSCHIG00000004508(FUS);ENSCHIG00000013742(LARP6);ENSCHIG00000014128(ESRP1);ENSCHIG00000015258(IGF2BP2);ENSCHIG00000015524(FYTTD1);ENSCHIG00000021957(ZC3H12A);ENSCHIG00000022181(GNL3);ENSCHIG00000022316(IGF2BP1);ENSCHIG00000023612(NOCT);ENSCHIG00000024922(PTBP2);ENSCHIG00000025020(ZFP36L2);ENSCHIG00000025829(IGF2BP3);ENSCHIG00000026000(CPEB1);ENSCHIG00000027053(KHSRP)
ligase activity, forming carbon-nitrogen bonds	0.872401	0.927266	ENSCHIG00000017801(ASS1);ENSCHIG00000022654(TTLL6);ENSCHIG00000025029(CPS1);MSTRG.14705(MAOB)
serine-type endopeptidase activity	0.873601	0.927266	ENSCHIG00000000147(PLAT);ENSCHIG00000007759(CORIN);ENSCHIG00000009322(HGF);ENSCHIG00000009345(PRSS53);ENSCHIG00000010056(PRSS23);ENSCHIG00000011415(PRSS35);ENSCHIG00000014276(RHBDD2);ENSCHIG00000014396(C2);ENSCHIG00000015305(HTRA1);ENSCHIG00000016667(MASP1);ENSCHIG00000021048(DPP4);ENSCHIG00000022942(CFB);ENSCHIG00000023003(HTRA3);ENSCHIG00000024617(RHBDF2);ENSCHIG00000025504(RHBDL3);ENSCHIG00000…
carboxylic ester hydrolase activity	0.874093	0.927266	ENSCHIG00000015994(LIPG);ENSCHIG00000016188(CA2);ENSCHIG00000017267(NOTUM);ENSCHIG00000019677(ACHE);ENSCHIG00000024322(AOAH);ENSCHIG00000024860(PNPLA7);ENSCHIG00000025623(LPL);ENSCHIG00000025751(DAGLB);ENSCHIG00000026282(PLA2G4A);MSTRG.2329(ANKRD26)
tRNA-specific ribonuclease activity	0.874279	0.927266	ENSCHIG00000017066(POP1)
signal sequence binding	0.874279	0.927266	ENSCHIG00000010157(NFKBIA)
poly-pyrimidine tract binding	0.874279	0.927266	ENSCHIG00000024694(DAZAP1)
magnesium ion transmembrane transporter activity	0.874279	0.927266	ENSCHIG00000013823(CNNM4)
protein-hormone receptor activity	0.874279	0.927266	ENSCHIG00000010428(CMKLR1)
oxidoreductase activity, acting on a sulfur group of donors, NAD(P) as acceptor	0.874279	0.927266	MSTRG.14705(MAOB)
fibroblast growth factor binding	0.874279	0.927266	ENSCHIG00000011006(FGFR1)
nuclear import signal receptor activity	0.874279	0.927266	ENSCHIG00000011593(KPNA2)
poly-purine tract binding	0.874279	0.927266	ENSCHIG00000024694(DAZAP1)
S-adenosyl-L-methionine binding	0.874279	0.927266	MSTRG.11260(--)
Lys48-specific deubiquitinase activity	0.874279	0.927266	ENSCHIG00000022760(USP36)
N-acyltransferase activity	0.876558	0.929189	ENSCHIG00000012950(ESCO2);ENSCHIG00000015416(JADE1);ENSCHIG00000015445(KAT5);ENSCHIG00000016851(SAT1);ENSCHIG00000017557(NMT2);ENSCHIG00000021344(BRCA2)
ubiquitin protein ligase activity	0.881271	0.933688	ENSCHIG00000007153(RNF122);ENSCHIG00000007965(RAD18);ENSCHIG00000010114(RNF125);ENSCHIG00000010927(IRF2BPL);ENSCHIG00000012699(JADE2);ENSCHIG00000014158(RFWD3);ENSCHIG00000015113(UHRF2);ENSCHIG00000015322(ASB4);ENSCHIG00000015413(PELI2);ENSCHIG00000017583(HECTD2);ENSCHIG00000018588(UHRF1);ENSCHIG00000019593(TRAF3IP2);ENSCHIG00000021118(TRIM72);ENSCHIG00000021904(DTX4);ENSCHIG00000021908(NEURL1);E…
phosphotransferase activity, phosphate group as acceptor	0.883165	0.934702	ENSCHIG00000007647(AK4);ENSCHIG00000021074(IP6K3)
peptide hormone binding	0.883165	0.934702	ENSCHIG00000010428(CMKLR1);ENSCHIG00000012190(CALCRL)
nucleoside diphosphate kinase activity	0.88957	0.937909	ENSCHIG00000007647(AK4)
NADH dehydrogenase (ubiquinone) activity	0.88957	0.937909	MSTRG.6641(CFDP2)
taste receptor activity	0.88957	0.937909	MSTRG.14226(--)
GTP-dependent protein binding	0.88957	0.937909	ENSCHIG00000021418(EEA1)
NAD+ binding	0.88957	0.937909	ENSCHIG00000020729(ALDH1A3)
ATP-dependent DNA damage sensor activity	0.88957	0.937909	ENSCHIG00000026747(RAD51)
exonuclease activity, active with either ribo- or deoxyribonucleic acids and producing 5'-phosphomonoesters	0.889955	0.937909	ENSCHIG00000013001(EXO1);ENSCHIG00000013357(MEIOB);ENSCHIG00000023612(NOCT)
ubiquitin ligase-substrate adaptor activity	0.889955	0.937909	ENSCHIG00000019038(HERPUD1);ENSCHIG00000020556(DCAF13);ENSCHIG00000021973(ARRDC4)
oxidoreductase activity, acting on a sulfur group of donors	0.891132	0.938653	ENSCHIG00000004836(ERO1A);ENSCHIG00000020320(PDIA4);ENSCHIG00000023698(SESN2);MSTRG.14705(MAOB)
intramolecular transferase activity	0.894547	0.941256	ENSCHIG00000006743(PGM5);MSTRG.14705(MAOB)
amide transmembrane transporter activity	0.894547	0.941256	ENSCHIG00000012379(CDH17);ENSCHIG00000025066(SLC19A1)
thiol-dependent deubiquitinase	0.898222	0.944625	ENSCHIG00000011814(OTUD1);ENSCHIG00000019061(UCHL1);ENSCHIG00000021161(USP24);ENSCHIG00000021461(TNFAIP3);ENSCHIG00000021957(ZC3H12A);ENSCHIG00000022760(USP36);ENSCHIG00000025916(USP10)
transcription coactivator activity	0.901826	0.946159	ENSCHIG00000000284(HCFC1);ENSCHIG00000000354(CCAR1);ENSCHIG00000004508(FUS);ENSCHIG00000010063(ACTN2);ENSCHIG00000013877(CITED4);ENSCHIG00000014445(VGLL2);ENSCHIG00000015416(JADE1);ENSCHIG00000015445(KAT5);ENSCHIG00000015805(ETS1);ENSCHIG00000016262(BCL3);ENSCHIG00000016656(NCOA1);ENSCHIG00000018645(ANKRD1);ENSCHIG00000019258(CITED1);ENSCHIG00000020537(TRIM14);ENSCHIG00000021033(NOTCH1);ENSCHIG00…
mannosyltransferase activity	0.903001	0.946159	ENSCHIG00000022481(TMTC1)
fatty acid binding	0.903001	0.946159	ENSCHIG00000014068(FABP3)
hexosaminidase activity	0.903001	0.946159	ENSCHIG00000012695(OGA)
oxidoreductase activity, acting on the CH-NH group of donors, NAD or NADP as acceptor	0.903001	0.946159	ENSCHIG00000012042(MTHFD2L)
phosphatidylcholine binding	0.903001	0.946159	ENSCHIG00000021164(PLTP)
NADH dehydrogenase (quinone) activity	0.903001	0.946159	MSTRG.6641(CFDP2)
exoribonuclease activity	0.904889	0.94764	ENSCHIG00000021957(ZC3H12A);ENSCHIG00000023612(NOCT)
RNA methyltransferase activity	0.914706	0.955511	ENSCHIG00000012082(NSUN5);ENSCHIG00000013249(HENMT1);ENSCHIG00000021113(TMT1A);ENSCHIG00000025676(FTSJ3)
NAD+ ADP-ribosyltransferase activity	0.9148	0.955511	ENSCHIG00000018721(TIPARP)
glucosyltransferase activity	0.9148	0.955511	ENSCHIG00000017550(GYS1)
lysine-acetylated histone binding	0.9148	0.955511	ENSCHIG00000016803(ZZZ3)
acetylation-dependent protein binding	0.9148	0.955511	ENSCHIG00000016803(ZZZ3)
ubiquitin-like protein transferase activity	0.921404	0.960803	ENSCHIG00000007153(RNF122);ENSCHIG00000007965(RAD18);ENSCHIG00000009752(BCOR);ENSCHIG00000010114(RNF125);ENSCHIG00000010927(IRF2BPL);ENSCHIG00000012208(BIRC3);ENSCHIG00000012699(JADE2);ENSCHIG00000014083(RNF141);ENSCHIG00000014158(RFWD3);ENSCHIG00000015113(UHRF2);ENSCHIG00000015322(ASB4);ENSCHIG00000015413(PELI2);ENSCHIG00000016592(TRIM47);ENSCHIG00000017234(TRIM36);ENSCHIG00000017583(HECTD2);ENS…
ubiquitin-protein transferase activity	0.922623	0.960803	ENSCHIG00000007153(RNF122);ENSCHIG00000007965(RAD18);ENSCHIG00000009752(BCOR);ENSCHIG00000010114(RNF125);ENSCHIG00000010927(IRF2BPL);ENSCHIG00000012208(BIRC3);ENSCHIG00000012699(JADE2);ENSCHIG00000014083(RNF141);ENSCHIG00000014158(RFWD3);ENSCHIG00000015113(UHRF2);ENSCHIG00000015322(ASB4);ENSCHIG00000015413(PELI2);ENSCHIG00000016592(TRIM47);ENSCHIG00000017234(TRIM36);ENSCHIG00000017583(HECTD2);ENS…
aminoacyl-tRNA ligase activity	0.92337	0.960803	ENSCHIG00000016073(KARS1);ENSCHIG00000024636(SARS2);MSTRG.15382(--)
ligase activity, forming carbon-oxygen bonds	0.92337	0.960803	ENSCHIG00000016073(KARS1);ENSCHIG00000024636(SARS2);MSTRG.15382(--)
NADH dehydrogenase activity	0.925164	0.960803	MSTRG.6641(CFDP2)
NAD(P)H dehydrogenase (quinone) activity	0.925164	0.960803	MSTRG.6641(CFDP2)
proton channel activity	0.925164	0.960803	ENSCHIG00000005085(HVCN1)
phosphotransferase activity, for other substituted phosphate groups	0.925164	0.960803	ENSCHIG00000005654(FKRP)
pre-mRNA binding	0.925164	0.960803	ENSCHIG00000018151(PTBP1)
protein transporter activity	0.925164	0.960803	ENSCHIG00000027146(ATP13A1)
DNA damage sensor activity	0.925164	0.960803	ENSCHIG00000026747(RAD51)
deubiquitinase activity	0.927253	0.962471	ENSCHIG00000011814(OTUD1);ENSCHIG00000019061(UCHL1);ENSCHIG00000021161(USP24);ENSCHIG00000021461(TNFAIP3);ENSCHIG00000021957(ZC3H12A);ENSCHIG00000022760(USP36);ENSCHIG00000025916(USP10)
small molecule sensor activity	0.930499	0.965338	ENSCHIG00000001109(EFHD1);ENSCHIG00000026747(RAD51)
SNAP receptor activity	0.934268	0.965733	ENSCHIG00000016939(STX3)
methyl-CpG binding	0.934268	0.965733	ENSCHIG00000018588(UHRF1)
transaminase activity	0.934268	0.965733	ENSCHIG00000015229(ETNPPL)
steroid dehydrogenase activity, acting on the CH-OH group of donors, NAD or NADP as acceptor	0.934268	0.965733	ENSCHIG00000021082(HSD11B1)
glutamate receptor binding	0.934268	0.965733	ENSCHIG00000022932(SQSTM1)
protein-membrane adaptor activity	0.934268	0.965733	ENSCHIG00000013084(SYNE3)
2 iron, 2 sulfur cluster binding	0.934268	0.965733	ENSCHIG00000017276(XDH)
carbon-carbon lyase activity	0.936333	0.966709	ENSCHIG00000009042(ALDOC);ENSCHIG00000013689(DDC);ENSCHIG00000024646(NPL)
GDP binding	0.936333	0.966709	ENSCHIG00000008651(GEM);ENSCHIG00000016115(RAB27B);ENSCHIG00000023168(RAB29)
omega peptidase activity	0.936666	0.966709	ENSCHIG00000011814(OTUD1);ENSCHIG00000019061(UCHL1);ENSCHIG00000021161(USP24);ENSCHIG00000021461(TNFAIP3);ENSCHIG00000021957(ZC3H12A);ENSCHIG00000022760(USP36);ENSCHIG00000025916(USP10)
rRNA binding	0.938452	0.968052	ENSCHIG00000011028(RPL9);ENSCHIG00000012077(PTCD3);ENSCHIG00000015916(MAP3K20);ENSCHIG00000019471(RCC1L);ENSCHIG00000027227(IMP4)
2-oxoglutarate-dependent dioxygenase activity	0.942025	0.970981	ENSCHIG00000011298(P3H2);ENSCHIG00000016948(EGLN3);ENSCHIG00000026240(KDM6A)
translation initiation factor binding	0.942265	0.970981	ENSCHIG00000000417(EIF4EBP2)
dioxygenase activity	0.943141	0.971382	ENSCHIG00000010279(HPDL);ENSCHIG00000011298(P3H2);ENSCHIG00000016948(EGLN3);ENSCHIG00000021041(CDO1);ENSCHIG00000026240(KDM6A)
thiolester hydrolase activity	0.943786	0.971544	ENSCHIG00000008334(ACOT4);ENSCHIG00000015407(ACOT4)
ligase activity	0.944572	0.971852	ENSCHIG00000000100(ACSL4);ENSCHIG00000011482(ACSBG1);ENSCHIG00000016073(KARS1);ENSCHIG00000017801(ASS1);ENSCHIG00000020615(ACACB);ENSCHIG00000022587(SLC27A3);ENSCHIG00000022654(TTLL6);ENSCHIG00000023954(ACSS2);ENSCHIG00000024636(SARS2);ENSCHIG00000025029(CPS1);ENSCHIG00000025924(LIG1);MSTRG.11686(--);MSTRG.14705(MAOB);MSTRG.15382(--)
guanyl ribonucleotide binding	0.946377	0.972693	ENSCHIG00000000522(AGAP2);ENSCHIG00000001675(RHOU);ENSCHIG00000001865(MX1);ENSCHIG00000001883(EFL1);ENSCHIG00000002435(TUBA4A);ENSCHIG00000007647(AK4);ENSCHIG00000008457(ARL4C);ENSCHIG00000008651(GEM);ENSCHIG00000008760(ARF6);ENSCHIG00000010021(RHOBTB2);ENSCHIG00000010297(MTIF2);ENSCHIG00000010381(STING1);ENSCHIG00000010552(RAB40B);ENSCHIG00000011038(RAB20);ENSCHIG00000011241(GBP5);ENSCHIG0000001…
structural constituent of chromatin	0.946818	0.972693	ENSCHIG00000002921(H1-0);ENSCHIG00000004792(H2AC6);ENSCHIG00000007655(H2BC4);ENSCHIG00000007673(H2BC18);ENSCHIG00000008044(H2AC18);ENSCHIG00000009479(H2BC5);ENSCHIG00000012361(H2AX);ENSCHIG00000022263(H2AC18)
methyltransferase activity	0.948073	0.972693	ENSCHIG00000007371(EZH2);ENSCHIG00000009046(SMYD5);ENSCHIG00000009431(NSD2);ENSCHIG00000010138(SUV39H1);ENSCHIG00000012082(NSUN5);ENSCHIG00000013249(HENMT1);ENSCHIG00000013994(AS3MT);ENSCHIG00000015437(DOT1L);ENSCHIG00000016987(SMYD1);ENSCHIG00000017138(TOMT);ENSCHIG00000017655(PRDM16);ENSCHIG00000021113(TMT1A);ENSCHIG00000023368(PRDM1);ENSCHIG00000023755(--);ENSCHIG00000025005(PRDM12);ENSCHIG000…
ATP-dependent activity, acting on RNA	0.948637	0.972693	ENSCHIG00000014856(PIF1);ENSCHIG00000017011(DHX58);ENSCHIG00000019059(DDX39A);ENSCHIG00000025883(RIGI)
steroid dehydrogenase activity	0.94929	0.972693	ENSCHIG00000021082(HSD11B1)
transferase activity, transferring nitrogenous groups	0.94929	0.972693	ENSCHIG00000015229(ETNPPL)
wide pore channel activity	0.94929	0.972693	ENSCHIG00000026791(GSDME)
quaternary ammonium group binding	0.94929	0.972693	ENSCHIG00000021164(PLTP)
protein folding chaperone	0.952907	0.975898	ENSCHIG00000009693(HSP90B1);ENSCHIG00000010529(HSPA2);ENSCHIG00000017538(HYOU1);ENSCHIG00000025078(HSPA5)
guanyl nucleotide binding	0.955371	0.977509	ENSCHIG00000000522(AGAP2);ENSCHIG00000001675(RHOU);ENSCHIG00000001865(MX1);ENSCHIG00000001883(EFL1);ENSCHIG00000002435(TUBA4A);ENSCHIG00000007647(AK4);ENSCHIG00000008457(ARL4C);ENSCHIG00000008651(GEM);ENSCHIG00000008760(ARF6);ENSCHIG00000010021(RHOBTB2);ENSCHIG00000010297(MTIF2);ENSCHIG00000010381(STING1);ENSCHIG00000010552(RAB40B);ENSCHIG00000011038(RAB20);ENSCHIG00000011241(GBP5);ENSCHIG0000001…
androgen receptor binding	0.95546	0.977509	ENSCHIG00000015635(TCF21)
cis-trans isomerase activity	0.960385	0.982044	ENSCHIG00000000241(PPIF);ENSCHIG00000025133(FKBP1B);MSTRG.14705(MAOB)
miRNA binding	0.96088	0.982046	ENSCHIG00000021957(ZC3H12A)
RNA polymerase II complex binding	0.96564	0.985902	ENSCHIG00000006001(WDR43)
nucleocytoplasmic carrier activity	0.96564	0.985902	ENSCHIG00000011593(KPNA2)
hydrolase activity, acting on carbon-nitrogen (but not peptide) bonds, in linear amides	0.966913	0.986008	ENSCHIG00000015705(ASAH2);ENSCHIG00000021227(CAT);ENSCHIG00000024247(VNN2);ENSCHIG00000025447(ASPA)
transferase activity, transferring one-carbon groups	0.967088	0.986008	ENSCHIG00000007371(EZH2);ENSCHIG00000009046(SMYD5);ENSCHIG00000009431(NSD2);ENSCHIG00000010138(SUV39H1);ENSCHIG00000012082(NSUN5);ENSCHIG00000013249(HENMT1);ENSCHIG00000013994(AS3MT);ENSCHIG00000015437(DOT1L);ENSCHIG00000016987(SMYD1);ENSCHIG00000017138(TOMT);ENSCHIG00000017655(PRDM16);ENSCHIG00000021113(TMT1A);ENSCHIG00000023368(PRDM1);ENSCHIG00000023755(--);ENSCHIG00000025005(PRDM12);ENSCHIG000…
transition metal ion transmembrane transporter activity	0.967227	0.986008	ENSCHIG00000015483(SLC31A2);ENSCHIG00000024048(ATP7B)
GTP binding	0.96964	0.987644	ENSCHIG00000000522(AGAP2);ENSCHIG00000001675(RHOU);ENSCHIG00000001865(MX1);ENSCHIG00000001883(EFL1);ENSCHIG00000002435(TUBA4A);ENSCHIG00000007647(AK4);ENSCHIG00000008457(ARL4C);ENSCHIG00000008651(GEM);ENSCHIG00000008760(ARF6);ENSCHIG00000010021(RHOBTB2);ENSCHIG00000010297(MTIF2);ENSCHIG00000010552(RAB40B);ENSCHIG00000011038(RAB20);ENSCHIG00000011241(GBP5);ENSCHIG00000014150(MX2);ENSCHIG0000001446…
3'-5'-exoribonuclease activity	0.969822	0.987644	ENSCHIG00000023612(NOCT)
molecular carrier activity	0.973172	0.989042	ENSCHIG00000008000(MB);ENSCHIG00000011593(KPNA2);ENSCHIG00000021497(TF)
5'-3' RNA polymerase activity	0.973495	0.989042	MSTRG.14370(--)
RNA polymerase core enzyme binding	0.973495	0.989042	ENSCHIG00000006001(WDR43)
RNA polymerase activity	0.973495	0.989042	MSTRG.14370(--)
RNA polymerase binding	0.973673	0.989042	ENSCHIG00000006001(WDR43);ENSCHIG00000026740(BRCA1)
GTPase activity	0.974911	0.989348	ENSCHIG00000000522(AGAP2);ENSCHIG00000001675(RHOU);ENSCHIG00000001865(MX1);ENSCHIG00000001883(EFL1);ENSCHIG00000008457(ARL4C);ENSCHIG00000008651(GEM);ENSCHIG00000008760(ARF6);ENSCHIG00000010021(RHOBTB2);ENSCHIG00000010297(MTIF2);ENSCHIG00000010552(RAB40B);ENSCHIG00000011038(RAB20);ENSCHIG00000011241(GBP5);ENSCHIG00000012981(TPPP);ENSCHIG00000014150(MX2);ENSCHIG00000014464(RRAD);ENSCHIG00000016115…
S-adenosylmethionine-dependent methyltransferase activity	0.974967	0.989348	ENSCHIG00000007371(EZH2);ENSCHIG00000009046(SMYD5);ENSCHIG00000009431(NSD2);ENSCHIG00000010138(SUV39H1);ENSCHIG00000012082(NSUN5);ENSCHIG00000013249(HENMT1);ENSCHIG00000013994(AS3MT);ENSCHIG00000015437(DOT1L);ENSCHIG00000016987(SMYD1);ENSCHIG00000017138(TOMT);ENSCHIG00000017655(PRDM16);ENSCHIG00000021113(TMT1A);ENSCHIG00000023755(--);ENSCHIG00000025676(FTSJ3);MSTRG.9862(SETMAR)
unfolded protein binding	0.977101	0.99101	ENSCHIG00000009693(HSP90B1);ENSCHIG00000010529(HSPA2);ENSCHIG00000015075(DNAJB11);MSTRG.13484(PET100);MSTRG.15133(TXLNB)
translation regulator activity	0.97903	0.992462	ENSCHIG00000000417(EIF4EBP2);ENSCHIG00000010297(MTIF2);ENSCHIG00000015258(IGF2BP2);ENSCHIG00000016589(EEF1A2);ENSCHIG00000016597(EIF3A);ENSCHIG00000021303(PAIP2B);ENSCHIG00000021908(NEURL1);ENSCHIG00000022316(IGF2BP1);ENSCHIG00000026000(CPEB1)
exoribonuclease activity, producing 5'-phosphomonoesters	0.979554	0.992489	ENSCHIG00000023612(NOCT)
RNA helicase activity	0.980077	0.992514	ENSCHIG00000017011(DHX58);ENSCHIG00000019059(DDX39A);ENSCHIG00000025883(RIGI)
translation elongation factor activity	0.982043	0.993497	ENSCHIG00000016589(EEF1A2)
carboxy-lyase activity	0.982043	0.993497	ENSCHIG00000013689(DDC)
regulatory RNA binding	0.984229	0.995204	ENSCHIG00000021957(ZC3H12A)
phospholipase A2 activity	0.986149	0.996469	ENSCHIG00000026282(PLA2G4A)
peptidyl-prolyl cis-trans isomerase activity	0.986479	0.996469	ENSCHIG00000000241(PPIF);ENSCHIG00000025133(FKBP1B)
ribonucleoprotein complex binding	0.988504	0.997504	ENSCHIG00000001883(EFL1);ENSCHIG00000007371(EZH2);ENSCHIG00000012077(PTCD3);ENSCHIG00000015916(MAP3K20);ENSCHIG00000018334(CKAP5);ENSCHIG00000021957(ZC3H12A);ENSCHIG00000022044(NAA15);ENSCHIG00000025078(HSPA5)
catalytic activity, acting on a tRNA	0.988504	0.997504	ENSCHIG00000010888(DUS4L);ENSCHIG00000011812(DTWD1);ENSCHIG00000016073(KARS1);ENSCHIG00000017066(POP1);ENSCHIG00000021327(DUS3L);ENSCHIG00000024636(SARS2);MSTRG.15382(--);MSTRG.2329(ANKRD26)
hydrolase activity, acting on glycosyl bonds	0.992233	1	ENSCHIG00000000345(ADPRHL1);ENSCHIG00000009157(NEIL3);ENSCHIG00000010436(MAN1A1);ENSCHIG00000011167(MUTYH);ENSCHIG00000012695(OGA);ENSCHIG00000015863(PCNA);ENSCHIG00000017004(MAN1C1);ENSCHIG00000024777(NEIL2)
catalytic activity, acting on RNA	0.996275	1	ENSCHIG00000008074(YBEY);ENSCHIG00000009155(FEN1);ENSCHIG00000010582(RNASE4);ENSCHIG00000010888(DUS4L);ENSCHIG00000011812(DTWD1);ENSCHIG00000012082(NSUN5);ENSCHIG00000013249(HENMT1);ENSCHIG00000014856(PIF1);ENSCHIG00000016073(KARS1);ENSCHIG00000017011(DHX58);ENSCHIG00000017066(POP1);ENSCHIG00000019059(DDX39A);ENSCHIG00000021113(TMT1A);ENSCHIG00000021327(DUS3L);ENSCHIG00000021957(ZC3H12A);ENSCHIG0…
translation regulator activity, nucleic acid binding	0.997397	1	ENSCHIG00000010297(MTIF2);ENSCHIG00000015258(IGF2BP2);ENSCHIG00000016589(EEF1A2);ENSCHIG00000016597(EIF3A);ENSCHIG00000021303(PAIP2B)
signaling receptor activity	0.997578	1	ENSCHIG00000000331(FGFRL1);ENSCHIG00000000474(GRM7);ENSCHIG00000000579(SEMA4D);ENSCHIG00000000602(LPAR4);ENSCHIG00000002096(F2RL2);ENSCHIG00000002786(GPR84);ENSCHIG00000002856(ACKR3);ENSCHIG00000003956(PTH2R);ENSCHIG00000004634(GPR35);ENSCHIG00000005194(PDGFRA);ENSCHIG00000006192(GPR173);ENSCHIG00000006202(GPR146);ENSCHIG00000006486(EDA2R);ENSCHIG00000006724(LTB4R2);ENSCHIG00000007509(ADRB1);ENSC…
molecular transducer activity	0.997578	1	ENSCHIG00000000331(FGFRL1);ENSCHIG00000000474(GRM7);ENSCHIG00000000579(SEMA4D);ENSCHIG00000000602(LPAR4);ENSCHIG00000002096(F2RL2);ENSCHIG00000002786(GPR84);ENSCHIG00000002856(ACKR3);ENSCHIG00000003956(PTH2R);ENSCHIG00000004634(GPR35);ENSCHIG00000005194(PDGFRA);ENSCHIG00000006192(GPR173);ENSCHIG00000006202(GPR146);ENSCHIG00000006486(EDA2R);ENSCHIG00000006724(LTB4R2);ENSCHIG00000007509(ADRB1);ENSC…
translation initiation factor activity	0.997829	1	ENSCHIG00000010297(MTIF2);ENSCHIG00000016597(EIF3A)
nucleic acid binding	0.998771	1	ENSCHIG00000000206(ASXL3);ENSCHIG00000000274(Tbx1);ENSCHIG00000000354(CCAR1);ENSCHIG00000000649(ZCCHC8);ENSCHIG00000000879(SETMAR);ENSCHIG00000002299(FOXD1);ENSCHIG00000002609(RBM38);ENSCHIG00000002921(H1-0);ENSCHIG00000003296(FOSB);ENSCHIG00000003476(DACH1);ENSCHIG00000004508(FUS);ENSCHIG00000004792(H2AC6);ENSCHIG00000005326(PITX1);ENSCHIG00000005401(SMC2);ENSCHIG00000005514(RAVER2);ENSCHIG00000…
tRNA binding	0.999387	1	MSTRG.5872(HAP1)
aspartic-type endopeptidase activity	0.999462	1	ENSCHIG00000024659(PAG-8)
aspartic-type peptidase activity	0.999528	1	ENSCHIG00000024659(PAG-8)
translation factor activity, RNA binding	0.999608	1	ENSCHIG00000010297(MTIF2);ENSCHIG00000016589(EEF1A2);ENSCHIG00000016597(EIF3A)
hydrolase activity, hydrolyzing O-glycosyl compounds	0.999885	1	ENSCHIG00000010436(MAN1A1);ENSCHIG00000012695(OGA);ENSCHIG00000017004(MAN1C1)
transmembrane signaling receptor activity	0.999985	1	ENSCHIG00000000331(FGFRL1);ENSCHIG00000000474(GRM7);ENSCHIG00000000579(SEMA4D);ENSCHIG00000000602(LPAR4);ENSCHIG00000002096(F2RL2);ENSCHIG00000002786(GPR84);ENSCHIG00000002856(ACKR3);ENSCHIG00000003956(PTH2R);ENSCHIG00000004634(GPR35);ENSCHIG00000005194(PDGFRA);ENSCHIG00000006192(GPR173);ENSCHIG00000006202(GPR146);ENSCHIG00000006486(EDA2R);ENSCHIG00000006724(LTB4R2);ENSCHIG00000007509(ADRB1);ENSC…
structural molecule activity	1	1	ENSCHIG00000000437(ANK3);ENSCHIG00000002435(TUBA4A);ENSCHIG00000002492(RPS15A);ENSCHIG00000002921(H1-0);ENSCHIG00000003108(MYL11);ENSCHIG00000003679(Lad1);ENSCHIG00000004293(CLDN4);ENSCHIG00000004792(H2AC6);ENSCHIG00000007655(H2BC4);ENSCHIG00000007673(H2BC18);ENSCHIG00000008044(H2AC18);ENSCHIG00000008491(BVES);ENSCHIG00000008821(Nup62);ENSCHIG00000009479(H2BC5);ENSCHIG00000010903(RPS2);ENSCHIG000…
G protein-coupled receptor activity	1	1	ENSCHIG00000000474(GRM7);ENSCHIG00000000602(LPAR4);ENSCHIG00000002096(F2RL2);ENSCHIG00000002786(GPR84);ENSCHIG00000002856(ACKR3);ENSCHIG00000003956(PTH2R);ENSCHIG00000004634(GPR35);ENSCHIG00000006192(GPR173);ENSCHIG00000006202(GPR146);ENSCHIG00000006724(LTB4R2);ENSCHIG00000007509(ADRB1);ENSCHIG00000007748(CNR1);ENSCHIG00000008163(ACKR4);ENSCHIG00000008260(LTB4R);ENSCHIG00000008675(S1PR1);ENSCHIG0…
molecular_function	1	1	ENSCHIG00000000098(SRPX2);ENSCHIG00000000100(ACSL4);ENSCHIG00000000101(L1CAM);ENSCHIG00000000110(MSS51);ENSCHIG00000000114(LYST);ENSCHIG00000000137(ARHGAP4);ENSCHIG00000000138(ZNF521);ENSCHIG00000000143(YES1);ENSCHIG00000000147(PLAT);ENSCHIG00000000151(CRELD2);ENSCHIG00000000185(PPP2R3B);ENSCHIG00000000188(YPEL1);ENSCHIG00000000189(FAM83H);ENSCHIG00000000206(ASXL3);ENSCHIG00000000212(ADCYAP1);ENS…
RNA binding	1	1	ENSCHIG00000000649(ZCCHC8);ENSCHIG00000002609(RBM38);ENSCHIG00000004508(FUS);ENSCHIG00000005514(RAVER2);ENSCHIG00000006747(ZBP1);ENSCHIG00000007371(EZH2);ENSCHIG00000008730(CCDC9);ENSCHIG00000008780(SLTM);ENSCHIG00000009693(HSP90B1);ENSCHIG00000009882(ZCCHC3);ENSCHIG00000010134(THUMPD1);ENSCHIG00000010297(MTIF2);ENSCHIG00000010903(RPS2);ENSCHIG00000011028(RPL9);ENSCHIG00000011471(PPRC1);ENSCHIG00…
structural constituent of ribosome	1	1	ENSCHIG00000002492(RPS15A);ENSCHIG00000010903(RPS2);ENSCHIG00000011028(RPL9);ENSCHIG00000011047(RPS15A);ENSCHIG00000022304(MRPL37);MSTRG.248(--);MSTRG.6465(RNF228)
