# Supplementary material for: Integrative Transcriptomic and Proteomic Analysis Reveals CaMK4-Mediated Regulation of Proliferation in Goat Skeletal Muscle Satellite Cells
Source: Animals (Basel). 2025 Oct 24;15(21):3083. doi: 10.3390/ani15213083 (PMC12610772; doi:10.3390/ani15213083)
Supplement: Supplementary file 1 [file animals-15-03083-s001.zip › Table S11.xlsx]

## Sheet: Sheet1
Table S11 KEGG enrichment analysis of transcriptomic DEGs upon CaMK4 knockdown in goat MUSCs
Pathway	p-value	adjusted p-value	Genes
Cell cycle	9.35432e-09	3.18047e-06	CDK1,E2F2,Cdc14b,TTK,RBL1,MCM5,PKMYT1,BUB1,CCNB3,ORC1,CCNB2,CDC45,ESPL1,CDC25B,E2F1,PCNA,CDKN1B,BUB1B,CCNB1,WEE1,MCM6,CCNA2,MCM4,SKP2,MCM2,CDKN2D,CDC20,MCM3,DBF4,ABL1,CCNE2,PLK1,CHEK2,CDC25A,CDC25C,CCNE1,MAD2L1,CCND2,CHEK1,STAG2,CDKN2A,CDC7,MCM7,--,--,--
TNF signaling pathway	3.57799e-08	6.08259e-06	NFKB1,IL18R1,NFKBIA,CXCL5,MMP14,MAP3K7,EDN1,BIRC3,IL6,CXCL1,CCL20,PIK3R3,ICAM1,PIK3CA,BCL3,RIPK3,CCL5,TRAF5,RPS6KA5,MLKL,IRF1,PIK3CD,TNFRSF1B,MAP2K1,TNFAIP3,MMP3,PTGS2,CCL2,MAP3K5,CXCL1,NOD2,FOS,CEBPB,CXCL1,CSF1,CSF2,--
Hypertrophic cardiomyopathy	2.13842e-07	2.42354e-05	CACNB2,DES,CACNG1,LAMA2,EDN1,IL6,ITGA6,CACNA1S,ITGB6,PRKAA2,SGCA,--,ITGA3,CACNA1C,TTN,MYH6,ITGA8,TTN,IGF1,ITGA4,TNNC1,MYL2,TNNT2,MYH7,SLC8A1,CACNB1,ITGA7,ATP2A1,RYR2,DMD,DMD,Ttn
Pathways in cancer	6.59861e-07	4.90368e-05	LAMB3,LPAR4,DAPK2,GNAS,PDGFRA,E2F2,ZBTB16,NFKB1,FZD10,VEGFA,HGF,WNT9A,HSP90B1,NFKBIA,FGFR1,LAMA2,TGFBR2,IL5RA,EDN1,BIRC3,IL6,IL6R,FGF10,JAK1,BMP2,ITGA6,BIRC5,MGST2,ESR1,WNT5B,CTNNA2,MECOM,ITGA3,SLC2A1,FGF7,HIF1A,GSTP1,E2F1,PIK3R3,RALGDS,JAG2,ETS1,PPARG,CDKN1B,CTNNA3,PIK3CA,NCOA1,TRAF5,EPAS1,EGLN3,RPS6KA5,LPAR3,GLI2,CCNA2,HES1,CDH1,IFNAR1,RASGRP2,IGF1,SKP2,LPAR6,BDKRB2,EDNRA,NFKB2,BCR,CXCL8,PIK3CD…
MicroRNAs in cancer	7.21129e-07	4.90368e-05	SLC45A3,KIF23,PDGFRA,E2F2,EZH2,SPRY2,NFKB1,VEGFA,SERPINB5,CDCA5,MMP16,ERBB3,CDC25B,E2F1,PIK3R3,CDKN1B,PIK3CA,TNN,SLC7A1,RPS6KA5,EZR,ABCB1,PIK3CD,RASSF1,TNC,NOTCH1,MAP2K1,CD44,ABL1,IGF2BP1,NOTCH2,ABCB1,CCNE2,PTGS2,CDC25A,CDC25C,CCNE1,PDGFRB,CCND2,SOS2,CDKN2A,BRCA1,--,IRS1
Arrhythmogenic right ventricular cardiomyopathy	9.81577e-07	5.56227e-05	CACNB2,DES,ACTN2,CACNG1,LAMA2,ITGA6,CACNA1S,DSP,ITGB6,SGCA,PKP2,CTNNA2,ITGA3,CACNA1C,CTNNA3,ITGA8,ITGA4,DSC2,SLC8A1,CACNB1,ITGA7,ATP2A1,LEF1,CTNNA2,RYR2,DMD,DMD
Dilated cardiomyopathy	1.41328e-06	6.32351e-05	CACNB2,GNAS,ADRB1,DES,CACNG1,LAMA2,ITGA6,CACNA1S,ITGB6,SGCA,--,ITGA3,CACNA1C,TTN,MYH6,ITGA8,TTN,IGF1,ITGA4,TNNC1,MYL2,TNNT2,MYH7,SLC8A1,CACNB1,ADCY2,ITGA7,ATP2A1,ADCY1,ADCY3,RYR2,DMD,DMD,Ttn
IL-17 signaling pathway	1.59613e-06	6.32351e-05	FOSB,NFKB1,HSP90B1,NFKBIA,CXCL5,CCL17,MAP3K7,IKBKE,IL6,MAPK4,CXCL1,IL17RA,CSF3,CCL20,TRAF5,TRAF3IP2,CXCL8,TNFAIP3,MMP3,FOSL1,PTGS2,CCL2,CXCL1,FOS,CEBPB,CXCL1,CSF2,--
Calcium signaling pathway	1.67387e-06	6.32351e-05	PPIF,ATP2B3,GNAS,PDGFRA,LTB4R2,ADRB1,ITPR3,CACNA1G,VEGFA,HGF,TNNC2,NTRK3,Phka2,FGFR1,CAMK4,HRC,ITPKA,FGF10,CACNA1S,ERBB3,RYR1,CASQ2,CACNA1C,FGF7,MYLK,GRIN1,ITPR2,ADORA2B,CACNA1A,HTR2A,ADRA1B,ORAI1,TNNC1,FLT1,BDKRB2,EDNRA,RET,SPHK1,SLC8A1,P2RX7,F2R,PLCD4,NOS2,NTRK2,GDNF,ADCY2,RYR3,ATP2A1,ATP2B1,ADCY1,TPCN2,PDGFRB,FGF5,NOS1,MST1R,ADCY3,SLC25A4,RYR2,FGF22,TPCN1,GRIN2D,FGF7,CACNA1H,--,--
PI3K-Akt signaling pathway	2.01151e-06	6.83912e-05	PPP2R3B,EREG,LAMB3,LPAR4,PDGFRA,NFKB1,VEGFA,HGF,OSMR,NR4A1,HSP90B1,COL6A5,FGFR1,LAMA2,IL6,IL6R,FGF10,JAK1,ITGA6,ERBB3,ITGB6,PRKAA2,SPP1,PPP2R2B,CSF3,COMP,ITGA3,FGF7,PIK3R3,ANGPT1,AREG,CDKN1B,PIK3CA,TNN,THBS2,LPAR3,ITGA8,GYS1,COL6A2,IFNAR1,ANGPT4,COL6A3,TLR4,COL6A6,PKN3,IGF1,NGFR,ANGPT2,ITGA4,LPAR6,FLT1,PIK3CD,IL4R,TNC,IGF2,MAP2K1,IBSP,PIK3R5,STK11,SGK3,F2R,CCNE2,NTRK2,CD19,ITGA7,CCNE1,GNG11,PDGFR…
MAPK signaling pathway	7.11183e-06	0.00021982	EREG,CACNB2,PDGFRA,PTPN5,CACNA1G,NFKB1,VEGFA,HGF,NR4A1,HSPA2,CACNG1,FGFR1,DUSP4,DUSP6,CD14,TGFBR2,DUSP16,MAP3K7,DDIT3,RELB,FGF10,DUSP5,CACNA1S,ERBB3,MECOM,RPS6KA1,CDC25B,CACNA1C,FGF7,MAP3K13,ANGPT1,AREG,MAP3K20,MEF2C,CACNA1A,RPS6KA5,IL1RAP,ANGPT4,RASGRP2,IGF1,NGFR,ANGPT2,FLT1,NFKB2,IGF2,MAP2K1,CACNB1,NTRK2,MAP3K5,PDGFRB,FGF5,KITLG,FOS,SOS2,MAPT,PLA2G4A,MAP3K1,CSF1,FGF22,--,FGF7,CACNA1H,--
Viral protein interaction with cytokine and cytokine receptor	3.03392e-05	0.000859609	ACKR3,TNFRSF10A,ACKR4,IL18R1,CXCL5,CCL17,IL6,IL6R,IL10RA,CXCL1,PF4,CCL20,TNFRSF10A,CCL5,IL20RB,CXCL8,TNFRSF1B,TNFRSF10A,PPBP,CCL2,CXCL1,CXCL1,CSF1,--,--,--,TNFRSF10A,--
Lipid and atherosclerosis	7.16891e-05	0.00187495	ERO1A,TNFRSF10A,ABCG1,NFKB1,HSP90B1,NFKBIA,HSPA2,VAV1,IRF7,CD14,OLR1,MAP3K7,DDIT3,IKBKE,IL6,CXCL1,CYBA,TNFRSF10A,PIK3R3,PPARG,ICAM1,VAV3,PIK3CA,CCL5,TLR4,LDLR,CXCL8,PIK3CD,TICAM1,APOA1,ARHGEF1,TNFRSF10A,MMP3,PYCARD,NLRP3,CCL2,MAP3K5,CXCL1,CD40,HSPA5,FOS,TLR2,CXCL1,RXRG,--,CYP2J2,CYP2J2,--,--,--,TNFRSF10A,--,CYP1A1
ECM-receptor interaction	7.95246e-05	0.00193131	LAMB3,COL6A5,LAMA2,ITGA6,ITGB6,SPP1,COMP,ITGA3,TNN,THBS2,ITGA8,COL6A2,COL6A3,SDC4,COL6A6,ITGA4,TNC,CD44,IBSP,ITGA7,COL4A2,LAMC2,HMMR,COL6A5
Progesterone-mediated oocyte maturation	0.000148093	0.0032962	CDK1,PKMYT1,BUB1,CCNB3,CCNB2,RPS6KA1,CDC25B,PIK3R3,PIK3CA,CCNB1,CCNA2,IGF1,PIK3CD,MAP2K1,PGR,PLK1,ADCY2,CDC25A,AURKA,ADCY1,CDC25C,MAD2L1,KIF22,ADCY3,CPEB1
p53 signaling pathway	0.000161372	0.0032962	CDK1,TNFRSF10A,TP53I3,RRM2,SHISA5,SERPINB5,CCNB2,TNFRSF10A,CCNB1,GTSE1,IGF1,STEAP3,TNFRSF10A,CCNE2,CHEK2,SESN2,IGFBP3,CCNE1,CCND2,CHEK1,SESN3,CDKN2A,--,--,--,TNFRSF10A,--
Chemical carcinogenesis - receptor activation	0.00017153	0.0032962	GNAS,ADRB1,NFKB1,CYP3A24,VEGFA,HSP90B1,KPNA2,IKBKE,FGF10,KLF5,BIRC5,MGST2,CACNA1S,ESR1,RPS6KA1,CACNA1C,FGF7,E2F1,PIK3R3,PIK3CA,CACNA1A,KLF4,AHR,PIK3CD,MAP2K1,AR,PGR,NOTCH2,UGT1A3,ADCY2,VDR,GSTM1,CDC25A,ADCY1,FGF5,FOS,SOS2,ADCY3,RXRG,FGF22,FGF7,--,PAQR7,CYP1A1
Axon guidance	0.000174505	0.0032962	L1CAM,SEMA4D,TRPC4,SLIT3,UNC5C,NGEF,PLXNC1,ROBO2,SEMA6D,RGMA,WNT5B,SSH2,EPHB6,EPHA3,PIK3R3,PIK3CA,BMPR1B,SEMA6A,SEMA3D,PTPN11,SEMA3E,PIK3CD,EFNB2,EPHA7,EPHA1,ABL1,ENAH,EPHB2,SEMA3G,UNC5A,PAK6,PARD6B,SEMA7A,SEMA6B,SLIT2,DPYSL5,RND1,NTN3,BOC,SLIT2,RGS3
DNA replication	0.000198175	0.00353652	POLE,FEN1,MCM5,PCNA,POLA1,MCM6,MCM4,POLD1,MCM2,MCM3,POLA2,POLE2,LIG1,MCM7
Prostate cancer	0.000208031	0.00353652	PLAT,PDGFRA,E2F2,NFKB1,HSP90B1,NFKBIA,FGFR1,ERG,ETV5,GSTP1,E2F1,PIK3R3,CDKN1B,PIK3CA,IGF1,PIK3CD,MAP2K1,AR,MMP3,CCNE2,CCNE1,PDGFRB,LEF1,SOS2,--
Cellular senescence	0.00029906	0.00484192	CDK1,LIN9,E2F2,ITPR3,HLA-A,NFKB1,RBL1,MYBL2,TGFBR2,IL6,CCNB3,CCNB2,E2F1,PIK3R3,ETS1,PIK3CA,CCNB1,ITPR2,CCNA2,HLA-B,TRAF3IP2,CXCL8,PIK3CD,MAP2K1,Patr-A,CCNE2,SQSTM1,CHEK2,CDC25A,IGFBP3,CCNE1,NEIL2,ZFP36L2,CCND2,CHEK1,FOXM1,CDKN2A,SLC25A4,Patr-A
Focal adhesion	0.000420995	0.00650629	LAMB3,MYL11,PDGFRA,VEGFA,HGF,CAV3,COL6A5,LAMA2,VAV1,BIRC3,ITGA6,ITGB6,SPP1,COMP,ITGA3,PIK3R3,MYLK,VAV3,PIK3CA,TNN,THBS2,ITGA8,COL6A2,COL6A3,COL6A6,IGF1,ITGA4,FLT1,MYL2,PIK3CD,TNC,MAP2K1,IBSP,ITGA7,PAK6,PDGFRB,CCND2,SOS2,COL4A2,LAMC2,COL6A5
Regulation of actin cytoskeleton	0.00117918	0.0174314	LPAR4,MYL11,PDGFRA,CYFIP2,NCKAP1L,FGFR1,VAV1,WASF1,TMSB4X,FGF10,ITGA6,ITGB6,SCIN,SSH2,ITGA3,FGF7,PIK3R3,MYLK,VAV3,PIK3CA,ITGA8,EZR,TIAM1,ARHGEF4,ITGA4,BDKRB2,MYL2,PIK3CD,DIAPH3,IQGAP2,GSN,MAP2K1,ARHGEF1,ENAH,F2R,SPATA13,ITGA7,PAK6,PDGFRB,FGF5,SOS2,LPAR2,IQGAP3,FGF22,FGF7,--
Melanoma	0.00142069	0.0201264	PDGFRA,E2F2,HGF,FGFR1,FGF10,FGF7,E2F1,PIK3R3,PIK3CA,CDH1,IGF1,PIK3CD,MAP2K1,PDGFRB,FGF5,CDKN2A,FGF22,FGF7,--
Rap1 signaling pathway	0.00167493	0.0227791	LPAR4,GNAS,PDGFRA,CNR1,P2RY1,VEGFA,HGF,ARAP3,RAPGEF3,FGFR1,VAV1,FGF10,FGF7,PIK3R3,RALGDS,ANGPT1,VAV3,PIK3CA,GRIN1,ADORA2B,LPAR3,TIAM1,CDH1,ANGPT4,RASGRP2,IGF1,NGFR,ANGPT2,FLT1,DOCK4,PIK3CD,MAP2K1,ENAH,F2R,ADCY2,ADCY1,PDGFRB,PARD6B,FGF5,KITLG,ADCY3,LPAR2,CSF1,FGF22,--,FGF7,--
Purine metabolism	0.00181742	0.0237662	PDE4B,AK4,PRPS1,RRM2,PNP,ENTPD2,PNP,ENPP4,PAPSS2,GUCY1A1,GDA,AMPD1,PDE2A,XDH,PDE4D,PDE9A,ENTPD4,PDE6A,IMPDH1,PDE10A,PDE8B,ADCY2,ENTPD3,GMPR,ADCY1,DCK,PDE3A,ADCY3,PDE3A,PDE7B,ADA
C-type lectin receptor signaling pathway	0.00220019	0.0277061	PLK3,ITPR3,NFKB1,NFKBIA,CCL17,IKBKE,IL6,RELB,LSP1,PIK3R3,PIK3CA,BCL3,ITPR2,EGR2,PTPN11,IRF1,NFKB2,PIK3CD,EGR3,PYCARD,NLRP3,PTGS2,--
Amoebiasis	0.00249219	0.0302624	LAMB3,GNAS,NFKB1,CD1D,LAMA2,CD14,C8B,IL6,CXCL1,PIK3R3,PIK3CA,ARG2,TLR4,SERPINB6,CXCL8,PIK3CD,SERPINB6,SERPINB10,NOS2,CXCL1,ADCY1,TLR2,COL4A2,CXCL1,LAMC2,SERPINB6,CSF2,SERPINB6,--
Renin secretion	0.00262089	0.0307277	ADCYAP1,KCNJ2,Clca3a1,GNAS,ADRB1,ITPR3,EDN1,CACNA1S,GUCY1A1,CACNA1C,ITPR2,ORAI1,EDNRA,PTGER4,EDN2,PDE3A,PDE3A,PTGER2
FoxO signaling pathway	0.00291959	0.0316831	AGAP2,PLK3,S1PR1,TGFBR2,IL6,CCNB3,PRKAA2,CCNB2,PIK3R3,CDKN1B,PIK3CA,CCNB1,BNIP3,FOXO6,IGF1,SKP2,CDKN2D,PIK3CD,CAT,MAP2K1,STK11,SGK3,PLK1,PLK4,CCND2,SOS2,--,IRS1
cGMP-PKG signaling pathway	0.00297875	0.0316831	PPIF,ATP2B3,ADRB1,ITPR3,MEF2D,CACNA1S,GUCY1A1,CACNA1C,MYLK,MEF2C,KCNMB1,OPRD1,ITPR2,PDE2A,MYH6,ADRA1B,BDKRB2,EDNRA,MYH7,MAP2K1,NPPC,PIK3R5,SLC8A1,ADCY2,KCNJ8,ATP1B1,ATP2A1,ATP2B1,ADCY1,NEIL2,PDE3A,ADCY3,IRAG1,PDE3A,SLC25A4,IRS1
Human papillomavirus infection	0.00303835	0.0316831	PPP2R3B,LAMB3,MX1,GNAS,HLA-A,NFKB1,FZD10,VEGFA,WNT9A,RBL1,COL6A5,LAMA2,IKBKE,JAK1,ITGA6,LLGL2,ITGB6,MX2,WNT5B,SPP1,PPP2R2B,COMP,ITGA3,E2F1,PIK3R3,CDKN1B,PIK3CA,TNN,THBS2,ISG15,ITGA8,CCNA2,HES1,COL6A2,IFNAR1,COL6A3,COL6A6,ITGA4,HLA-B,IRF1,PIK3CD,TNC,NOTCH1,TICAM1,MAP2K1,IBSP,Patr-A,NOTCH2,CCNE2,LFNG,PTGS2,ITGA7,PTGER4,CCNE1,PDGFRB,PARD6B,CCND2,SOS2,COL4A2,LAMC2,COL6A5,--,Patr-A
Toll-like receptor signaling pathway	0.00310992	0.0316831	NFKB1,NFKBIA,IRF7,CD14,CTSK,MAP3K7,IKBKE,IL6,SPP1,PIK3R3,CD86,PIK3CA,CCL5,IFNAR1,TLR4,CXCL8,PIK3CD,IRF5,TICAM1,MAP2K1,CD40,FOS,TLR2,--
Influenza A	0.00316831	0.0316831	MX1,TNFRSF10A,NFKB1,NFKBIA,IRF7,KPNA2,IKBKE,IL6,JAK1,MX2,TNFRSF10A,PIK3R3,ICAM1,PIK3CA,BoLA-DQB,CCL5,IFNAR1,TLR4,OAS1,CXCL8,PIK3CD,TICAM1,MAP2K1,TNFRSF10A,PYCARD,NLRP3,DNAJC3,CCL2,OAS2,BoLA-DQB,RIGI,SLC25A4,--,--,--,--,--,TNFRSF10A,--
NOD-like receptor signaling pathway	0.00369396	0.0358842	ITPR3,NFKB1,NFKBIA,STING1,GBP5,IRF7,MAP3K7,IKBKE,BIRC3,IL6,JAK1,CXCL1,CYBA,RIPK3,ITPR2,CCL5,TRAF5,TXNIP,IFNAR1,TLR4,OAS1,CXCL8,TICAM1,MFN1,TNFAIP3,P2RX7,PYCARD,NLRP3,CASP4,CCL2,OAS2,CXCL1,MAP1LC3C,NOD2,CXCL1,NLRP6,Pol,--
Breast cancer	0.00395011	0.0373066	E2F2,FZD10,WNT9A,FGFR1,FGF10,ESR1,WNT5B,FGF7,E2F1,PIK3R3,JAG2,PIK3CA,NCOA1,HES1,IGF1,NFKB2,PIK3CD,NOTCH1,MAP2K1,BRCA2,PGR,NOTCH2,FGF5,LEF1,FOS,SOS2,BRCA1,FGF22,FGF7,--
Cytokine-cytokine receptor interaction	0.00452456	0.0415771	ACKR3,--,TNFRSF10A,EDA2R,ACKR4,OSMR,IL18R1,CXCL5,EDA,CCL17,TGFBR2,IL5RA,TNFSF18,IL6,IL6R,IL10RA,BMP2,CXCL1,LIFR,IL17RA,CSF3,PF4,CCL20,TNFRSF10A,CCL5,IL11,IL1RAP,BMPR1B,IFNAR1,IL20RB,NGFR,CXCL16,GDF6,LEP,CXCL8,IL4R,TNFRSF1B,TNFRSF19,TNFRSF10A,MSTN,PPBP,CCL2,TNFSF15,CXCL1,CD40,INHBB,IL1RL2,CXCL1,ACVRL1,CSF1,CSF2,--,--,--,TNFRSF10A,--
Osteoclast differentiation	0.00470331	0.0420822	FOSB,NFKB1,NFKBIA,TGFBR2,CTSK,MAP3K7,CAMK4,SIRPA,RELB,JAK1,ACP5,CYBA,PIK3R3,PPARG,PIK3CA,IFNAR1,NFKB2,PIK3CD,MAP2K1,TEC,FOSL1,SQSTM1,FOS,CSF1,--
Tyrosine metabolism	0.0057458	0.0492773	AOC3,ADH4,DDC,IL4I1,MAOA,TOMT,ADH6,MAOA,ADH4,TH,TYRP1,MAOB
Small cell lung cancer	0.00579733	0.0492773	LAMB3,E2F2,NFKB1,NFKBIA,LAMA2,BIRC3,ITGA6,ITGA3,E2F1,PIK3R3,CDKN1B,PIK3CA,TRAF5,SKP2,PIK3CD,CCNE2,NOS2,PTGS2,CCNE1,COL4A2,LAMC2,RXRG,--
Chronic myeloid leukemia	0.00603532	0.050049	E2F2,NFKB1,NFKBIA,TGFBR2,MECOM,E2F1,PIK3R3,CDKN1B,PIK3CA,PTPN11,BCR,PIK3CD,CTBP2,MAP2K1,ABL1,SOS2,CDKN2A,--,Bcr
Cortisol synthesis and secretion	0.00638108	0.0502953	GNAS,ITPR3,CACNA1G,NR4A1,CACNA1S,CACNA1C,ITPR2,SCARB1,ORAI1,LDLR,PDE8B,ADCY2,ADCY1,ADCY3,CACNA1H
Bladder cancer	0.00641251	0.0502953	DAPK2,E2F2,VEGFA,E2F1,RPS6KA5,CDH1,CXCL8,RASSF1,MAP2K1,HBEGF,CDKN2A
cAMP signaling pathway	0.0065088	0.0502953	ADCYAP1,ATP2B3,GNAS,PDE4B,ADRB1,NFKB1,HTR1B,ARAP3,ABCC4,NFKBIA,RAPGEF3,VAV1,EDN1,CAMK4,NPY1R,CACNA1S,CACNA1C,PIK3R3,VAV3,PIK3CA,GRIN1,ABCC4,PDE4D,TIAM1,ORAI1,EDNRA,PIK3CD,MAP2K1,F2R,PDE10A,ADCY2,ATP1B1,EDN2,ATP2A1,ATP2B1,ADCY1,FOS,PDE3A,ADCY3,PDE3A,GRIN3A,PTGER2,RYR2,GRIN2D
Hematopoietic cell lineage	0.0068396	0.051677	CD34,CD1D,CD9,ANPEP,CD14,IL5RA,IL6,IL6R,ITGA6,Sectm1a,FCER2,CSF3,ITGA3,BoLA-DQB,IL11,CD55,ITGA4,IL4R,CD44,CD19,KITLG,BoLA-DQB,CSF1,CSF2
Ovarian steroidogenesis	0.00741613	0.0548149	GNAS,ACOT4,PGFS,ACOT4,SCARB1,IGF1,LDLR,PTGS2,ADCY2,ADCY1,ADCY3,PLA2G4A,CYP2J2,CYP2J2,CYP1A1
Endocrine resistance	0.0083757	0.0593279	GNAS,E2F2,ESR1,E2F1,PIK3R3,JAG2,CDKN1B,PIK3CA,IGF1,PIK3CD,NOTCH1,MAP2K1,NOTCH2,HBEGF,ADCY2,ADCY1,FOS,SOS2,ADCY3,CDKN2A
Gap junction	0.0083757	0.0593279	CDK1,TUBA4A,GNAS,PDGFRA,ADRB1,ITPR3,GUCY1A1,ITPR2,HTR2A,GJD2,TUBA1B,TUBA1C,TUBAL3,MAP2K1,ADCY2,ADCY1,PDGFRB,SOS2,ADCY3,TUBB3
GnRH secretion	0.00858098	0.0595415	KCNN2,TRPC4,ITPR3,CACNA1G,CACNA1S,SPP1,CACNA1C,PIK3R3,PIK3CA,ITPR2,KCNN4,KCNJ3,PIK3CD,MAP2K1,CACNA1H
Gastric cancer	0.00904194	0.0614852	E2F2,FZD10,HGF,WNT9A,TGFBR2,CDH17,FGF10,WNT5B,CTNNA2,FGF7,E2F1,PIK3R3,CDKN1B,CTNNA3,PIK3CA,CDH1,ABCB1,PIK3CD,MAP2K1,ABCB1,CCNE2,CCNE1,FGF5,LEF1,SOS2,RXRG,CTNNA2,FGF22,FGF7,--
Adrenergic signaling in cardiomyocytes	0.0116301	0.0761238	PPP2R3B,ATP2B3,CACNB2,GNAS,ADRB1,RAPGEF3,CACNG1,CACNA1S,--,PPP2R2B,MYL4,CACNA1C,MYH6,RPS6KA5,ADRA1B,TNNC1,MYL2,TNNT2,MYH7,PIK3R5,SLC8A1,CACNB1,ADCY2,ATP1B1,ATP2A1,ATP2B1,ADCY1,ADCY3,SCN1B,RYR2
Serotonergic synapse	0.0116425	0.0761238	TPH2,GNAS,KCNN2,ITPR3,HTR1B,RAPGEF3,CACNA1S,DDC,MAOA,CACNA1C,ITPR2,CACNA1A,HTR2A,KCNJ3,MAP2K1,GABRB3,MAOA,PTGS2,SLC18A2,GNG11,GABRB2,PLA2G4A,CYP2J2,CYP2J2,MAOB
Aldosterone synthesis and secretion	0.0123213	0.0790421	ATP2B3,GNAS,ITPR3,CACNA1G,NR4A1,CAMK4,NR4A2,CACNA1S,CACNA1C,ITPR2,PDE2A,SCARB1,ORAI1,LDLR,ADCY2,ATP1B1,ATP2B1,ADCY1,DAGLB,ADCY3,CACNA1H
Phospholipase D signaling pathway	0.0147909	0.0931281	GRM7,LPAR4,GNAS,PDGFRA,ARF6,RAPGEF3,AGPAT2,PIK3R3,RALGDS,PIK3CA,AGPAT4,LPAR3,PTPN11,LPAR6,CXCL8,PIK3CD,MAP2K1,PIK3R5,SPHK1,F2R,ADCY2,ADCY1,PDGFRB,KITLG,SOS2,DGKD,ADCY3,LPAR2,PLA2G4A,PLPP2
Proteoglycans in cancer	0.0155813	0.0962833	ANK3,ANK1,ITPR3,TWIST2,FZD10,VEGFA,HGF,WNT9A,CAV3,FGFR1,VAV1,ERBB3,ESR1,WNT5B,TFAP4,HIF1A,PIK3R3,VAV3,PIK3CA,ITPR2,EZR,TIAM1,PLAUR,SDC4,GPC3,TLR4,IGF1,PTPN11,PIK3CD,IGF2,MAP2K1,CD44,ARHGEF1,HBEGF,SOS2,HSPB2,TLR2
Cytosolic DNA-sensing pathway	0.0160459	0.0962833	ZBP1,NFKB1,NFKBIA,STING1,IRF7,IKBKE,POLR3D,IL6,RIPK3,CCL5,POLR3G,CGAS,PYCARD,RIGI,Pol,--
Oocyte meiosis	0.016876	0.0962833	CDK1,ITPR3,PKMYT1,BUB1,CCNB2,ESPL1,RPS6KA1,CCNB1,ITPR2,IGF1,CDC20,MAP2K1,AR,PGR,STAG3,CCNE2,PLK1,ADCY2,AURKA,ADCY1,CDC25C,CCNE1,MAD2L1,ADCY3,CPEB1,FBXO5
Insulin resistance	0.0171505	0.0962833	NFKB1,PPP1R3A,NFKBIA,PYGM,IL6,PPP1R3D,OGA,PRKAA2,RPS6KA1,SLC2A1,PIK3R3,PIK3CA,GYS1,PTPN11,PIK3CD,TRIB3,ACACB,SLC27A3,PPP1R3C,CPT1B,--,IRS1
Cushing syndrome	0.0171559	0.0962833	GNAS,E2F2,ITPR3,CACNA1G,FZD10,WNT9A,NR4A1,CACNA1S,WNT5B,CACNA1C,E2F1,CDKN1B,ITPR2,SCARB1,ORAI1,AHR,LDLR,MAP2K1,CCNE2,PDE8B,ADCY2,RASD1,ADCY1,CCNE1,LEF1,ADCY3,CDKN2A,CACNA1H
Apoptosis	0.0172527	0.0962833	TUBA4A,TNFRSF10A,ITPR3,NFKB1,NFKBIA,CTSK,DDIT3,BIRC3,BIRC5,LMNB2,LMNB1,TNFRSF10A,PIK3R3,PIK3CA,ITPR2,TUBA1B,TUBA1C,TUBAL3,PIK3CD,MAP2K1,TNFRSF10A,MAP3K5,Septin4,FOS,CTSH,--,--,--,--,TNFRSF10A,--
Transcriptional misregulation in cancer	0.0175085	0.0962833	PLAT,SLC45A3,FUS,ZBTB16,NFKB1,NSD2,PTCRA,DUSP6,CD14,TGFBR2,ERG,DDIT3,ETV1,BIRC3,IL6,ETV5,DOT1L,FLI1,PPARG,CDKN1B,CD86,MEF2C,MPO,CCNA2,MYCN,IGF1,MLF1,NGFR,FLT1,BCL11B,CXCL8,NR4A3,MMP3,PAX3,ETV4,CD40,IGFBP3,CCND2,CEBPB,PROM1,KDM6A,RXRG,CSF2
Cardiac muscle contraction	0.0175575	0.0962833	CACNB2,CACNG1,HRC,CACNA1S,CASQ2,--,MYL4,CACNA1C,COX4I2,COX6C,MYH6,UQCRB,TNNC1,MYL2,TNNT2,MYH7,SLC8A1,CACNB1,ATP1B1,ATP2A1,RYR2,MT-CO3,MT-CO1
Central carbon metabolism in cancer	0.0180523	0.0974249	PDGFRA,NTRK3,FGFR1,HK2,SLC16A3,SLC2A1,HIF1A,PIK3R3,PIK3CA,SLC7A5,PIK3CD,SLC1A5,MAP2K1,RET,PDGFRB,PFKP
Circadian entrainment	0.0188168	0.0999641	ADCYAP1,GNAS,ITPR3,CACNA1G,PER1,RYR1,GUCY1A1,CACNA1C,GRIN1,RPS6KA5,KCNJ3,ADCY2,RASD1,RYR3,ADCY1,GNG11,FOS,NOS1,ADCY3,RYR2,GRIN2D,CACNA1H
Glycosphingolipid biosynthesis - lacto and neolacto series	0.0196953	0.101666	B3GALT2,GCNT2,ST3GAL6,B3galnt1,Gcnt2,FUT1,A4GALT,B4GALT1
HIF-1 signaling pathway	0.0197352	0.101666	NFKB1,ALDOC,VEGFA,EDN1,IL6,HK2,IL6R,SLC2A1,HIF1A,PIK3R3,ANGPT1,CDKN1B,PIK3CA,ICA,EGLN3,ANGPT4,TLR4,IGF1,ANGPT2,FLT1,PIK3CD,MAP2K1,TF,NOS2,PFKP
Human T-cell leukemia virus 1 infection	0.0229091	0.116255	E2F2,HLA-A,NFKB1,NFKBIA,TGFBR2,IL6,RELB,JAK1,CCNB2,ESPL1,ETS2,KAT5,SLC2A1,E2F1,PIK3R3,ETS1,ICAM1,BUB1B,PIK3CA,BoLA-DQB,CCNA2,EGR2,HLA-B,NFKB2,CDC20,PIK3CD,MAP2K1,Patr-A,CCNE2,FOSL1,ADCY2,CHEK2,CD40,ADCY1,CCNE1,MAD2L1,CCND2,CHEK1,FOS,BoLA-DQB,ADCY3,CDKN2A,MAP3K1,SLC25A4,CSF2,--,Patr-A
Cocaine addiction	0.0240897	0.120448	FOSB,GNAS,NFKB1,DDC,MAOA,GRIN1,MAOA,SLC18A2,TH,GRIN3A,GRIN2D,MAOB
Type II diabetes mellitus	0.0246967	0.121694	CACNA1G,HK2,ABCC8,CACNA1C,PIK3R3,PIK3CA,CACNA1A,PIK3CD,SOCS2,--,IRS1
Parathyroid hormone synthesis, secretion and action	0.02644	0.128119	GNAS,PDE4B,ITPR3,MEF2D,FGFR1,MMP14,NR4A2,MAFB,MMP16,MEF2C,ITPR2,PDE4D,MAP2K1,ARHGEF1,HBEGF,ADCY2,VDR,ADCY1,FOS,ADCY3,RXRG
Adipocytokine signaling pathway	0.0267543	0.128119	ACSL4,NFKB1,NFKBIA,ACSBG1,PRKAA2,SLC2A1,PTPN11,LEP,TNFRSF1B,ACACB,STK11,CPT1B,RXRG,--,IRS1
Acute myeloid leukemia	0.0282844	0.133565	ZBTB16,NFKB1,DUSP6,CD14,PIK3R3,PIK3CA,MPO,CCNA2,PIK3CD,MAP2K1,LEF1,SOS2,CSF2,--
Fluid shear stress and atherosclerosis	0.0292075	0.136035	PLAT,NFKB1,VEGFA,HSP90B1,CAV3,THBD,MAP3K7,EDN1,MGST2,CYBA,PRKAA2,GSTP1,PIK3R3,ICAM1,PIK3CA,MEF2C,BMPR1B,ASS1,SDC4,PIK3CD,NPPC,SQSTM1,CCL2,GSTM1,MAP3K5,FOS,--
Kaposi sarcoma-associated herpesvirus infection	0.0300334	0.137991	E2F2,ITPR3,HLA-A,NFKB1,VEGFA,NFKBIA,IRF7,IKBKE,IL6,JAK1,CXCL1,PREX1,HIF1A,E2F1,PIK3R3,ICAM1,CD86,PIK3CA,ITPR2,IFNAR1,ANGPT2,HLA-B,CXCL8,PIK3CD,RCAN1,TICAM1,MAP2K1,PIK3R5,Patr-A,PTGS2,CXCL1,MAP1LC3C,GNG11,LEF1,FOS,CXCL1,CSF2,--,Patr-A
Complement and coagulation cascades	0.0320837	0.145446	PLAT,F2RL2,THBD,C8B,C2,C5AR1,MASP1,CD55,SERPINB2,PLAUR,BDKRB2,CFH,CD46,SERPINB2,F2R,CFB,CFH
Arginine biosynthesis	0.0373475	0.167081	ASL,ARG2,ASS1,NOS2,CPS1,NOS1
Oxytocin signaling pathway	0.0386585	0.1707	CACNB2,KCNJ2,GNAS,ITPR3,CACNG1,CAMK4,CACNA1S,RYR1,PRKAA2,GUCY1A1,CACNA1C,MYLK,MEF2C,ITPR2,KCNJ3,RCAN1,MAP2K1,PIK3R5,CACNB1,PTGS2,ADCY2,RYR3,ADCY1,FOS,ADCY3,PLA2G4A,RYR2
Inflammatory mediator regulation of TRP channels	0.0399844	0.174253	GNAS,ITPR3,PIK3R3,PIK3CA,ITPR2,HTR2A,IL1RAP,IGF1,BDKRB2,PIK3CD,ADCY2,PTGER4,ADCY1,TRPV1,ADCY3,PLA2G4A,F2RL1,PTGER2,CYP2J2,CYP2J2
Apelin signaling pathway	0.0408058	0.174253	PLAT,ITPR3,MEF2D,CAMK4,RYR1,PRKAA2,SPP1,MYL4,MYLK,MEF2C,ITPR2,ACTA2,CDH1,MYL2,MAP2K1,PIK3R5,SPHK1,SLC8A1,NOS2,ADCY2,RYR3,MAP1LC3C,ADCY1,GNG11,NOS1,ADCY3,RYR2,PIK3R4
Neuroactive ligand-receptor interaction	0.0410008	0.174253	ADCYAP1,GRM7,LPAR4,F2RL2,PTH2R,GPR35,LTB4R2,ADRB1,CNR1,LTB4R,S1PR1,HTR1B,P2RY1,GLRA3,EDN1,CALCRL,NPY1R,NMU,RXFP4,S1PR5,CHRNG,PMCH,GRID1,GRIN1,C5AR1,OPRD1,ADORA2B,HTR2A,LPAR3,GABRG1,ADRA1B,NPY4R2,LPAR6,LEP,BDKRB2,EDNRA,CHRND,GABRB3,S1PR3,P2RX7,F2R,ADM,PTGER4,EDN2,Rxfp3,GAL,GABRB2,TRPV1,PTGDR,NPY5R,LPAR2,F2RL1,GRIN3A,PTGER2,GRIN2D
Rheumatoid arthritis	0.0422836	0.177487	VEGFA,CXCL5,CTSK,IL6,CXCL1,ACP5,CCL20,ANGPT1,ICAM1,CD86,BoLA-DQB,CCL5,IL11,TLR4,FLT1,CXCL8,MMP3,CCL2,CXCL1,FOS,BoLA-DQB,TLR2,CXCL1,CSF1,CSF2
Regulation of lipolysis in adipocytes	0.0445849	0.184864	GNAS,ADRB1,NPY1R,PIK3R3,PIK3CA,PIK3CD,PTGS2,ADCY2,PLAAT3,ADCY1,ADCY3,IRS1
Chemokine signaling pathway	0.0458833	0.186626	NFKB1,NFKBIA,CXCL5,VAV1,CCL17,CXCL1,PREX1,PF4,CCL20,PIK3R3,VAV3,PIK3CA,CCL5,TIAM1,RASGRP2,CXCL16,CXCL8,PIK3CD,ELMO1,MAP2K1,PIK3R5,GRK4,ADCY2,PPBP,CCL2,CXCL1,ADCY1,GNG11,SOS2,ADCY3,CXCL1,--
Herpes simplex virus 1 infection	0.0461077	0.186626	HCFC1,HLA-A,NFKB1,ZNF41,NFKBIA,STING1,IRF7,MAP3K7,IKBKE,ZNF211,BIRC3,IL6,ZNF140,JAK1,ZNF200,ZNF764,Bst2,PIK3R3,PIK3CA,BoLA-DQB,CCL5,TRAF5,ZNF570,ZNF304,ZNF382,IFNAR1,ZNF23,CGAS,PTPN11,ZNF736,HLA-B,OAS1,PIK3CD,TICAM1,Patr-A,ZNF641,CCL2,OAS2,ZNF177,ZNF420,ZNF114,BoLA-DQB,RIGI,TLR2,ZNF607,ZNF211,--,--,--,--,F52C9.6,--,--,--,--,--,--,--,--,Pol,--,Pol,--,ZNF549,--,--,pol,--,--,--,Patr-A,--,--,--,--
Renal cell carcinoma	0.0481469	0.191068	VEGFA,HGF,SLC2A1,HIF1A,PIK3R3,ETS1,PIK3CA,EPAS1,EGLN3,PTPN11,PIK3CD,MAP2K1,PAK6,SOS2
Thyroid hormone synthesis	0.0492532	0.191068	GNAS,ITPR3,DUOX1,HSP90B1,ITPR2,GPX1,PDIA4,GPX3,ADCY2,ATP1B1,ADCY1,HSPA5,ADCY3,SLC26A4,TG
Hepatitis B	0.0496066	0.191068	E2F2,NFKB1,NFKBIA,IRF7,TGFBR2,MAP3K7,IKBKE,IL6,JAK1,BIRC5,E2F1,PIK3R3,PCNA,PIK3CA,CCNA2,IFNAR1,TLR4,EGR2,CXCL8,PIK3CD,TICAM1,MAP2K1,EGR3,CCNE2,CCNE1,FOS,SOS2,RIGI,TLR2,MAP3K1,--
Drug metabolism - other enzymes	0.0500148	0.191068	RRM2,MGST2,GSTP1,Ces1d,TK1,XDH,MPO,IMPDH1,UGT1A3,GSTM1,DPYS,CES1,CDA,--,Ces1d,CES1
Legionellosis	0.0500148	0.191068	NFKB1,NFKBIA,HSPA2,CD14,IL6,CXCL1,EEF1A2,BNIP3,TLR4,CLK4,NFKB2,CXCL8,PYCARD,CXCL1,TLR2,CXCL1
Epithelial cell signaling in Helicobacter pylori infection	0.0519464	0.196124	JAM2,PTPN11,CSK,CXCL1,--
Amphetamine addiction	0.0530567	0.196124	FOSB,GNAS,CAMK4,DDC,MAOA,CACNA1C,GRIN1,MAOA,SLC18A2,FOS,TH,GRIN3A,GRIN2D,MAOB
Cholesterol metabolism	0.0530687	0.196124	LDLRAP1,LIPG,SCARB1,LDLR,PLTP,APOA1,APOE,ANGPTL4,OSBPL5,MYLIP,LPL
Cholinergic synapse	0.0542487	0.198328	KCNJ2,ITPR3,CAMK4,CACNA1S,KCNQ4,CACNA1C,PIK3R3,PIK3CA,ITPR2,CACNA1A,KCNQ5,KCNJ3,ACHE,PIK3CD,MAP2K1,PIK3R5,ADCY2,ADCY1,GNG11,FOS,ADCY3
Vascular smooth muscle contraction	0.0552808	0.199952	GNAS,ITPR3,ACTG2,EDN1,CALCRL,CACNA1S,GUCY1A1,CACNA1C,MYLK,KCNMB1,ITPR2,ADORA2B,ACTA2,ADRA1B,EDNRA,MAP2K1,NPPC,ARHGEF1,ADM,ADCY2,EDN2,ADCY1,ADCY3,IRAG1,PLA2G4A
Morphine addiction	0.0592487	0.212048	GNAS,PDE4B,CACNA1A,PDE2A,PDE4D,GABRG1,KCNJ3,GABRB3,GRK4,PDE10A,PDE8B,ADCY2,ADCY1,GNG11,GABRB2,PDE3A,ADCY3,PDE3A,PDE7B
Base excision repair	0.0623831	0.22094	POLE,FEN1,NEIL3,MUTYH,PCNA,POLD1,POLE2,LIG1
Cell adhesion molecules	0.0641043	0.221947	L1CAM,OCLN,CLDN4,CD34,CDH4,NLGN4X,HLA-A,PDCD1,CDH3,NFASC,ITGA6,PTPRM,JAM2,ICAM1,CD86,BoLA-DQB,CNTN1,ITGA8,CNTN2,CDH1,SDC4,ITGA4,HLA-B,ICAM2,Patr-A,ALCAM,CD40,PVR,BoLA-DQB,VCAN,ICAM2,Patr-A
Pancreatic cancer	0.0644209	0.221947	E2F2,NFKB1,VEGFA,TGFBR2,JAK1,E2F1,PIK3R3,RALGDS,PIK3CA,PIK3CD,MAP2K1,BRCA2,CDKN2A,RAD51,--
Longevity regulating pathway	0.0646258	0.221947	NFKB1,CAMK4,PRKAA2,PIK3R3,PPARG,PIK3CA,IGF1,PIK3CD,CAT,STK11,ADCY2,SESN2,ADCY1,SESN3,ADCY3,IRS1
Phenylalanine metabolism	0.0655065	0.222722	AOC3,DDC,IL4I1,MAOA,MAOA,MAOB
Insulin secretion	0.0700774	0.234858	ADCYAP1,GNAS,KCNN2,ITPR3,CACNA1S,ABCC8,CACNA1C,SLC2A1,KCNMB1,TRPM4,KCNN4,ADCY2,ATP1B1,ADCY1,ADCY3,RYR2
Ras signaling pathway	0.0704575	0.234858	PDGFRA,NFKB1,ARF6,VEGFA,HGF,FGFR1,ABL2,FGF10,ETS2,FGF7,PIK3R3,RALGDS,ETS1,ANGPT1,PIK3CA,GRIN1,TIAM1,ANGPT4,RASGRP2,IGF1,NGFR,ANGPT2,PTPN11,FLT1,PIK3CD,RASSF1,IGF2,MAP2K1,ABL1,NTRK2,PAK6,PLAAT3,GNG11,PDGFRB,FGF5,KITLG,SOS2,PLA2G4A,CSF1,FGF22,--,FGF7,--
EGFR tyrosine kinase inhibitor resistance	0.0758275	0.250304	PDGFRA,VEGFA,HGF,IL6,IL6R,JAK1,ERBB3,GAS6,PIK3R3,PIK3CA,IGF1,PIK3CD,AXL,MAP2K1,PDGFRB,SOS2
Tryptophan metabolism	0.0789062	0.257962	TPH2,DDC,IL4I1,MAOA,ACAT1,CAT,AANAT,MAOA,MAOB,CYP1A1
Epstein-Barr virus infection	0.0800993	0.259369	E2F2,HLA-A,NFKB1,NCOR2,NFKBIA,IRF7,MAP3K7,IKBKE,IL6,RELB,JAK1,FCER2,E2F1,PIK3R3,ICAM1,CDKN1B,PIK3CA,BoLA-DQB,TRAF5,ISG15,CCNA2,HES1,IFNAR1,SKP2,HLA-B,OAS1,NFKB2,PIK3CD,TNFAIP3,CD44,Patr-A,CCNE2,CD19,OAS2,ENTPD3,CD40,CCNE1,CCND2,BoLA-DQB,RIGI,TLR2,--,Patr-A
Choline metabolism in cancer	0.0810872	0.260091	PDGFRA,WASF1,HIF1A,PIK3R3,RALGDS,PIK3CA,PIK3CD,MAP2K1,SLC22A5,PDGFRB,FOS,SOS2,DGKD,SLC44A3,PLA2G4A,SLC44A5,PLPP2
Biosynthesis of unsaturated fatty acids	0.0855757	0.271923	ELOVL7,ACOT4,ACOT4,FADS2,HACD2,ELOVL6,--
Toxoplasmosis	0.0869457	0.273718	PPIF,LAMB3,NFKB1,NFKBIA,HSPA2,LAMA2,MAP3K7,BIRC3,JAK1,IL10RA,ITGA6,BoLA-DQB,TLR4,LDLR,PIK3R5,NOS2,CD40,BoLA-DQB,TLR2,LAMC2,--
Arginine and proline metabolism	0.0890597	0.277801	MAOA,SAT1,ARG2,CKB,CKMT2,MAOA,NOS2,CKM,NOS1,SMOX,MAOB
Thyroid hormone signaling pathway	0.0924898	0.285878	ESR1,SLC2A1,HIF1A,PIK3R3,PIK3CA,NCOA1,MYH6,PIK3CD,NOTCH1,MYH7,RCAN1,MAP2K1,NOTCH2,PLCD4,ATP1B1,SLC16A10,ATP2A1,NEIL2,PFKP,RXRG,MED12
Longevity regulating pathway - multiple species	0.0979969	0.300171	EIF4EBP2,HSPA2,PRKAA2,PIK3R3,PIK3CA,IGF1,PIK3CD,CAT,ADCY2,ADCY1,ADCY3,IRS1
Relaxin signaling pathway	0.0992709	0.301358	GNAS,NFKB1,VEGFA,NFKBIA,TGFBR2,EDN1,RXFP4,PIK3R3,PIK3CA,ACTA2,PIK3CD,MAP2K1,NOS2,ADCY2,ADCY1,Rxfp3,GNG11,FOS,NOS1,SOS2,ADCY3,COL4A2,--
Aldosterone-regulated sodium reabsorption	0.102115	0.305087	PIK3R3,PIK3CA,IGF1,PIK3CD,NR3C2,ATP1B1,NR3C2,IRS1
NF-kappa B signaling pathway	0.102294	0.305087	EDA2R,NFKB1,NFKBIA,EDA,CD14,MAP3K7,BIRC3,RELB,CXCL1,ICAM1,TRAF5,TLR4,NFKB2,CXCL8,CARD11,TICAM1,TNFAIP3,PTGS2,CXCL1,CD40,RIGI,CXCL1,Pol,--
Pertussis	0.105886	0.311191	NFKB1,CXCL5,CD14,IL6,C2,TLR4,IRF1,CXCL8,TICAM1,NOS2,PYCARD,NLRP3,FOS
Drug metabolism - cytochrome P450	0.106602	0.311191	ADH4,MGST2,FMO5,MAOA,GSTP1,ADH6,GSTK1,MAOA,UGT1A3,GSTM1,ADH4,MAOB
TGF-beta signaling pathway	0.107086	0.311191	NOG,RBL1,HJV,PITX2,TGFBR2,THSD4,BMP2,RGMA,BAMBI,FST,BMPR1B,GDF6,RGMB,LTBP1,INHBB,FMOD,SMURF2
Circadian rhythm	0.109993	0.31693	BMAL1,PER1,PRKAA2,NR1D1,NPAS2,BHLHE41,RORA
Neurotrophin signaling pathway	0.113277	0.32365	NFKB1,NFKBIA,NTRK3,CAMK4,RPS6KA1,PIK3R3,PIK3CA,RPS6KA5,NGFR,PTPN11,PIK3CD,MAP2K1,IRAK2,ABL1,NTRK2,MAP3K5,SOS2,MAP3K1,--,IRS1
Leukocyte transendothelial migration	0.11611	0.32626	OCLN,MYL11,CLDN4,RAPGEF3,VAV1,CYBA,CTNNA2,JAM2,PIK3R3,ICAM1,VAV3,CTNNA3,PIK3CA,EZR,PTPN11,ITGA4,MYL2,PIK3CD,CTNNA2
Growth hormone synthesis, secretion and action	0.11611	0.32626	GNAS,ITPR3,CACNA1S,CACNA1C,PIK3R3,PIK3CA,ITPR2,IGF1,PIK3CD,MAP2K1,ADCY2,IGFBP3,ADCY1,FOS,SOS2,ADCY3,MAP3K1,SOCS2,IRS1
Polyketide sugar unit biosynthesis	0.117749	0.328152	TGDS
Nitrogen metabolism	0.125498	0.34228	CA3,CA2,CA13,CA1,CPS1
Axon regeneration	0.125498	0.34228	KIF24,MAP3K9,KIF2C,SLIT2,RAPH1
Estrogen signaling pathway	0.126845	0.34228	GNAS,ITPR3,HSP90B1,HSPA2,EBAG9,ESR1,Krt14,PIK3R3,PIK3CA,ITPR2,NCOA1,KCNJ3,PIK3CD,MAP2K1,PGR,HBEGF,ADCY2,KRT18,ADCY1,FOS,SOS2,ADCY3
Protein digestion and absorption	0.126845	0.34228	CPB1,COL6A5,COL6A2,KCNN4,COL6A3,COL6A6,COL12A1,SLC1A5,DPP4,SLC9A3,SLC8A1,KCNK5,ATP1B1,SLC3A1,SLC16A10,COL8A2,PAG-8,COL5A3,COL4A2,COL15A1,COL27A1,COL6A5
Adherens junction	0.132645	0.355112	YES1,FGFR1,TGFBR2,MAP3K7,WASF1,CTNNA2,PTPRM,CTNNA3,CDH1,LEF1,NECTIN4,SSX2IP,CTNNA2
Bile secretion	0.150187	0.397852	GNAS,KCNN2,ABCC4,ABCC3,SLC2A1,CA2,ABCC4,SCARB1,LDLR,ABCB1,SLC9A3,ABCB1,UGT1A3,ADCY2,ATP1B1,ADCY1,ADCY3,--
Necroptosis	0.15095	0.397852	H2AC6,TNFRSF10A,CHMP4C,ZBP1,H2AC18,PYGM,BIRC3,H2AX,JAK1,TNFRSF10A,RIPK3,TRAF5,SPATA2L,IFNAR1,TLR4,MLKL,TICAM1,TNFAIP3,H2AC18,TNFRSF10A,SQSTM1,PYCARD,NLRP3,PLA2G4A,SLC25A4,--,--,--,TNFRSF10A,--
Prolactin signaling pathway	0.152386	0.398547	SOCS5,NFKB1,ESR1,PIK3R3,PIK3CA,IRF1,PIK3CD,MAP2K1,CCND2,FOS,SOS2,TH,SOCS2
Fanconi anemia pathway	0.165351	0.429156	FANCI,FANCA,BLM,BRIP1,HES1,BRCA2,FANCD2,BRCA1,RAD51
PPAR signaling pathway	0.168687	0.434496	ACSL4,PLIN4,ACSBG1,OLR1,PLIN2,FABP3,FADS2,PPARG,PLTP,APOA1,CPT1B,ANGPTL4,LPL,RXRG
Sphingolipid signaling pathway	0.170747	0.436496	PPP2R3B,SPTLC3,NFKB1,S1PR1,S1PR5,PPP2R2B,ASAH2,PIK3R3,PIK3CA,OPRD1,BDKRB2,PIK3CD,SGPP1,MAP2K1,SPHK1,SPTLC2,S1PR3,SMPD2,MAP3K5
Endometrial cancer	0.175317	0.444835	CTNNA2,PIK3R3,CTNNA3,PIK3CA,CDH1,PIK3CD,MAP2K1,LEF1,SOS2,CTNNA2
Phosphatidylinositol signaling system	0.17822	0.446344	MTMR7,ITPR3,CDS1,ITPKA,PIK3R3,PIK3CA,ITPR2,ITPK1,INPP4B,PIK3CD,IP6K3,PLCD4,IMPA2,DGKD,--,MTMR8
Non-small cell lung cancer	0.178538	0.446344	E2F2,HGF,E2F1,PIK3R3,PIK3CA,PIK3CD,RASSF1,MAP2K1,RET,SOS2,CDKN2A,RXRG
Vitamin digestion and absorption	0.184296	0.457377	SLC23A1,FOLH1,SCARB1,APOA1,SLC19A1
Salivary secretion	0.188138	0.458452	ATP2B3,GNAS,ADRB1,ITPR3,DMBT1,GUCY1A1,ITPR2,KCNN4,ADRA1B,ADCY2,ATP1B1,RYR3,ATP2B1,ADCY1,NOS1,ADCY3
Human cytomegalovirus infection	0.18901	0.458452	GNAS,PDGFRA,E2F2,ITPR3,HLA-A,NFKB1,VEGFA,NFKBIA,STING1,IL6,IL6R,JAK1,IL10RA,E2F1,PIK3R3,PIK3CA,ITPR2,CCL5,TRAF5,CGAS,HLA-B,CXCL8,PIK3CD,MAP2K1,Patr-A,ARHGEF1,PTGS2,ADCY2,CCL2,PTGER4,ADCY1,GNG11,SOS2,ADCY3,CDKN2A,PTGER2,--,Patr-A
Platinum drug resistance	0.189939	0.458452	XPA,BIRC3,TOP2A,BIRC5,MGST2,GSTP1,PIK3R3,PIK3CA,PIK3CD,GSTM1,ATP7B,MAP3K5,CDKN2A,BRCA1
Salmonella infection	0.190123	0.458452	TUBA4A,MYL11,TNFRSF10A,CYFIP2,NFKB1,ARF6,HSP90B1,NCKAP1L,NFKBIA,CD14,MAP3K7,BIRC3,IL6,ARHGEF26,AHNAK,TNFRSF10A,PIK3CA,RIPK3,S100A10,TUBA1B,TLR4,TUBA1C,MLKL,TUBAL3,MYL2,CXCL8,PIK3CD,ELMO1,MAP2K1,TNFRSF10A,PYCARD,NLRP3,CASP4,LEF1,FOS,TLR2,TUBB3,--,--,--,--,TNFRSF10A,--
B cell receptor signaling pathway	0.196136	0.463219	NFKB1,NFKBIA,VAV1,PIK3R3,VAV3,PIK3CA,PIK3CD,CARD11,MAP2K1,CD19,FOS,SOS2,--
Malaria	0.196136	0.463219	HGF,KLRB1,IL6,CSF3,COMP,ICAM1,THBS2,TLR4,CXCL8,GYPC,CCL2,CD40,TLR2
Retinol metabolism	0.196187	0.463219	DHRS3,CYP3A24,ADH4,ALDH1A1,RDH13,ADH6,ALDH1A3,UGT1A3,ADH4,CYP26B1,CYP1A1
MAPK signaling pathway - fly	0.201867	0.471723	DUOX1,TBX2,ROS1,MAP3K9,CNKSR2,PTPN11,PROX1
Glioma	0.202563	0.471723	PDGFRA,E2F2,CAMK4,E2F1,PIK3R3,PIK3CA,IGF1,PIK3CD,MAP2K1,PDGFRB,SOS2,CDKN2A
Glycosaminoglycan biosynthesis - heparan sulfate / heparin	0.205806	0.476014	Hs6st2,EXT1,EXTL1,Hs6st2,XYLT1
ErbB signaling pathway	0.207896	0.4776	EREG,ABL2,ERBB3,PIK3R3,AREG,CDKN1B,PIK3CA,PIK3CD,MAP2K1,ABL1,HBEGF,PAK6,SOS2
Inositol phosphate metabolism	0.215086	0.490801	MTMR7,ITPKA,PIK3CA,ITPK1,INPP4B,PIK3CD,PLCD4,IMPA2,ISYNA1,INPP5J,--,MTMR8
AMPK signaling pathway	0.216753	0.491308	PPP2R3B,MAP3K7,PRKAA2,PPP2R2B,PIK3R3,PFKFB4,PPARG,PIK3CA,FBP2,GYS1,CCNA2,IGF1,LEP,PIK3CD,ACACB,STK11,CPT1B,PFKP,IRS1
Nicotine addiction	0.219473	0.494177	GRIN1,CACNA1A,GABRG1,GABRB3,GABRB2,GRIN3A,GRIN2D
Monobactam biosynthesis	0.221643	0.495781	PAPSS2
GnRH signaling pathway	0.224034	0.497853	GNAS,ITPR3,MMP14,CACNA1S,CACNA1C,ITPR2,MAP2K1,HBEGF,ADCY2,ADCY1,SOS2,ADCY3,PLA2G4A,MAP3K1
Glycerophospholipid metabolism	0.23035	0.508565	MBOAT1,CDS1,AGPAT2,ETNPPL,AGPAT4,GPD2,ACHE,PHOSPHO1,LPCAT2,PLAAT3,PNPLA7,GPAT3,DGKD,MBOAT2,PLA2G4A,PLPP2
Tight junction	0.234769	0.514978	OCLN,TUBA4A,CLDN4,BVES,CD1D,TJP2,LLGL2,PRKAA2,PPP2R2B,JAM2,PCNA,MARVELD2,EZR,TIAM1,TUBA1B,TUBA1C,TUBAL3,MYL2,ARHGAP17,STK11,TJAP1,CGN,MAP3K5,NEIL2,PARD6B,MAP3K1,SYMPK
Viral myocarditis	0.236601	0.51567	HLA-A,LAMA2,ABL2,SGCA,ICAM1,CD86,BoLA-DQB,MYH6,CD55,HLA-B,MYH7,ABL1,Patr-A,CXADR,CD40,BoLA-DQB,DMD,DMD,Patr-A
Measles	0.243126	0.523127	MX1,NFKB1,NFKBIA,HSPA2,IRF7,MAP3K7,IKBKE,IL6,JAK1,MX2,PIK3R3,CDKN1B,PIK3CA,IFNAR1,TLR4,OAS1,PIK3CD,TNFAIP3,CD46,CCNE2,OAS2,CCNE1,CCND2,FOS,RIGI,TLR2,--
Fructose and mannose metabolism	0.244639	0.523127	ALDOC,AKR1B1,HK2,PFKFB4,FBP2,PFKP
Mucin type O-glycan biosynthesis	0.244639	0.523127	ST6GALNAC3,C1GALT1C1,GALNT14,GALNT12,GALNT3,GALNT16
Sphingolipid metabolism	0.247279	0.525468	B4GALT6,SPTLC3,ASAH2,SGPP1,SPHK1,SPTLC2,SMPD2,PLPP2
VEGF signaling pathway	0.254604	0.536968	VEGFA,PIK3R3,PIK3CA,SH2D2A,PIK3CD,MAP2K1,SPHK1,PTGS2,PLA2G4A
Primary bile acid biosynthesis	0.25585	0.536968	CH25H,--,CYP7B1
Ribosome biogenesis in eukaryotes	0.257797	0.537737	EFL1,WDR43,NOP10,RBM28,FCF1,POP1,GNL3,HEATR1,MPHOSPH10,NOP58,PWP2,IMP4,--
AGE-RAGE signaling pathway in diabetic complications	0.262643	0.544503	NFKB1,VEGFA,THBD,TGFBR2,EDN1,IL6,PIK3R3,ICAM1,CDKN1B,PIK3CA,CXCL8,PIK3CD,PLCD4,CCL2,COL4A2
Glutamatergic synapse	0.266878	0.54993	GRM7,SLC38A1,GNAS,ITPR3,CACNA1C,GRIN1,ITPR2,CACNA1A,SLC1A3,SHANK3,KCNJ3,ADCY2,ADCY1,GNG11,ADCY3,PLA2G4A,GRIN3A,GRIN2D
Long-term potentiation	0.275599	0.56369	ITPR3,RAPGEF3,CAMK4,RPS6KA1,CACNA1C,GRIN1,ITPR2,MAP2K1,ADCY1,GRIN2D
Platelet activation	0.277897	0.56369	GNAS,ITPR3,P2RY1,GUCY1A1,PIK3R3,MYLK,PIK3CA,ITPR2,RASGRP2,ORAI1,PIK3CD,PIK3R5,ARHGEF1,F2R,ADCY2,ADCY1,ADCY3,PLA2G4A
Hepatitis C	0.278529	0.56369	OCLN,MX1,CLDN4,E2F2,NFKB1,NFKBIA,IRF7,IKBKE,JAK1,MX2,PPP2R2B,E2F1,PIK3R3,PIK3CA,IFNAR1,SCARB1,LDLR,OAS1,PIK3CD,TICAM1,MAP2K1,OAS2,SOS2,RIGI,--
Chemical carcinogenesis - DNA adducts	0.287375	0.576065	CYP3A24,MGST2,GSTP1,GSTK1,HSD11B1,UGT1A3,PTGS2,GSTM1,CYP1A1
Pancreatic secretion	0.288033	0.576065	ATP2B3,Clca3a1,GNAS,CPB1,ITPR3,RAB27B,CA2,ITPR2,ADCY2,ATP1B1,ATP2A1,ATP2B1,ADCY1,TPCN2,ADCY3,RYR2
Gastric acid secretion	0.296187	0.58891	KCNJ2,GNAS,ITPR3,MYLK,CA2,SLC26A7,ITPR2,EZR,ADCY2,ATP1B1,ADCY1,ADCY3
Fatty acid elongation	0.298416	0.589892	ELOVL7,ACOT4,ACOT4,HACD2,ELOVL6
Natural killer cell mediated cytotoxicity	0.30591	0.599962	TNFRSF10A,ULBP1,ULBP1,RAET1E,VAV1,ULBP1,TNFRSF10A,PIK3R3,ICAM1,VAV3,PIK3CA,IFNAR1,PTPN11,ICAM2,PIK3CD,MAP2K1,TNFRSF10A,SOS2,ICAM2,CSF2,--,--,--,--,TNFRSF10A,--
Metabolism of xenobiotics by cytochrome P450	0.30704	0.599962	ADH4,MGST2,GSTP1,ADH6,GSTK1,HSD11B1,UGT1A3,GSTM1,ADH4,CYP1A1
Glycerolipid metabolism	0.309083	0.600504	LIPF,MBOAT1,AKR1B1,AGPAT2,LIPG,AGPAT4,GPAT3,LPL,DGKD,MBOAT2,PLPP2
Caffeine metabolism	0.313313	0.605263	XDH
Chagas disease	0.320795	0.613488	GNAS,NFKB1,NFKBIA,TGFBR2,IL6,PPP2R2B,PIK3R3,PIK3CA,CCL5,TLR4,BDKRB2,CXCL8,PIK3CD,TICAM1,NOS2,CCL2,ADCY1,FOS,TLR2,--,--
Notch signaling pathway	0.321179	0.613488	NCOR2,PTCRA,JAG2,HES1,CTBP2,NOTCH1,DTX4,NOTCH2,LFNG
Long-term depression	0.323076	0.613663	GNAS,ITPR3,RYR1,GUCY1A1,ITPR2,CACNA1A,IGF1,MAP2K1,NOS1,PLA2G4A
Hedgehog signaling pathway - fly	0.332986	0.628974	HHAT,--
Mismatch repair	0.338995	0.633864	EXO1,PCNA,POLD1,LIG1
Bacterial invasion of epithelial cells	0.339304	0.633864	ARHGAP10,CAV3,WASF1,ARHGEF26,CTNNA2,PIK3R3,CTNNA3,PIK3CA,SEPTIN3,CDH1,PIK3CD,ELMO1,CTNNA2
Nicotinate and nicotinamide metabolism	0.351538	0.642899	NMRK2,PNP,PNP,QPRT,NMNAT3,--
GABAergic synapse	0.3523	0.642899	SLC38A1,SLC6A13,CACNA1S,SLC6A12,CACNA1C,CACNA1A,GABRG1,GABRB3,ADCY2,ADCY1,GNG11,GABRB2,ADCY3,HAP1
Leishmaniasis	0.3523	0.642899	NFKB1,NFKBIA,MAP3K7,JAK1,CYBA,BoLA-DQB,EEF1A2,TLR4,ITGA4,NOS2,PTGS2,FOS,BoLA-DQB,TLR2
Other types of O-glycan biosynthesis	0.354013	0.642899	C1GALT1C1,GALNT14,GALNT12,LFNG,GALNT3,GALNT16,B4GALT1
Homologous recombination	0.354013	0.642899	BLM,BRIP1,POLD1,RAD54L,BRCA2,BRCA1,RAD51
ABC transporters	0.355622	0.642899	ABCG1,ABCC4,Abca17,ABCC1,ABCC8,ABCC3,ABCC4,ABCB1,ABCB1,ABCC9
Fatty acid biosynthesis	0.357376	0.642899	ACSL4,ACSBG1,ACACB
PD-L1 expression and PD-1 checkpoint pathway in cancer	0.362409	0.648522	NFKB1,PDCD1,NFKBIA,JAK1,HIF1A,PIK3R3,PIK3CA,TLR4,PTPN11,BATF3,PIK3CD,TICAM1,MAP2K1,FOS,TLR2,--
Histidine metabolism	0.367122	0.653515	MAOA,MAOA,ASPA,MAOB
Lysine degradation	0.370739	0.656517	SETMAR,EZH2,NSD2,SUV39H1,MECOM,DOT1L,SMYD1,PRDM16,ACAT1,SETMAR,SETMAR
Pathogenic Escherichia coli infection	0.384182	0.676798	BAIAP2L1,MYO5B,PTPN11,TNFRSF10A,MYO1G,CASP4,--,--,--,--,TNFRSF10A,--
Glycosphingolipid biosynthesis - globo and isoglobo series	0.391063	0.685368	B3galnt1,FUT1,A4GALT
Thyroid cancer	0.395595	0.68713	PPARG,CDH1,MAP2K1,RET,LEF1,RXRG
Linoleic acid metabolism	0.39611	0.68713	CYP3A24,PLAAT3,PLA2G4A,CYP2J2,CYP2J2
Mineral absorption	0.402136	0.694042	ATP2B3,ICA,S100G,SLC9A3,TF,SLC8A1,VDR,ATP1B1,ATP7B,ATP2B1,SLC26A6
Hedgehog signaling pathway	0.411366	0.706386	GAS1,HHAT,GLI2,HHATL,CCND2,BOC,SMURF2,--
Fatty acid degradation	0.414507	0.708203	ACSL4,ACSBG1,ADH4,ADH6,ACAT1,CPT1B,ADH4
Signaling pathways regulating pluripotency of stem cells	0.419045	0.712376	FZD10,WNT9A,FGFR1,PCGF6,TBX3,JAK1,LIFR,WNT5B,PIK3R3,PIK3CA,KLF4,BMPR1B,ZFHX3,IGF1,PIK3CD,MAP2K1,ZIC3,INHBB
Glutathione metabolism	0.425797	0.716706	RRM2,ANPEP,MGST2,GSTP1,CHAC1,GPX1,GSTK1,GPX3,GSTM1
Viral carcinogenesis	0.425808	0.716706	CDK1,H2BC4,H2BC18,HLA-A,NFKB1,H2BC5,RBL1,NFKBIA,IRF7,JAK1,SCIN,PIK3R3,CDKN1B,PIK3CA,TRAF5,CCNA2,EGR2,SKP2,HLA-B,NFKB2,CDC20,PIK3CD,GSN,Patr-A,EGR3,CCNE2,CCNE1,CCND2,CHEK1,CDKN2A,Patr-A
Antifolate resistance	0.434638	0.727965	NFKB1,ABCC4,IL6,ABCC3,ABCC4,SLC19A1,--
Insulin signaling pathway	0.439103	0.728957	PPP1R3A,Phka2,PYGM,HK2,PPP1R3D,PRKAA2,PIK3R3,PIK3CA,FBP2,GYS1,PIK3CD,ACACB,MAP2K1,PPP1R3C,SOS2,PRKAR1B,SOCS2,--,IRS1
Alanine, aspartate and glutamate metabolism	0.439518	0.728957	FOLH1,IL4I1,ASL,ASS1,CPS1,ASPA
Pentose phosphate pathway	0.444792	0.73282	PRPS1,ALDOC,GPI,FBP2,PFKP
Pyrimidine metabolism	0.448736	0.73282	RRM2,TK1,ENTPD4,ENTPD3,DCK,DPYS,CDA,--
RIG-I-like receptor signaling pathway	0.453881	0.73282	NFKB1,RNF125,NFKBIA,STING1,IRF7,MAP3K7,IKBKE,DHX58,ISG15,CXCL8,RIGI,MAP3K1,--
Taurine and hypotaurine metabolism	0.456849	0.73282	FMO5,CDO1,--
JAK-STAT signaling pathway	0.457875	0.73282	FHL1,SOCS5,PDGFRA,OSMR,IL5RA,IL6,IL6R,JAK1,IL10RA,LIFR,CSF3,PIK3R3,PIK3CA,IL11,IFNAR1,IL20RB,PTPN11,LEP,PIK3CD,IL4R,PDGFRB,CCND2,SOS2,SOCS2,CSF2
T cell receptor signaling pathway	0.460326	0.73282	NFKB1,PDCD1,NFKBIA,VAV1,MAP3K7,PIK3R3,VAV3,PIK3CA,PIK3CD,CARD11,MAP2K1,TEC,PAK6,FOS,SOS2,CSF2,--
Nucleotide excision repair	0.461268	0.73282	POLE,XPA,PCNA,POLD1,POLE2,LIG1
Dopaminergic synapse	0.462741	0.73282	PPP2R3B,GNAS,ITPR3,BMAL1,DDC,MAOA,PPP2R2B,CACNA1C,ITPR2,CACNA1A,TOMT,KCNJ3,MAOA,SLC18A2,GNG11,SCN1A,FOS,TH,MAOB
Non-homologous end-joining	0.463484	0.73282	FEN1,DCLRE1C
Neomycin, kanamycin and gentamicin biosynthesis	0.465556	0.73282	HK2
Biotin metabolism	0.465556	0.73282	--
Colorectal cancer	0.474201	0.742988	EREG,TGFBR2,BIRC5,PIK3R3,RALGDS,AREG,PIK3CA,PIK3CD,MAP2K1,LEF1,FOS,SOS2
Glucagon signaling pathway	0.476451	0.743088	GNAS,ITPR3,Phka2,PYGM,SIK1,PRKAA2,SLC2A1,ITPR2,FBP2,GYS1,ACACB,ADCY2,CPT1B,PFKP
Fc gamma R-mediated phagocytosis	0.484033	0.750636	ARF6,VAV1,WASF1,SCIN,ASAP3,PIK3R3,VAV3,PIK3CA,PIK3CD,GSN,MAP2K1,SPHK1,MYO10,PLA2G4A,PLPP2
Endocrine and other factor-regulated calcium reabsorption	0.485706	0.750636	ATP2B3,GNAS,ESR1,BDKRB2,SLC8A1,VDR,ATP1B1,ATP2B1
Pantothenate and CoA biosynthesis	0.488607	0.751704	PANK1,VNN2,DPYS
Fatty acid metabolism	0.50395	0.771815	ACSL4,ELOVL7,ACSBG1,FADS2,ACAT1,CPT1B,HACD2,ELOVL6
Mannose type O-glycan biosynthesis	0.51943	0.791956	FKRP,B3GAT1,B4GALT1
Alcoholism	0.523859	0.795143	FOSB,GNAS,H2AC6,H2BC4,H2BC18,H2AC18,H2BC5,CAMK4,H2AX,DDC,MAOA,GRIN1,ADORA2B,MAP2K1,H2AC18,MAOA,SLC29A1,PKIA,NTRK2,SLC18A2,GNG11,SOS2,TH,GRIN3A,GRIN2D,MAOB
Taste transduction	0.529313	0.799563	ITPR3,HTR1B,P2RY1,ENTPD2,CACNA1C,CACNA1A,SCN9A,KCNK5,SCN2A
Hippo signaling pathway	0.531474	0.799563	FZD10,WNT9A,TGFBR2,BIRC3,BMP2,BIRC5,LLGL2,WNT5B,CTNNA2,PPP2R2B,AREG,CTNNA3,GLI2,BMPR1B,CDH1,GDF6,RASSF1,PARD6B,CCND2,LEF1,CTNNA2
Glycosaminoglycan biosynthesis - keratan sulfate	0.541714	0.808841	CHST1,B4GALT1
Spinocerebellar ataxia	0.542399	0.808841	PPIF,ITPR3,TWNK,RYR1,KAT5,PIK3R3,PIK3CA,GRIN1,ITPR2,CACNA1A,KCND3,PIK3CD,MAP3K5,ATP2A1,DAB1,SPTBN2,RORA,GRIN3A,SLC25A4,GRIN2D,PIK3R4
Melanogenesis	0.547456	0.812817	GNAS,FZD10,WNT9A,EDN1,WNT5B,MAP2K1,ADCY2,ADCY1,KITLG,LEF1,ADCY3,TYRP1
Yersinia infection	0.555253	0.817411	NFKB1,ARF6,NFKBIA,VAV1,MAP3K7,IL6,RPS6KA1,PIK3R3,VAV3,PIK3CA,WIPF3,TLR4,ITGA4,CXCL8,PIK3CD,ELMO1,TICAM1,MAP2K1,ARHGEF1,PYCARD,NLRP3,CCL2,FOS,--
Starch and sucrose metabolism	0.555359	0.817411	PYGM,HK2,GPI,GYS1
Toll and Imd signaling pathway	0.577744	0.845035	DUOX1,--
Galactose metabolism	0.579862	0.845035	AKR1B1,HK2,PFKP,B4GALT1
Phagosome	0.581857	0.845035	TUBA4A,HLA-A,CD14,OLR1,CYBA,COMP,BoLA-DQB,THBS2,MPO,TUBA1B,SCARB1,TLR4,TUBA1C,COLEC12,HLA-B,TUBAL3,EEA1,Patr-A,NOS1,BoLA-DQB,TLR2,TUBB3,Patr-A
Phenylalanine, tyrosine and tryptophan biosynthesis	0.584068	0.845035	IL4I1
Wnt signaling pathway	0.603222	0.869049	FZD10,WNT9A,MAP3K7,WIF1,RSPO3,SFRP1,WNT5B,DKK1,BAMBI,NOTUM,CTBP2,RSPO2,FOSL1,SFRP2,RSPO1,SFRP5,CCND2,LEF1,ROR1,--
Fc epsilon RI signaling pathway	0.625479	0.897312	VAV1,PIK3R3,VAV3,PIK3CA,PIK3CD,MAP2K1,SOS2,PLA2G4A,CSF2
Proximal tubule bicarbonate reclamation	0.631644	0.900614	CA2,SLC9A3,ATP1B1
Phototransduction - fly	0.633079	0.900614	MYO3A
Glycine, serine and threonine metabolism	0.641694	0.905295	AOC3,GCAT,MAOA,MAOA,TDH,MAOB
Primary immunodeficiency	0.641694	0.905295	DCLRE1C,ORAI1,CD19,CD40,ADA,gag
Th17 cell differentiation	0.64839	0.910961	NFKB1,NFKBIA,TGFBR2,IL6,IL6R,JAK1,HIF1A,BoLA-DQB,IL1RAP,AHR,IL4R,FOS,BoLA-DQB,RORA,RXRG,--
Peroxisome	0.655234	0.916789	ACSL4,XDH,GSTK1,CAT,NOS2,FAR2,--,--,--,--,--
Amino sugar and nucleotide sugar metabolism	0.659389	0.918513	RENBP,UAP1L1,HK2,GPI,NPL,UGDH
Autophagy - animal	0.66187	0.918513	ATG16L2,DAPK2,MAP3K7,PRKAA2,HIF1A,PIK3R3,PIK3CA,BNIP3,ATG4D,PIK3CD,MAP2K1,STK11,SQSTM1,DEPTOR,MAP1LC3C,--,PIK3R4,IRS1
Glycolysis / Gluconeogenesis	0.669432	0.925232	ALDOC,ADH4,HK2,GPI,FBP2,ADH6,ACSS2,PFKP,ADH4
Pyruvate metabolism	0.67653	0.931256	ADH4,ADH6,ACACB,ACAT1,ACSS2,ADH4
Carbohydrate digestion and absorption	0.699574	0.956882	HK2,PIK3R3,PIK3CA,PIK3CD,ATP1B1
Selenocompound metabolism	0.700776	0.956882	PAPSS2,SCLY
Fat digestion and absorption	0.709106	0.960681	LIPF,AGPAT2,SCARB1,ACAT1,APOA1,PLPP2
Glyoxylate and dicarboxylate metabolism	0.709209	0.960681	MCEE,ACAT1,CAT,ACSS2
Riboflavin metabolism	0.714467	0.963963	ACP5
alpha-Linolenic acid metabolism	0.724303	0.968603	FADS2,PLAAT3,PLA2G4A
Steroid biosynthesis	0.726452	0.968603	TM7SF2,LBR
Glycosaminoglycan biosynthesis - chondroitin sulfate / dermatan sulfate	0.726452	0.968603	CSGALNACT1,XYLT1
Human immunodeficiency virus 1 infection	0.733445	0.974107	CDK1,ITPR3,HLA-A,NFKB1,NFKBIA,STING1,MAP3K7,CCNB3,CCNB2,Bst2,TRIM5,PIK3R3,PIK3CA,CCNB1,ITPR2,TRAF5,WEE1,CGAS,TLR4,HLA-B,PIK3CD,TNFRSF1B,MAP2K1,Patr-A,PAK6,AP1S3,CDC25C,GNG11,CHEK1,FOS,TLR2,--,Patr-A
Inflammatory bowel disease	0.743475	0.982091	NFKB1,IL18R1,IL6,BoLA-DQB,TLR4,IL4R,NOD2,BoLA-DQB,RORA,TLR2
Hepatocellular carcinoma	0.746859	0.982091	E2F2,FZD10,HGF,WNT9A,TGFBR2,MGST2,WNT5B,GSTP1,E2F1,PIK3R3,PIK3CA,PIK3CD,IGF2,MAP2K1,GSTM1,DPF3,LEF1,SOS2,CDKN2A
Sulfur metabolism	0.748122	0.982091	PAPSS2
Basal cell carcinoma	0.767315	1	FZD10,WNT9A,BMP2,WNT5B,GLI2,LEF1
Steroid hormone biosynthesis	0.771659	1	CYP3A24,PGFS,TOMT,HSD11B1,UGT1A3,CYP7B1,CYP1A1
Longevity regulating pathway - worm	0.772218	1	--,IRS1
Chemical carcinogenesis - reactive oxygen species	0.784739	1	PPIF,NFKB1,VEGFA,HGF,NFKBIA,PGFS,MT-ATP6,ABL2,MGST2,AS3MT,CYBA,COX4I2,HIF1A,PIK3R3,PIK3CA,COX6C,UQCRB,PTPN11,AHR,PIK3CD,CAT,MAP2K1,ABL1,GSTM1,MAP3K5,SLC26A6,FOS,SOS2,SLC25A4,MT-CO3,--,MT-CO1,CYP1A1
Arachidonic acid metabolism	0.79198	1	PGFS,GPX1,GPX3,PTGS2,PLAAT3,PTGES,PLA2G4A,CYP2J2,CYP2J2
Type I diabetes mellitus	0.805994	1	HLA-A,PTPRN,CD86,BoLA-DQB,HLA-B,Patr-A,CPE,BoLA-DQB,--,Patr-A
Apoptosis - multiple species	0.806884	1	BIRC3,BIRC5,NGFR,Septin4
Metabolic pathways	0.810092	1	ACSL4,RENBP,LIPF,B4GALT6,SETMAR,ST6GALNAC3,TPH2,ELOVL7,MTMR7,B3GALT2,FKRP,AOC3,PDE4B,HIBADH,EZH2,AK4,SPTLC3,PRPS1,ACOT4,C1GALT1C1,GCNT2,DHRS3,NMRK2,TM7SF2,ALDOC,CYP3A24,EXT1,NSD2,MBOAT1,RRM2,ANPEP,SUV39H1,PNP,MAN1A1,GCAT,ENTPD2,PYGM,ACSBG1,GALNT14,PNP,CDS1,MTHFD2L,AKR1B1,UAP1L1,PGFS,ADH4,ITPKA,HK2,CA3,MT-ATP6,ENPP4,EXTL1,GALNT12,MGST2,ST3GAL6,PAPSS2,FOLH1,LBR,DDC,IL4I1,IDH3A,ACP5,B3galnt1,MAOA,AG…
mTOR signaling pathway	0.811071	1	FZD10,WNT9A,WNT5B,PRKAA2,RPS6KA1,PIK3R3,PIK3CA,IGF1,SKP2,SLC7A5,PIK3CD,MAP2K1,STK11,SESN2,DEPTOR,SOS2,--,IRS1
beta-Alanine metabolism	0.827791	1	AOC3,DPYS,SMOX
Propanoate metabolism	0.827791	1	MCEE,ACACB,ACSS2
Ferroptosis	0.847562	1	ACSL4,ICA,SAT1,STEAP3,TF,MAP1LC3C
Pentose and glucuronate interconversions	0.853974	1	AKR1B1,UGT1A3,UGDH
Neutrophil extracellular trap formation	0.858161	1	PPIF,H2AC6,H2BC4,H2BC18,H2AC18,NFKB1,H2BC5,MAP3K7,H2AX,CYBA,PIK3R3,PIK3CA,C5AR1,MPO,TLR4,PIK3CD,MAP2K1,H2AC18,CASP4,CLCN5,TLR2,SLC25A4
Hippo signaling pathway - multiple species	0.858447	1	RASSF1,RASSF2
Endocytosis	0.866554	1	AGAP2,SH3KBP1,LDLRAP1,PDGFRA,CHMP4C,HLA-A,ARF6,ARAP3,CAV3,HSPA2,TGFBR2,ARAP2,ASAP3,SH3GL3,PSD,WIPF3,WASHC4,HLA-B,LDLR,SH3GL2,EEA1,GRK4,Patr-A,PSD3,RAB11FIP1,PARD6B,SMURF2,SH3KBP1,Patr-A
Glycosphingolipid biosynthesis - ganglio series	0.881351	1	ST6GALNAC3
Hippo signaling pathway - fly	0.881351	1	TSHZ2
Folate biosynthesis	0.885204	1	TPH2,AKR1B1,PGFS,TH
Retrograde endocannabinoid signaling	0.8913	1	CNR1,ITPR3,RIMS1,CACNA1S,CACNA1C,ITPR2,CACNA1A,GABRG1,KCNJ3,GABRB3,PTGS2,ADCY2,ADCY1,GNG11,GABRB2,DAGLB,ADCY3
Biosynthesis of amino acids	0.891641	1	PRPS1,ALDOC,IDH3A,ASL,ARG2,ASS1,PFKP,CPS1
Synaptic vesicle cycle	0.89369	1	SLC6A13,RIMS1,SLC6A12,CACNA1A,STX3,SLC1A3,SLC18A2
African trypanosomiasis	0.893769	1	IL6,ICAM1,APOA1,F2RL1
Th1 and Th2 cell differentiation	0.901112	1	NFKB1,NFKBIA,JAK1,JAG2,BoLA-DQB,IL4R,NOTCH1,NOTCH2,FOS,BoLA-DQB,--
Ether lipid metabolism	0.901769	1	LPCAT2,PLAAT3,PLA2G4A,PLPP2
Collecting duct acid secretion	0.904685	1	CA2,SLC12A7
Thiamine metabolism	0.907691	1	AK4
Non-alcoholic fatty liver disease	0.912609	1	NFKB1,DDIT3,IL6,IL6R,PRKAA2,COX4I2,PIK3R3,PPARG,PIK3CA,COX6C,UQCRB,LEP,CXCL8,PIK3CD,MAP3K5,FOS,MT-CO3,--,MT-CO1,IRS1
Autophagy - other	0.912735	1	ATG4D,--,PIK3R4
Ascorbate and aldarate metabolism	0.913807	1	UGT1A3,UGDH
One carbon pool by folate	0.918582	1	MTHFD2L
2-Oxocarboxylic acid metabolism	0.928188	1	IDH3A
Tuberculosis	0.92916	1	PLK3,NFKB1,CD14,IL6,JAK1,IL10RA,LSP1,BoLA-DQB,TLR4,IRAK2,EEA1,SPHK1,NOS2,VDR,NOD2,BoLA-DQB,TLR2,CEBPB,gag
Carbon metabolism	0.935611	1	PRPS1,ALDOC,HK2,IDH3A,GPI,FBP2,MCEE,ACAT1,CAT,ACSS2,PFKP,CPS1
RNA polymerase	0.936492	1	POLR3D,POLR3G
Various types of N-glycan biosynthesis	0.938976	1	MAN1A1,MAN1C1,B4GALT1
Valine, leucine and isoleucine degradation	0.939471	1	HIBADH,IL4I1,MCEE,ACAT1
Prion disease	0.942179	1	PPIF,TUBA4A,ITPR3,CAV3,HSPA2,DDIT3,C8B,IL6,MT-ATP6,CACNA1S,RYR1,CYBA,CACNA1C,COX4I2,PIK3R3,PIK3CA,GRIN1,ITPR2,CCL5,COX6C,TUBA1B,UQCRB,TUBA1C,TUBAL3,PIK3CD,NOTCH1,RYR3,HSPA5,GRIN3A,SLC25A4,TUBB3,RYR2,GRIN2D,MT-CO3,MT-CO1
Alcoholic liver disease	0.94833	1	NFKB1,NFKBIA,CD14,MAP3K7,IKBKE,ADH4,IL6,CXCL1,C2,PRKAA2,IL17RA,C5AR1,TLR4,CXCL8,ADH6,ACACB,TICAM1,CPT1B,MAP3K5,CXCL1,LEF1,ADH4,CXCL1,--
Graft-versus-host disease	0.9492	1	HLA-A,IL6,CD86,BoLA-DQB,HLA-B,Patr-A,BoLA-DQB,Patr-A
Staphylococcus aureus infection	0.949748	1	C2,Krt14,ICAM1,BoLA-DQB,C5AR1,MASP1,CFH,CFB,KRT18,BoLA-DQB,CFH
Mitophagy - animal	0.952631	1	HIF1A,E2F1,BNIP3,MFN1,SQSTM1,MAP1LC3C
mRNA surveillance pathway	0.953163	1	PPP2R3B,FUS,SMG1,PPP2R2B,CSTF3,DAZAP1,FIP1L1,SYMPK,--
Allograft rejection	0.955549	1	HLA-A,CD86,BoLA-DQB,HLA-B,Patr-A,CD40,BoLA-DQB,Patr-A
Protein processing in endoplasmic reticulum	0.956087	1	ERO1A,HSP90B1,MAN1A1,HSPA2,DDIT3,FBXO2,DNAJB11,MAN1C1,HYOU1,SVIP,HERPUD1,PDIA4,PPP1R15A,DNAJC3,MAP3K5,HSPA5,SEC23A
Terpenoid backbone biosynthesis	0.956546	1	ACAT1
Maturity onset diabetes of the young	0.961675	1	HES1
Autoimmune thyroid disease	0.966203	1	HLA-A,CD86,BoLA-DQB,HLA-B,Patr-A,CD40,BoLA-DQB,TG,Patr-A
Lysosome	0.969102	1	LAPTM4B,ARSG,CTSK,DMXL2,LAPTM5,LITAF,ACP5,ENTPD4,SCARB2,AP1S3,CTSH
Protein export	0.970191	1	HSPA5
Intestinal immune network for IgA production	0.974174	1	IL6,CD86,BoLA-DQB,ITGA4,CD40,BoLA-DQB
N-Glycan biosynthesis	0.976037	1	MAN1A1,MAN1C1,B4GALT1
Butanoate metabolism	0.979554	1	ACAT1
Renin-angiotensin system	0.981969	1	ANPEP
Aminoacyl-tRNA biosynthesis	0.985563	1	KARS1,SARS2
Phototransduction	0.985978	1	PDE6A
Antigen processing and presentation	0.986227	1	HLA-A,HSPA2,BoLA-DQB,HLA-B,Patr-A,HSPA5,BoLA-DQB,gag,Patr-A
Pathways of neurodegeneration - multiple diseases	0.9875	1	PPIF,TUBA4A,NEFH,FUS,ITPR3,NFKB1,FZD10,WNT9A,DNAH7,DDIT3,IL6,MT-ATP6,SNCAIP,CACNA1S,RYR1,WNT5B,DKK1,DNAI1,CACNA1C,COX4I2,GRIN1,ITPR2,COX6C,GPX1,TUBA1B,UQCRB,UCHL1,TUBA1C,TUBAL3,TNFRSF1B,CAT,MFN1,MAP2K1,GPX3,NOS2,SQSTM1,PTGS2,RYR3,MAP3K5,MAP1LC3C,ATP2A1,HSPA5,NOS1,SPTBN2,DNAH17,MAPT,SLC25A4,TUBB3,RYR2,CSF1,GRIN2D,MT-CO3,PIK3R4,MT-CO1,HAP1
Systemic lupus erythematosus	0.988383	1	H2AC6,H2BC4,H2BC18,H2AC18,H2BC5,C8B,H2AX,C2,CD86,BoLA-DQB,H2AC18,SSB,CD40,BoLA-DQB
SNARE interactions in vesicular transport	0.989096	1	STX3
Vasopressin-regulated water reabsorption	0.989587	1	GNAS,ADCY3
Alzheimer disease	0.991449	1	PPIF,TUBA4A,ITPR3,NFKB1,FZD10,WNT9A,DDIT3,IL6,MT-ATP6,CACNA1S,WNT5B,DKK1,CACNA1C,COX4I2,PIK3R3,PIK3CA,GRIN1,ITPR2,COX6C,TUBA1B,UQCRB,TUBA1C,TUBAL3,PIK3CD,MAP2K1,APOE,NOS2,PTGS2,RYR3,MAP3K5,ATP2A1,NOS1,LPL,MAPT,SLC25A4,TUBB3,CSF1,GRIN2D,MT-CO3,--,PIK3R4,MT-CO1,IRS1
Citrate cycle (TCA cycle)	0.991521	1	IDH3A
Cysteine and methionine metabolism	0.993291	1	IL4I1,CDO1
Asthma	0.99457	1	BoLA-DQB,CD40,BoLA-DQB
Diabetic cardiomyopathy	0.996714	1	PPIF,NFKB1,Pdk3,TGFBR2,MT-ATP6,PDK4,CYBA,SLC2A1,COX4I2,PIK3R3,PIK3CA,COX6C,GYS1,UQCRB,PIK3CD,CPT1B,ATP2A1,SLC25A4,RYR2,MT-CO3,MT-CO1,IRS1
Shigellosis	0.99695	1	CD14,CASP4,--,PIK3R4
Porphyrin metabolism	0.997877	1	UGT1A3
Parkinson disease	0.997904	1	PPIF,TUBA4A,GNAS,ITPR3,DDIT3,MT-ATP6,SNCAIP,MAOA,COX4I2,ITPR2,COX6C,TUBA1B,UQCRB,UCHL1,TUBA1C,TUBAL3,MFN1,MAOA,RYR3,SLC18A2,MAP3K5,HSPA5,TH,MAPT,SLC25A4,TUBB3,MT-CO3,MAOB,MT-CO1
Ubiquitin mediated proteolysis	0.998214	1	RHOBTB2,BIRC3,FBXO2,UBE2C,SKP2,CDC20,MAP3K1,BRCA1,SMURF2,--,--
Nucleocytoplasmic transport	0.998294	1	Nup62,KPNA2,EEF1A2,NUP155,NUP210,NUP160,Thoc2,--
Amyotrophic lateral sclerosis	0.999215	1	TUBA4A,NEFH,FUS,ITPR3,Nup62,DNAH7,DDIT3,MT-ATP6,DNAI1,COX4I2,GRIN1,COX6C,NUP155,GPX1,TUBA1B,UQCRB,NUP210,TUBA1C,TUBAL3,TNFRSF1B,CAT,NUP160,GPX3,NOS2,SQSTM1,ANXA7,MAP3K5,MAP1LC3C,HSPA5,NOS1,DNAH17,TUBB3,GRIN2D,--,MT-CO3,PIK3R4,MT-CO1,HAP1
Basal transcription factors	0.999398	1	TAF4B
Coronavirus disease - COVID-19	0.999477	1	MX1,RPS15A,NFKB1,NFKBIA,STING1,RPS2,RPL9,RPS15A,MAP3K7,IKBKE,C8B,IL6,IL6R,JAK1,MX2,C2,CSF3,PIK3R3,PIK3CA,C5AR1,MASP1,ISG15,IFNAR1,CGAS,TLR4,OAS1,CXCL8,PIK3CD,MMP3,HBEGF,CFB,NLRP3,CCL2,OAS2,FOS,RIGI,TLR2,CSF2,Pol,--,--,--,--,Dock11,--
Thermogenesis	0.999684	1	ACSL4,GNAS,CNR1,FGFR1,MT-ATP6,PRKAA2,RPS6KA1,COX4I2,PPARG,COX6C,PRDM16,UQCRB,ADCY2,CPT1B,MAP3K5,DPF3,ADCY1,SOS2,ADCY3,MT-CO3,MT-CO1
RNA degradation	0.99986	1	BTG3,PFKP
Huntington disease	0.999988	1	PPIF,TUBA4A,DNAH7,MT-ATP6,DNAI1,COX4I2,PPARG,GRIN1,COX6C,SLC1A3,GPX1,TUBA1B,UQCRB,TUBA1C,TUBAL3,TAF4B,GPX3,MAP3K5,DNAH17,SLC25A4,TUBB3,MT-CO3,PIK3R4,MT-CO1,HAP1
Oxidative phosphorylation	1	1	MT-ATP6,COX4I2,COX6C,UQCRB,MT-CO3,MT-CO1
Ribosome	1	1	RPS15A,RPS2,RPL9,RPS15A,Pol,--,--,--,Dock11,--
Spliceosome	1	1	FUS,HSPA2,RBMX,SF3A1,Prpf38b,Thoc2,RP9
Olfactory transduction	1	1	PDE2A,SLC8A1,ADCY3,OR5T1
