# Supplementary material for: Integrative Transcriptomic and Proteomic Analysis Reveals CaMK4-Mediated Regulation of Proliferation in Goat Skeletal Muscle Satellite Cells
Source: Animals (Basel). 2025 Oct 24;15(21):3083. doi: 10.3390/ani15213083 (PMC12610772; doi:10.3390/ani15213083)
Supplement: Supplementary file 1 [file animals-15-03083-s001.zip › Table S12.xlsx]

## Sheet: Sheet1
Table S12 Proteomic DEPs upon CaMK4 knockdown in goat MUSCs
ID	log2(FC)	p-value	FDR	symbol
ENSCHIG00000017977	2.26219530956081	0.0138824543211841	0.0751541735843308	FBLN1
ENSCHIG00000000044	-0.412677	0.00101337086610661	0.0104907589223697	--
ENSCHIG00000000051	-0.412677	0.00101337086610661	0.0104907589223697	--
ENSCHIG00000000186	-0.412677	0.00101337086610661	0.0104907589223697	--
ENSCHIG00000000267	-0.412677	0.00101337086610661	0.0104907589223697	TRA2B
ENSCHIG00000000669	-0.412677	0.00101337086610661	0.0104907589223697	TRA2B
ENSCHIG00000000714	-0.412677	0.00101337086610661	0.0104907589223697	--
ENSCHIG00000000760	-0.412677	0.00101337086610661	0.0104907589223697	--
ENSCHIG00000000919	-0.412677	0.00101337086610661	0.0104907589223697	--
ENSCHIG00000000973	-0.412677	0.00101337086610661	0.0104907589223697	--
ENSCHIG00000001009	-0.412677	0.00101337086610661	0.0104907589223697	--
ENSCHIG00000001084	-0.412677	0.00101337086610661	0.0104907589223697	--
ENSCHIG00000001132	-0.412677	0.00101337086610661	0.0104907589223697	--
ENSCHIG00000001164	-0.412677	0.00101337086610661	0.0104907589223697	--
ENSCHIG00000001315	-0.412677	0.00101337086610661	0.0104907589223697	--
ENSCHIG00000001726	-0.412677	0.00101337086610661	0.0104907589223697	--
ENSCHIG00000001842	-0.412677	0.00101337086610661	0.0104907589223697	--
ENSCHIG00000001907	-0.412677	0.00101337086610661	0.0104907589223697	--
ENSCHIG00000002027	-0.412677	0.00101337086610661	0.0104907589223697	TRA2B
ENSCHIG00000002054	-0.412677	0.00101337086610661	0.0104907589223697	--
ENSCHIG00000002146	-0.412677	0.00101337086610661	0.0104907589223697	--
ENSCHIG00000002169	-0.412677	0.00101337086610661	0.0104907589223697	--
ENSCHIG00000002173	-0.412677	0.00101337086610661	0.0104907589223697	--
ENSCHIG00000002249	-0.412677	0.00101337086610661	0.0104907589223697	--
ENSCHIG00000002271	-0.412677	0.00101337086610661	0.0104907589223697	--
ENSCHIG00000002457	-0.412677	0.00101337086610661	0.0104907589223697	--
ENSCHIG00000002528	-0.412677	0.00101337086610661	0.0104907589223697	--
ENSCHIG00000002621	-0.412677	0.00101337086610661	0.0104907589223697	--
ENSCHIG00000002774	-0.412677	0.00101337086610661	0.0104907589223697	--
ENSCHIG00000003042	-0.412677	0.00101337086610661	0.0104907589223697	--
ENSCHIG00000003096	-0.412677	0.00101337086610661	0.0104907589223697	--
ENSCHIG00000003252	-0.412677	0.00101337086610661	0.0104907589223697	--
ENSCHIG00000003260	-0.412677	0.00101337086610661	0.0104907589223697	--
ENSCHIG00000003300	-0.412677	0.00101337086610661	0.0104907589223697	--
ENSCHIG00000003352	-0.412677	0.00101337086610661	0.0104907589223697	--
ENSCHIG00000003420	-0.412677	0.00101337086610661	0.0104907589223697	--
ENSCHIG00000003468	-0.412677	0.00101337086610661	0.0104907589223697	--
ENSCHIG00000003630	-0.412677	0.00101337086610661	0.0104907589223697	--
ENSCHIG00000003688	-0.412677	0.00101337086610661	0.0104907589223697	--
ENSCHIG00000003780	-0.412677	0.00101337086610661	0.0104907589223697	--
ENSCHIG00000003818	-0.412677	0.00101337086610661	0.0104907589223697	--
ENSCHIG00000004055	-0.412677	0.00101337086610661	0.0104907589223697	--
ENSCHIG00000004073	-0.412677	0.00101337086610661	0.0104907589223697	--
ENSCHIG00000004151	-0.412677	0.00101337086610661	0.0104907589223697	--
ENSCHIG00000004287	-0.412677	0.00101337086610661	0.0104907589223697	--
ENSCHIG00000004820	-0.412677	0.00101337086610661	0.0104907589223697	--
ENSCHIG00000004954	-0.412677	0.00101337086610661	0.0104907589223697	--
ENSCHIG00000004989	-0.412677	0.00101337086610661	0.0104907589223697	--
ENSCHIG00000005100	-0.412677	0.00101337086610661	0.0104907589223697	--
ENSCHIG00000005475	-0.412677	0.00101337086610661	0.0104907589223697	--
ENSCHIG00000005496	-0.412677	0.00101337086610661	0.0104907589223697	--
ENSCHIG00000005509	-0.412677	0.00101337086610661	0.0104907589223697	--
ENSCHIG00000005644	-0.412677	0.00101337086610661	0.0104907589223697	--
ENSCHIG00000005653	-0.412677	0.00101337086610661	0.0104907589223697	--
ENSCHIG00000005688	-0.412677	0.00101337086610661	0.0104907589223697	--
ENSCHIG00000005767	-0.412677	0.00101337086610661	0.0104907589223697	--
ENSCHIG00000005846	-0.412677	0.00101337086610661	0.0104907589223697	--
ENSCHIG00000005918	-0.412677	0.00101337086610661	0.0104907589223697	--
ENSCHIG00000006227	-0.412677	0.00101337086610661	0.0104907589223697	--
ENSCHIG00000006261	-0.412677	0.00101337086610661	0.0104907589223697	--
ENSCHIG00000006306	-0.412677	0.00101337086610661	0.0104907589223697	--
ENSCHIG00000006354	-0.412677	0.00101337086610661	0.0104907589223697	--
ENSCHIG00000006457	-0.412677	0.00101337086610661	0.0104907589223697	--
ENSCHIG00000006497	-0.412677	0.00101337086610661	0.0104907589223697	--
ENSCHIG00000006534	-0.412677	0.00101337086610661	0.0104907589223697	--
ENSCHIG00000006712	-0.412677	0.00101337086610661	0.0104907589223697	--
ENSCHIG00000006717	-0.412677	0.00101337086610661	0.0104907589223697	--
ENSCHIG00000006727	-0.412677	0.00101337086610661	0.0104907589223697	--
ENSCHIG00000006749	-0.412677	0.00101337086610661	0.0104907589223697	--
ENSCHIG00000006782	-0.412677	0.00101337086610661	0.0104907589223697	--
ENSCHIG00000006796	-0.412677	0.00101337086610661	0.0104907589223697	--
ENSCHIG00000006999	-0.412677	0.00101337086610661	0.0104907589223697	--
ENSCHIG00000007019	-0.412677	0.00101337086610661	0.0104907589223697	--
ENSCHIG00000007083	-0.412677	0.00101337086610661	0.0104907589223697	--
ENSCHIG00000007414	-0.412677	0.00101337086610661	0.0104907589223697	--
ENSCHIG00000007425	-0.412677	0.00101337086610661	0.0104907589223697	--
ENSCHIG00000007428	-0.412677	0.00101337086610661	0.0104907589223697	--
ENSCHIG00000007580	-0.412677	0.00101337086610661	0.0104907589223697	--
ENSCHIG00000007640	-0.412677	0.00101337086610661	0.0104907589223697	--
ENSCHIG00000007642	-0.412677	0.00101337086610661	0.0104907589223697	--
ENSCHIG00000007696	-0.412677	0.00101337086610661	0.0104907589223697	--
ENSCHIG00000007703	-0.412677	0.00101337086610661	0.0104907589223697	--
ENSCHIG00000007726	-0.412677	0.00101337086610661	0.0104907589223697	--
ENSCHIG00000007734	-0.412677	0.00101337086610661	0.0104907589223697	--
ENSCHIG00000007914	-0.412677	0.00101337086610661	0.0104907589223697	--
ENSCHIG00000008052	-0.412677	0.00101337086610661	0.0104907589223697	--
ENSCHIG00000008119	-0.412677	0.00101337086610661	0.0104907589223697	--
ENSCHIG00000008128	-0.412677	0.00101337086610661	0.0104907589223697	--
ENSCHIG00000008182	-0.412677	0.00101337086610661	0.0104907589223697	TRA2B
ENSCHIG00000008187	-0.412677	0.00101337086610661	0.0104907589223697	--
ENSCHIG00000008201	-0.412677	0.00101337086610661	0.0104907589223697	--
ENSCHIG00000008254	-0.412677	0.00101337086610661	0.0104907589223697	--
ENSCHIG00000008280	-0.412677	0.00101337086610661	0.0104907589223697	--
ENSCHIG00000008330	-0.412677	0.00101337086610661	0.0104907589223697	--
ENSCHIG00000008400	-0.412677	0.00101337086610661	0.0104907589223697	--
ENSCHIG00000008413	-0.412677	0.00101337086610661	0.0104907589223697	--
ENSCHIG00000008446	-0.412677	0.00101337086610661	0.0104907589223697	--
ENSCHIG00000008461	-0.412677	0.00101337086610661	0.0104907589223697	--
ENSCHIG00000008466	-0.412677	0.00101337086610661	0.0104907589223697	--
ENSCHIG00000008495	-0.412677	0.00101337086610661	0.0104907589223697	--
ENSCHIG00000008518	-0.412677	0.00101337086610661	0.0104907589223697	--
ENSCHIG00000008520	-0.412677	0.00101337086610661	0.0104907589223697	--
ENSCHIG00000008718	-0.412677	0.00101337086610661	0.0104907589223697	--
ENSCHIG00000008819	-0.412677	0.00101337086610661	0.0104907589223697	--
ENSCHIG00000008829	-0.412677	0.00101337086610661	0.0104907589223697	--
ENSCHIG00000008979	-0.412677	0.00101337086610661	0.0104907589223697	--
ENSCHIG00000008982	-0.412677	0.00101337086610661	0.0104907589223697	--
ENSCHIG00000009051	-0.412677	0.00101337086610661	0.0104907589223697	--
ENSCHIG00000009135	-0.412677	0.00101337086610661	0.0104907589223697	--
ENSCHIG00000009149	-0.412677	0.00101337086610661	0.0104907589223697	--
ENSCHIG00000009192	-0.412677	0.00101337086610661	0.0104907589223697	--
ENSCHIG00000009237	-0.412677	0.00101337086610661	0.0104907589223697	--
ENSCHIG00000009293	-0.412677	0.00101337086610661	0.0104907589223697	--
ENSCHIG00000009358	-0.412677	0.00101337086610661	0.0104907589223697	--
ENSCHIG00000009376	-0.412677	0.00101337086610661	0.0104907589223697	--
ENSCHIG00000009420	-0.412677	0.00101337086610661	0.0104907589223697	--
ENSCHIG00000009429	-0.412677	0.00101337086610661	0.0104907589223697	--
ENSCHIG00000009569	-0.412677	0.00101337086610661	0.0104907589223697	--
ENSCHIG00000009577	-0.412677	0.00101337086610661	0.0104907589223697	--
ENSCHIG00000009626	-0.412677	0.00101337086610661	0.0104907589223697	--
ENSCHIG00000009633	-0.412677	0.00101337086610661	0.0104907589223697	--
ENSCHIG00000009661	-0.412677	0.00101337086610661	0.0104907589223697	--
ENSCHIG00000009679	-0.412677	0.00101337086610661	0.0104907589223697	--
ENSCHIG00000009746	-0.412677	0.00101337086610661	0.0104907589223697	--
ENSCHIG00000009792	-0.412677	0.00101337086610661	0.0104907589223697	--
ENSCHIG00000009841	-0.412677	0.00101337086610661	0.0104907589223697	--
ENSCHIG00000009846	-0.412677	0.00101337086610661	0.0104907589223697	--
ENSCHIG00000009853	-0.412677	0.00101337086610661	0.0104907589223697	--
ENSCHIG00000009911	-0.412677	0.00101337086610661	0.0104907589223697	--
ENSCHIG00000009948	-0.412677	0.00101337086610661	0.0104907589223697	--
ENSCHIG00000009962	-0.412677	0.00101337086610661	0.0104907589223697	--
ENSCHIG00000010126	-0.412677	0.00101337086610661	0.0104907589223697	TRA2B
ENSCHIG00000010174	-0.412677	0.00101337086610661	0.0104907589223697	--
ENSCHIG00000010243	-0.412677	0.00101337086610661	0.0104907589223697	--
ENSCHIG00000010394	-0.412677	0.00101337086610661	0.0104907589223697	--
ENSCHIG00000010526	-0.412677	0.00101337086610661	0.0104907589223697	--
ENSCHIG00000010562	-0.412677	0.00101337086610661	0.0104907589223697	--
ENSCHIG00000010644	-0.412677	0.00101337086610661	0.0104907589223697	--
ENSCHIG00000010647	-0.412677	0.00101337086610661	0.0104907589223697	--
ENSCHIG00000010734	-0.412677	0.00101337086610661	0.0104907589223697	--
ENSCHIG00000010862	-0.412677	0.00101337086610661	0.0104907589223697	--
ENSCHIG00000010954	-0.412677	0.00101337086610661	0.0104907589223697	--
ENSCHIG00000010995	-0.412677	0.00101337086610661	0.0104907589223697	--
ENSCHIG00000011384	-0.412677	0.00101337086610661	0.0104907589223697	--
ENSCHIG00000011475	-0.412677	0.00101337086610661	0.0104907589223697	--
ENSCHIG00000011520	-0.412677	0.00101337086610661	0.0104907589223697	--
ENSCHIG00000011760	-0.412677	0.00101337086610661	0.0104907589223697	--
ENSCHIG00000011765	-0.412677	0.00101337086610661	0.0104907589223697	--
ENSCHIG00000012013	-0.412677	0.00101337086610661	0.0104907589223697	--
ENSCHIG00000012070	-0.412677	0.00101337086610661	0.0104907589223697	--
ENSCHIG00000012116	-0.412677	0.00101337086610661	0.0104907589223697	--
ENSCHIG00000012231	-0.412677	0.00101337086610661	0.0104907589223697	--
ENSCHIG00000012682	-0.412677	0.00101337086610661	0.0104907589223697	--
ENSCHIG00000013046	-0.412677	0.00101337086610661	0.0104907589223697	--
ENSCHIG00000013051	-0.412677	0.00101337086610661	0.0104907589223697	--
ENSCHIG00000014522	-0.412677	0.00101337086610661	0.0104907589223697	TRA2B
ENSCHIG00000014653	-0.412677	0.00101337086610661	0.0104907589223697	--
ENSCHIG00000014774	-0.412677	0.00101337086610661	0.0104907589223697	--
ENSCHIG00000014952	-0.412677	0.00101337086610661	0.0104907589223697	TRA2B
ENSCHIG00000015631	-0.412677	0.00101337086610661	0.0104907589223697	--
ENSCHIG00000017041	-0.412677	0.00101337086610661	0.0104907589223697	--
ENSCHIG00000018008	-0.412677	0.00101337086610661	0.0104907589223697	--
ENSCHIG00000018688	-0.412677	0.00101337086610661	0.0104907589223697	--
ENSCHIG00000018692	-0.412677	0.00101337086610661	0.0104907589223697	--
ENSCHIG00000018696	-0.412677	0.00101337086610661	0.0104907589223697	--
ENSCHIG00000018700	-0.412677	0.00101337086610661	0.0104907589223697	--
ENSCHIG00000018708	-0.412677	0.00101337086610661	0.0104907589223697	--
ENSCHIG00000018715	-0.412677	0.00101337086610661	0.0104907589223697	--
ENSCHIG00000018719	-0.412677	0.00101337086610661	0.0104907589223697	--
ENSCHIG00000018723	-0.412677	0.00101337086610661	0.0104907589223697	--
ENSCHIG00000018730	-0.412677	0.00101337086610661	0.0104907589223697	--
ENSCHIG00000018733	-0.412677	0.00101337086610661	0.0104907589223697	--
ENSCHIG00000018736	-0.412677	0.00101337086610661	0.0104907589223697	--
ENSCHIG00000018747	-0.412677	0.00101337086610661	0.0104907589223697	--
ENSCHIG00000018751	-0.412677	0.00101337086610661	0.0104907589223697	--
ENSCHIG00000018752	-0.412677	0.00101337086610661	0.0104907589223697	--
ENSCHIG00000018759	-0.412677	0.00101337086610661	0.0104907589223697	--
ENSCHIG00000018765	-0.412677	0.00101337086610661	0.0104907589223697	--
ENSCHIG00000018769	-0.412677	0.00101337086610661	0.0104907589223697	--
ENSCHIG00000018778	-0.412677	0.00101337086610661	0.0104907589223697	--
ENSCHIG00000018781	-0.412677	0.00101337086610661	0.0104907589223697	--
ENSCHIG00000018787	-0.412677	0.00101337086610661	0.0104907589223697	--
ENSCHIG00000018790	-0.412677	0.00101337086610661	0.0104907589223697	--
ENSCHIG00000018793	-0.412677	0.00101337086610661	0.0104907589223697	--
ENSCHIG00000018836	-0.412677	0.00101337086610661	0.0104907589223697	--
ENSCHIG00000018842	-0.412677	0.00101337086610661	0.0104907589223697	--
ENSCHIG00000018861	-0.412677	0.00101337086610661	0.0104907589223697	--
ENSCHIG00000018866	-0.412677	0.00101337086610661	0.0104907589223697	--
ENSCHIG00000018874	-0.412677	0.00101337086610661	0.0104907589223697	--
ENSCHIG00000018880	-0.412677	0.00101337086610661	0.0104907589223697	--
ENSCHIG00000018883	-0.412677	0.00101337086610661	0.0104907589223697	--
ENSCHIG00000018907	-0.412677	0.00101337086610661	0.0104907589223697	--
ENSCHIG00000018912	-0.412677	0.00101337086610661	0.0104907589223697	--
ENSCHIG00000018916	-0.412677	0.00101337086610661	0.0104907589223697	--
ENSCHIG00000018945	-0.412677	0.00101337086610661	0.0104907589223697	--
ENSCHIG00000018948	-0.412677	0.00101337086610661	0.0104907589223697	--
ENSCHIG00000018950	-0.412677	0.00101337086610661	0.0104907589223697	TRA2B
ENSCHIG00000018969	-0.412677	0.00101337086610661	0.0104907589223697	--
ENSCHIG00000018976	-0.412677	0.00101337086610661	0.0104907589223697	--
ENSCHIG00000018978	-0.412677	0.00101337086610661	0.0104907589223697	--
ENSCHIG00000018992	-0.412677	0.00101337086610661	0.0104907589223697	--
ENSCHIG00000018995	-0.412677	0.00101337086610661	0.0104907589223697	--
ENSCHIG00000019007	-0.412677	0.00101337086610661	0.0104907589223697	--
ENSCHIG00000019012	-0.412677	0.00101337086610661	0.0104907589223697	--
ENSCHIG00000019013	-0.412677	0.00101337086610661	0.0104907589223697	--
ENSCHIG00000019019	-0.412677	0.00101337086610661	0.0104907589223697	--
ENSCHIG00000019024	-0.412677	0.00101337086610661	0.0104907589223697	--
ENSCHIG00000019027	-0.412677	0.00101337086610661	0.0104907589223697	--
ENSCHIG00000019053	-0.412677	0.00101337086610661	0.0104907589223697	--
ENSCHIG00000019055	-0.412677	0.00101337086610661	0.0104907589223697	--
ENSCHIG00000019064	-0.412677	0.00101337086610661	0.0104907589223697	--
ENSCHIG00000019073	-0.412677	0.00101337086610661	0.0104907589223697	--
ENSCHIG00000019079	-0.412677	0.00101337086610661	0.0104907589223697	--
ENSCHIG00000019102	-0.412677	0.00101337086610661	0.0104907589223697	--
ENSCHIG00000019144	-0.412677	0.00101337086610661	0.0104907589223697	--
ENSCHIG00000019149	-0.412677	0.00101337086610661	0.0104907589223697	--
ENSCHIG00000019155	-0.412677	0.00101337086610661	0.0104907589223697	--
ENSCHIG00000019157	-0.412677	0.00101337086610661	0.0104907589223697	--
ENSCHIG00000019163	-0.412677	0.00101337086610661	0.0104907589223697	--
ENSCHIG00000019168	-0.412677	0.00101337086610661	0.0104907589223697	--
ENSCHIG00000019196	-0.412677	0.00101337086610661	0.0104907589223697	--
ENSCHIG00000019199	-0.412677	0.00101337086610661	0.0104907589223697	--
ENSCHIG00000019210	-0.412677	0.00101337086610661	0.0104907589223697	--
ENSCHIG00000019240	-0.412677	0.00101337086610661	0.0104907589223697	--
ENSCHIG00000019242	-0.412677	0.00101337086610661	0.0104907589223697	--
ENSCHIG00000019248	-0.412677	0.00101337086610661	0.0104907589223697	--
ENSCHIG00000019273	-0.412677	0.00101337086610661	0.0104907589223697	--
ENSCHIG00000019276	-0.412677	0.00101337086610661	0.0104907589223697	--
ENSCHIG00000019279	-0.412677	0.00101337086610661	0.0104907589223697	--
ENSCHIG00000019282	-0.412677	0.00101337086610661	0.0104907589223697	--
ENSCHIG00000019286	-0.412677	0.00101337086610661	0.0104907589223697	--
ENSCHIG00000019396	-0.412677	0.00101337086610661	0.0104907589223697	--
ENSCHIG00000019404	-0.412677	0.00101337086610661	0.0104907589223697	--
ENSCHIG00000019432	-0.412677	0.00101337086610661	0.0104907589223697	--
ENSCHIG00000019439	-0.412677	0.00101337086610661	0.0104907589223697	--
ENSCHIG00000019463	-0.412677	0.00101337086610661	0.0104907589223697	--
ENSCHIG00000019487	-0.412677	0.00101337086610661	0.0104907589223697	--
ENSCHIG00000019491	-0.412677	0.00101337086610661	0.0104907589223697	--
ENSCHIG00000019496	-0.412677	0.00101337086610661	0.0104907589223697	--
ENSCHIG00000019500	-0.412677	0.00101337086610661	0.0104907589223697	--
ENSCHIG00000019508	-0.412677	0.00101337086610661	0.0104907589223697	--
ENSCHIG00000019512	-0.412677	0.00101337086610661	0.0104907589223697	--
ENSCHIG00000019538	-0.412677	0.00101337086610661	0.0104907589223697	--
ENSCHIG00000019545	-0.412677	0.00101337086610661	0.0104907589223697	--
ENSCHIG00000019589	-0.412677	0.00101337086610661	0.0104907589223697	--
ENSCHIG00000019594	-0.412677	0.00101337086610661	0.0104907589223697	--
ENSCHIG00000019639	-0.412677	0.00101337086610661	0.0104907589223697	--
ENSCHIG00000019647	-0.412677	0.00101337086610661	0.0104907589223697	--
ENSCHIG00000019653	-0.412677	0.00101337086610661	0.0104907589223697	--
ENSCHIG00000019676	-0.412677	0.00101337086610661	0.0104907589223697	--
ENSCHIG00000019682	-0.412677	0.00101337086610661	0.0104907589223697	--
ENSCHIG00000019698	-0.412677	0.00101337086610661	0.0104907589223697	--
ENSCHIG00000019703	-0.412677	0.00101337086610661	0.0104907589223697	--
ENSCHIG00000019802	-0.412677	0.00101337086610661	0.0104907589223697	--
ENSCHIG00000019807	-0.412677	0.00101337086610661	0.0104907589223697	--
ENSCHIG00000019814	-0.412677	0.00101337086610661	0.0104907589223697	--
ENSCHIG00000019824	-0.412677	0.00101337086610661	0.0104907589223697	--
ENSCHIG00000019830	-0.412677	0.00101337086610661	0.0104907589223697	--
ENSCHIG00000019837	-0.412677	0.00101337086610661	0.0104907589223697	--
ENSCHIG00000019867	-0.412677	0.00101337086610661	0.0104907589223697	--
ENSCHIG00000019876	-0.412677	0.00101337086610661	0.0104907589223697	--
ENSCHIG00000019894	-0.412677	0.00101337086610661	0.0104907589223697	--
ENSCHIG00000019918	-0.412677	0.00101337086610661	0.0104907589223697	--
ENSCHIG00000019955	-0.412677	0.00101337086610661	0.0104907589223697	--
ENSCHIG00000019996	-0.412677	0.00101337086610661	0.0104907589223697	--
ENSCHIG00000020024	-0.412677	0.00101337086610661	0.0104907589223697	--
ENSCHIG00000020058	-0.412677	0.00101337086610661	0.0104907589223697	--
ENSCHIG00000020084	-0.412677	0.00101337086610661	0.0104907589223697	--
ENSCHIG00000020092	-0.412677	0.00101337086610661	0.0104907589223697	--
ENSCHIG00000020099	-0.412677	0.00101337086610661	0.0104907589223697	--
ENSCHIG00000020120	-0.412677	0.00101337086610661	0.0104907589223697	--
ENSCHIG00000020125	-0.412677	0.00101337086610661	0.0104907589223697	--
ENSCHIG00000020132	-0.412677	0.00101337086610661	0.0104907589223697	--
ENSCHIG00000020157	-0.412677	0.00101337086610661	0.0104907589223697	--
ENSCHIG00000020181	-0.412677	0.00101337086610661	0.0104907589223697	--
ENSCHIG00000020186	-0.412677	0.00101337086610661	0.0104907589223697	--
ENSCHIG00000020189	-0.412677	0.00101337086610661	0.0104907589223697	--
ENSCHIG00000020196	-0.412677	0.00101337086610661	0.0104907589223697	--
ENSCHIG00000020200	-0.412677	0.00101337086610661	0.0104907589223697	--
ENSCHIG00000020212	-0.412677	0.00101337086610661	0.0104907589223697	--
ENSCHIG00000020227	-0.412677	0.00101337086610661	0.0104907589223697	--
ENSCHIG00000020231	-0.412677	0.00101337086610661	0.0104907589223697	--
ENSCHIG00000020233	-0.412677	0.00101337086610661	0.0104907589223697	--
ENSCHIG00000020237	-0.412677	0.00101337086610661	0.0104907589223697	--
ENSCHIG00000020258	-0.412677	0.00101337086610661	0.0104907589223697	--
ENSCHIG00000020262	-0.412677	0.00101337086610661	0.0104907589223697	--
ENSCHIG00000020275	-0.412677	0.00101337086610661	0.0104907589223697	--
ENSCHIG00000020277	-0.412677	0.00101337086610661	0.0104907589223697	--
ENSCHIG00000020283	-0.412677	0.00101337086610661	0.0104907589223697	--
ENSCHIG00000022074	-0.412677	0.00101337086610661	0.0104907589223697	--
ENSCHIG00000000097	0.617451697157327	0.021841461232072	0.101950815414833	ANXA8
ENSCHIG00000000101	-0.727786	0.0046496917420301	0.034512020152322	L1CAM
ENSCHIG00000000122	0.36821962007396	0.000208301764665617	0.00713818759430552	PPM1F
ENSCHIG00000000134	-0.345988	6.6979034542996e-06	0.0011657688483873	ANXA11
ENSCHIG00000000142	-0.661558	0.00281996795418256	0.0234643867021935	ANXA7
ENSCHIG00000000146	-0.272641	0.0458565931282863	0.172924599584678	RAB31
ENSCHIG00000000151	-0.630262	0.0190738714251128	0.092636335157009	CRELD2
ENSCHIG00000000174	-0.280518	0.0176106552480421	0.0878795277035842	KIFBP
ENSCHIG00000000196	0.879551568907791	0.000955965722145637	0.0104907589223697	FHL1
ENSCHIG00000000204	0.609268968322809	0.0341911471784367	0.140315677477023	KLHL22
ENSCHIG00000000214	-0.455708	0.0466438388873706	0.17484649188008	DNAJC9
ENSCHIG00000000218	-0.63101	0.012144044700683	0.0678170193419058	--
ENSCHIG00000000228	-0.33553	0.0301448857304145	0.128921543234209	PPIL2
ENSCHIG00000000241	-0.818356	0.0315297075499617	0.133166027468021	PPIF
ENSCHIG00000000258	0.74443053430924	0.00111421808382596	0.0114179135333888	TPM4
ENSCHIG00000000269	0.803099631220441	0.000266644371615541	0.00805678984398815	ASMTL
ENSCHIG00000000281	0.639566668471161	0.00312056100670009	0.0252822568517658	SCARF2
ENSCHIG00000000287	-0.52025	0.000842324992088914	0.0104907589223697	CYB5A
ENSCHIG00000000303	-0.760863	0.000486541557602804	0.0104907589223697	SDF2L1
ENSCHIG00000000346	-1.2091	0.00378803349159316	0.029474332947046	ADIRF
ENSCHIG00000000353	-0.818613	0.038119671442904	0.151638314964697	CDK1
ENSCHIG00000000360	-10.8911	8.59289523856977e-05	0.00440915153509511	NDC80
ENSCHIG00000000385	-1.40108	0.00142051757669882	0.0137790204939785	SYNPO2L
ENSCHIG00000000395	-12.3442	7.30158943693982e-07	0.00033366334162944	HLA-A
ENSCHIG00000000397	-0.485276	0.00185301080587284	0.0167361856076347	PFKL
ENSCHIG00000000407	-1.27594	0.00838120781368732	0.0525662821334986	CRIP1
ENSCHIG00000000417	-0.932776	0.03075456926445	0.131109635738453	EIF4EBP2
ENSCHIG00000000429	0.588825842384276	0.00112538785278433	0.0115157100947483	NRBP2
ENSCHIG00000000437	-0.805272	0.00068250341946476	0.0104907589223697	ANK3
ENSCHIG00000000474	0.474835129252656	0.0068316485929293	0.0453824265878614	GRM7
ENSCHIG00000000487	-0.373136	0.0152951496985262	0.0796359963347532	PUS1
ENSCHIG00000000499	-0.404425	0.0488162893537409	0.181198619315605	PRPF18
ENSCHIG00000000504	-0.351312	0.0108410816775664	0.0631296869727366	GMPPB
ENSCHIG00000000527	-3.06885	0.00133254469972626	0.0130508285183425	PTGS1
ENSCHIG00000023277	-3.06885	0.00133254469972626	0.0130508285183425	PTGS2
ENSCHIG00000000571	0.680821955133606	0.0277402092776349	0.121401991282406	SUGP2
ENSCHIG00000000624	4.25195318826421	7.04369189781438e-06	0.0011657688483873	OTULINL
ENSCHIG00000000649	-0.33145	0.0360843487762539	0.146091065571557	ZCCHC8
ENSCHIG00000000725	-0.507664	6.0031842588574e-05	0.00361130544616366	SWAP70
ENSCHIG00000000850	-0.688804	0.001380733375402	0.0134299080099198	ANO6
ENSCHIG00000000866	-1.42966	0.000127258114180847	0.00539589644619506	C1orf21
ENSCHIG00000000946	-0.810047	0.036794800442894	0.148036353372803	H1-5
ENSCHIG00000000977	1.26351983890244	0.0178063070146626	0.0885438623390632	SLC2A10
ENSCHIG00000001133	0.396878685908889	0.0101315095108479	0.0599903339061789	ARHGEF17
ENSCHIG00000001144	-0.304613	0.0236524059502632	0.108262887222892	ME2
ENSCHIG00000001349	0.400993944278971	0.037208042901698	0.149190346425212	ARSB
ENSCHIG00000001557	2.05541515885984	0.000389723411845664	0.0101529738855206	CCDC80
ENSCHIG00000001689	-0.754941	0.00597620331265108	0.041211151922363	SHTN1
ENSCHIG00000001745	-0.880623	0.0376111508490515	0.149957522050751	PLPP6
ENSCHIG00000001826	-1.64168	0.000741145183111204	0.0104907589223697	FANCI
ENSCHIG00000001865	2.56240215104997	0.00132952578269209	0.0130508285183425	MX1
ENSCHIG00000001883	-0.301135	0.00308870729475374	0.0250815783877881	EFL1
ENSCHIG00000001895	-0.41295	0.00531663171651647	0.0378743150751037	RAB9A
ENSCHIG00000001909	0.346469334406179	0.00903949133535558	0.0553883397347173	DPM3
ENSCHIG00000001960	-0.800904	0.016934124682483	0.0854672393989036	VASN
ENSCHIG00000001998	-0.638016	0.000295711819135129	0.00858170242334366	HDHD3
ENSCHIG00000002020	0.646085572837724	1.35719187552347e-05	0.00150808716440617	BCAR3
ENSCHIG00000002022	-1.96192	0.0365695217491186	0.147549164390603	KDM5A
ENSCHIG00000002074	0.314212412782564	0.0101325292122285	0.0599903339061789	BLTP3B
ENSCHIG00000002276	-0.529175	0.0050472554024712	0.0364689954131618	UTP3
ENSCHIG00000002547	-1.96165	0.000363484650017439	0.00974318483630724	TPBG
ENSCHIG00000002557	0.653516865533005	0.00302061286231725	0.0246536536392225	PTER
ENSCHIG00000002602	-0.680648	0.00218274240884451	0.0190579519075561	HNRNPA0
ENSCHIG00000002609	-0.78196	0.0200615220570362	0.0959835389769417	RBM38
ENSCHIG00000013536	-0.78196	0.0200615220570362	0.0959835389769417	RBM24
ENSCHIG00000002628	-0.355026	0.0469589155765866	0.175748457292711	NDUFAF1
ENSCHIG00000002757	0.418347050141797	0.0272986199182979	0.120217030568647	SERPINH1
ENSCHIG00000002911	-0.453157	0.0458625050162443	0.172924599584678	GGA3
ENSCHIG00000002946	-1.04697	7.10183903501382e-05	0.0038387879547277	SH3KBP1
ENSCHIG00000002961	0.338831335631888	0.00389446496974076	0.0300727442210843	FAM114A2
ENSCHIG00000002986	-0.602293	0.000660551780026704	0.0104907589223697	FAM50A
ENSCHIG00000003108	-1.75402	0.000129991523967461	0.00541452930125643	MYL11
ENSCHIG00000003115	-0.347758	0.0467001291880144	0.174964875545148	MED16
ENSCHIG00000003118	0.38966729341483	0.00459144705212319	0.0341872098591844	MAP7D1
ENSCHIG00000003247	-0.617358	0.0156618591788354	0.080832088079689	RAB43
ENSCHIG00000003271	0.358686463570892	0.0160235229187137	0.0819816226787657	SHMT2
ENSCHIG00000003341	0.417298092193291	0.000990618087945641	0.0104907589223697	ACTC1
ENSCHIG00000003391	0.308592389511204	0.0359195767725198	0.145757319843102	SNX3
ENSCHIG00000003545	-0.469789	0.000314758449256663	0.00895102240637121	MED10
ENSCHIG00000020899	-0.469789	0.000314758449256663	0.00895102240637121	MED10
ENSCHIG00000003569	1.29655609134012	7.63045398697761e-05	0.00398093267131535	DENND2B
ENSCHIG00000003628	0.644105138206176	0.00078985939968195	0.0104907589223697	WDR6
ENSCHIG00000003641	1.09412370896669	0.047920262184398	0.178591250804064	BAIAP2L1
ENSCHIG00000003679	-2.23359	0.000190384292057391	0.00691339062594045	Lad1
ENSCHIG00000003839	-0.587507	0.0134641716046992	0.0735646598247492	C14orf119
ENSCHIG00000003841	-0.785246	0.00136179751909835	0.0133117975673653	PBK
ENSCHIG00000003894	-0.541149	0.00123084276468169	0.0123248709321078	ATP1B3
ENSCHIG00000027094	-0.541149	0.00123084276468169	0.0123248709321078	ATP1B3
ENSCHIG00000003903	0.352631443096036	0.0454396426960859	0.172431998891203	JAK2
ENSCHIG00000003954	0.590906746040947	1.01872642751657e-06	0.00040075565740249	UTRN
ENSCHIG00000004465	0.363254873669746	0.0064400747604526	0.0434306375035856	RUFY3
ENSCHIG00000004574	0.77709853462515	0.00513718704203651	0.0369303771011782	VMAC
ENSCHIG00000004685	0.514657329363248	0.0179579702257631	0.0890478901741095	TGFBI
ENSCHIG00000004709	0.463220524697837	0.00321823835639798	0.025837126759245	CA12
ENSCHIG00000004836	-1.15143	0.00238971846360376	0.0204744496238817	ERO1A
ENSCHIG00000004885	1.5485797181968	0.000392485200341496	0.0101529738855206	CTSF
ENSCHIG00000004889	0.784362383277567	2.21583085910262e-06	0.000713195377877531	COL6A1
ENSCHIG00000004895	-0.807943	0.0097330486189255	0.0585554097456342	STARD5
ENSCHIG00000005138	-13.0272	0.000540016646064744	0.0104907589223697	PGAM2
ENSCHIG00000005265	0.852510713917865	0.0190153407822704	0.092604971168677	ADAM19
ENSCHIG00000005285	-0.488984	0.0464245584452137	0.17420895514073	ARL6IP1
ENSCHIG00000020087	-0.488984	0.0464245584452137	0.17420895514073	ARL6IP1
ENSCHIG00000005292	-0.267101	0.0411256811784523	0.159655125232796	NUP205
ENSCHIG00000005312	0.836747105307154	0.003281044224612	0.0261928682688586	LMO7
ENSCHIG00000005420	1.03609654871195	4.2907798093593e-05	0.00303830118300732	FILIP1L
ENSCHIG00000005570	-0.706215	0.000392870335352727	0.0101529738855206	TNS2
ENSCHIG00000005612	0.729379404679431	0.0341834270955487	0.140315677477023	CHST12
ENSCHIG00000005671	0.892467360976759	0.00418778881309251	0.0318857339629119	STEAP1
ENSCHIG00000005705	0.641897984389395	0.00541766027248267	0.0384393310515529	PIK3R2
ENSCHIG00000005726	-0.374312	0.0141650652253039	0.076067125257092	PSMG1
ENSCHIG00000005737	1.29613685427115	5.49607502504019e-06	0.0011657688483873	IFIT5
ENSCHIG00000005760	0.502871072017532	0.0273124702419151	0.120217030568647	FUCA1
ENSCHIG00000005762	-0.353233	0.00873557456227095	0.0540704575834271	METAP1D
ENSCHIG00000005777	0.587513720931441	0.0196167100780644	0.0946225640754593	NUDT16L1
ENSCHIG00000006046	0.4698048684417	0.036495006682175	0.147332464262532	RPP25L
ENSCHIG00000006209	-1.25518	0.00466169454947446	0.0345648786437996	H2AC21
ENSCHIG00000006215	-0.461545	0.0136471917445699	0.0742722419763903	SEH1L
ENSCHIG00000006239	0.296794651284555	0.00123041276946	0.0123248709321078	DDX19B
ENSCHIG00000006266	-0.919379	0.000391649097188458	0.0101529738855206	SDHAF4
ENSCHIG00000006319	0.564915763223925	0.000174242453919704	0.00657691234793347	BCKDHB
ENSCHIG00000006378	-0.318295	0.00306860816892062	0.0249469741034752	TRAF2
ENSCHIG00000006384	0.595428173310024	0.0320695613350913	0.134608514412437	NTAQ1
ENSCHIG00000006390	0.764713769065764	0.000115519177297147	0.00515785657718116	AFAP1
ENSCHIG00000006417	-1.79782	1.94946832211097e-05	0.00181634015642997	MYL6B
ENSCHIG00000006418	-0.984136	0.0135323523666531	0.0737664257954354	EEPD1
ENSCHIG00000006507	0.284510998869543	0.0324117197680089	0.135243009827502	DTD1
ENSCHIG00000024743	0.284510998869543	0.0324117197680089	0.135243009827502	DTD1
ENSCHIG00000006574	1.15069978595471	0.00702492506131112	0.0464025133947239	ACTBL2
ENSCHIG00000006615	-11.2465	0.00175954183313959	0.0161809295070927	Tnfaip2
ENSCHIG00000006622	1.12197886237629	0.00403185418541929	0.0308643886345449	ADAMTS1
ENSCHIG00000006635	0.372311461775475	0.0165341344772199	0.0838669099091646	CD248
ENSCHIG00000006638	0.396341730325552	0.00544547734191514	0.0385462717415126	PTEN
ENSCHIG00000006679	0.534451487380964	0.0369614767767844	0.148538148159143	ZYX
ENSCHIG00000006680	10.745870900101	0.00123088129602018	0.0123248709321078	PRPS2
ENSCHIG00000006687	0.310285948678525	0.00319182066762756	0.0256832751675804	PPFIA1
ENSCHIG00000006743	0.407657565450764	0.0147433866540476	0.077677024477166	PGM5
ENSCHIG00000006748	-0.315823	0.00875111492566644	0.0541193404267634	RAN
ENSCHIG00000006756	2.75322412377282	0.00213473650726843	0.0186618138369972	GDAP1
ENSCHIG00000006762	0.373550915162983	0.0300006525487636	0.128514592073681	SLC30A9
ENSCHIG00000006790	-0.355824	0.0297833908716139	0.127970989539987	RBM12B
ENSCHIG00000006852	-0.821587	7.38951786017188e-06	0.0011657688483873	BASP1
ENSCHIG00000006935	-0.372673	0.0463657291188036	0.17420895514073	GMIP
ENSCHIG00000006945	-0.733288	0.00176674329140398	0.0161853159323396	CDK2
ENSCHIG00000006984	0.351448454901294	0.0189208097101179	0.0923694166395786	COMT
ENSCHIG00000006985	-0.958531	0.000259981815800359	0.00797055422861565	STK19
ENSCHIG00000007022	0.52830661040944	0.0052258613315537	0.0373781051401331	MECR
ENSCHIG00000007034	-0.95928	0.000549964090936291	0.0104907589223697	PACSIN3
ENSCHIG00000007111	-0.298746	0.0227125702204795	0.105184898450762	EPHX2
ENSCHIG00000007133	-0.36632	0.00594787635591544	0.0411700024205642	SMARCC1
ENSCHIG00000007155	0.448294406563695	0.00101880483069836	0.0105162638573981	NEDD4L
ENSCHIG00000007157	-0.379541	0.00207856358503779	0.0183520059172726	RTN4
ENSCHIG00000007211	1.96937063367931	0.000220874795628657	0.00737742654644583	LMOD1
ENSCHIG00000007232	0.282495037619685	0.0333107149122309	0.137615619774508	ADAM10
ENSCHIG00000007236	0.502240683675435	0.0040587260662934	0.0310030628645346	TPRG1L
ENSCHIG00000007262	-0.266355	0.00173854782178286	0.0160504004250905	SAFB
ENSCHIG00000007353	-0.302742	0.000113440903577172	0.00515785657718116	GAPVD1
ENSCHIG00000007522	-0.574855	0.000212254854608987	0.0071714649070444	EPS8
ENSCHIG00000007598	-0.772932	0.016776128706349	0.0847906976228815	SFXN3
ENSCHIG00000007647	-1.08478	2.59444732272952e-06	0.000717499408651253	AK4
ENSCHIG00000007667	-0.320588	0.00119338657689329	0.0120892279699304	ACO1
ENSCHIG00000007683	1.0663204472383	0.0289427052532977	0.125270963263203	SAMD9
ENSCHIG00000007693	-0.636355	0.0126895613888316	0.0700895352529768	TP53I3
ENSCHIG00000007800	-0.364442	0.0418649804273116	0.161992309511362	PAPSS1
ENSCHIG00000007829	-0.8863	0.0452683706383919	0.172151091563079	PDP2
ENSCHIG00000007830	-0.610496	0.0241415180474682	0.109721495053994	MTRF1L
ENSCHIG00000007838	-0.381964	0.0207368924059546	0.0980226536225396	PDIA6
ENSCHIG00000007846	-0.68425	0.00860707352197019	0.0536103649468454	JUNB
ENSCHIG00000007898	0.40986091396662	0.000807620911674548	0.0104907589223697	LAP3
ENSCHIG00000007941	11.4413969316013	0.00577415645121731	0.0403620946012535	SPTLC3
ENSCHIG00000007943	-0.375345	0.0395108603402909	0.155086697377827	ZBTB40
ENSCHIG00000007963	0.717281215704063	0.00029267938919492	0.00858170242334366	MVP
ENSCHIG00000007966	0.494785522777956	0.0263912780817883	0.117680503839511	NACC2
ENSCHIG00000008032	0.834450350703366	0.0099893445367657	0.0595910266763588	GCDH
ENSCHIG00000008067	10.1095510596613	0.0034185286313193	0.0269861775232686	NRP1
ENSCHIG00000008075	11.6957924809286	0.000947369495463208	0.0104907589223697	AFP
ENSCHIG00000008188	0.327358420598791	0.031415036645312	0.132805895215196	PTRH1
ENSCHIG00000008237	-0.419386	0.0159446151254049	0.0816959621584605	ISY1
ENSCHIG00000008257	0.384628446034654	0.0156138868588185	0.080681783205245	FADD
ENSCHIG00000008263	0.284995958323658	0.0135272396241456	0.0737664257954354	NCALD
ENSCHIG00000008291	0.49239847910999	0.0339758166883612	0.139792421830497	Tbl1x
ENSCHIG00000008333	-0.417368	0.00801585367128735	0.0509060626424984	TBC1D1
ENSCHIG00000008334	-0.709285	5.86031782422911e-05	0.00357731987184192	ACOT4
ENSCHIG00000015407	-0.709285	5.86031782422911e-05	0.00357731987184192	ACOT4
ENSCHIG00000008345	0.820744268226309	0.00122190470930997	0.0123248709321078	PTPN5
ENSCHIG00000008368	10.2414292922058	0.0137707386077685	0.0747207663460603	RPL21
ENSCHIG00000008416	-1.84943	9.29007726696896e-05	0.00463260824840896	DES
ENSCHIG00000008473	-0.359892	0.00168641394586847	0.0156712561032738	NFKB1
ENSCHIG00000008534	-0.787297	0.00450472353482703	0.0338242809744775	UTP11
ENSCHIG00000008563	-0.641433	0.00670404324513825	0.0447842737913433	MAD2L1BP
ENSCHIG00000008580	0.702925980368311	0.000505327152596032	0.0104907589223697	FLRT3
ENSCHIG00000008585	-0.595509	0.0221751300847804	0.103304010612059	GSTA2
ENSCHIG00000008605	-1.11564	1.64349759640621e-05	0.00162631437493143	MIS12
ENSCHIG00000008632	-0.379516	0.0336163431408229	0.13847430237357	RBM7
ENSCHIG00000010879	-0.379516	0.0336163431408229	0.13847430237357	RBM7
ENSCHIG00000008651	1.5729111789092	2.86693527635763e-05	0.00236782837406607	GEM
ENSCHIG00000008680	0.753016140252728	0.00825337686993124	0.0519143249291732	SLC39A6
ENSCHIG00000008685	0.911466487708934	0.00123549546752914	0.0123392713759856	GPR82
ENSCHIG00000008713	-0.292338	0.0157958741425758	0.0813458798571484	MEPCE
ENSCHIG00000008730	-0.592047	0.00071984503285397	0.0104907589223697	CCDC9
ENSCHIG00000008754	0.920979061848903	0.00504280908810202	0.0364689954131618	NPR2
ENSCHIG00000008760	-0.305802	0.0026868465151412	0.0224888418129017	ARF6
ENSCHIG00000008769	0.37182156736964	0.0100917382918654	0.0599493278898478	TAX1BP1
ENSCHIG00000008788	0.537258143885696	0.000254680383235968	0.00794496257676413	P3H1
ENSCHIG00000008816	-0.81488	0.000496391166173347	0.0104907589223697	CD151
ENSCHIG00000008848	0.731800824475277	0.00011436055580283	0.00515785657718116	B2M
ENSCHIG00000018922	0.731800824475277	0.00011436055580283	0.00515785657718116	B2M
ENSCHIG00000008887	-1.00036	0.00572310310822087	0.0400843650932858	CD9
ENSCHIG00000008890	0.283352125620768	0.0327941521709139	0.136116876624995	PSPH
ENSCHIG00000008891	0.924573079871151	0.00387135767659728	0.02992694727946	PDLIM5
ENSCHIG00000008925	0.346648592658106	0.0163563477079871	0.0830841449930106	CCNY
ENSCHIG00000008936	0.434011806356976	0.012606111546907	0.0697919279621957	MGRN1
ENSCHIG00000008945	0.485331657191449	0.0421302280610678	0.162929625833108	ZNF462
ENSCHIG00000008966	-0.694077	0.0101652055195566	0.0600414542045626	CHTF18
ENSCHIG00000009001	1.06874741455594	0.00011681709490924	0.00516988655657706	AIF1L
ENSCHIG00000009030	-0.432028	0.0366740966593191	0.147718588421296	RFC2
ENSCHIG00000009068	0.317340519618765	0.0453649949454187	0.172330991327116	C7orf25
ENSCHIG00000009076	-0.977141	0.0186543163087557	0.0914255012401104	MIGA1
ENSCHIG00000009090	1.15660278007223	0.00302208323101894	0.0246536536392225	CST3
ENSCHIG00000009115	2.0970520701107	0.020218656811832	0.0965396553503592	ZC3H14
ENSCHIG00000009127	1.41505512517771	1.67661275766127e-05	0.00162631437493143	PRUNE2
ENSCHIG00000009133	0.770895198146425	0.0118015871734595	0.06690715674561	MLYCD
ENSCHIG00000009155	-0.651501	0.000245449911037261	0.00778361391232001	FEN1
ENSCHIG00000009174	-0.466171	0.00861581631259851	0.0536103649468454	PEX6
ENSCHIG00000009202	2.15374573219092	0.0244355033815698	0.110773239081239	FAM234A
ENSCHIG00000009205	1.82154495943217	9.77151544444536e-06	0.00125803819749305	DOC2B
ENSCHIG00000009217	-0.365958	0.0193674886659692	0.0935478767010424	RETREG2
ENSCHIG00000009258	0.589202293133359	0.0113043577920291	0.0648934609910247	MXRA7
ENSCHIG00000009299	0.521543373928847	0.0101944842972758	0.0601559527575084	SLMAP
ENSCHIG00000009332	0.305671859146827	0.0236830797564377	0.10833326082386	PURA
ENSCHIG00000009333	-0.5702	0.00309986579931069	0.0251433559277423	TYW3
ENSCHIG00000009344	-0.313709	0.00136483053719915	0.0133117975673653	SNRNP40
ENSCHIG00000009348	-0.960408	0.000618080296489095	0.0104907589223697	EXT1
ENSCHIG00000009383	-0.647181	0.00992326516459655	0.0592967431481081	NCOR2
ENSCHIG00000009392	0.859342864626765	1.5192715209114e-05	0.00154660960454801	MARCKS
ENSCHIG00000009393	-0.280813	0.038723499865213	0.153014008116949	NOP53
ENSCHIG00000009447	2.23175980087654	0.0202449368541506	0.0965919911736574	SH3BP5L
ENSCHIG00000009461	0.695678029280475	1.52891784095976e-05	0.00154660960454801	MYL12B
ENSCHIG00000016398	0.695678029280475	1.52891784095976e-05	0.00154660960454801	MYL12A
ENSCHIG00000009469	-0.502758	0.00164577039434514	0.015374274620525	WDR12
ENSCHIG00000009529	0.495372028671899	0.0442189597409521	0.169159618544399	DAB2
ENSCHIG00000009558	0.409103910982672	0.0396421300331109	0.1553436207883	ASAH1
ENSCHIG00000009582	0.269183487409146	0.00864856472822825	0.053766889236685	TIGAR
ENSCHIG00000009601	0.720504225926566	0.00904235570305511	0.0553883397347173	--
ENSCHIG00000009606	-0.802356	0.0103032595634289	0.0606462019689445	AP3S2
ENSCHIG00000009614	1.04001615622815	2.79923150979748e-05	0.00235968551439	HLA-A
ENSCHIG00000009616	1.5960957353838	0.0126297958796259	0.0698199328924856	COL2A1
ENSCHIG00000009619	0.713519662024839	0.000864628392343124	0.0104907589223697	ITGAV
ENSCHIG00000009659	-0.328758	0.00458604531867968	0.0341829335806009	SRSF3
ENSCHIG00000009689	0.557278927324937	0.0397488339779625	0.155417721368279	ZFTRAF1
ENSCHIG00000009693	-0.824946	0.00488181645469491	0.0357478203885157	HSP90B1
ENSCHIG00000009694	-1.5107	0.00151593581234266	0.0144396537642026	RRM2
ENSCHIG00000009696	12.4895233689845	9.76208237353628e-05	0.00476726243358692	IL1RN
ENSCHIG00000009709	0.7270938815193	7.76078151376566e-06	0.0011657688483873	LGALS9
ENSCHIG00000009728	2.54295164138391	1.24825404319588e-06	0.000441944343993502	STAT1
ENSCHIG00000009793	1.31806032087911	0.0116919176713793	0.0663627605718822	MYOD1
ENSCHIG00000009815	-0.515077	0.000923936381657278	0.0104907589223697	RAB23
ENSCHIG00000009831	-2.1669	7.71938219153605e-07	0.00033366334162944	NCAPH2
ENSCHIG00000009860	-12.0555	0.00041881719763138	0.0104907589223697	CAPN5
ENSCHIG00000009875	-3.00722	0.00181725436661823	0.0165608577748659	RACGAP1
ENSCHIG00000009899	0.75204512215807	0.00658101482845733	0.044170773460006	TTYH3
ENSCHIG00000009904	0.270442855203624	0.0383337758324824	0.15181290082204	HARS2
ENSCHIG00000009916	-1.4496	5.42183698791489e-08	5.48457538734648e-05	TJP2
ENSCHIG00000009939	-0.417367	0.00705848440231731	0.0465373631776619	PFAS
ENSCHIG00000009944	-0.305122	0.000382508271070154	0.0100689259012928	HSDL2
ENSCHIG00000009947	-0.84274	0.00916985588872001	0.0560231764974258	SOD2
ENSCHIG00000009967	-0.282969	0.0453886878724857	0.172330991327116	ERCC6L
ENSCHIG00000009978	-0.342989	0.00171071432893812	0.01581861611089	SNW1
ENSCHIG00000009988	1.07166710511191	0.0100714564255457	0.0598790788826946	BCL9
ENSCHIG00000009993	-0.458305	0.0492808878607805	0.182149336758504	MRPS14
ENSCHIG00000010019	-0.443288	0.00781974895704165	0.0501100835880651	CBX3
ENSCHIG00000010051	-0.368562	0.00596518900735313	0.0412092715717732	HDAC6
ENSCHIG00000010063	-1.08454	0.000354364393897158	0.00961267927021759	ACTN2
ENSCHIG00000010094	2.48153248808985	0.00599199519317318	0.0412564437951665	ZBTB38
ENSCHIG00000010127	-0.472297	0.0329354913067308	0.136543450786277	MRPS36
ENSCHIG00000010134	-0.340999	0.0274429777789614	0.120548216906219	THUMPD1
ENSCHIG00000010144	1.10983227105991	0.000206885634339904	0.00713818759430552	SMC6
ENSCHIG00000010161	-2.23059	0.000111925528740352	0.00515785657718116	GNG10
ENSCHIG00000015660	-2.23059	0.000111925528740352	0.00515785657718116	GNG10
ENSCHIG00000010173	-0.510734	0.0281396583660376	0.12246891265514	GPATCH11
ENSCHIG00000010193	0.650692782160313	0.00151304442556577	0.0144391746326567	EEF2K
ENSCHIG00000010202	-0.895659	5.31836547791898e-05	0.00345498586689397	PRRX1
ENSCHIG00000010212	-0.487009	0.0445799380166641	0.1701727984345	HNMT
ENSCHIG00000010216	0.410981521355926	0.00231355686572622	0.0199298006888168	CLU
ENSCHIG00000010217	-0.659469	0.0397475351440514	0.155417721368279	TAF9
ENSCHIG00000016931	-0.659469	0.0397475351440514	0.155417721368279	TAF9
ENSCHIG00000018621	-0.659469	0.0397475351440514	0.155417721368279	TAF9B
ENSCHIG00000010250	-0.801727	0.00590832769120927	0.0410165376288754	HAT1
ENSCHIG00000010295	0.426436030527897	0.0134472099461043	0.0735614874856843	TMEM63B
ENSCHIG00000010332	-0.372068	0.0328423766928915	0.136237181817437	FOSL2
ENSCHIG00000010343	-2.84478	0.0169505119657707	0.0854890136963123	MDM4
ENSCHIG00000010358	-0.898918	1.29169156502158e-05	0.00150808716440617	CORO7
ENSCHIG00000010363	-0.704056	0.0109113208966364	0.0633823324602809	MEF2D
ENSCHIG00000010399	0.986628968524833	0.00122581419705039	0.0123248709321078	LYPLAL1
ENSCHIG00000010420	-0.337203	0.0325307349304993	0.135579831690915	CEBPD
ENSCHIG00000010425	-2.82099	0.00150262431429354	0.0143590860587214	ADGRE5
ENSCHIG00000010436	-0.51991	0.0460493554530827	0.173536714190143	MAN1A1
ENSCHIG00000010442	-1.66736	0.0107213558525368	0.0625869091441162	CXCL5
ENSCHIG00000010483	0.580867025681391	0.0280012598358685	0.121941525767395	TMEM59
ENSCHIG00000010528	-0.354583	0.0184112055023392	0.0907092209928697	RSRC1
ENSCHIG00000010529	0.751747754629246	6.5679387665772e-06	0.0011657688483873	HSPA2
ENSCHIG00000010532	0.777925751025757	0.000648991240303373	0.0104907589223697	GNG2
ENSCHIG00000010604	-0.40237	0.0141661472467445	0.076067125257092	SMNDC1
ENSCHIG00000010651	0.717399527910546	0.00010323743975614	0.00493935345211639	NT5E
ENSCHIG00000010657	0.903195665714447	0.000539169481860711	0.0104907589223697	SECISBP2
ENSCHIG00000010669	0.38584527078501	0.0114827647976115	0.0655193050216654	KLC4
ENSCHIG00000010672	-0.440646	0.0106291912962514	0.0621513654572716	CERS5
ENSCHIG00000010675	-0.402917	0.0277302603526148	0.121401991282406	JMY
ENSCHIG00000010681	-0.530572	0.0340202204163704	0.139812641188809	METTL16
ENSCHIG00000010761	-0.691405	0.00603092928099862	0.0414209604643562	PRDX5
ENSCHIG00000010774	1.0439661528173	0.000475053190663126	0.0104907589223697	GSDMD
ENSCHIG00000010787	-0.331812	0.0010306932184327	0.0106234915279795	SRSF1
ENSCHIG00000010789	0.625419290987709	0.0183023537547554	0.0904389162159268	PTPRJ
ENSCHIG00000010796	0.277043597190498	0.0354157927589445	0.144208872067905	HEATR5A
ENSCHIG00000010808	-0.739129	0.00740776456153359	0.0481232851928618	KNTC1
ENSCHIG00000010830	-0.432469	0.00622592958233594	0.04230883625002	IGF2R
ENSCHIG00000010839	0.700436138706299	0.0170355207400104	0.0857109382000669	TRIM13
ENSCHIG00000010840	0.302230089492038	0.0253167539237367	0.11403812629388	NHERF1
ENSCHIG00000010912	-0.374944	0.03006636731978	0.128718226717873	PACSIN2
ENSCHIG00000010923	-0.665549	0.00920595570301646	0.0561476075220151	LAMTOR4
ENSCHIG00000010927	-0.775932	0.0124966551062443	0.0692764526239509	IRF2BPL
ENSCHIG00000010950	1.53165897588153	0.0147794829478304	0.0778093076234848	CUEDC2
ENSCHIG00000010966	0.649773905729743	0.00462553549804909	0.0344048496446278	RCN3
ENSCHIG00000010976	-1.36988	0.00328091510772711	0.0261928682688586	HMGA1
ENSCHIG00000010978	-1.48748	8.57179485586141e-05	0.00440915153509511	SERPINB5
ENSCHIG00000011041	-2.31865	0.000951969224524196	0.0104907589223697	C5
ENSCHIG00000011048	0.937829633862635	6.67857722213325e-05	0.00375325438967663	LAMA5
ENSCHIG00000011113	-0.852764	0.0121918117695277	0.068030117525631	HMGB2
ENSCHIG00000011130	-0.432006	0.00955921622753444	0.0577057204664717	MOSPD2
ENSCHIG00000011202	0.363501302386637	0.0322540859774771	0.13504195324639	COQ3
ENSCHIG00000011217	1.08145572531913	0.000293372408961046	0.00858170242334366	AK1
ENSCHIG00000011219	-0.270783	0.00152586036304723	0.0145028419204529	DDX20
ENSCHIG00000011225	-0.422705	0.0322165239442007	0.134985329023009	ARPC2
ENSCHIG00000011233	0.412584210956421	0.0201622810161136	0.096400480671911	FAM3A
ENSCHIG00000011235	1.06136905878362	4.81846965246283e-06	0.00106623698778404	SORT1
ENSCHIG00000011245	0.28397490924955	0.020284181736369	0.0965919911736574	CDH13
ENSCHIG00000011282	0.71506178270043	2.62817465885933e-08	3.72202095187658e-05	FLNA
ENSCHIG00000011297	-0.76033	3.80967602156913e-07	0.000207510122374854	TMPO
ENSCHIG00000011299	-0.445654	0.00199620263834622	0.0178699252618579	HPF1
ENSCHIG00000011344	-13.0157	0.000560738567701894	0.0104907589223697	MYH13
ENSCHIG00000011356	-0.50758	0.0252657080746961	0.113880635822357	TTL
ENSCHIG00000011361	-0.35436	0.0410089447943935	0.159376694889737	CD2BP2
ENSCHIG00000011380	-0.876061	0.0109477429474743	0.0635417768943162	NFIA
ENSCHIG00000011388	0.265058857040628	3.02741266194718e-05	0.00243603512036909	VPS4A
ENSCHIG00000011428	0.439215253667476	0.000329635983900005	0.00921054307363725	ARHGAP29
ENSCHIG00000011442	-0.782421	0.00334480678793125	0.0265224824919834	MCM5
ENSCHIG00000011473	-0.647948	0.00184498868617435	0.0166919243178951	TGFBR2
ENSCHIG00000011480	-0.638422	0.0150218408448286	0.0784436983939757	BUD13
ENSCHIG00000011486	-0.688395	0.00142541294620909	0.013802475041399	ACAD8
ENSCHIG00000011489	-0.422882	0.0492865596990953	0.182149336758504	PEX16
ENSCHIG00000011503	-0.303171	0.0457300068451186	0.172885306177408	CASP7
ENSCHIG00000011532	-0.435186	0.0331299029454855	0.137028529647771	MAX
ENSCHIG00000011553	0.726564663098552	0.0285556316466013	0.123746895770859	NUDT14
ENSCHIG00000011554	0.915981646874961	0.000760914138213689	0.0104907589223697	GPD1L
ENSCHIG00000011555	-0.579417	0.0299834640818007	0.128514592073681	IDH3B
ENSCHIG00000011560	0.45905231927079	0.0478341266184688	0.178458087768903	BLZF1
ENSCHIG00000011567	-0.781629	3.84406449599491e-05	0.00283539798918124	LGALS3
ENSCHIG00000011574	-1.4996	0.000180893720083558	0.0067063268686475	CTSK
ENSCHIG00000011585	-0.41198	0.0310832785508817	0.132034010449186	FRG1
ENSCHIG00000011590	0.400901791290709	4.00793964722585e-05	0.00292579594247487	ANXA3
ENSCHIG00000011604	0.565817044269956	0.000122756557522084	0.0053327557289195	CDK6
ENSCHIG00000011607	1.33968939918243	6.33159652805523e-06	0.0011657688483873	IGFBP5
ENSCHIG00000011622	0.615956726460568	0.0255103361708172	0.11461845839185	UST
ENSCHIG00000011640	-0.406628	0.0429725303617598	0.165561974249282	NRF1
ENSCHIG00000011643	0.387835385953147	0.0277177014196893	0.121401991282406	RGN
ENSCHIG00000011684	0.469306262196555	0.0187461584874582	0.0917991343358862	C2orf49
ENSCHIG00000011687	-0.68165	0.0317828092012257	0.133806250290745	IRF2BP2
ENSCHIG00000011690	-0.266997	0.0155548308409832	0.0805144423866973	EIF3H
ENSCHIG00000011705	-0.413548	0.00379612209996487	0.029474332947046	NAA50
ENSCHIG00000011710	0.59535280672502	0.000118637065578065	0.00520082063922983	CLIC4
ENSCHIG00000011718	-0.500418	0.0216686344706265	0.101411500784208	TNPO2
ENSCHIG00000011727	0.481008456898966	0.000532698961915705	0.0104907589223697	AMACR
ENSCHIG00000011738	0.387922509384139	0.0449539185007502	0.1712728788615	CASP9
ENSCHIG00000011751	-0.355639	0.000102408410589094	0.00493302010463518	KIF13B
ENSCHIG00000011780	0.564715251143945	0.0190412681512787	0.092636335157009	HSD17B11
ENSCHIG00000011794	2.23422503217186	0.0244848365197379	0.110925865256727	SLC39A1
ENSCHIG00000011810	-0.27195	0.0192859056773436	0.0932174048472834	MTRF1
ENSCHIG00000011812	-0.568634	0.00496078069002451	0.0361020432333644	DTWD1
ENSCHIG00000011835	0.37813544053843	0.0335486923118604	0.138356604694399	TSSC4
ENSCHIG00000011843	-1.01658	0.000325427572206739	0.00914425650315841	JSRP1
ENSCHIG00000011888	0.695134193869914	0.011105557910508	0.0641422965451118	PDLIM7
ENSCHIG00000011897	-2.50243	0.00473619618230142	0.0350438925463703	DDIT3
ENSCHIG00000011915	-0.404399	0.00563997670009589	0.0396197172751776	RPAP3
ENSCHIG00000011929	-2.559	0.00967399364046811	0.0582991906111955	TNFSF18
ENSCHIG00000011939	0.429724225554092	0.0273324402894351	0.120217030568647	BBLN
ENSCHIG00000011955	0.464429270719583	0.00136323815812378	0.0133117975673653	CASP6
ENSCHIG00000011996	0.308782588260668	0.0483234284072733	0.179904414590905	NAT1
ENSCHIG00000012000	0.356665863105138	0.0416178767069313	0.161212355011915	ARL3
ENSCHIG00000012015	0.983412105604946	2.36635691097355e-05	0.0020686633687165	TPM4
ENSCHIG00000012037	2.85368814235598	0.00251283672021626	0.0213350081724836	S100A1
ENSCHIG00000012061	1.07700184967351	0.00489566505726753	0.0358121944943299	AKR1B1
ENSCHIG00000012076	-0.785099	0.0370837370805022	0.148860511489249	HMGN2
ENSCHIG00000012099	-0.384194	0.0198413275875202	0.0953164454865878	NDRG2
ENSCHIG00000012106	-0.274498	0.0143890389357124	0.0767234824576653	EIF3D
ENSCHIG00000012114	-0.543876	0.000477602858968463	0.0104907589223697	RBM8A
ENSCHIG00000012150	0.731908266739121	0.00736075683083959	0.0479289426434854	MTURN
ENSCHIG00000012172	-0.926409	0.000878105627180829	0.0104907589223697	UAP1L1
ENSCHIG00000012180	-0.827107	0.00604577352276608	0.0414783538000215	XIRP1
ENSCHIG00000012200	-0.559925	0.0228321521119496	0.105462797850434	RPL35
ENSCHIG00000012219	-0.297239	0.0386777335259645	0.152918498658489	WDR70
ENSCHIG00000012243	-1.58406	1.12193669385637e-06	0.000418128091010367	SLC2A3
ENSCHIG00000012260	-0.374323	0.0229582699870609	0.105700591533406	PUS3
ENSCHIG00000012283	3.43051511603243	0.000212949327291296	0.0071714649070444	TAF10
ENSCHIG00000012291	-3.77325	0.010473336467311	0.0614429954639846	IL6
ENSCHIG00000012292	-0.579796	0.000852955158553482	0.0104907589223697	HID1
ENSCHIG00000012317	0.431735081987807	0.00204579278639407	0.0182217090823351	EIF4A2
ENSCHIG00000012323	0.711725673806309	0.000199685346001069	0.0070346862439481	Myl6
ENSCHIG00000012379	9.17395668302422	0.0115547106813453	0.0658767361792317	CDH17
ENSCHIG00000012393	-0.368954	0.0299424448422977	0.128479239546287	HK2
ENSCHIG00000012402	-0.535651	0.0270529791160558	0.119427771272314	CTDSPL2
ENSCHIG00000012408	0.57790179441999	0.016746081143278	0.0847598288602941	FZD1
ENSCHIG00000012424	0.968671899688209	6.64362776089541e-06	0.0011657688483873	COL11A1
ENSCHIG00000012430	10.3806771736807	2.04316072492233e-07	0.00014467621093175	DHTKD1
ENSCHIG00000012434	1.33665648277512	9.00702907789169e-06	0.00122998231985348	COL5A2
ENSCHIG00000012435	3.2204253866502	9.72811945108382e-05	0.00476726243358692	CA3
ENSCHIG00000012457	-0.445699	0.0282029142157382	0.122668817912557	MRPS31
ENSCHIG00000012505	0.50506121244176	0.0360570845785524	0.146064196739548	MSRB3
ENSCHIG00000012513	0.323438543290516	0.0264763325651027	0.117985469410631	RBM33
ENSCHIG00000012523	-1.7192	9.20619445731312e-06	0.00122998231985348	PTX3
ENSCHIG00000012535	-0.924169	0.0037625512093777	0.0293744488573357	CKS1B
ENSCHIG00000012539	0.48982183716394	0.00575889259827671	0.0402951763719342	LNPEP
ENSCHIG00000012540	-0.504114	0.016069339246978	0.0820154161302543	ZC3HAV1L
ENSCHIG00000012569	0.394618561000278	0.0148620202163391	0.0780118348049647	LRPAP1
ENSCHIG00000012574	0.511613187834393	0.0202811287201109	0.0965919911736574	TMSB4X
ENSCHIG00000012597	-0.514381	0.0114166248498878	0.0653263953544565	HDAC7
ENSCHIG00000012615	-1.35443	0.00257494008529504	0.021770320870268	PUSL1
ENSCHIG00000012621	-1.59148	2.39718840670347e-06	0.000717499408651253	SLC16A3
ENSCHIG00000012627	0.459864139758765	0.00289705914852467	0.0239091792898639	GATD3
ENSCHIG00000012642	-1.1177	0.0366725109696915	0.147718588421296	ABL2
ENSCHIG00000021749	-1.1177	0.0366725109696915	0.147718588421296	ABL1
ENSCHIG00000012673	0.525446343362737	0.0235211613558357	0.107801516867749	TATDN3
ENSCHIG00000012689	0.59820168076146	0.0151839819544881	0.0791153614567553	PBXIP1
ENSCHIG00000012695	-0.350793	0.0120271920605487	0.0673770150164126	OGA
ENSCHIG00000012706	3.53775490839378	5.09103634133313e-07	0.00025749734523557	LMCD1
ENSCHIG00000012727	0.301090746937661	0.0004428831567487	0.0104907589223697	ACADS
ENSCHIG00000012730	-1.3289	6.95566601291632e-05	0.00381806752228375	TMEM100
ENSCHIG00000012734	0.428682443348363	0.00452795547564553	0.0338895889193475	ITM2B
ENSCHIG00000012740	-0.525163	0.0274972313958521	0.120711652519547	ZNF830
ENSCHIG00000012768	0.450277050838485	0.0487059281747081	0.181042875278272	GSTM5
ENSCHIG00000012784	-0.571685	0.00630213561103815	0.0427446573388517	HAUS8
ENSCHIG00000012791	12.1040724925268	0.000770691503481501	0.0104907589223697	CTHRC1
ENSCHIG00000012825	0.293980889974263	0.0469506577711357	0.175748457292711	PIN1
ENSCHIG00000012943	0.543323224707143	3.11961659179399e-05	0.00245444500961036	MSN
ENSCHIG00000012978	0.684203275249695	0.000886922233858722	0.0104907589223697	RCN1
ENSCHIG00000012992	0.88747452934367	0.00296523886554438	0.0243300769489221	GUCY1A2
ENSCHIG00000012993	0.72398370406045	0.000113023094491112	0.00515785657718116	ENPP4
ENSCHIG00000012999	-0.419782	0.0461895861497601	0.173880095442026	MSMO1
ENSCHIG00000013006	-0.304001	0.0359496166995132	0.145795667725804	RNF20
ENSCHIG00000013031	-0.856157	0.00545450703078599	0.0385462717415126	ITGA6
ENSCHIG00000013034	-0.824853	0.000313456305460067	0.00895102240637121	HACL1
ENSCHIG00000013038	0.56568451544452	0.000888312090051619	0.0104907589223697	NCAM1
ENSCHIG00000013053	-0.817511	0.0143439197150184	0.0766560720770155	GALNT12
ENSCHIG00000013075	0.437432718236218	0.00579665992171459	0.0404395555720798	POGLUT1
ENSCHIG00000013084	-1.37076	6.07627174187345e-05	0.00361563699195008	SYNE3
ENSCHIG00000013091	-1.16648	0.00545064717284371	0.0385462717415126	RFTN1
ENSCHIG00000013117	-1.36474	0.00143073247851813	0.013802475041399	TACC3
ENSCHIG00000013137	0.598283997112672	0.00672636862381983	0.044848791172569	KDM4A
ENSCHIG00000013162	-0.430875	0.0278670399390375	0.121656294579732	FNBP4
ENSCHIG00000013169	0.882057685066489	0.0200361219881432	0.0959835389769417	P4HTM
ENSCHIG00000013171	-0.36801	0.00159950712209245	0.0150213659569452	CRNKL1
ENSCHIG00000013191	0.288683600927131	0.00407015911539609	0.0310568929915083	ITCH
ENSCHIG00000013206	1.07745	0.00937090858059633	0.0569085794675837	RCBTB1
ENSCHIG00000013210	-0.571191	0.00130880078384605	0.0129255486058771	KIF15
ENSCHIG00000013212	-0.297681	0.0080141556368601	0.0509060626424984	LSS
ENSCHIG00000013334	0.399930458501957	0.0433812211883785	0.166842201394877	AGAP3
ENSCHIG00000013341	1.3124850391036	0.0159004104805845	0.0815875410239265	ULK4
ENSCHIG00000013360	-0.460127	0.0184027059080537	0.0907092209928697	LMNB2
ENSCHIG00000013372	-0.514204	0.00168530474131974	0.0156712561032738	SREK1
ENSCHIG00000013381	-0.604085	0.0427521879773837	0.164884663980313	SIPA1L3
ENSCHIG00000013383	-0.396861	0.0265676716807575	0.118101710187226	PHLDA3
ENSCHIG00000013387	0.926107080147435	0.00037582048194727	0.00992979415174858	CPQ
ENSCHIG00000013404	-0.438913	0.00595481455096236	0.0411777752298481	SPTAN1
ENSCHIG00000013443	-0.89333	0.0291030000041462	0.125734193428529	DAPK1
ENSCHIG00000013444	-1.53504	0.00237418976906739	0.02037774273305	PAPSS2
ENSCHIG00000013465	-3.76032	0.0063315193967314	0.0428669029948119	RHOD
ENSCHIG00000013472	0.839339657756032	0.0373303275756306	0.149192249872621	MEIS3
ENSCHIG00000013900	0.839339657756032	0.0373303275756306	0.149192249872621	MEIS2
ENSCHIG00000027207	0.839339657756032	0.0373303275756306	0.149192249872621	MEIS1
ENSCHIG00000013477	11.2507863052495	4.16977845795958e-05	0.00299851608676051	ECHDC2
ENSCHIG00000013489	-0.38101	0.0114233868765561	0.0653263953544565	BOP1
ENSCHIG00000013491	0.418322023694533	0.00594028458259493	0.0411700024205642	DGKA
ENSCHIG00000013493	0.578138536697992	0.0178211845769626	0.088555654729454	AKAP12
ENSCHIG00000013515	-0.495717	0.023424977894181	0.107499849947307	ALDOA
ENSCHIG00000013522	1.30897939040613	0.000262888705036314	0.00802377120845749	FOLH1
ENSCHIG00000013523	-2.75581	4.12161298268971e-06	0.000976897748264373	FBXO2
ENSCHIG00000013544	-0.332127	0.0391896163141089	0.15408199506952	BTBD19
ENSCHIG00000013572	-0.476512	0.00223172816227198	0.0193662587218724	ENDOD1
ENSCHIG00000013574	-0.273211	0.0114305047089637	0.0653263953544565	NAMPT
ENSCHIG00000013575	0.334617363729079	0.0112118338454684	0.0645820099639659	MFGE8
ENSCHIG00000013585	-2.31417	0.00760649203119591	0.0490542532540057	PPAT
ENSCHIG00000025410	-2.31417	0.00760649203119591	0.0490542532540057	PPAT
ENSCHIG00000013595	-0.324311	0.0099215831853391	0.0592967431481081	ADAM17
ENSCHIG00000013607	-0.707588	0.0104312626113504	0.0612977348970722	LBR
ENSCHIG00000013615	-0.571538	0.0191868573889727	0.0929689177324736	LMNB1
ENSCHIG00000013633	3.09242921926184	0.00116472337939391	0.0118667715819975	LAMA3
ENSCHIG00000013674	0.281754130012299	0.0198407959558466	0.0953164454865878	ARPC1A
ENSCHIG00000013680	-0.593238	0.0159709424732167	0.0817716873845608	ETHE1
ENSCHIG00000013691	1.14649298983837	3.76175063669845e-05	0.00282590608838965	PCOLCE
ENSCHIG00000013709	0.615597365697199	0.000445811607193056	0.0104907589223697	SDF4
ENSCHIG00000013731	-0.293413	0.0293579156166399	0.12675817102526	WAPL
ENSCHIG00000013737	0.698630344818023	3.09965639867097e-05	0.00245444500961036	MAP1B
ENSCHIG00000013742	-0.42196	0.00089567832336042	0.0104907589223697	LARP6
ENSCHIG00000013752	-0.534206	0.000666444141913068	0.0104907589223697	PTPN2
ENSCHIG00000013762	0.544576167027636	0.00130516469152455	0.0129076413138063	EHBP1
ENSCHIG00000013775	0.796587821239503	0.0141614466442134	0.076067125257092	SPATA20
ENSCHIG00000013780	-0.707459	3.42234437031868e-07	0.000201946837385221	ACADM
ENSCHIG00000013809	-0.485124	0.016979409142046	0.085573805078169	SCARB2
ENSCHIG00000013823	-0.702291	0.028256302277539	0.122825584056018	CNNM4
ENSCHIG00000013828	0.997987115067728	0.00155260841151154	0.0146586548666683	C1RL
ENSCHIG00000013829	-0.328759	0.00869523071630857	0.0539149988635561	MFAP1
ENSCHIG00000013836	0.454694877415045	0.0186144781131533	0.0913438111706433	SLC39A10
ENSCHIG00000013839	-0.695017	0.0137299693859457	0.074556681918621	PLIN2
ENSCHIG00000013849	-0.637076	0.0153252608604818	0.0796791098241992	FOXS1
ENSCHIG00000013906	0.512593233803742	0.00325358922764988	0.0260535487478009	BLVRA
ENSCHIG00000013911	1.98368549280748	0.038289777678216	0.151808463459937	PPP1R14A
ENSCHIG00000013950	0.329879835245176	0.0107484892168822	0.0626936179116498	ASNS
ENSCHIG00000013957	0.495835925427942	0.0124609535200511	0.0692590360090122	P4HA1
ENSCHIG00000013970	0.392736419388328	0.00195417973589421	0.0175380820150405	CPT2
ENSCHIG00000013976	-0.359797	0.0145240775087912	0.0770951970312973	TGS1
ENSCHIG00000014003	0.374235346921508	0.0488683973583701	0.181198619315605	CHMP2B
ENSCHIG00000014006	0.349293485540501	0.0364166308588869	0.147099921912024	FKBP14
ENSCHIG00000014032	-0.690165	7.0124652281977e-05	0.00381963586775907	PTPN12
ENSCHIG00000014041	0.303510458746294	1.6571282285972e-05	0.00162631437493143	OCRL
ENSCHIG00000014048	-0.525935	0.049947673463332	0.184016376583691	SRPK1
ENSCHIG00000014049	0.322550541727301	0.00655341530753144	0.044069072927474	PAWR
ENSCHIG00000014056	-0.386379	0.0323091688554858	0.135133623547368	HAUS2
ENSCHIG00000014068	-1.97637	0.00236104235506561	0.020305637558993	FABP3
ENSCHIG00000014081	1.46248343665374	0.000660458950666529	0.0104907589223697	LSP1
ENSCHIG00000014088	0.342400079490936	0.00240604994947119	0.0205515557203926	CRYAB
ENSCHIG00000014112	-0.567151	0.0421665687087366	0.162981153398779	PIP4P1
ENSCHIG00000014122	0.435669802957801	0.0279431267138008	0.121838226761345	NF2
ENSCHIG00000014149	0.263592790081175	0.0200360787630695	0.0959835389769417	EOGT
ENSCHIG00000014167	0.618585592883799	0.000866404957319037	0.0104907589223697	PDXP
ENSCHIG00000014171	0.856240111957222	0.000237009923507594	0.00760977605835833	INSR
ENSCHIG00000014174	0.702123849577634	0.000144316495128493	0.00579061176187631	ACOX2
ENSCHIG00000014184	0.711751454805401	0.0239993423885908	0.109356076868476	PRNP
ENSCHIG00000014185	-0.336594	0.0273506053164935	0.120217030568647	RTN3
ENSCHIG00000014194	-11.538	6.22123053310318e-12	2.20262667024518e-08	CENPO
ENSCHIG00000018613	-11.538	6.22123053310318e-12	2.20262667024518e-08	CENPO
ENSCHIG00000014224	0.753552388727862	0.014500685430445	0.0770866017514875	MON1A
ENSCHIG00000014240	-0.342176	0.0373187337992397	0.149192249872621	TPR
ENSCHIG00000014251	1.20831930024962	0.00153804158100271	0.0145794811714595	H6PD
ENSCHIG00000014252	-0.801898	6.93656986907006e-06	0.0011657688483873	IDH3A
ENSCHIG00000014257	-0.590629	0.0340139741844745	0.139812641188809	STMN2
ENSCHIG00000014280	-0.294159	0.0147312135933224	0.077677024477166	OAT
ENSCHIG00000026349	-0.294159	0.0147312135933224	0.077677024477166	OAT
ENSCHIG00000014326	0.571775667975518	0.0326352526786116	0.135855511003674	ERCC5
ENSCHIG00000014379	-4.44818	2.73872365267815e-06	0.000718255636467185	KLHL40
ENSCHIG00000014386	-0.40725	0.0251992294304947	0.113653339870913	DSCC1
ENSCHIG00000014398	0.608893902942497	0.0216047925563403	0.101179587362067	GALNS
ENSCHIG00000014399	-0.309126	0.0406505773630993	0.158157548520937	RRAGC
ENSCHIG00000014402	0.701152834886925	0.00205277394600037	0.0182325656516119	CRLF1
ENSCHIG00000014403	-0.392348	0.0279395908787086	0.121838226761345	MED17
ENSCHIG00000014435	0.301948905352008	0.00145232041636252	0.0139726642231835	DYNC1LI2
ENSCHIG00000014457	0.629739756425918	0.0307392945676062	0.131109635738453	MSRA
ENSCHIG00000014460	-0.806679	0.0162762865881263	0.0827691817996269	RNASEH2A
ENSCHIG00000014471	0.365688035039664	0.0142372300902419	0.0762585675257206	LAMC1
ENSCHIG00000014487	-0.483463	0.0245918325608304	0.111268221318364	SASH1
ENSCHIG00000014497	0.291026327019187	0.0434307507970249	0.166865516220148	ITGA5
ENSCHIG00000014500	-0.798191	0.019819296663647	0.0953164454865878	ZNF292
ENSCHIG00000014521	-0.598065	0.0402385626456165	0.156813022616186	ASAP3
ENSCHIG00000014531	-0.288462	0.0381460629505549	0.151638314964697	TWF2
ENSCHIG00000014565	-0.339795	0.0250408650742908	0.113011067935662	NUP37
ENSCHIG00000014588	0.292396062817927	0.00181501425967571	0.0165608577748659	LGALS1
ENSCHIG00000014590	1.69446047878456	7.90240145778713e-06	0.0011657688483873	--
ENSCHIG00000014621	-0.413388	0.00249079427266548	0.02117324639225	RNPS1
ENSCHIG00000014629	-1.19534	0.00567683498962486	0.0398298518597354	SERPINB6
ENSCHIG00000014642	-0.271384	0.000616482699617151	0.0104907589223697	ACACA
ENSCHIG00000014655	-0.408479	0.00244948842983374	0.0208722353449491	CPSF7
ENSCHIG00000014662	0.324756823537339	0.0102105552144821	0.0602006173803061	SLC38A10
ENSCHIG00000014677	10.835900396457	9.19870832479307e-09	1.62840134119649e-05	CBY1
ENSCHIG00000014892	10.835900396457	9.19870832479307e-09	1.62840134119649e-05	CBY1
ENSCHIG00000014685	-0.327416	0.00322311774636653	0.0258469952004772	TFAM
ENSCHIG00000014709	0.409251877034615	0.0311420175902939	0.132133632770482	MICALL1
ENSCHIG00000014713	0.773984942538095	0.00960649235419926	0.0579417141056942	LMAN2L
ENSCHIG00000014715	-0.879613	0.0191951077142884	0.0929689177324736	MAOA
ENSCHIG00000014716	0.94456350992763	0.0170194157677899	0.0857109382000669	C1QTNF5
ENSCHIG00000014720	-0.367041	0.0269334853607655	0.118974429095184	RAB3D
ENSCHIG00000014746	-0.601601	0.00175811749531077	0.0161809295070927	FKBP5
ENSCHIG00000014747	13.1045305824672	7.52749515242802e-05	0.00397777561002558	FGG
ENSCHIG00000014769	1.26322684851754	0.00521562165417184	0.037342585372286	TAGLN
ENSCHIG00000014782	-0.515411	0.0275526207695015	0.120879868444139	SAAL1
ENSCHIG00000014785	-0.416265	0.0283345743403067	0.122939412318451	DDA1
ENSCHIG00000014793	1.00512175564203	1.44243021333145e-05	0.00154660960454801	HSPG2
ENSCHIG00000014798	-0.60834	0.0374492629965867	0.149455418459553	EFHD2
ENSCHIG00000014799	-0.746825	0.0343412235414176	0.14072349762545	SH3KBP1
ENSCHIG00000014818	0.557799788931105	0.00032131459931029	0.00910091471086466	BCL2L12
ENSCHIG00000014824	-1.29588	0.021590406906469	0.10117913388796	FZR1
ENSCHIG00000014845	-0.943567	0.0260418420649497	0.116415583119892	PREX1
ENSCHIG00000014854	0.435145801561521	0.024296693293578	0.110214532486756	CTU2
ENSCHIG00000014859	0.331533399893736	0.000225981137946549	0.00744266250139307	FNBP1L
ENSCHIG00000014864	-0.494639	0.0343683017026536	0.140753004254766	RAP2A
ENSCHIG00000014914	-0.518227	0.0255608600523576	0.114636760056882	NHEJ1
ENSCHIG00000014917	-0.78599	0.0306393625954222	0.130775965363583	RBM19
ENSCHIG00000014922	0.853604113020922	0.0186001920921398	0.0913370043026643	MYO1D
ENSCHIG00000014950	-0.429409	0.000461007571049462	0.0104907589223697	SPTBN1
ENSCHIG00000014969	-1.08471	0.00292000237895316	0.0240704736267372	DDB1
ENSCHIG00000014978	0.367504982362988	0.0161759145467749	0.0824040653997937	PEX5
ENSCHIG00000014984	-0.667976	0.0207092425858604	0.0979573458587022	ABCC3
ENSCHIG00000014998	11.4835300853153	0.00463490516129862	0.0344383666811705	PLEKHG4
ENSCHIG00000015045	0.377106183001784	0.0114540157407072	0.0654079721451191	PPIC
ENSCHIG00000015046	0.440330233507708	0.0374641106857374	0.149455418459553	FAM111B
ENSCHIG00000015049	0.592143926635941	0.000196708994418343	0.00701177644974338	AKT2
ENSCHIG00000015084	-0.33585	0.0138265217677575	0.0749660035509116	ARFIP1
ENSCHIG00000015096	-0.801241	0.0147363474671051	0.077677024477166	HMGCS1
ENSCHIG00000015113	-0.795341	0.00394594188267617	0.0303708852948152	UHRF2
ENSCHIG00000015146	-2.3904	3.79128764859506e-05	0.00282590608838965	MYL4
ENSCHIG00000015148	-0.898948	0.00209479575137942	0.0184493143227831	TM4SF1
ENSCHIG00000015161	0.758556527529402	0.0153952154427746	0.0798633850185253	SGTB
ENSCHIG00000015224	-3.63029	0.000366325228855797	0.00974318483630724	ESRRA
ENSCHIG00000015227	-1.31963	1.31556833096479e-06	0.000443597111979127	ITGA3
ENSCHIG00000015232	-1.01133	0.0158986172448654	0.0815875410239265	CRP
ENSCHIG00000015243	-0.963058	0.00045621846832574	0.0104907589223697	--
ENSCHIG00000015252	1.15337067351432	0.00745863332744557	0.0483650023732986	ARVCF
ENSCHIG00000015253	-0.36058	0.00947952084497129	0.0573223630258256	EXOSC1
ENSCHIG00000015258	-1.50351	0.000126835714723026	0.00539589644619506	IGF2BP2
ENSCHIG00000015300	-0.562025	0.044244030937564	0.169164137726183	TEAD1
ENSCHIG00000015310	0.483610817003195	0.000269041200581366	0.00807237602252819	LAMB2
ENSCHIG00000015316	0.407713973122903	0.0432045291320546	0.166357406625383	MIEN1
ENSCHIG00000015320	0.568237488130619	0.0116412470366501	0.0662101769208989	CHMP4B
ENSCHIG00000015333	0.684271982298007	0.00655984928153688	0.0440704864919949	PRKRA
ENSCHIG00000015344	-0.67136	0.0141327894562456	0.076067125257092	CPT1A
ENSCHIG00000015358	0.266466250974927	0.00445877271402634	0.0335878399872559	LOXL2
ENSCHIG00000015375	0.466661960403081	0.0406172918161271	0.158114922127541	MAPK1IP1L
ENSCHIG00000015378	0.446978126642398	0.026886838367072	0.118916741085095	SPAST
ENSCHIG00000015391	-0.470485	0.000737051777497754	0.0104907589223697	NIBAN1
ENSCHIG00000015426	-0.37476	0.0115862804196644	0.066003581377026	TDG
ENSCHIG00000015434	-0.274391	0.00390680381270467	0.030123329310285	PRPF3
ENSCHIG00000015457	0.381966001329534	0.0216906510733147	0.101447490257689	CASK
ENSCHIG00000015460	-0.676691	0.0142014645712029	0.0761421703314984	FADS2
ENSCHIG00000015471	0.339846776627536	0.00978610290869148	0.0587752952861439	RSU1
ENSCHIG00000015480	0.658632503012352	0.00184575296439936	0.0166919243178951	FBXL8
ENSCHIG00000015482	-0.559721	0.0124954436522667	0.0692764526239509	MAGOH
ENSCHIG00000015500	-0.589438	0.0124388919650842	0.0692145709807577	CARHSP1
ENSCHIG00000015501	-0.451394	0.000136220812794097	0.00551188328797143	MTA2
ENSCHIG00000015506	-0.328547	0.0014621382025667	0.0140480333953525	GNG12
ENSCHIG00000015523	-1.0367	0.00100539435468394	0.0104907589223697	SLC2A1
ENSCHIG00000015561	-0.35387	0.00297737350214374	0.0244013677878239	RBM22
ENSCHIG00000015574	-11.1463	0.000211882154778948	0.0071714649070444	FGF7
ENSCHIG00000015616	-0.752983	0.0149373356537926	0.07823319065422	RNF113A
ENSCHIG00000015638	-0.642151	0.00146683250107397	0.0140740392142341	HSPB8
ENSCHIG00000015646	0.679772307444197	0.00151717305473333	0.0144396537642026	ISCA1
ENSCHIG00000015671	-0.323463	0.0355650849130554	0.144650411412605	NUFIP2
ENSCHIG00000015675	-0.736428	0.00287869246270783	0.0237853224369126	UAP1
ENSCHIG00000015682	0.851866138730775	0.0184344576479294	0.0907118795031189	LHFPL6
ENSCHIG00000015693	0.438256169058558	0.0158849476313816	0.0815875410239265	RAB11FIP5
ENSCHIG00000015756	0.447728369046415	0.000479080713855019	0.0104907589223697	ACTN1
ENSCHIG00000015771	0.357226153756817	0.0170627695880506	0.0857498023087198	YWHAB
ENSCHIG00000015780	-0.735571	0.0224053383491196	0.10403423006565	NGDN
ENSCHIG00000015806	-0.75828	0.00397414175560546	0.030524134465786	NSL1
ENSCHIG00000015809	1.96922474649378	0.000111127853934	0.00515785657718116	MYLK
ENSCHIG00000015830	-0.814012	0.000102373261843005	0.00493302010463518	ZWILCH
ENSCHIG00000015845	-1.09974	0.0113075254075647	0.0648934609910247	PFKFB4
ENSCHIG00000015852	-0.898353	0.000464946039908439	0.0104907589223697	NDRG1
ENSCHIG00000015858	-0.317024	0.0267274919092775	0.1185823121614	CENPC
ENSCHIG00000015863	-1.01381	0.0024021792043306	0.0205432740892089	PCNA
ENSCHIG00000015878	2.01855003553309	8.67069290726567e-06	0.00122998231985348	IRF9
ENSCHIG00000015886	0.349553446668005	0.017280404882473	0.0865364547190888	SPG7
ENSCHIG00000015890	-0.29264	0.0012939049844488	0.0128321305250447	SRSF6
ENSCHIG00000015903	-1.14696	0.0118215208626977	0.0669617154957249	RCSD1
ENSCHIG00000015916	-0.663969	0.000208671774046214	0.00713818759430552	MAP3K20
ENSCHIG00000015928	1.38193871021338	0.000205651775008307	0.00713818759430552	A1m
ENSCHIG00000015942	-0.386623	0.0258549445516049	0.115653103202725	GCFC2
ENSCHIG00000015949	-1.57226	0.0333993032525553	0.137820784575375	FAM20B
ENSCHIG00000015959	0.523119795618836	0.00229079186451774	0.0198301921670539	KYAT1
ENSCHIG00000015968	-0.412538	0.0254355272698694	0.114375894494673	EGLN1
ENSCHIG00000015973	0.944771676218193	2.27944763950741e-05	0.00204313528295595	HDHD2
ENSCHIG00000015977	-0.297578	0.00374401904831688	0.0292943634045655	VIRMA
ENSCHIG00000016020	-0.279764	0.0211795769851435	0.0996495578948843	ANKHD1
ENSCHIG00000016058	-0.386825	0.00474296639284308	0.0350573538911501	STAT2
ENSCHIG00000016066	0.601965558725507	0.0181457510270343	0.0897904004349615	PARP4
ENSCHIG00000016090	-0.761259	0.000278260916138204	0.00827884683686816	TPD52
ENSCHIG00000016091	0.418221123068616	0.00425886996827288	0.0323573586323393	SAMD4A
ENSCHIG00000016092	0.591957595407194	0.00749602533489471	0.0485186063952371	NRP2
ENSCHIG00000016099	0.473498602862658	0.00131925758584146	0.0129745318963103	MAPK3
ENSCHIG00000016100	0.800046358713401	0.00271958015373618	0.0227359469523092	PXDN
ENSCHIG00000016109	0.428121667940666	0.0245790760282756	0.111268221318364	NAAA
ENSCHIG00000016120	0.443086075322697	0.0454756733240901	0.172476295022968	NUDT22
ENSCHIG00000016122	-0.461134	0.00555953881932499	0.0391712381886968	GPI
ENSCHIG00000016136	-1.04968	0.00537680122671417	0.0382260336208464	TBC1D2
ENSCHIG00000016140	0.625113484692147	0.000978700832324109	0.0104907589223697	PAOX
ENSCHIG00000016155	0.310088016228645	0.0111025501681845	0.0641422965451118	ALDH4A1
ENSCHIG00000016160	-0.832208	0.00347235111076568	0.0273500758791232	DHFR
ENSCHIG00000016162	-1.9927	0.000444008792536259	0.0104907589223697	UBE2C
ENSCHIG00000016174	-0.614359	3.49416586075854e-05	0.00269001620110597	MCMBP
ENSCHIG00000016175	-0.504553	0.0246654277260676	0.111529944909505	TBC1D2B
ENSCHIG00000016201	0.269354892682535	0.0078389335559595	0.0501876026308763	ECI2
ENSCHIG00000016257	0.569390036802856	0.0124431787683243	0.0692145709807577	SEPTIN3
ENSCHIG00000016278	1.03891835859937	0.00481298994343733	0.0353902199267703	PLEKHH2
ENSCHIG00000016303	2.62785746577412	0.00671320419330684	0.0448032034804955	FBH1
ENSCHIG00000016308	-0.834086	0.00495381189117898	0.0360884176969531	TTN
ENSCHIG00000016313	-0.306794	0.0349445551648625	0.142700343207838	SNRPA1
ENSCHIG00000016314	-3.1293	0.000394814167951133	0.0101661059027708	ANAPC16
ENSCHIG00000016319	0.390871787125087	0.0118301237233656	0.0669617154957249	EIF2AK2
ENSCHIG00000016325	0.912123823904008	0.00398142719039976	0.030524134465786	N6AMT1
ENSCHIG00000016347	-0.780461	0.0225566360197243	0.104599567554465	GINS2
ENSCHIG00000016348	2.80121338912997	0.00202603787879718	0.0180912663553125	ITPKB
ENSCHIG00000016353	0.278899881565327	0.00846576497806321	0.0529704874859648	DBT
ENSCHIG00000016381	10.3947377425015	1.17470856381642e-05	0.00143415712765243	DEPDC5
ENSCHIG00000016383	0.539636504941165	0.0347566545667764	0.142096923202854	FRMD6
ENSCHIG00000016387	-0.29368	0.000984600130457367	0.0104907589223697	NUP98
ENSCHIG00000016408	0.659531538796911	0.00917764224502386	0.0560231764974258	ZBTB8OS
ENSCHIG00000016414	1.16637926395754	0.00020776492671705	0.00713818759430552	GBP3
ENSCHIG00000016417	0.315567898072668	0.020584236360529	0.0975615647047561	FER
ENSCHIG00000016438	0.345534628217536	0.000804694327699638	0.0104907589223697	BAX
ENSCHIG00000016458	-0.411244	0.000144744849859074	0.00579061176187631	PNN
ENSCHIG00000016492	0.582726392089243	0.0411514104121583	0.159667472399174	CNNM2
ENSCHIG00000016493	1.30191486588885	0.000872884244358983	0.0104907589223697	COL8A1
ENSCHIG00000016517	-1.58889	0.000115561146758611	0.00515785657718116	TNNI1
ENSCHIG00000016518	0.895109567636709	0.00381520331485023	0.0295573902324447	NHERF2
ENSCHIG00000016554	-0.679294	0.0147241596578574	0.077677024477166	CENPS
ENSCHIG00000016589	0.474385128257713	0.00448033699304029	0.0336786265899345	EEF1A2
ENSCHIG00000016600	-0.73271	0.00780899078798955	0.0500864708059366	ITPR2
ENSCHIG00000016629	0.31313831081989	0.00605849925354416	0.0414783538000215	OPLAH
ENSCHIG00000016679	-0.302566	0.00762672400840465	0.0491399751624325	PSIP1
ENSCHIG00000016708	-0.325748	0.00515514537620015	0.0370218908812102	PSPC1
ENSCHIG00000016719	0.277655622226707	0.0197244585248597	0.095077529485726	BROX
ENSCHIG00000016723	-0.329597	0.0159416744196901	0.0816959621584605	METTL3
ENSCHIG00000016728	0.793922584941905	0.0192212518813597	0.0930319101653505	ADI1
ENSCHIG00000016736	-0.307022	0.0148048346713316	0.0778848694708018	BAG2
ENSCHIG00000016755	-0.337474	0.0266814414043923	0.118452217294359	NOLC1
ENSCHIG00000016758	1.48624832295337	0.00182228462109111	0.0165608577748659	S100G
ENSCHIG00000016780	0.434793341416225	0.00979053973976721	0.0587752952861439	CALCOCO1
ENSCHIG00000016782	-0.788716	0.00149513136032215	0.0143261504227891	NR3C1
ENSCHIG00000016819	1.87129616244301	0.0391731566508474	0.15408199506952	CPB2
ENSCHIG00000016836	1.28926596781167	0.00945762843880407	0.0572878246152024	FXYD6
ENSCHIG00000016837	0.321224878920124	0.00201605432053482	0.01802484929761	S100A14
ENSCHIG00000016848	-0.348363	0.0488301971540109	0.181198619315605	GSR
ENSCHIG00000016855	12.6945140792843	9.18205819578993e-06	0.00122998231985348	FST
ENSCHIG00000016864	-0.662759	0.0494530677250787	0.18266936492503	ORC5
ENSCHIG00000016883	0.834942707267785	0.0142919483915929	0.0764360170399315	TSPAN7
ENSCHIG00000016890	-0.696606	0.000158026635491356	0.00625132182075022	POLA1
ENSCHIG00000016895	-1.82445	2.62414530880956e-05	0.00226604547947323	TK1
ENSCHIG00000016952	1.16617329214411	0.0120086693219387	0.0673265142269579	NOTCH3
ENSCHIG00000016966	-0.766988	0.0422019054171406	0.163028746458687	YJU2
ENSCHIG00000016969	-0.413273	0.00123231303769699	0.0123248709321078	NIPSNAP3A
ENSCHIG00000016975	0.313652300383242	0.0363981289228484	0.147099921912024	PHLDB2
ENSCHIG00000016985	-0.356395	0.0112181714808188	0.0645820099639659	NUP155
ENSCHIG00000016987	-11.5244	0.00231204322999405	0.0199298006888168	SMYD1
ENSCHIG00000017000	-0.302067	0.0301502719384057	0.128921543234209	HSPA8
ENSCHIG00000017001	-0.269118	0.0103293564477679	0.0607493131284422	SRSF2
ENSCHIG00000017025	0.795212669726001	0.00846809657309873	0.0529704874859648	SELENBP1
ENSCHIG00000017026	-3.83265	0.00154773849306387	0.0146322246587253	WIPF3
ENSCHIG00000017030	0.497031256792559	0.0388761137796256	0.153412275776292	LOX
ENSCHIG00000017045	1.18708632434292	6.76816851783936e-05	0.00377365364368665	SLC1A3
ENSCHIG00000017057	-0.707326	0.0144855414701426	0.0770656606615849	MAK16
ENSCHIG00000017068	-0.624041	0.00039947471845071	0.010175109645142	ANLN
ENSCHIG00000017075	0.479136288739678	0.00861115619211552	0.0536103649468454	GPRC5B
ENSCHIG00000017116	0.528296680976656	0.000444593234867589	0.0104907589223697	CNRIP1
ENSCHIG00000017127	-0.840922	0.00282845906839234	0.0234803086667735	MYH6
ENSCHIG00000017128	3.21997759828346	2.5459597010004e-06	0.000717499408651253	ISG15
ENSCHIG00000017173	-0.365205	0.0202009947345258	0.0965204073651667	TFIP11
ENSCHIG00000017189	-0.331318	0.0136164747527005	0.0741678905568246	ATL2
ENSCHIG00000017219	0.489250967215034	0.00176399763467349	0.0161853159323396	NCS1
ENSCHIG00000017239	-0.329996	0.0140864384340067	0.0759680659186607	OXSR1
ENSCHIG00000017252	0.480715076902577	0.0237230778161379	0.108422996183367	UMAD1
ENSCHIG00000017264	0.954427494331056	0.0158249530769423	0.0814364046059797	WWTR1
ENSCHIG00000017269	-0.71212	0.0116078640237051	0.0660733803471512	ABCD4
ENSCHIG00000017285	0.398782370448936	0.00548409115973457	0.0387166994038689	SH3PXD2B
ENSCHIG00000017286	0.27248678179141	0.0148872503475458	0.0780756862500603	CRYZ
ENSCHIG00000017295	-0.644893	0.00911939627503387	0.0557637694503582	PDE4D
ENSCHIG00000017297	-0.570241	0.0101021933771467	0.0599611326936931	ITPK1
ENSCHIG00000017301	0.408419736177311	0.00606271659130381	0.0414783538000215	ROBO1
ENSCHIG00000017336	-0.848508	0.0383196304750445	0.15181290082204	IFRD1
ENSCHIG00000017390	10.205526880136	6.23531238506476e-05	0.00367935391655363	IL1RL1
ENSCHIG00000017393	0.401895463030352	0.0022526644432076	0.0195240109208727	SYNE2
ENSCHIG00000017401	-0.698435	0.0150922624880311	0.0786953686875909	RCCD1
ENSCHIG00000017416	-0.416941	0.00979449914385677	0.0587752952861439	MRPL2
ENSCHIG00000017417	0.314160944596024	0.0017768178740353	0.0162553583540619	UBE2D1
ENSCHIG00000017432	-0.464158	0.0440214044547243	0.168677253757523	RHOT2
ENSCHIG00000017436	-0.821772	0.0111992299218349	0.0645779699320139	MPO
ENSCHIG00000017440	0.46697510379409	0.0377366194531379	0.150373102052712	GPCPD1
ENSCHIG00000017445	-2.41442	0.00706771142159015	0.0465548507686324	TADA2B
ENSCHIG00000017457	1.21794595808368	0.000396765035404738	0.010175109645142	ENTPD1
ENSCHIG00000017467	0.528821345919592	0.00485025310920931	0.0356009516140479	TPM3
ENSCHIG00000017476	-0.965964	1.32820183386016e-05	0.00150808716440617	MCM6
ENSCHIG00000017501	-1.01539	0.00453233169137439	0.0338895889193475	CBLL1
ENSCHIG00000017514	1.07227082541313	0.00941273906166474	0.0571136292164936	CHN1
ENSCHIG00000017519	-4.15442	4.94446747550386e-05	0.0034325268817689	MYBPH
ENSCHIG00000017525	-0.391561	0.00804718008425146	0.0510045720892411	PHC2
ENSCHIG00000017527	0.637543825625548	0.0197556062914923	0.0950981972468098	SECISBP2L
ENSCHIG00000017538	-0.297998	7.39330568822569e-05	0.00396606042260046	HYOU1
ENSCHIG00000017550	-0.444632	0.0262922541024721	0.117386791487771	GYS1
ENSCHIG00000017596	0.323931588168596	0.000295169424983517	0.00858170242334366	CLASP2
ENSCHIG00000017603	-0.403465	0.0480546208093441	0.178997774829545	CDC40
ENSCHIG00000017604	0.474788752189052	0.00536053663483719	0.0381487034284243	PTPRA
ENSCHIG00000017605	0.341917686143913	0.0429745669637312	0.165561974249282	UACA
ENSCHIG00000017624	0.632351622825858	0.00131329076076452	0.0129518150037772	TNIK
ENSCHIG00000017641	0.585396671159266	2.21586133385252e-05	0.00201160437243714	THBS1
ENSCHIG00000017644	0.428872903445851	0.0132723823668928	0.0727976293880465	PRKD1
ENSCHIG00000017665	0.324520500792458	0.0140269833542263	0.0758206634589895	ANKRD44
ENSCHIG00000017671	-0.369999	0.0063430780811222	0.0428990791713718	SDCBP
ENSCHIG00000017685	-0.624782	0.000691692494025506	0.0104907589223697	SLX9
ENSCHIG00000017688	-1.34599	0.000462065655765351	0.0104907589223697	DLGAP5
ENSCHIG00000017689	-0.994948	7.64590938142758e-05	0.00398093267131535	TXNIP
ENSCHIG00000017710	-10.7729	0.00138383096111526	0.0134415734371155	KIF4A
ENSCHIG00000017714	-0.954946	0.00100472356426111	0.0104907589223697	TMEM9
ENSCHIG00000017729	-0.565738	0.0064998758336726	0.0437505900933799	SEC14L1
ENSCHIG00000017740	0.621811876558545	0.0062182574249152	0.0422972918595817	MANEAL
ENSCHIG00000017776	-1.2198	0.000599285427046345	0.0104907589223697	PDCD2
ENSCHIG00000017802	0.730947138325728	0.0255953562561686	0.114636760056882	FBLIM1
ENSCHIG00000017824	-0.276416	0.00621478128615685	0.0422972918595817	NEDD4
ENSCHIG00000017850	-1.05797	0.00452067893618959	0.0338739974044005	CKB
ENSCHIG00000017895	0.706657294140383	0.0215862665823959	0.10117913388796	CA13
ENSCHIG00000017900	-0.456173	0.000187061040526239	0.00685382388370144	EZR
ENSCHIG00000017906	0.824722169625823	0.00090836671011855	0.0104907589223697	PTGFRN
ENSCHIG00000017919	0.854711203432116	0.00205913670903683	0.0182487447267707	EPHX1
ENSCHIG00000017927	-3.90057	0.000267383930707134	0.00805678984398815	SRL
ENSCHIG00000017930	0.297985517519542	0.0317839447802616	0.133806250290745	GOLPH3L
ENSCHIG00000017942	-0.778133	0.000390231126046557	0.0101529738855206	IRF3
ENSCHIG00000017956	-0.978813	0.000353718841833219	0.00961267927021759	WDHD1
ENSCHIG00000017958	3.53237798026193	5.85998096057888e-05	0.00357731987184192	ALDH1A1
ENSCHIG00000017972	-0.287953	0.00773078860755292	0.0497199946685579	MYCBP
ENSCHIG00000017979	0.828393071995193	5.20712556984683e-05	0.00344244037566414	TBC1D10A
ENSCHIG00000017986	0.731526413113093	0.000265545036375166	0.00805678984398815	TXN2
ENSCHIG00000018034	-0.501287	0.0209088033049002	0.0985720613861505	NFATC2IP
ENSCHIG00000018043	-0.794348	0.0240487951880919	0.109510944518893	FAR1
ENSCHIG00000018054	-0.865067	0.000509631005146068	0.0104907589223697	GPD2
ENSCHIG00000018080	-0.282177	0.0342020702337723	0.140315677477023	GRWD1
ENSCHIG00000018091	-0.415394	0.0131102733863848	0.0720759672740611	EXOSC9
ENSCHIG00000018094	-0.991415	4.1922481653621e-05	0.00299851608676051	MCM4
ENSCHIG00000018103	0.336441232010363	0.00500389808002515	0.0363324897855733	DHDH
ENSCHIG00000018128	0.785530641908575	0.00645060796848148	0.0434602807086749	ZNF428
ENSCHIG00000018134	-0.499406	0.00404437325809137	0.0309267894606318	KANK1
ENSCHIG00000018148	0.649270809273512	1.2954645433355e-05	0.00150808716440617	WIPI1
ENSCHIG00000018162	0.605906887439749	0.0497981027557793	0.183656440423788	UCHL3
ENSCHIG00000018171	-0.370471	0.0187818142388704	0.0919101773499939	CAMK1
ENSCHIG00000018192	0.367206754432323	0.00527035423079497	0.0376203410365516	SMG7
ENSCHIG00000018205	-0.529381	0.0171730067047523	0.0861493333677789	ANK2
ENSCHIG00000018214	0.908978119596613	0.00423928707968021	0.0322431705813271	NXN
ENSCHIG00000018220	-0.438687	0.000439421567445166	0.0104907589223697	RNASEH2B
ENSCHIG00000018223	-0.424551	0.0113028109118187	0.0648934609910247	RIOX2
ENSCHIG00000018237	0.51740068346572	0.0162305006784381	0.0826226997153272	DNASE2
ENSCHIG00000018260	-0.455561	0.0184171995857248	0.0907092209928697	RO60
ENSCHIG00000018266	0.620311692219242	0.00325623367346474	0.0260535487478009	PLOD2
ENSCHIG00000018268	-0.908054	0.0381641252399566	0.151638314964697	KIF11
ENSCHIG00000018271	-0.595452	0.0155411115051566	0.0805022754703833	TLE3
ENSCHIG00000018275	-0.399013	0.0331868394380018	0.137183893788961	METTL26
ENSCHIG00000018294	-0.844036	0.017251349471684	0.0864520917261108	UNC45B
ENSCHIG00000018312	-0.96806	0.00486169942248718	0.0356373639861612	COL6A3
ENSCHIG00000018332	0.446941772064124	0.00219301321360702	0.0191240474945213	SYNGR1
ENSCHIG00000018339	0.904194324497283	0.00794146223468929	0.0505242534445956	DPYSL3
ENSCHIG00000018372	-0.678051	0.000175913739807662	0.0065907152993548	LDH-A
ENSCHIG00000018405	0.42617912885522	0.0109791347906459	0.0636717882494381	SERPINB1
ENSCHIG00000018423	0.647517665840511	0.000118985022391644	0.00520082063922983	PHGDH
ENSCHIG00000018432	-0.492747	0.0491385712495814	0.181982334214585	LPGAT1
ENSCHIG00000018435	-0.357001	0.0153689489384874	0.0797855772972356	RBM5
ENSCHIG00000018473	-0.498656	0.0269065090090995	0.118929457112006	HMGB1
ENSCHIG00000018476	0.438479663760204	0.000355673205592008	0.00961267927021759	CC2D1A
ENSCHIG00000018578	-1.44482	0.00990228738560205	0.0592967431481081	CKMT2
ENSCHIG00000018588	-1.50373	0.000159646195409228	0.00626041649312803	UHRF1
ENSCHIG00000018617	-0.480912	0.0294136271613663	0.126848354922217	POLD1
ENSCHIG00000018618	-0.590841	0.00182424361875376	0.0165608577748659	CYP2B4
ENSCHIG00000026532	-0.590841	0.00182424361875376	0.0165608577748659	CYP2B4
ENSCHIG00000018622	0.325037007457618	0.00259456608788137	0.0218976429896162	CCDC124
ENSCHIG00000018662	0.619860343574153	0.00615117555082998	0.0419215342400646	CDH2
ENSCHIG00000018672	-2.13898	0.000181987948513167	0.00671175345532154	CYRIA
ENSCHIG00000018689	0.621166364719386	0.0414351195863194	0.160592272463453	PCDHGC4
ENSCHIG00000018750	-0.487863	0.0316890933489535	0.133709754761377	ADGRL2
ENSCHIG00000018782	0.843547061433956	0.00737972938047762	0.0479851825006079	SDC1
ENSCHIG00000018791	0.491646070796699	0.0456773669755317	0.172885306177408	GALC
ENSCHIG00000018799	-1.06852	2.31323125112783e-05	0.00204749881115452	RRM1
ENSCHIG00000018846	0.693010248092135	0.00866410051950878	0.0537690585264169	CCDC97
ENSCHIG00000018873	0.295296039768627	0.00683203879998027	0.0453824265878614	EIF4G3
ENSCHIG00000018882	0.502792784360149	1.84308057120845e-05	0.00174011380329693	SAR1A
ENSCHIG00000018909	-0.551341	0.0239554283366451	0.109226264038496	SMC4
ENSCHIG00000018926	-0.51214	0.0299561113530462	0.128479239546287	PGAM5
ENSCHIG00000018941	-0.494417	0.00222066918376022	0.019293936797799	MANF
ENSCHIG00000018944	0.801062100887164	0.00691768844107683	0.0458653107221582	NOVA1
ENSCHIG00000018966	-0.597932	0.00849962697422147	0.053073949386651	RPA2
ENSCHIG00000018994	-0.597046	5.36767174998919e-05	0.00345531669651577	PALS2
ENSCHIG00000018998	0.568878704589458	0.00252008844186804	0.021345390259411	PLXNA2
ENSCHIG00000018999	-0.391073	0.0290702409147381	0.125714947780057	SESTD1
ENSCHIG00000019014	0.62081982634046	0.00154194288077608	0.0145969218432826	TLE1
ENSCHIG00000019059	-0.522215	0.00046386479497122	0.0104907589223697	DDX39A
ENSCHIG00000019061	-1.43172	0.00331337800678554	0.0263653458604052	UCHL1
ENSCHIG00000019084	-0.843649	0.000204394555254876	0.00713818759430552	PTGR3
ENSCHIG00000019092	-0.441129	0.000112406830255632	0.00515785657718116	SYTL2
ENSCHIG00000019096	0.79080805701823	0.00398309564276038	0.030524134465786	ISOC1
ENSCHIG00000019150	-12.981	1.49555267371671e-05	0.00154660960454801	SLC20A1
ENSCHIG00000019154	0.351638801960115	1.30546327760712e-05	0.00150808716440617	TBCE
ENSCHIG00000019159	-0.281521	0.00435040590034061	0.0328707856926089	GART
ENSCHIG00000019160	-0.462735	0.00806017739978263	0.0510045720892411	CCDC50
ENSCHIG00000019180	-0.363317	1.42212682804319e-05	0.00154660960454801	SRSF7
ENSCHIG00000019181	-0.395835	0.0015607971981921	0.0146968151069126	SMAD4
ENSCHIG00000019185	-0.272869	0.0265266929120467	0.118061290075552	BDH2
ENSCHIG00000019187	-0.483103	0.000955019777877963	0.0104907589223697	PHAX
ENSCHIG00000019197	0.274417579291806	0.00665581883764871	0.0445883190060459	COPE
ENSCHIG00000019232	-0.982331	0.00877909347217617	0.0541504885683619	EBF3
ENSCHIG00000024488	-0.982331	0.00877909347217617	0.0541504885683619	EBF1
ENSCHIG00000019264	-0.486996	0.00344659480657046	0.0271774363310974	HAUS4
ENSCHIG00000019289	-0.674747	5.77734201882271e-05	0.00357731987184192	SULT1A1
ENSCHIG00000019312	0.677089283039541	0.015893443421298	0.0815875410239265	AEBP1
ENSCHIG00000019338	-0.650919	0.000160024768430472	0.00626041649312803	ITGA4
ENSCHIG00000019345	0.419802393680001	0.00203509524017537	0.0181492561658461	BLVRA
ENSCHIG00000019348	-0.514895	0.0222778280610038	0.103646058147154	MVD
ENSCHIG00000019372	14.0682758230911	6.01799241134462e-05	0.00361130544616366	CMTM3
ENSCHIG00000019373	-0.652232	0.0327137502020876	0.13610227096415	GSTO1
ENSCHIG00000019416	0.506399709979998	0.0497926697424455	0.183656440423788	PPP1R14B
ENSCHIG00000019426	1.14464606599368	0.0177565998985025	0.0883587377943053	CAMKK1
ENSCHIG00000019429	0.443152342513471	0.0409060690978132	0.159064181922908	ITGB8
ENSCHIG00000019453	-2.44628	0.000888080083723742	0.0104907589223697	SERPINB6
ENSCHIG00000019457	0.501837718113038	0.00101683599190739	0.010511263735323	SGCD
ENSCHIG00000019464	-0.566832	0.0232321181196277	0.106801220224811	IGFBP6
ENSCHIG00000019488	12.3252278042406	0.000174616511991455	0.00657691234793347	CACNA1D
ENSCHIG00000019506	0.699390666669696	0.0050839621987873	0.0366594056309704	DNAH3
ENSCHIG00000019547	0.306268930980837	0.0010084824824747	0.0104907589223697	PLCB3
ENSCHIG00000019560	0.322513649423984	0.00581541637327537	0.0405304757275225	LAMA4
ENSCHIG00000019566	-0.945829	0.000982657906987379	0.0104907589223697	BACH1
ENSCHIG00000019592	-0.549058	0.035102105831261	0.143178577990299	RNF220
ENSCHIG00000019593	-0.407224	0.000860469057061125	0.0104907589223697	TRAF3IP2
ENSCHIG00000019598	0.697934709571699	0.000546710344522404	0.0104907589223697	ALDH1L2
ENSCHIG00000019612	-0.523944	0.0497235255893614	0.183572619759264	SLC4A4
ENSCHIG00000019614	-0.50404	0.0144319537038797	0.076894404948963	LDLR
ENSCHIG00000019642	0.699027385508557	0.0310533824393798	0.131986195109993	PPIL3
ENSCHIG00000019675	0.500414687749094	0.0440710007332194	0.168775963327164	LASP1
ENSCHIG00000019686	0.301609208402487	0.016282653614868	0.0827691817996269	PLXNB2
ENSCHIG00000019696	0.580335183656314	0.00379615755510605	0.029474332947046	VWA5A
ENSCHIG00000019705	0.876816996584901	0.0306179345527077	0.130763326036021	MYH9
ENSCHIG00000019713	0.85625870579655	0.00171120744823354	0.01581861611089	ITM2C
ENSCHIG00000019727	0.91817905284322	0.00476474594761572	0.0351816121533544	CTH
ENSCHIG00000019733	-1.17305	0.000305573025042893	0.00883168404215808	MEDAG
ENSCHIG00000019734	-0.659763	0.000193934503062456	0.00697580031478063	HNRNPLL
ENSCHIG00000019758	4.16929674679902	5.74709642537037e-05	0.00357731987184192	CNN1
ENSCHIG00000019771	0.343207226513945	0.0070006789949364	0.0462855349795935	PTK7
ENSCHIG00000019820	-0.943527	0.000330388072405573	0.00921054307363725	MCM2
ENSCHIG00000019835	-0.571603	0.000416946723485861	0.0104907589223697	BSG
ENSCHIG00000019856	-0.531738	0.0399265364525399	0.155940322460251	SMYD3
ENSCHIG00000019886	0.301835231460865	0.0214952436242314	0.100866679988855	CD276
ENSCHIG00000019892	5.74278310062499	9.21260551081966e-05	0.00462655742000809	OAS1
ENSCHIG00000019901	1.05444970274156	0.00427724850552869	0.0324621614872976	SMTN
ENSCHIG00000019925	-0.375408	0.0101170641462028	0.0599903339061789	RFC1
ENSCHIG00000019932	-0.519012	0.0398826983670835	0.155855070164083	ABCB1
ENSCHIG00000019963	-1.06962	0.00318733311424853	0.0256763433242251	SDK1
ENSCHIG00000019988	-1.73018	6.76605784638181e-06	0.0011657688483873	MYL2
ENSCHIG00000020002	-0.444604	0.0131704929483806	0.0723508615729117	POLI
ENSCHIG00000020008	-0.407818	0.009099019377197	0.0556872568798029	ADD3
ENSCHIG00000020013	0.504567876361446	0.00273465243503429	0.0228349927977333	COLGALT1
ENSCHIG00000020022	-0.300834	0.000341986076101872	0.00942258134193523	EXOSC10
ENSCHIG00000020031	-0.637292	0.000194073247000676	0.00697580031478063	CRYL1
ENSCHIG00000020086	0.683408300588186	0.0234950366957582	0.107751525157166	DESI2
ENSCHIG00000020090	-0.618308	0.0108819583558301	0.0632636675842633	SFT2D2
ENSCHIG00000020204	1.21999949603704	0.000128818496535005	0.00541452930125643	TPM1
ENSCHIG00000020240	-0.667964	0.000131533371268936	0.00544671229213649	CTBP2
ENSCHIG00000020260	-0.298401	0.00153407664690519	0.0145613897275277	LRRC8E
ENSCHIG00000020261	-0.349227	0.0456948779246918	0.172885306177408	BUD23
ENSCHIG00000020320	-0.561892	0.000133271689956315	0.0054676099075308	PDIA4
ENSCHIG00000020324	0.735476982295702	0.00023513214343176	0.00760977605835833	MCEE
ENSCHIG00000020327	-0.265258	0.0209659561705766	0.0987757389513328	RIF1
ENSCHIG00000020340	0.395292464138633	0.0144858627793489	0.0770656606615849	PKD2
ENSCHIG00000020381	0.436337790103424	0.00503853433738602	0.0364689954131618	SSBP2
ENSCHIG00000020384	0.517975638010787	0.000946069193844427	0.0104907589223697	CRTAP
ENSCHIG00000020393	-0.499156	0.0018669816522779	0.0168194619335621	RAB33B
ENSCHIG00000020423	-0.883325	4.42478920964327e-06	0.001010707496564	MCM3
ENSCHIG00000020481	-0.532677	0.000677112036779484	0.0104907589223697	GSTK1
ENSCHIG00000020482	-0.945661	0.0191778086992556	0.0929689177324736	WDR62
ENSCHIG00000020512	-2.12607	0.00454356631369147	0.033937756400052	MYH3
ENSCHIG00000020541	0.655627042613685	0.00333680866285731	0.0264887243740949	ALDH5A1
ENSCHIG00000020549	-0.460658	0.00107577316777587	0.0110720200596234	HDAC1
ENSCHIG00000020571	-0.4471	0.00599532278847992	0.0412564437951665	PRKAG1
ENSCHIG00000020581	-0.335893	0.0189960428132871	0.0925746587480288	BTF3
ENSCHIG00000020588	0.582097195181622	0.0356769518433934	0.144938896157813	CSRP1
ENSCHIG00000020594	-0.359126	0.0311998383844776	0.13221188246588	VPS13A
ENSCHIG00000020616	0.496311022813607	0.0439194195667462	0.168377590661684	RFX5
ENSCHIG00000020626	-0.533129	0.0374597540453581	0.149455418459553	SGPP1
ENSCHIG00000020649	0.475558298872302	0.0189278383765045	0.0923694166395786	MAPK8IP3
ENSCHIG00000020651	-0.421452	0.0138404146776117	0.0749839145617204	RPS19BP1
ENSCHIG00000020668	0.454712355314071	0.0116928477768339	0.0663627605718822	CAB39L
ENSCHIG00000020704	-1.59216	0.000125506802614951	0.00538614345040283	TNNT2
ENSCHIG00000020755	3.85807537370573	0.000213695677924921	0.0071714649070444	NR2E1
ENSCHIG00000020759	-0.881673	0.00331381977344451	0.0263653458604052	SPC25
ENSCHIG00000020799	-0.821498	0.000876275787605158	0.0104907589223697	FMNL1
ENSCHIG00000020803	-0.593261	0.0190741105294336	0.092636335157009	DIAPH3
ENSCHIG00000020817	-0.637512	0.00786852824093885	0.0502111033909146	MB21D2
ENSCHIG00000020822	-0.531759	0.0148962367072209	0.0780756862500603	RFC4
ENSCHIG00000020858	0.273900969471873	0.0338818922086054	0.139487022516939	SERPINE1
ENSCHIG00000020874	-0.779714	0.0279747889499984	0.121901218803039	SYF2
ENSCHIG00000020909	-0.943632	0.0226226291534446	0.104836935232684	RBP1
ENSCHIG00000020926	1.06917507675617	0.000731082739837957	0.0104907589223697	GBP3
ENSCHIG00000020951	0.55437371006814	0.037334933875764	0.149192249872621	NFATC1
ENSCHIG00000020972	1.10887078827476	0.000833799814060907	0.0104907589223697	SPARC
ENSCHIG00000020984	-1.00172	0.000255818594478495	0.00794496257676413	GYPC
ENSCHIG00000026016	-1.00172	0.000255818594478495	0.00794496257676413	CNTNAP2
ENSCHIG00000020989	0.440333167877894	0.0477221336474372	0.178226674938539	TCP11L1
ENSCHIG00000020991	0.6238812151861	0.0296527499245286	0.127642019583943	IL18
ENSCHIG00000021010	1.61998839450508	1.6073610327665e-07	0.000126463594144662	MYL9
ENSCHIG00000021038	0.527603019611295	0.00263186191810871	0.0221859693358664	DCAF8
ENSCHIG00000021041	0.807836729857956	0.0371417450482717	0.149008893306976	CDO1
ENSCHIG00000021045	0.723801516803632	0.00509418663444983	0.0366957635386971	FBN1
ENSCHIG00000021048	0.401013610020096	0.00166389376756341	0.0155230985087174	DPP4
ENSCHIG00000021055	0.709860066861482	0.000133582334981334	0.0054676099075308	FLNC
ENSCHIG00000021066	12.4320095698944	5.70803773126382e-05	0.00357731987184192	EFEMP1
ENSCHIG00000021082	-1.45842	0.00268174892659226	0.0224727386381063	HSD11B1
ENSCHIG00000021095	0.64824292171619	0.00130410370987743	0.0129076413138063	Nradd
ENSCHIG00000021110	-0.522262	0.0477052001947143	0.178226674938539	PCBD1
ENSCHIG00000021118	-1.07159	7.88617552618824e-06	0.0011657688483873	TRIM72
ENSCHIG00000021127	0.265487735877504	0.00828076679349706	0.0520284912730725	PDP1
ENSCHIG00000021131	-0.447039	5.23775545608264e-05	0.00344244037566414	VPS13C
ENSCHIG00000021140	0.469948645072052	0.00775917133627994	0.0498120509811408	POFUT1
ENSCHIG00000021158	-0.324705	0.000584805038696886	0.0104907589223697	PIK3R1
ENSCHIG00000021160	-0.751887	0.0145200485000605	0.0770951970312973	TRUB2
ENSCHIG00000021166	-0.266566	0.00178082584824029	0.0162710036534058	AP1B1
ENSCHIG00000021193	-1.1516	0.00377859054949202	0.0294671802653667	IRF5
ENSCHIG00000021202	0.654931948538445	0.00236292124680274	0.020305637558993	FHIP1B
ENSCHIG00000021210	-11.484	0.00264435589898272	0.022254257421234	C6
ENSCHIG00000021214	-12.6616	2.95086813290476e-05	0.00240173531598835	MYH7
ENSCHIG00000021216	0.414871271588834	0.014361438955259	0.0766918169247276	ITGA1
ENSCHIG00000021226	-1.40215	0.000856905546922417	0.0104907589223697	TNNT1
ENSCHIG00000021227	-1.37184	3.55585091194506e-05	0.00270741723736376	CAT
ENSCHIG00000021234	0.659584950014646	0.00876179529574101	0.0541381086292688	PDLIM1
ENSCHIG00000021236	0.469220921361592	0.0289069655124308	0.12519279681561	HCCS
ENSCHIG00000021251	0.851447207458493	0.00075495307048767	0.0104907589223697	POGLUT3
ENSCHIG00000021275	-0.298508	0.00614327526670439	0.0419080271324988	HNRNPL
ENSCHIG00000021286	0.772018159943036	0.00295039135591798	0.0242378238552285	LGALS3BP
ENSCHIG00000021315	-0.768682	0.0282770832695343	0.122840507135934	SENP1
ENSCHIG00000021319	1.7681880906252	7.79568543432737e-06	0.0011657688483873	COL1A1
ENSCHIG00000021327	-0.384875	0.00196987066422871	0.017656524270131	DUS3L
ENSCHIG00000021340	-0.446884	0.000115816861428019	0.00515785657718116	MAP2K1
ENSCHIG00000021373	0.568390224595809	0.00220037530674488	0.0191646464293487	KIAA1671
ENSCHIG00000021374	-0.775515	0.029080791479132	0.125714947780057	GINS3
ENSCHIG00000021432	0.725431943672464	0.0404600160583802	0.157589314471612	RNASET2
ENSCHIG00000021438	2.23257488240205	3.01435915642211e-06	0.00076230989952232	FN1
ENSCHIG00000021440	1.79868328213028	9.58463474710118e-05	0.00474606983526038	CNNM1
ENSCHIG00000021458	1.02378299940835	0.00186443852243573	0.0168179479966464	SORD
ENSCHIG00000021467	0.915443332221863	0.0134532024140603	0.0735614874856843	RUSC2
ENSCHIG00000021491	-0.638338	0.00160820981487783	0.0150830909922516	CD44
ENSCHIG00000021497	3.86748703919607	6.45615397878187e-05	0.00375151088854447	TF
ENSCHIG00000021502	-0.962006	0.000915501219387696	0.0104907589223697	SPC24
ENSCHIG00000021517	-0.593788	0.000309855312254617	0.00891904661006076	ARL6IP5
ENSCHIG00000021531	-0.336973	0.00814722358945045	0.0514175492307475	PUS7
ENSCHIG00000021549	-0.349175	0.00283514530576067	0.0234803086667735	ACOX1
ENSCHIG00000021550	0.450596093128587	0.000524743801881912	0.0104907589223697	RRAS2
ENSCHIG00000021556	-0.359981	0.00493662073102093	0.0360002177099477	CACYBP
ENSCHIG00000021573	-0.611918	0.00521363210242093	0.037342585372286	CBR3
ENSCHIG00000021574	0.708091944491821	5.24198951001983e-05	0.00344244037566414	PEAK1
ENSCHIG00000021630	0.973809163675811	0.000365853646049709	0.00974318483630724	C4A
ENSCHIG00000021636	0.307703301549135	0.0149994140492983	0.0784422827792327	WDR44
ENSCHIG00000021668	9.61427894451214	0.000679562735783517	0.0104907589223697	SPOCK1
ENSCHIG00000021671	1.81402973701441	4.13881266034899e-06	0.000976897748264373	IFIT1
ENSCHIG00000021679	-0.324407	0.0267629216036931	0.118665152082499	ABRAXAS2
ENSCHIG00000021681	3.62402966616688	0.000367381775355745	0.00974318483630724	SPHK1
ENSCHIG00000021691	2.54686412909691	0.0031714269900732	0.0256182401307595	RPS10
ENSCHIG00000021699	-0.939004	0.000199255621886618	0.0070346862439481	SERPINB10
ENSCHIG00000021723	0.336150642479209	0.00500783929257443	0.0363324897855733	STAT5B
ENSCHIG00000021750	0.455529020116157	0.00661224265711685	0.0443383430445496	FBXO4
ENSCHIG00000021751	-1.23934	0.00435144978734406	0.0328707856926089	KLHL41
ENSCHIG00000021755	-0.642677	0.00687456914026773	0.0456221406581404	DPY30
ENSCHIG00000021761	1.06568991670552	0.0272482748182874	0.120214974447535	CHIA
ENSCHIG00000021773	1.14961724146985	0.000424821963208563	0.0104907589223697	CEMIP
ENSCHIG00000021786	0.603231871706195	0.00283124817691796	0.0234803086667735	TBC1D32
ENSCHIG00000021790	0.356237723047536	0.043838930969884	0.168160059695422	Map4k3
ENSCHIG00000021810	-0.704187	0.000238577924721868	0.00760977605835833	UGP2
ENSCHIG00000021812	1.28890726388716	0.00265956529572339	0.0223397175077311	ABLIM3
ENSCHIG00000021843	-0.542448	0.0241226532480297	0.10970617061612	FKBP10
ENSCHIG00000021844	0.455239397399773	0.0441280780721251	0.168903200447956	HSPA13
ENSCHIG00000021852	0.297545452403286	0.00375592158034044	0.0293550559717336	OSBPL2
ENSCHIG00000021878	0.377098989668185	0.00117772631886092	0.0119648207515842	CDC42BPA
ENSCHIG00000021891	-0.933022	0.02659584673713	0.118146292814063	H1-2
ENSCHIG00000021894	-1.56571	0.00016695750967523	0.00641364395398568	SERPINB2
ENSCHIG00000021897	0.36632811640512	0.0254401968407161	0.114375894494673	CLYBL
ENSCHIG00000021899	2.07191508218786	7.73567154300942e-06	0.0011657688483873	HLA-A
ENSCHIG00000021902	-0.565187	0.000420998741839806	0.0104907589223697	KIF2C
ENSCHIG00000021915	0.571838051986255	0.0175228348514592	0.0875029573929357	VAV2
ENSCHIG00000021934	-0.645339	0.0051288251535046	0.0369077346666322	EFCAB14
ENSCHIG00000021942	-0.610579	0.00315345843736901	0.0255195876514399	FOXJ3
ENSCHIG00000021959	0.511061534259022	0.0033343406396935	0.0264887243740949	CALD1
ENSCHIG00000021960	-0.270486	0.00628863690135287	0.042693996067574	MSH2
ENSCHIG00000021986	-0.356352	0.0389782350394195	0.153592032450823	SUFU
ENSCHIG00000022004	0.978079902691268	2.87576952647482e-05	0.00236782837406607	APOE
ENSCHIG00000022044	-0.362966	0.00633226670421879	0.0428669029948119	NAA15
ENSCHIG00000022062	0.270337123147583	0.00804615918359065	0.0510045720892411	BICD2
ENSCHIG00000022068	-0.370436	0.00845440134910208	0.0529704874859648	MAD1L1
ENSCHIG00000022088	0.283739291403196	0.0453442209525763	0.172330991327116	PARK7
ENSCHIG00000022095	0.463421570853561	0.0319492857558959	0.134342572706353	TUSC3
ENSCHIG00000022096	-0.403638	0.0204585136036322	0.0972259965284025	SRSF4
ENSCHIG00000022125	0.929595208595231	0.00600440107372268	0.0412788000029421	COL4A1
ENSCHIG00000022137	0.404417165914388	0.0196155287563046	0.0946225640754593	ARHGAP1
ENSCHIG00000022147	-0.386532	0.0327872556267311	0.136116876624995	C1orf174
ENSCHIG00000022149	-0.519695	0.00450926722777952	0.0338242809744775	NCKIPSD
ENSCHIG00000022175	-0.519536	0.00756730475695	0.0488905884890173	TFCP2
ENSCHIG00000022195	-1.04465	0.00428459087693928	0.0324830706633909	RECK
ENSCHIG00000022203	0.517193504590277	0.011067939853827	0.0641066359203004	MAP1LC3A
ENSCHIG00000022213	0.852991311986246	0.000338986966389494	0.0093764324570469	CNN3
ENSCHIG00000022216	0.99440696490526	0.0120002629791332	0.0673265142269579	BNIP3L
ENSCHIG00000024818	0.99440696490526	0.0120002629791332	0.0673265142269579	BNIP3L
ENSCHIG00000022231	-0.339229	0.0124407049777798	0.0692145709807577	PRKG1
ENSCHIG00000022244	-0.365077	0.000483976362292829	0.0104907589223697	ARHGEF1
ENSCHIG00000022266	1.3144409287813	1.03545975564031e-05	0.00130930188030161	SYNPO2
ENSCHIG00000022277	-0.54152	6.62249486044428e-05	0.00375151088854447	PAM
ENSCHIG00000022286	-0.935401	0.00283285704521358	0.0234803086667735	--
ENSCHIG00000022303	-0.589944	0.0150485877916376	0.078525460687241	RBBP7
ENSCHIG00000022308	-2.26097	0.0161564881119969	0.0823643573225703	Ahsa2
ENSCHIG00000022314	-0.332421	0.0179537003938038	0.0890478901741095	FADS1
ENSCHIG00000022332	-0.278818	0.00754615714966427	0.0487984829011623	TRIP13
ENSCHIG00000022336	0.695096306602951	2.00174461750752e-05	0.00184082514760659	SYNC
ENSCHIG00000022359	-0.788089	0.0124729652004891	0.069271424772285	TSPAN5
ENSCHIG00000022381	-1.14668	0.00710347224745687	0.0467469209890726	SLC2A6
ENSCHIG00000022392	-0.302781	0.00588875020583583	0.0409207460328984	SON
ENSCHIG00000022407	0.772976664468048	0.0100315552596871	0.0597421722404075	ENAH
ENSCHIG00000022425	0.349579663299813	0.00583649036767655	0.040637353287628	FIS1
ENSCHIG00000022435	1.46891267824613	0.000135907828757018	0.00551188328797143	CSPG4
ENSCHIG00000022448	-0.306186	0.0166314906847707	0.0843003475582401	BCAS2
ENSCHIG00000022452	0.870253587641048	0.000975039684216961	0.0104907589223697	ARHGAP28
ENSCHIG00000022484	-1.00197	0.00496735941431748	0.0361128049412547	PI4K2B
ENSCHIG00000022488	-0.376509	0.0179207029721552	0.0889877263294748	ZFYVE19
ENSCHIG00000022500	-0.968882	5.20423166802533e-05	0.00344244037566414	PLEKHA5
ENSCHIG00000022509	0.367269620105019	0.000828484400677649	0.0104907589223697	SAR1B
ENSCHIG00000022521	0.469188075814336	0.000324822802273039	0.00914425650315841	FAM114A1
ENSCHIG00000022536	-0.270797	0.00829408409765904	0.0520659658648259	Hnrnpc
ENSCHIG00000022537	0.47647518951627	0.0205072581905536	0.0973270075384116	KCNAB2
ENSCHIG00000022556	-0.581618	0.00191923875433107	0.0172463573850486	TCEA1
ENSCHIG00000022557	-11.472	0.000257268556349905	0.00795510326425187	CXADR
ENSCHIG00000022558	-0.469953	0.00725017361902326	0.0473611195989253	POM121
ENSCHIG00000022569	0.332682689613147	0.0219488071298956	0.10238438951699	PHYH
ENSCHIG00000022570	-0.278942	0.0413798970169624	0.160466073810028	SEL1L
ENSCHIG00000022588	-0.493346	0.00953988458213395	0.0576381593226028	MAF
ENSCHIG00000022589	-0.767539	0.000593920873873936	0.0104907589223697	KIAA1217
ENSCHIG00000022624	-0.311501	0.00472225859523385	0.0349773149716013	SSB
ENSCHIG00000022643	0.275860604310511	0.0113309599606811	0.0649672287300269	COL14A1
ENSCHIG00000022655	0.622213355965793	3.10404494475229e-07	0.000199815838670827	MARCKSL1
ENSCHIG00000022658	-0.695455	0.0140544783545526	0.0759113357960236	GPX3
ENSCHIG00000022721	0.328026639160038	0.00677784090837134	0.0451070408573096	RRBP1
ENSCHIG00000022752	0.496624422797417	0.0171787683540889	0.0861493333677789	TKFC
ENSCHIG00000022760	-0.305884	0.0177173392059146	0.0882253719529402	USP36
ENSCHIG00000022767	-1.06439	8.01055897147364e-07	0.00033366334162944	DCLK1
ENSCHIG00000022785	-0.852185	0.00168919978357571	0.0156765709927911	GOLM1
ENSCHIG00000022844	-0.414465	0.0132275852150953	0.0726081634946431	GMPS
ENSCHIG00000022865	0.668394981653253	0.0389009263613334	0.153412275776292	PIP4K2B
ENSCHIG00000022876	0.681655954665583	0.000231030315965013	0.00756166175653365	HECA
ENSCHIG00000022899	-0.267621	0.000588375052170178	0.0104907589223697	VPS26C
ENSCHIG00000022905	-0.361343	0.0085491977216805	0.0533364485173741	PANK2
ENSCHIG00000022918	-0.388827	0.0064312090151608	0.0434306375035856	MTFR1
ENSCHIG00000022996	0.464361119717844	4.70388928562121e-05	0.00329784554767166	HSPA1L
ENSCHIG00000023003	11.5274066489922	0.00143014625288912	0.013802475041399	HTRA3
ENSCHIG00000023035	0.373187689055675	0.01067944078288	0.0623936635178	ACAP2
ENSCHIG00000023036	-0.43593	0.00305269006862347	0.0248460900872676	TMEM87B
ENSCHIG00000023057	-0.942236	0.00114635519908436	0.0116964570096777	ISYNA1
ENSCHIG00000023062	-0.52287	0.00380068025207032	0.0294771269057064	TRIM16
ENSCHIG00000023108	0.46640759487822	0.0229475354841093	0.105700591533406	CNN2
ENSCHIG00000023148	-0.415437	0.0358538416207073	0.145573998002425	NUP35
ENSCHIG00000023161	-0.398446	0.0492703447193897	0.182149336758504	CCDC90B
ENSCHIG00000023162	0.395394438382994	0.013696831966463	0.0744338197655599	ANGPTL2
ENSCHIG00000023205	0.286506086728424	0.0113089296515922	0.0648934609910247	MTCL1
ENSCHIG00000023213	-0.786018	0.00930629487800204	0.0565646987391695	HEBP2
ENSCHIG00000023258	0.509789862205973	0.00241919538337483	0.0206389427827436	CACNA2D1
ENSCHIG00000023281	-0.699539	0.000719828666712949	0.0104907589223697	ACSS3
ENSCHIG00000023294	-0.47457	0.00208915553454495	0.0184225533500782	DNMT1
ENSCHIG00000023316	0.365100246020301	0.0145700721957477	0.077223563785995	USP48
ENSCHIG00000023329	-10.9258	9.01637526659681e-05	0.00456035380448371	HAS1
ENSCHIG00000023370	-0.804313	0.00119020406159745	0.0120742621205896	DNAJC3
ENSCHIG00000023373	-0.934279	0.0492571243518547	0.182149336758504	ATP5F1E
ENSCHIG00000023392	-0.280642	0.00735807872013431	0.0479289426434854	AHCTF1
ENSCHIG00000023396	-0.922336	0.0128857064901298	0.0708964162056017	PSMB10
ENSCHIG00000023428	0.578279640348679	0.0391620800826527	0.15408199506952	ANTXR1
ENSCHIG00000023488	-0.474749	0.0192857920012338	0.0932174048472834	UBAP2
ENSCHIG00000023492	-0.730875	0.00584793423244885	0.0406770356581241	SELENOS
ENSCHIG00000023497	-0.332199	0.0438229601683142	0.168160059695422	CLP1
ENSCHIG00000023506	0.57684953347334	0.00946970326828986	0.0573119391818466	CMBL
ENSCHIG00000023515	-0.417514	0.0118498991510359	0.0669951229456125	CDAN1
ENSCHIG00000023533	0.74682760867165	0.0148548965809413	0.0780118348049647	SH3BGRL3
ENSCHIG00000023573	-0.407001	0.00266448503238115	0.0223545243060319	NCAPH
ENSCHIG00000023577	-0.877416	0.00477152071865754	0.0351949356341813	AP1G2
ENSCHIG00000023587	-0.54931	0.000768708149054899	0.0104907589223697	ITGA7
ENSCHIG00000023592	1.31414587258801	0.00131511862557771	0.0129518150037772	GSTM1
ENSCHIG00000023627	1.11006373207739	0.000155797646669628	0.00619777042734626	ATP1B1
ENSCHIG00000023658	-0.529272	0.000350018384928996	0.00956942155861862	EDC3
ENSCHIG00000023670	1.46187480255723	6.31097090322213e-06	0.0011657688483873	PLXDC2
ENSCHIG00000023714	-0.297049	0.0346370685166093	0.141689822164131	PABPC1
ENSCHIG00000023728	2.06029110471642	1.11477001061106e-05	0.00138485727107666	SLC3A1
ENSCHIG00000023761	-2.77403	0.00675475003086199	0.0449956584840393	HIRA
ENSCHIG00000023781	-0.570894	0.00568113972296749	0.0398298518597354	ORC4
ENSCHIG00000023785	-0.452804	0.0382897372369966	0.151808463459937	PIP5K1A
ENSCHIG00000023787	0.517910216294394	0.0320378661337532	0.134555237303148	BRD7
ENSCHIG00000023816	-0.550889	0.00818823839620616	0.0516303794154371	MKI67
ENSCHIG00000023818	0.341182467326369	0.0217759730400482	0.101712180142864	TRIP4
ENSCHIG00000023837	-0.375054	0.0135130768942721	0.0737664257954354	NOL8
ENSCHIG00000023844	-0.681554	0.0400600479470742	0.156375523436181	CISD2
ENSCHIG00000023873	-0.728449	0.0311440521245494	0.132133632770482	TPX2
ENSCHIG00000023933	-1.05649	0.00335299570117869	0.0265576762416625	PLBD1
ENSCHIG00000023940	-0.486404	0.0330166948560874	0.136720009518102	IDI1
ENSCHIG00000023954	-0.502833	0.0461007713616507	0.173638064899919	ACSS2
ENSCHIG00000023963	0.706971630433955	0.00726590803013251	0.0474192578445791	KAT14
ENSCHIG00000023971	0.907711386536207	0.0141127147518133	0.0760518517181051	KRIT1
ENSCHIG00000023990	1.2613366538833	0.00668413938035071	0.0447357192365439	IGF1R
ENSCHIG00000023995	-2.49472	0.00736431148088011	0.0479289426434854	LMTK2
ENSCHIG00000024003	0.471748940732245	0.0180999986602306	0.0896266367224424	SYNPO
ENSCHIG00000024020	1.29659120938092	0.000231730066539726	0.00756166175653365	ALCAM
ENSCHIG00000024028	1.30272789137315	0.00434312512104434	0.0328707856926089	PRKAG2
ENSCHIG00000024088	0.909926015723535	0.00435429981353864	0.0328707856926089	ARHGAP42
ENSCHIG00000024115	1.80309472547767	0.000624092211255318	0.0104907589223697	CRISPLD2
ENSCHIG00000024178	-1.08896	0.00246630740866492	0.0209902917797551	ORC3
ENSCHIG00000024187	0.421869234522022	0.00524831220668472	0.0375008059894395	PFKFB2
ENSCHIG00000024197	0.545632483953354	0.0189647380960329	0.0924857510041382	SPHK2
ENSCHIG00000024205	-0.963411	0.00023757998012057	0.00760977605835833	CLCN5
ENSCHIG00000024218	-0.382913	0.0486574298895047	0.180957595088016	MED6
ENSCHIG00000024236	-0.341476	0.00239123991511795	0.0204744496238817	CCNT1
ENSCHIG00000024238	-1.15301	0.000246226453376597	0.00778361391232001	MFSD8
ENSCHIG00000024254	-0.423583	0.0284430874421324	0.123334661468303	ATP2B1
ENSCHIG00000024280	-11.4218	6.57426967418833e-05	0.00375151088854447	LRRC32
ENSCHIG00000024283	-0.495387	0.00926047021080965	0.0564314884360956	TNFAIP8
ENSCHIG00000024284	-0.410987	0.0157451456497723	0.0811436509068687	EIF4A3
ENSCHIG00000024298	0.569535950841696	0.00303620199185334	0.0247403294641122	AKAP6
ENSCHIG00000024305	0.33609611992008	0.0478869583109263	0.178561112058804	UEVLD
ENSCHIG00000024318	0.640100045454321	0.000911603162018973	0.0104907589223697	Prkca
ENSCHIG00000024323	-0.695722	6.4860318387329e-05	0.00375151088854447	DTYMK
ENSCHIG00000024336	0.496378966568409	0.0277922399727905	0.12153042547313	THY1
ENSCHIG00000024357	-0.483389	0.0184559092994891	0.0907543706595016	Prpf38b
ENSCHIG00000024387	0.428636094743276	0.0462207107587197	0.173904810245746	DIP2C
ENSCHIG00000024408	0.529833298109703	1.75395695004826e-05	0.00167834718422861	LRP1
ENSCHIG00000024436	0.569148658337165	0.0227935390102805	0.105353165621277	CTNND1
ENSCHIG00000024442	0.722001097169715	0.000653666388101496	0.0104907589223697	STX12
ENSCHIG00000024459	1.37360342458402	0.000914608559770293	0.0104907589223697	PLAAT3
ENSCHIG00000024461	0.572839740762857	0.0219888030853792	0.102503432947709	LGMN
ENSCHIG00000024473	0.452987698756559	0.0455663606038494	0.172727729890716	PMVK
ENSCHIG00000024485	0.330204825244151	0.00990333791641563	0.0592967431481081	ATG12
ENSCHIG00000024501	0.616047391589996	0.0308048133968326	0.131165895167151	MICAL2
ENSCHIG00000024508	0.499811862710448	0.00561438607702839	0.0394791140133446	CLDN18
ENSCHIG00000024545	-0.502296	0.000434401643096668	0.0104907589223697	AKAP1
ENSCHIG00000024547	-0.277656	0.0145406566796792	0.0771253857294443	SAFB2
ENSCHIG00000024577	1.16804168335392	0.00155467445344837	0.0146586548666683	TMEM231
ENSCHIG00000024588	-0.420736	0.0136566105145121	0.0742722419763903	RASSF8
ENSCHIG00000024614	-1.38132	0.0118694631065164	0.0669951229456125	PTGES
ENSCHIG00000024619	-0.548769	0.0317706390305613	0.133806250290745	MAOB
ENSCHIG00000024664	1.00360415500157	0.000129396721985653	0.00541452930125643	ENPP1
ENSCHIG00000024668	-0.622641	0.00150001100453284	0.0143534836798609	ACOT7
ENSCHIG00000024671	0.308305184336654	0.00170045066678425	0.0157603287585069	RABGGTA
ENSCHIG00000024688	0.753483640974082	0.00697029366410945	0.046170860089391	GSTM1
ENSCHIG00000024691	-0.715395	0.0170782321804852	0.0857666397659685	DLG2
ENSCHIG00000024701	-1.14155	0.000751105174949119	0.0104907589223697	CKM
ENSCHIG00000024702	0.521260801670621	0.0452242024164417	0.172075538587224	PCK2
ENSCHIG00000024703	0.815202553807043	0.0227725511319916	0.105324908272784	GALNT16
ENSCHIG00000024718	-0.279478	0.0491123964686707	0.181980575298094	ARHGAP12
ENSCHIG00000024730	-0.655047	0.00183415459851858	0.0166295117952754	PRPF38A
ENSCHIG00000024737	0.553262708094207	0.0272654457246748	0.120215828876975	TXNDC5
ENSCHIG00000024740	-0.421167	0.0477469287330051	0.178226674938539	FBXO30
ENSCHIG00000024773	-0.619137	0.0208713463042948	0.0984610281017401	ATP13A3
ENSCHIG00000024774	-0.926191	0.0110914636447806	0.0641422965451118	PDCD2L
ENSCHIG00000024785	1.69563945708795	0.000163796609485326	0.00637276808662412	SLC6A6
ENSCHIG00000024798	-0.604853	0.0437841800600121	0.168132201195741	GTPBP8
ENSCHIG00000024804	0.375909358126431	0.0307761298635524	0.131122608642488	MKRN1
ENSCHIG00000024815	0.94685672823725	0.000425493560025129	0.0104907589223697	PVR
ENSCHIG00000024823	0.431941179996789	0.0248654559792086	0.112291003691821	ACP6
ENSCHIG00000024830	0.385213235675869	0.0138972596175112	0.0751768490080955	DARS2
ENSCHIG00000024862	0.435356358171365	0.0186569480711707	0.0914255012401104	UBE2F
ENSCHIG00000024887	-0.312954	0.0457250632538137	0.172885306177408	CBWD1
ENSCHIG00000024907	0.82135084978377	0.000260019492558991	0.00797055422861565	GPX7
ENSCHIG00000024922	-0.521098	0.022870426705961	0.105501948863133	PTBP2
ENSCHIG00000024923	-0.772471	0.000167034041551532	0.00641364395398568	UGDH
ENSCHIG00000024946	-0.478718	0.00480091213133949	0.0353381068628013	PFKP
ENSCHIG00000024964	0.272475596042582	0.0350758128996376	0.14315379316561	PPT1
ENSCHIG00000024986	1.01519955842797	0.00159272493259162	0.0149775368495103	TIMP2
ENSCHIG00000024990	0.522332821550452	0.0142744520647567	0.0764001474456104	CCN2
ENSCHIG00000025004	-0.282853	0.00720211555056442	0.0471332534321134	PAPOLA
ENSCHIG00000025020	-0.843089	0.00385327957824109	0.0298197515776231	ZFP36L2
ENSCHIG00000025031	-0.523283	0.00295057254105451	0.0242378238552285	CYP4F21
ENSCHIG00000026583	-0.523283	0.00295057254105451	0.0242378238552285	CYP4F2
ENSCHIG00000025057	-1.14021	0.000274265010981608	0.00819439047578383	MAD2L1
ENSCHIG00000025058	0.551266824706065	0.0267974016017461	0.118743680063807	TOM1L2
ENSCHIG00000025078	-0.854987	0.00414228728223835	0.0315732360016466	HSPA5
ENSCHIG00000025104	0.528360606276572	0.00597710111908865	0.041211151922363	PXDC1
ENSCHIG00000025120	11.7307321743205	5.25043864668447e-05	0.00344244037566414	CRPPA
ENSCHIG00000025136	0.856274908538167	0.00786086151907154	0.0502111033909146	CCND2
ENSCHIG00000025140	0.277325103442572	0.0355377521352755	0.144622311994187	FHL2
ENSCHIG00000025197	0.477610987914178	0.0168883948877517	0.0852972355208056	GPC1
ENSCHIG00000025204	-0.906742	0.0105309236732437	0.0616786356743079	PDLIM3
ENSCHIG00000025209	-1.20219	0.00995562500802636	0.0594399499846835	NT5DC1
ENSCHIG00000025210	-0.681215	0.00865705971270364	0.0537690585264169	MFSD1
ENSCHIG00000025212	-0.698447	0.0325655644583157	0.135645154076079	DCK
ENSCHIG00000025215	0.429141441600048	0.0148523525913536	0.0780118348049647	TGM2
ENSCHIG00000025230	-2.97163	0.007166292539994	0.0469856643293496	IRAK3
ENSCHIG00000025234	-0.653463	1.36305011328901e-05	0.00150808716440617	RCC2
ENSCHIG00000025242	0.366001291789345	0.0417662616393552	0.161698687079428	SZT2
ENSCHIG00000025262	-0.395734	0.0176696772365631	0.0880499539142178	DIAPH1
ENSCHIG00000025270	0.778246506053989	0.00117234269507812	0.0119272394020807	MCC
ENSCHIG00000025276	-0.461302	0.0128519032712767	0.0707654176235693	INTS2
ENSCHIG00000025291	0.673798438118728	0.00126810790836753	0.0125939300128338	EHD4
ENSCHIG00000025320	-1.06018	0.00043877384596639	0.0104907589223697	UBE2S
ENSCHIG00000025336	0.598996477763819	0.000167564486864476	0.00641364395398568	SLC1A4
ENSCHIG00000025345	-0.868643	0.000255760670641465	0.00794496257676413	CHEK1
ENSCHIG00000025395	-0.608154	0.00164390366143437	0.015374274620525	CHD1
ENSCHIG00000025397	0.362408679351379	0.0324635433487972	0.135379476120632	TUFT1
ENSCHIG00000025406	0.360139852028406	0.0298018056018554	0.127972459349144	CROCC
ENSCHIG00000025411	0.511685149981302	8.67025130432147e-08	7.67425618573754e-05	HSPA6
ENSCHIG00000025414	-0.34351	0.0295567492524627	0.127306168769275	PLEKHA2
ENSCHIG00000025447	0.603562211463158	0.0238080281407375	0.108694163291143	ASPA
ENSCHIG00000025469	-11.3023	0.000932001670717401	0.0104907589223697	GPAT3
ENSCHIG00000025480	0.449560535110414	0.033353877499003	0.137713589836992	CHMP1A
ENSCHIG00000025507	0.56007074020866	0.00539993318596417	0.0383519828383273	MEST
ENSCHIG00000025527	-0.266854	0.0378241853965013	0.150637264787754	MOGS
ENSCHIG00000025554	0.30026040119597	0.000625612993443489	0.0104907589223697	ROR2
ENSCHIG00000025557	0.572187694399399	0.0097148348456473	0.0584955319234936	CTNNB1
ENSCHIG00000025563	0.374130145831666	0.00849203723824683	0.0530733589444182	JPH2
ENSCHIG00000025577	-0.491447	0.0119360735572471	0.0672389314708565	DHCR24
ENSCHIG00000025580	0.435417015713612	0.000399071533488207	0.010175109645142	PLOD1
ENSCHIG00000025590	0.69461080551059	0.0157353551400798	0.0811436509068687	PDE3A
ENSCHIG00000025593	0.395846924458557	0.00578785740181862	0.0404179667280845	ECH1
ENSCHIG00000025595	0.948006576220012	0.0297280001601648	0.12781054592236	TUBB2A
ENSCHIG00000025602	-0.412208	0.00788514997467829	0.0502111033909146	NOL11
ENSCHIG00000025609	1.14525309875499	0.00544898913276153	0.0385462717415126	C1QTNF3
ENSCHIG00000025616	0.308200740015111	0.00605117781909728	0.0414783538000215	FBXO22
ENSCHIG00000025625	-1.01011	0.00369331350681574	0.0289295939621264	ACAD11
ENSCHIG00000025630	-0.35184	0.0323655294013544	0.135243009827502	SEPTIN10
ENSCHIG00000025647	1.81893536911704	3.49500763312737e-05	0.00269001620110597	COL1A2
ENSCHIG00000025661	0.287023508107045	0.0150122904374808	0.0784436983939757	ZC3HAV1
ENSCHIG00000025674	-0.476142	0.0017668760366754	0.0161853159323396	PIH1D1
ENSCHIG00000025683	-1.00925	0.0265054509830789	0.118040942396969	TSTD1
ENSCHIG00000025685	-0.852062	0.000584122457129204	0.0104907589223697	OLFML3
ENSCHIG00000025690	0.440819793258052	0.00143037187327386	0.013802475041399	BCKDHA
ENSCHIG00000025734	0.288407257487412	0.000333113379054461	0.00925010132190053	NAXD
ENSCHIG00000025751	-0.42428	0.0262745753800939	0.117381872723309	DAGLB
ENSCHIG00000025762	-1.38611	0.00318137638035657	0.0256575468670898	DSN1
ENSCHIG00000025820	0.41130870902937	0.0309813918732281	0.13175930081341	PFKM
ENSCHIG00000025829	-1.69338	0.00044105968793102	0.0104907589223697	IGF2BP3
ENSCHIG00000025848	1.04470734507856	0.00519125535899632	0.0372434439686453	CES1
ENSCHIG00000025880	1.43284306459891	0.000470574312828249	0.0104907589223697	PRUNE2
ENSCHIG00000025883	12.5535688270735	3.55350779700969e-08	4.19373145177094e-05	RIGI
ENSCHIG00000025890	0.503755174587389	0.00713221362196364	0.0468055650205047	LAMB1
ENSCHIG00000025901	1.01059	0.00506959344473212	0.0365930593090195	INHBA
ENSCHIG00000025902	1.25303318233587	0.00257640571801788	0.021770320870268	TCEAL2
ENSCHIG00000025916	-0.390953	0.00229521160333211	0.0198441921406528	USP10
ENSCHIG00000025924	-1.18577	0.000410500861297527	0.0104184824331462	LIG1
ENSCHIG00000025927	-0.90756	0.0180925974306826	0.0896266367224424	UPK1B
ENSCHIG00000025930	-0.463181	0.0233363646947355	0.107162644879003	RAPH1
ENSCHIG00000025939	1.6848541463446	0.00358290353582258	0.028095836032292	CDKN2A
ENSCHIG00000025944	0.669657323152469	0.00719723364261889	0.0471332534321134	CADM1
ENSCHIG00000025945	0.557997600949446	0.00785838554917054	0.0502111033909146	PLSCR1
ENSCHIG00000025950	0.443952612761723	0.0197526486179972	0.0950981972468098	CYRIB
ENSCHIG00000025956	-1.61484	0.000225884345744079	0.00744266250139307	EMP1
ENSCHIG00000025957	0.806758723766854	7.4670021248121e-05	0.00397547684554846	SVEP1
ENSCHIG00000025965	-0.454288	0.000864830904832128	0.0104907589223697	LARP4
ENSCHIG00000025983	0.785137082442954	0.00769499755993928	0.0495347979290273	PACC1
ENSCHIG00000025986	0.322041922215385	0.000863987192154921	0.0104907589223697	PYGB
ENSCHIG00000026002	-1.31442	0.00456788255596522	0.0340834313791251	CTSH
ENSCHIG00000026005	-0.946973	0.00992086973762337	0.0592967431481081	DPYSL5
ENSCHIG00000026017	-0.748652	0.0228504867902798	0.105478681200763	TARBP2
ENSCHIG00000026043	0.631241209248262	0.0363651430932007	0.147059724867478	GSS
ENSCHIG00000026057	-11.8255	0.000292306703264147	0.00858170242334366	TDH
ENSCHIG00000026066	0.919540440395355	0.00441815355397527	0.0333173006556963	DCBLD2
ENSCHIG00000026108	-0.344448	0.0224925767784737	0.104370862495657	CBX5
ENSCHIG00000026113	0.27986862032287	0.0321448171815334	0.13484446117443	GBA1
ENSCHIG00000026125	0.842186453342155	0.000365970498947397	0.00974318483630724	CDCP1
ENSCHIG00000026140	0.536730382538507	0.00879538567216584	0.0541930647745197	COX17
ENSCHIG00000026164	-0.599824	0.000414194899761582	0.0104746931614706	TES
ENSCHIG00000026165	-0.543021	0.016504436104921	0.0837762810458391	CEBPB
ENSCHIG00000026168	0.732543256733487	0.000222742125020211	0.00740486848482681	COL4A2
ENSCHIG00000026174	0.435466710872979	0.044411464111505	0.169712669926372	HSPB7
ENSCHIG00000026197	-0.287534	0.0205504036329745	0.0974664488446701	GEMIN5
ENSCHIG00000026219	-0.538026	0.00887983655191003	0.0545343648083911	EMP3
ENSCHIG00000026227	0.432954888839113	0.00143971439905473	0.0138702281084443	P3H4
ENSCHIG00000026232	0.745994799953998	9.19807181037945e-06	0.00122998231985348	PALLD
ENSCHIG00000026234	-1.12449	0.000878524830036087	0.0104907589223697	PTK2B
ENSCHIG00000026258	-0.941546	0.0059470119990327	0.0411700024205642	LXN
ENSCHIG00000026263	-1.41105	0.000568335109435439	0.0104907589223697	FMOD
ENSCHIG00000026280	-0.377281	0.0223179427695815	0.103764512640451	CSAD
ENSCHIG00000026282	-0.775399	0.00168234679560828	0.0156712561032738	PLA2G4A
ENSCHIG00000026298	-1.70528	0.000238453377925562	0.00760977605835833	COL15A1
ENSCHIG00000026308	-0.511487	0.0100594446989474	0.0598579226161735	RPA1
ENSCHIG00000026370	-0.386346	0.00205473625052765	0.0182325656516119	BDH1
ENSCHIG00000026388	0.561283080211965	0.000187775996813738	0.00685382388370144	NES
ENSCHIG00000026394	-0.374768	0.0182095354355549	0.0900431008513719	TBC1D15
ENSCHIG00000026409	-0.380224	6.93905668255568e-05	0.00381806752228375	MAT2A
ENSCHIG00000026423	-10.9296	2.71529057553275e-05	0.00231650271871655	FANCD2
ENSCHIG00000026430	-0.361884	0.0127400545615215	0.0702588211449637	Wtap
ENSCHIG00000026431	0.521263985116169	0.00927729772282581	0.0564652116070906	SHKBP1
ENSCHIG00000026432	0.465186778278918	0.00557866098779158	0.0392668970721195	APP
ENSCHIG00000026445	0.579001781310352	0.000565036853221259	0.0104907589223697	TANC1
ENSCHIG00000026479	-11.7771	0.000291884881266161	0.00858170242334366	HSPA12B
ENSCHIG00000026500	-10.6725	0.00264624837574905	0.022254257421234	RFX7
ENSCHIG00000026531	0.696785720884686	9.64873661192058e-06	0.00125803819749305	PRPSAP1
ENSCHIG00000026536	0.3567796009169	0.0268624803012831	0.118883264383366	PTGR1
ENSCHIG00000026540	-0.465658	0.0118582110038804	0.0669951229456125	B4GALT1
ENSCHIG00000026556	-0.428462	0.00711413440631548	0.0467736172062395	DPH7
ENSCHIG00000026558	0.443031819283033	0.0208592874910824	0.0984610281017401	CHMP5
ENSCHIG00000026609	-0.266851	0.0155345880312198	0.0805022754703833	RALY
ENSCHIG00000026610	0.756914790222683	0.00281181553811664	0.0234240774416517	KANK4
ENSCHIG00000026623	0.980543508101413	0.0125032207955669	0.0692764526239509	RFLNB
ENSCHIG00000026636	-1.01643	0.00725031120537142	0.0473611195989253	CENPT
ENSCHIG00000026638	-0.735981	0.00485170432249064	0.0356009516140479	LGALSL
ENSCHIG00000026662	0.283207065979744	0.00175782806458782	0.0161809295070927	SH3GLB1
ENSCHIG00000026673	0.652561513318966	0.00034530432380905	0.00947713146082125	MAP1LC3B
ENSCHIG00000026678	-0.477259	0.0134307507478875	0.073552317127449	TOE1
ENSCHIG00000026699	0.734119181596895	0.0433082712936424	0.166666233168631	SLC25A4
ENSCHIG00000026707	0.394448954485845	0.00124506521528604	0.0124173335062542	ACSF2
ENSCHIG00000026708	-12.0024	2.63451272771255e-06	0.000717499408651253	ELMO3
ENSCHIG00000026713	-10.9156	6.57885665470403e-05	0.00375151088854447	ABCC9
ENSCHIG00000026725	0.839010888953517	0.0123963790450842	0.069117133872631	TUBB3
ENSCHIG00000026783	0.88026313946443	0.00230431749352627	0.0198986245995848	SUPT4H1
ENSCHIG00000026791	-11.5097	6.44718378433006e-06	0.0011657688483873	GSDME
ENSCHIG00000026816	-1.1876	0.00478390146225367	0.0352495382458046	TFPI2
ENSCHIG00000026817	-0.326776	0.0466419095168273	0.17484649188008	ERMP1
ENSCHIG00000026831	0.322535670601111	0.014169261151547	0.076067125257092	ARHGEF12
ENSCHIG00000026847	0.897551645423452	0.0188629510727883	0.0922434782779103	GSTM1
ENSCHIG00000026850	-0.410845	0.00220483453834326	0.0191798935700352	HNRNPC
ENSCHIG00000026854	-0.269154	0.00807664522104305	0.0510631471519695	SBDS
ENSCHIG00000026868	-0.535337	0.00338044854833578	0.0267452024254365	ENG
ENSCHIG00000026893	-1.15121	0.00397490820321391	0.030524134465786	SERPINB6
ENSCHIG00000026906	-0.447121	0.0473946939544324	0.177192094979586	ABCA9
ENSCHIG00000026915	-0.692536	0.0188879736292554	0.0923020988742289	PRIM1
ENSCHIG00000026925	0.928854005707965	0.0378907589200505	0.150817573868959	RGS3
ENSCHIG00000026935	-1.15596	0.0210938942293278	0.0993124102645411	PAN2
ENSCHIG00000026973	0.303638220948713	0.0222108189067755	0.1034022410775	MOB4
ENSCHIG00000027002	-0.480769	0.00125980161383698	0.0125466318250065	UBASH3B
ENSCHIG00000027053	-0.913119	0.000169101387057226	0.00643767162232375	KHSRP
ENSCHIG00000027058	0.841522295389681	0.00137942510933372	0.0134299080099198	ADA
ENSCHIG00000027066	-2.97102	0.00775204216055646	0.0498114433202362	SOCS2
ENSCHIG00000027095	0.599410520900271	0.00017867376415833	0.00665888907371125	GPT2
ENSCHIG00000027099	-0.413388	0.033061411581901	0.136825163887458	ARF2
ENSCHIG00000027114	-0.589128	0.00390952402713627	0.030123329310285	LACTB
ENSCHIG00000027124	-0.888124	0.00211833736747319	0.0186105239256355	CSF1
ENSCHIG00000027133	-1.64567	0.00188181966868311	0.0169315947572365	CDA
ENSCHIG00000027136	-0.935523	0.00126247758549392	0.0125556232905652	MCM7
ENSCHIG00000027155	-0.807865	0.0147342228495765	0.077677024477166	LRRIQ1
ENSCHIG00000027186	-0.393464	0.039556566313945	0.155180080924678	C19orf47
ENSCHIG00000027203	0.571478285595287	0.0102696066728903	0.0604984066977836	FNBP1
ENSCHIG00000027206	0.539675186202819	5.21766790083452e-05	0.00344244037566414	NCSTN
ENSCHIG00000027241	11.3019498885503	0.000124774863998278	0.00538614345040283	TPCN1
ENSCHIG00000027256	1.43742270203419	0.000932387808365492	0.0104907589223697	ZBTB46
ENSCHIG00000027267	0.515050641537088	0.0401332344912615	0.156557477446646	PALM
