# Supplementary material for: Integrative Transcriptomic and Proteomic Analysis Reveals CaMK4-Mediated Regulation of Proliferation in Goat Skeletal Muscle Satellite Cells
Source: Animals (Basel). 2025 Oct 24;15(21):3083. doi: 10.3390/ani15213083 (PMC12610772; doi:10.3390/ani15213083)
Supplement: Supplementary file 1 [file animals-15-03083-s001.zip › Table S13.xlsx]

## Sheet: Sheet1
Table S13 GO enrichment analysis of proteomic DEPs upon CaMK4 knockdown in goat MUSCs
GOterm	p-value	adjusted p-value	Proteins
RNA binding	1.27e-40	2.06086e-37	ENSCHIG00000000044(--);ENSCHIG00000000051(--);ENSCHIG00000000186(--);ENSCHIG00000000267(TRA2B);ENSCHIG00000000487(PUS1);ENSCHIG00000000571(SUGP2);ENSCHIG00000000649(ZCCHC8);ENSCHIG00000000669(TRA2B);ENSCHIG00000000714(--);ENSCHIG00000000760(--);ENSCHIG00000000919(--);ENSCHIG00000000973(--);ENSCHIG00000001009(--);ENSCHIG00000001084(--);ENSCHIG00000001132(--);ENSCHIG00000001164(--);ENSCHIG000000013…
nucleic acid binding	5.96e-24	4.84859e-21	ENSCHIG00000000044(--);ENSCHIG00000000051(--);ENSCHIG00000000186(--);ENSCHIG00000000267(TRA2B);ENSCHIG00000000487(PUS1);ENSCHIG00000000571(SUGP2);ENSCHIG00000000649(ZCCHC8);ENSCHIG00000000669(TRA2B);ENSCHIG00000000714(--);ENSCHIG00000000725(SWAP70);ENSCHIG00000000760(--);ENSCHIG00000000919(--);ENSCHIG00000000946(H1-5);ENSCHIG00000000973(--);ENSCHIG00000001009(--);ENSCHIG00000001084(--);ENSCHIG000…
heterocyclic compound binding	2.13e-18	1.15378e-15	ENSCHIG00000000044(--);ENSCHIG00000000051(--);ENSCHIG00000000146(RAB31);ENSCHIG00000000186(--);ENSCHIG00000000267(TRA2B);ENSCHIG00000000287(CYB5A);ENSCHIG00000000353(CDK1);ENSCHIG00000000397(PFKL);ENSCHIG00000000429(NRBP2);ENSCHIG00000000487(PUS1);ENSCHIG00000000504(GMPPB);ENSCHIG00000000527(PTGS1);ENSCHIG00000000571(SUGP2);ENSCHIG00000000649(ZCCHC8);ENSCHIG00000000669(TRA2B);ENSCHIG00000000714(-…
organic cyclic compound binding	6.01e-18	2.44509e-15	ENSCHIG00000000044(--);ENSCHIG00000000051(--);ENSCHIG00000000146(RAB31);ENSCHIG00000000186(--);ENSCHIG00000000267(TRA2B);ENSCHIG00000000287(CYB5A);ENSCHIG00000000353(CDK1);ENSCHIG00000000397(PFKL);ENSCHIG00000000429(NRBP2);ENSCHIG00000000487(PUS1);ENSCHIG00000000504(GMPPB);ENSCHIG00000000527(PTGS1);ENSCHIG00000000571(SUGP2);ENSCHIG00000000649(ZCCHC8);ENSCHIG00000000669(TRA2B);ENSCHIG00000000714(-…
binding	4.57e-11	1.48775e-08	ENSCHIG00000000044(--);ENSCHIG00000000051(--);ENSCHIG00000000097(ANXA8);ENSCHIG00000000101(L1CAM);ENSCHIG00000000122(PPM1F);ENSCHIG00000000134(ANXA11);ENSCHIG00000000142(ANXA7);ENSCHIG00000000146(RAB31);ENSCHIG00000000151(CRELD2);ENSCHIG00000000174(KIFBP);ENSCHIG00000000186(--);ENSCHIG00000000204(KLHL22);ENSCHIG00000000214(DNAJC9);ENSCHIG00000000241(PPIF);ENSCHIG00000000258(TPM4);ENSCHIG000000002…
extracellular matrix structural constituent	1.94e-08	5.26404e-06	ENSCHIG00000009616(COL2A1);ENSCHIG00000012424(COL11A1);ENSCHIG00000012434(COL5A2);ENSCHIG00000014471(LAMC1);ENSCHIG00000015310(LAMB2);ENSCHIG00000016100(PXDN);ENSCHIG00000017977(FBLN1);ENSCHIG00000021045(FBN1);ENSCHIG00000021319(COL1A1);ENSCHIG00000022125(COL4A1);ENSCHIG00000025647(COL1A2);ENSCHIG00000025890(LAMB1);ENSCHIG00000026168(COL4A2)
cell adhesion molecule binding	1.07e-05	0.00248424	ENSCHIG00000003954(UTRN);ENSCHIG00000008887(CD9);ENSCHIG00000009619(ITGAV);ENSCHIG00000010789(PTPRJ);ENSCHIG00000011048(LAMA5);ENSCHIG00000011245(CDH13);ENSCHIG00000012379(CDH17);ENSCHIG00000012943(MSN);ENSCHIG00000013575(MFGE8);ENSCHIG00000013595(ADAM17);ENSCHIG00000013752(PTPN2);ENSCHIG00000014497(ITGA5);ENSCHIG00000014747(FGG);ENSCHIG00000015252(ARVCF);ENSCHIG00000015310(LAMB2);ENSCHIG00000015…
growth factor binding	2.99e-05	0.00608097	ENSCHIG00000001960(VASN);ENSCHIG00000008067(NRP1);ENSCHIG00000009616(COL2A1);ENSCHIG00000009619(ITGAV);ENSCHIG00000009696(IL1RN);ENSCHIG00000010830(IGF2R);ENSCHIG00000011235(SORT1);ENSCHIG00000011473(TGFBR2);ENSCHIG00000011607(IGFBP5);ENSCHIG00000013031(ITGA6);ENSCHIG00000014171(INSR);ENSCHIG00000017641(THBS1);ENSCHIG00000019464(IGFBP6);ENSCHIG00000021319(COL1A1);ENSCHIG00000022125(COL4A1);ENSCHI…
serine-type endopeptidase inhibitor activity	4.35e-05	0.0074375	ENSCHIG00000002757(SERPINH1);ENSCHIG00000010978(SERPINB5);ENSCHIG00000014629(SERPINB6);ENSCHIG00000015928(A1m);ENSCHIG00000018312(COL6A3);ENSCHIG00000018405(SERPINB1);ENSCHIG00000019453(SERPINB6);ENSCHIG00000020858(SERPINE1);ENSCHIG00000021699(SERPINB10);ENSCHIG00000021894(SERPINB2);ENSCHIG00000026432(APP);ENSCHIG00000026816(TFPI2);ENSCHIG00000026893(SERPINB6)
endopeptidase inhibitor activity	5.03e-05	0.0074375	ENSCHIG00000002757(SERPINH1);ENSCHIG00000009090(CST3);ENSCHIG00000010761(PRDX5);ENSCHIG00000010978(SERPINB5);ENSCHIG00000011041(C5);ENSCHIG00000014629(SERPINB6);ENSCHIG00000015928(A1m);ENSCHIG00000017641(THBS1);ENSCHIG00000018312(COL6A3);ENSCHIG00000018405(SERPINB1);ENSCHIG00000019453(SERPINB6);ENSCHIG00000020858(SERPINE1);ENSCHIG00000021630(C4A);ENSCHIG00000021668(SPOCK1);ENSCHIG00000021699(SERP…
peptidase inhibitor activity	5.03e-05	0.0074375	ENSCHIG00000002757(SERPINH1);ENSCHIG00000009090(CST3);ENSCHIG00000010761(PRDX5);ENSCHIG00000010978(SERPINB5);ENSCHIG00000011041(C5);ENSCHIG00000014629(SERPINB6);ENSCHIG00000015928(A1m);ENSCHIG00000017641(THBS1);ENSCHIG00000018312(COL6A3);ENSCHIG00000018405(SERPINB1);ENSCHIG00000019453(SERPINB6);ENSCHIG00000020858(SERPINE1);ENSCHIG00000021630(C4A);ENSCHIG00000021668(SPOCK1);ENSCHIG00000021699(SERP…
glycosaminoglycan binding	6.68e-05	0.00835494	ENSCHIG00000001557(CCDC80);ENSCHIG00000006622(ADAMTS1);ENSCHIG00000008067(NRP1);ENSCHIG00000011473(TGFBR2);ENSCHIG00000012569(LRPAP1);ENSCHIG00000013691(PCOLCE);ENSCHIG00000016092(NRP2);ENSCHIG00000017436(MPO);ENSCHIG00000017641(THBS1);ENSCHIG00000021045(FBN1);ENSCHIG00000021438(FN1);ENSCHIG00000021491(CD44);ENSCHIG00000021773(CEMIP);ENSCHIG00000022004(APOE);ENSCHIG00000024115(CRISPLD2);ENSCHIG00…
signaling receptor regulator activity	6.68e-05	0.00835494	ENSCHIG00000008580(FLRT3);ENSCHIG00000009696(IL1RN);ENSCHIG00000010442(CXCL5);ENSCHIG00000011567(LGALS3);ENSCHIG00000012291(IL6);ENSCHIG00000012569(LRPAP1);ENSCHIG00000013574(NAMPT);ENSCHIG00000014402(CRLF1);ENSCHIG00000015574(FGF7);ENSCHIG00000016122(GPI);ENSCHIG00000016855(FST);ENSCHIG00000020991(IL18);ENSCHIG00000021045(FBN1);ENSCHIG00000021048(DPP4);ENSCHIG00000025901(INHBA);ENSCHIG0000002643…
heparin binding	8.71e-05	0.0097008	ENSCHIG00000001557(CCDC80);ENSCHIG00000006622(ADAMTS1);ENSCHIG00000008067(NRP1);ENSCHIG00000012569(LRPAP1);ENSCHIG00000013691(PCOLCE);ENSCHIG00000016092(NRP2);ENSCHIG00000017436(MPO);ENSCHIG00000017641(THBS1);ENSCHIG00000021045(FBN1);ENSCHIG00000021438(FN1);ENSCHIG00000022004(APOE);ENSCHIG00000024115(CRISPLD2);ENSCHIG00000024990(CCN2);ENSCHIG00000026432(APP)
integrin binding	8.95e-05	0.0097008	ENSCHIG00000003954(UTRN);ENSCHIG00000008887(CD9);ENSCHIG00000009619(ITGAV);ENSCHIG00000011048(LAMA5);ENSCHIG00000012379(CDH17);ENSCHIG00000013575(MFGE8);ENSCHIG00000013595(ADAM17);ENSCHIG00000013752(PTPN2);ENSCHIG00000014497(ITGA5);ENSCHIG00000015310(LAMB2);ENSCHIG00000015756(ACTN1);ENSCHIG00000017128(ISG15);ENSCHIG00000017641(THBS1);ENSCHIG00000017977(FBLN1);ENSCHIG00000019705(MYH9);ENSCHIG00000…
receptor ligand activity	0.000112008	0.0113828	ENSCHIG00000008580(FLRT3);ENSCHIG00000009696(IL1RN);ENSCHIG00000010442(CXCL5);ENSCHIG00000011567(LGALS3);ENSCHIG00000012291(IL6);ENSCHIG00000012569(LRPAP1);ENSCHIG00000013574(NAMPT);ENSCHIG00000014402(CRLF1);ENSCHIG00000015574(FGF7);ENSCHIG00000016122(GPI);ENSCHIG00000020991(IL18);ENSCHIG00000021045(FBN1);ENSCHIG00000021048(DPP4);ENSCHIG00000025901(INHBA);ENSCHIG00000026432(APP);ENSCHIG0000002712…
cytokine activity	0.000151217	0.0144416	ENSCHIG00000009696(IL1RN);ENSCHIG00000010442(CXCL5);ENSCHIG00000012291(IL6);ENSCHIG00000013574(NAMPT);ENSCHIG00000014402(CRLF1);ENSCHIG00000016122(GPI);ENSCHIG00000020991(IL18);ENSCHIG00000025901(INHBA);ENSCHIG00000027124(CSF1)
signaling receptor activator activity	0.000159871	0.0144416	ENSCHIG00000008580(FLRT3);ENSCHIG00000009696(IL1RN);ENSCHIG00000010442(CXCL5);ENSCHIG00000011567(LGALS3);ENSCHIG00000012291(IL6);ENSCHIG00000012569(LRPAP1);ENSCHIG00000013574(NAMPT);ENSCHIG00000014402(CRLF1);ENSCHIG00000015574(FGF7);ENSCHIG00000016122(GPI);ENSCHIG00000020991(IL18);ENSCHIG00000021045(FBN1);ENSCHIG00000021048(DPP4);ENSCHIG00000025901(INHBA);ENSCHIG00000026432(APP);ENSCHIG0000002686…
endopeptidase regulator activity	0.000230277	0.0197069	ENSCHIG00000002757(SERPINH1);ENSCHIG00000009090(CST3);ENSCHIG00000010761(PRDX5);ENSCHIG00000010978(SERPINB5);ENSCHIG00000011041(C5);ENSCHIG00000014629(SERPINB6);ENSCHIG00000015928(A1m);ENSCHIG00000017641(THBS1);ENSCHIG00000018312(COL6A3);ENSCHIG00000018405(SERPINB1);ENSCHIG00000019453(SERPINB6);ENSCHIG00000020858(SERPINE1);ENSCHIG00000021630(C4A);ENSCHIG00000021668(SPOCK1);ENSCHIG00000021699(SERP…
sulfur compound binding	0.000461722	0.037538	ENSCHIG00000001557(CCDC80);ENSCHIG00000006622(ADAMTS1);ENSCHIG00000008067(NRP1);ENSCHIG00000012430(DHTKD1);ENSCHIG00000012569(LRPAP1);ENSCHIG00000013034(HACL1);ENSCHIG00000013691(PCOLCE);ENSCHIG00000016092(NRP2);ENSCHIG00000016201(ECI2);ENSCHIG00000016325(N6AMT1);ENSCHIG00000016723(METTL3);ENSCHIG00000017436(MPO);ENSCHIG00000017641(THBS1);ENSCHIG00000019181(SMAD4);ENSCHIG00000021045(FBN1);ENSCHIG…
signaling receptor binding	0.000577894	0.0447455	ENSCHIG00000003903(JAK2);ENSCHIG00000003954(UTRN);ENSCHIG00000005705(PIK3R2);ENSCHIG00000006378(TRAF2);ENSCHIG00000008257(FADD);ENSCHIG00000008580(FLRT3);ENSCHIG00000008887(CD9);ENSCHIG00000009383(NCOR2);ENSCHIG00000009616(COL2A1);ENSCHIG00000009619(ITGAV);ENSCHIG00000009693(HSP90B1);ENSCHIG00000009696(IL1RN);ENSCHIG00000009728(STAT1);ENSCHIG00000009978(SNW1);ENSCHIG00000010442(CXCL5);ENSCHIG0000…
peptidase regulator activity	0.000617389	0.0456306	ENSCHIG00000002757(SERPINH1);ENSCHIG00000009090(CST3);ENSCHIG00000010761(PRDX5);ENSCHIG00000010978(SERPINB5);ENSCHIG00000011041(C5);ENSCHIG00000013691(PCOLCE);ENSCHIG00000014629(SERPINB6);ENSCHIG00000015928(A1m);ENSCHIG00000017641(THBS1);ENSCHIG00000017977(FBLN1);ENSCHIG00000018312(COL6A3);ENSCHIG00000018405(SERPINB1);ENSCHIG00000019453(SERPINB6);ENSCHIG00000020858(SERPINE1);ENSCHIG00000021438(FN…
cytokine binding	0.000870975	0.0615742	ENSCHIG00000001960(VASN);ENSCHIG00000006378(TRAF2);ENSCHIG00000009619(ITGAV);ENSCHIG00000009696(IL1RN);ENSCHIG00000011473(TGFBR2);ENSCHIG00000013595(ADAM17);ENSCHIG00000014402(CRLF1);ENSCHIG00000017390(IL1RL1);ENSCHIG00000019338(ITGA4);ENSCHIG00000022088(PARK7);ENSCHIG00000023062(TRIM16);ENSCHIG00000024280(LRRC32);ENSCHIG00000026868(ENG)
insulin-like growth factor binding	0.00154767	0.104854	ENSCHIG00000009619(ITGAV);ENSCHIG00000010830(IGF2R);ENSCHIG00000011607(IGFBP5);ENSCHIG00000013031(ITGA6);ENSCHIG00000014171(INSR);ENSCHIG00000019464(IGFBP6);ENSCHIG00000023990(IGF1R)
signaling receptor activity	0.00295978	0.1851	ENSCHIG00000000474(GRM7);ENSCHIG00000008067(NRP1);ENSCHIG00000008685(GPR82);ENSCHIG00000008754(NPR2);ENSCHIG00000010295(TMEM63B);ENSCHIG00000010425(ADGRE5);ENSCHIG00000010830(IGF2R);ENSCHIG00000011235(SORT1);ENSCHIG00000011473(TGFBR2);ENSCHIG00000012408(FZD1);ENSCHIG00000014171(INSR);ENSCHIG00000015224(ESRRA);ENSCHIG00000016092(NRP2);ENSCHIG00000016782(NR3C1);ENSCHIG00000016952(NOTCH3);ENSCHIG000…
molecular transducer activity	0.00295978	0.1851	ENSCHIG00000000474(GRM7);ENSCHIG00000008067(NRP1);ENSCHIG00000008685(GPR82);ENSCHIG00000008754(NPR2);ENSCHIG00000010295(TMEM63B);ENSCHIG00000010425(ADGRE5);ENSCHIG00000010830(IGF2R);ENSCHIG00000011235(SORT1);ENSCHIG00000011473(TGFBR2);ENSCHIG00000012408(FZD1);ENSCHIG00000014171(INSR);ENSCHIG00000015224(ESRRA);ENSCHIG00000016092(NRP2);ENSCHIG00000016782(NR3C1);ENSCHIG00000016952(NOTCH3);ENSCHIG000…
monosaccharide binding	0.00343225	0.206698	ENSCHIG00000000397(PFKL);ENSCHIG00000008788(P3H1);ENSCHIG00000010830(IGF2R);ENSCHIG00000012243(SLC2A3);ENSCHIG00000012393(HK2);ENSCHIG00000013169(P4HTM);ENSCHIG00000013515(ALDOA);ENSCHIG00000013957(P4HA1);ENSCHIG00000015968(EGLN1);ENSCHIG00000018266(PLOD2);ENSCHIG00000022277(PAM);ENSCHIG00000022569(PHYH);ENSCHIG00000025580(PLOD1);ENSCHIG00000025820(PFKM);ENSCHIG00000026868(ENG)
metalloendopeptidase inhibitor activity	0.00427662	0.239785	ENSCHIG00000021668(SPOCK1);ENSCHIG00000022195(RECK);ENSCHIG00000024986(TIMP2);ENSCHIG00000026258(LXN)
low-density lipoprotein particle binding	0.00427662	0.239785	ENSCHIG00000011245(CDH13);ENSCHIG00000015232(CRP);ENSCHIG00000017641(THBS1);ENSCHIG00000019614(LDLR)
transmembrane signaling receptor activity	0.00460685	0.249691	ENSCHIG00000000474(GRM7);ENSCHIG00000008067(NRP1);ENSCHIG00000008685(GPR82);ENSCHIG00000010295(TMEM63B);ENSCHIG00000010425(ADGRE5);ENSCHIG00000011235(SORT1);ENSCHIG00000011473(TGFBR2);ENSCHIG00000012408(FZD1);ENSCHIG00000014171(INSR);ENSCHIG00000016092(NRP2);ENSCHIG00000017075(GPRC5B);ENSCHIG00000017301(ROBO1);ENSCHIG00000017390(IL1RL1);ENSCHIG00000018750(ADGRL2);ENSCHIG00000018998(PLXNA2);ENSCHI…
PDZ domain binding	0.00491704	0.254222	ENSCHIG00000010840(NHERF1);ENSCHIG00000011428(ARHGAP29);ENSCHIG00000012408(FZD1);ENSCHIG00000013595(ADAM17);ENSCHIG00000015506(GNG12);ENSCHIG00000017979(TBC1D10A);ENSCHIG00000021549(ACOX1);ENSCHIG00000022557(CXADR);ENSCHIG00000025414(PLEKHA2)
phosphofructokinase activity	0.00515948	0.254222	ENSCHIG00000000397(PFKL);ENSCHIG00000015845(PFKFB4);ENSCHIG00000024187(PFKFB2);ENSCHIG00000024946(PFKP);ENSCHIG00000025820(PFKM)
voltage-gated cation channel activity	0.00515948	0.254222	ENSCHIG00000009619(ITGAV);ENSCHIG00000019488(CACNA1D);ENSCHIG00000020340(PKD2);ENSCHIG00000022537(KCNAB2);ENSCHIG00000023258(CACNA2D1)
calcium ion binding	0.00685422	0.327793	ENSCHIG00000000097(ANXA8);ENSCHIG00000000134(ANXA11);ENSCHIG00000000142(ANXA7);ENSCHIG00000000151(CRELD2);ENSCHIG00000003108(MYL11);ENSCHIG00000006417(MYL6B);ENSCHIG00000006635(CD248);ENSCHIG00000008263(NCALD);ENSCHIG00000009205(DOC2B);ENSCHIG00000009461(MYL12B);ENSCHIG00000010063(ACTN2);ENSCHIG00000010193(EEF2K);ENSCHIG00000010425(ADGRE5);ENSCHIG00000010436(MAN1A1);ENSCHIG00000010966(RCN3);ENSCH…
antioxidant activity	0.00769089	0.357297	ENSCHIG00000000527(PTGS1);ENSCHIG00000009947(SOD2);ENSCHIG00000010761(PRDX5);ENSCHIG00000016100(PXDN);ENSCHIG00000016848(GSR);ENSCHIG00000017436(MPO);ENSCHIG00000018214(NXN);ENSCHIG00000019373(GSTO1);ENSCHIG00000020481(GSTK1);ENSCHIG00000021227(CAT);ENSCHIG00000022004(APOE);ENSCHIG00000022088(PARK7);ENSCHIG00000022658(GPX3);ENSCHIG00000023277(PTGS2);ENSCHIG00000024614(PTGES);ENSCHIG00000024907(GP…
amyloid-beta binding	0.00871144	0.393467	ENSCHIG00000009090(CST3);ENSCHIG00000012734(ITM2B);ENSCHIG00000013523(FBXO2);ENSCHIG00000014088(CRYAB);ENSCHIG00000014171(INSR);ENSCHIG00000014184(PRNP);ENSCHIG00000019614(LDLR);ENSCHIG00000019713(ITM2C);ENSCHIG00000022004(APOE)
heme binding	0.00941283	0.412906	ENSCHIG00000000287(CYB5A);ENSCHIG00000000527(PTGS1);ENSCHIG00000003903(JAK2);ENSCHIG00000016100(PXDN);ENSCHIG00000017436(MPO);ENSCHIG00000018618(CYP2B4);ENSCHIG00000021227(CAT);ENSCHIG00000021236(HCCS);ENSCHIG00000022314(FADS1);ENSCHIG00000023277(PTGS2);ENSCHIG00000025031(CYP4F21);ENSCHIG00000026532(CYP2B4);ENSCHIG00000026583(CYP4F2)
fibronectin binding	0.011225	0.412906	ENSCHIG00000001557(CCDC80);ENSCHIG00000009619(ITGAV);ENSCHIG00000011574(CTSK);ENSCHIG00000011607(IGFBP5);ENSCHIG00000017641(THBS1);ENSCHIG00000017977(FBLN1)
collagen binding	0.0118244	0.412906	ENSCHIG00000002757(SERPINH1);ENSCHIG00000004685(TGFBI);ENSCHIG00000011574(CTSK);ENSCHIG00000013691(PCOLCE);ENSCHIG00000017030(LOX);ENSCHIG00000017641(THBS1);ENSCHIG00000019181(SMAD4);ENSCHIG00000019312(AEBP1);ENSCHIG00000020972(SPARC);ENSCHIG00000021216(ITGA1);ENSCHIG00000023428(ANTXR1)
carbohydrate binding	0.0119115	0.412906	ENSCHIG00000000397(PFKL);ENSCHIG00000008788(P3H1);ENSCHIG00000009709(LGALS9);ENSCHIG00000010830(IGF2R);ENSCHIG00000011567(LGALS3);ENSCHIG00000012243(SLC2A3);ENSCHIG00000012393(HK2);ENSCHIG00000012523(PTX3);ENSCHIG00000013169(P4HTM);ENSCHIG00000013515(ALDOA);ENSCHIG00000013523(FBXO2);ENSCHIG00000013957(P4HA1);ENSCHIG00000014588(LGALS1);ENSCHIG00000015358(LOXL2);ENSCHIG00000015968(EGLN1);ENSCHIG000…
DNA-binding transcription activator activity, RNA polymerase II-specific	0.0141976	0.412906	ENSCHIG00000007846(JUNB);ENSCHIG00000008473(NFKB1);ENSCHIG00000009793(MYOD1);ENSCHIG00000010202(PRRX1);ENSCHIG00000010332(FOSL2);ENSCHIG00000010363(MEF2D);ENSCHIG00000011380(NFIA);ENSCHIG00000011640(NRF1);ENSCHIG00000011897(DDIT3);ENSCHIG00000013472(MEIS3);ENSCHIG00000013900(MEIS2);ENSCHIG00000016782(NR3C1);ENSCHIG00000017942(IRF3);ENSCHIG00000019181(SMAD4);ENSCHIG00000019232(EBF3);ENSCHIG0000001…
insulin-like growth factor I binding	0.0142458	0.412906	ENSCHIG00000009619(ITGAV);ENSCHIG00000011607(IGFBP5);ENSCHIG00000013031(ITGA6);ENSCHIG00000014171(INSR);ENSCHIG00000023990(IGF1R)
lipoprotein particle binding	0.0142458	0.412906	ENSCHIG00000011245(CDH13);ENSCHIG00000015232(CRP);ENSCHIG00000017641(THBS1);ENSCHIG00000019614(LDLR);ENSCHIG00000022004(APOE)
protein-lipid complex binding	0.0142458	0.412906	ENSCHIG00000011245(CDH13);ENSCHIG00000015232(CRP);ENSCHIG00000017641(THBS1);ENSCHIG00000019614(LDLR);ENSCHIG00000022004(APOE)
hormone binding	0.0143645	0.412906	ENSCHIG00000008754(NPR2);ENSCHIG00000011245(CDH13);ENSCHIG00000014171(INSR);ENSCHIG00000016782(NR3C1);ENSCHIG00000021158(PIK3R1);ENSCHIG00000023990(IGF1R);ENSCHIG00000025590(PDE3A);ENSCHIG00000025901(INHBA);ENSCHIG00000026002(CTSH)
chloride channel activity	0.0161562	0.412906	ENSCHIG00000000850(ANO6);ENSCHIG00000009899(TTYH3);ENSCHIG00000011710(CLIC4);ENSCHIG00000024205(CLCN5);ENSCHIG00000024238(MFSD8);ENSCHIG00000025336(SLC1A4);ENSCHIG00000025983(PACC1)
peptide binding	0.0164699	0.412906	ENSCHIG00000000241(PPIF);ENSCHIG00000000407(CRIP1);ENSCHIG00000008754(NPR2);ENSCHIG00000009090(CST3);ENSCHIG00000012734(ITM2B);ENSCHIG00000013522(FOLH1);ENSCHIG00000013523(FBXO2);ENSCHIG00000014088(CRYAB);ENSCHIG00000014171(INSR);ENSCHIG00000014184(PRNP);ENSCHIG00000014978(PEX5);ENSCHIG00000015045(PPIC);ENSCHIG00000019614(LDLR);ENSCHIG00000019713(ITM2C);ENSCHIG00000021158(PIK3R1);ENSCHIG000000217…
6-phosphofructokinase activity	0.016736	0.412906	ENSCHIG00000000397(PFKL);ENSCHIG00000024946(PFKP);ENSCHIG00000025820(PFKM)
creatine kinase activity	0.016736	0.412906	ENSCHIG00000017850(CKB);ENSCHIG00000018578(CKMT2);ENSCHIG00000024701(CKM)
glucose transmembrane transporter activity	0.016736	0.412906	ENSCHIG00000000977(SLC2A10);ENSCHIG00000012243(SLC2A3);ENSCHIG00000015523(SLC2A1)
hexose transmembrane transporter activity	0.016736	0.412906	ENSCHIG00000000977(SLC2A10);ENSCHIG00000012243(SLC2A3);ENSCHIG00000015523(SLC2A1)
phosphotransferase activity, nitrogenous group as acceptor	0.016736	0.412906	ENSCHIG00000017850(CKB);ENSCHIG00000018578(CKMT2);ENSCHIG00000024701(CKM)
signaling receptor inhibitor activity	0.016736	0.412906	ENSCHIG00000009696(IL1RN);ENSCHIG00000012569(LRPAP1);ENSCHIG00000016855(FST)
adrenergic receptor binding	0.016736	0.412906	ENSCHIG00000010840(NHERF1);ENSCHIG00000017824(NEDD4);ENSCHIG00000019061(UCHL1)
dehydroascorbic acid transmembrane transporter activity	0.016736	0.412906	ENSCHIG00000000977(SLC2A10);ENSCHIG00000012243(SLC2A3);ENSCHIG00000015523(SLC2A1)
receptor antagonist activity	0.016736	0.412906	ENSCHIG00000009696(IL1RN);ENSCHIG00000012569(LRPAP1);ENSCHIG00000016855(FST)
lysophosphatidic acid phosphatase activity	0.016736	0.412906	ENSCHIG00000001745(PLPP6);ENSCHIG00000007111(EPHX2);ENSCHIG00000024823(ACP6)
D-glucose transmembrane transporter activity	0.016736	0.412906	ENSCHIG00000000977(SLC2A10);ENSCHIG00000012243(SLC2A3);ENSCHIG00000015523(SLC2A1)
fructose binding	0.016736	0.412906	ENSCHIG00000000397(PFKL);ENSCHIG00000013515(ALDOA);ENSCHIG00000025820(PFKM)
metalloendopeptidase activity involved in amyloid precursor protein catabolic process	0.016736	0.412906	ENSCHIG00000005265(ADAM19);ENSCHIG00000007232(ADAM10);ENSCHIG00000013595(ADAM17)
voltage-gated calcium channel activity	0.017014	0.412906	ENSCHIG00000009619(ITGAV);ENSCHIG00000019488(CACNA1D);ENSCHIG00000020340(PKD2);ENSCHIG00000023258(CACNA2D1)
oxidoreductase activity, acting on the CH-NH2 group of donors, oxygen as acceptor	0.017014	0.412906	ENSCHIG00000014715(MAOA);ENSCHIG00000015358(LOXL2);ENSCHIG00000017030(LOX);ENSCHIG00000024619(MAOB)
phosphorus-oxygen lyase activity	0.017014	0.412906	ENSCHIG00000008754(NPR2);ENSCHIG00000012992(GUCY1A2);ENSCHIG00000021432(RNASET2);ENSCHIG00000022752(TKFC)
filamin binding	0.017014	0.412906	ENSCHIG00000017802(FBLIM1);ENSCHIG00000018339(DPYSL3);ENSCHIG00000022266(SYNPO2);ENSCHIG00000026623(RFLNB)
G-protein beta-subunit binding	0.017014	0.412906	ENSCHIG00000010161(GNG10);ENSCHIG00000010532(GNG2);ENSCHIG00000015506(GNG12);ENSCHIG00000015660(GNG10)
platelet-derived growth factor binding	0.017014	0.412906	ENSCHIG00000009616(COL2A1);ENSCHIG00000021319(COL1A1);ENSCHIG00000022125(COL4A1);ENSCHIG00000025647(COL1A2)
transforming growth factor beta binding	0.017014	0.412906	ENSCHIG00000001960(VASN);ENSCHIG00000011473(TGFBR2);ENSCHIG00000024280(LRRC32);ENSCHIG00000026868(ENG)
DNA-binding transcription activator activity	0.0173787	0.415556	ENSCHIG00000007846(JUNB);ENSCHIG00000008473(NFKB1);ENSCHIG00000009793(MYOD1);ENSCHIG00000010202(PRRX1);ENSCHIG00000010332(FOSL2);ENSCHIG00000010363(MEF2D);ENSCHIG00000011380(NFIA);ENSCHIG00000011640(NRF1);ENSCHIG00000011897(DDIT3);ENSCHIG00000013472(MEIS3);ENSCHIG00000013900(MEIS2);ENSCHIG00000016782(NR3C1);ENSCHIG00000017942(IRF3);ENSCHIG00000019181(SMAD4);ENSCHIG00000019232(EBF3);ENSCHIG0000001…
DNA-binding transcription factor activity	0.0176349	0.41557	ENSCHIG00000007846(JUNB);ENSCHIG00000007966(NACC2);ENSCHIG00000008473(NFKB1);ENSCHIG00000009332(PURA);ENSCHIG00000009728(STAT1);ENSCHIG00000009793(MYOD1);ENSCHIG00000010202(PRRX1);ENSCHIG00000010332(FOSL2);ENSCHIG00000010363(MEF2D);ENSCHIG00000010420(CEBPD);ENSCHIG00000011380(NFIA);ENSCHIG00000011532(MAX);ENSCHIG00000011640(NRF1);ENSCHIG00000011897(DDIT3);ENSCHIG00000013472(MEIS3);ENSCHIG00000013…
actin binding	0.0189942	0.441208	ENSCHIG00000000258(TPM4);ENSCHIG00000003954(UTRN);ENSCHIG00000007211(LMOD1);ENSCHIG00000007522(EPS8);ENSCHIG00000008263(NCALD);ENSCHIG00000009001(AIF1L);ENSCHIG00000009392(MARCKS);ENSCHIG00000009601(--);ENSCHIG00000010063(ACTN2);ENSCHIG00000010358(CORO7);ENSCHIG00000010675(JMY);ENSCHIG00000011282(FLNA);ENSCHIG00000011344(MYH13);ENSCHIG00000012015(TPM4);ENSCHIG00000012180(XIRP1);ENSCHIG00000012574…
voltage-gated channel activity	0.0197852	0.45311	ENSCHIG00000000850(ANO6);ENSCHIG00000009619(ITGAV);ENSCHIG00000019488(CACNA1D);ENSCHIG00000020340(PKD2);ENSCHIG00000022537(KCNAB2);ENSCHIG00000023258(CACNA2D1);ENSCHIG00000024205(CLCN5);ENSCHIG00000027241(TPCN1)
sequence-specific double-stranded DNA binding	0.0216532	0.489	ENSCHIG00000002022(KDM5A);ENSCHIG00000007846(JUNB);ENSCHIG00000007966(NACC2);ENSCHIG00000008473(NFKB1);ENSCHIG00000009332(PURA);ENSCHIG00000009728(STAT1);ENSCHIG00000009793(MYOD1);ENSCHIG00000010051(HDAC6);ENSCHIG00000010202(PRRX1);ENSCHIG00000010332(FOSL2);ENSCHIG00000010363(MEF2D);ENSCHIG00000010420(CEBPD);ENSCHIG00000010761(PRDX5);ENSCHIG00000010976(HMGA1);ENSCHIG00000011380(NFIA);ENSCHIG00000…
cargo receptor activity	0.0223184	0.495261	ENSCHIG00000000281(SCARF2);ENSCHIG00000009529(DAB2);ENSCHIG00000013809(SCARB2);ENSCHIG00000015358(LOXL2);ENSCHIG00000018782(SDC1);ENSCHIG00000019614(LDLR);ENSCHIG00000021286(LGALS3BP);ENSCHIG00000024408(LRP1);ENSCHIG00000024664(ENPP1)
oxidoreductase activity	0.0227365	0.495261	ENSCHIG00000000527(PTGS1);ENSCHIG00000001144(ME2);ENSCHIG00000002022(KDM5A);ENSCHIG00000004836(ERO1A);ENSCHIG00000006319(BCKDHB);ENSCHIG00000007022(MECR);ENSCHIG00000007693(TP53I3);ENSCHIG00000007838(PDIA6);ENSCHIG00000008032(GCDH);ENSCHIG00000008788(P3H1);ENSCHIG00000009694(RRM2);ENSCHIG00000009947(SOD2);ENSCHIG00000010761(PRDX5);ENSCHIG00000011486(ACAD8);ENSCHIG00000011554(GPD1L);ENSCHIG0000001…
cytokine receptor binding	0.0228441	0.495261	ENSCHIG00000003903(JAK2);ENSCHIG00000006378(TRAF2);ENSCHIG00000008257(FADD);ENSCHIG00000009696(IL1RN);ENSCHIG00000009728(STAT1);ENSCHIG00000010442(CXCL5);ENSCHIG00000011473(TGFBR2);ENSCHIG00000011929(TNFSF18);ENSCHIG00000012291(IL6);ENSCHIG00000013191(ITCH);ENSCHIG00000013595(ADAM17);ENSCHIG00000014402(CRLF1);ENSCHIG00000016837(S100A14);ENSCHIG00000017671(SDCBP);ENSCHIG00000020991(IL18);ENSCHIG00…
oxidoreductase activity, acting on peroxide as acceptor	0.0250235	0.535372	ENSCHIG00000000527(PTGS1);ENSCHIG00000010761(PRDX5);ENSCHIG00000016100(PXDN);ENSCHIG00000017436(MPO);ENSCHIG00000020481(GSTK1);ENSCHIG00000021227(CAT);ENSCHIG00000022088(PARK7);ENSCHIG00000022658(GPX3);ENSCHIG00000023277(PTGS2);ENSCHIG00000024614(PTGES);ENSCHIG00000024907(GPX7)
tetrapyrrole binding	0.0257243	0.543217	ENSCHIG00000000287(CYB5A);ENSCHIG00000000527(PTGS1);ENSCHIG00000003903(JAK2);ENSCHIG00000016100(PXDN);ENSCHIG00000017436(MPO);ENSCHIG00000018618(CYP2B4);ENSCHIG00000021227(CAT);ENSCHIG00000021236(HCCS);ENSCHIG00000022314(FADS1);ENSCHIG00000023277(PTGS2);ENSCHIG00000025031(CYP4F21);ENSCHIG00000026532(CYP2B4);ENSCHIG00000026583(CYP4F2)
G protein-coupled receptor activity	0.0273839	0.570849	ENSCHIG00000000474(GRM7);ENSCHIG00000008685(GPR82);ENSCHIG00000010425(ADGRE5);ENSCHIG00000017075(GPRC5B);ENSCHIG00000018750(ADGRL2);ENSCHIG00000021681(SPHK1);ENSCHIG00000024197(SPHK2)
scavenger receptor activity	0.0300329	0.607811	ENSCHIG00000000281(SCARF2);ENSCHIG00000013809(SCARB2);ENSCHIG00000015358(LOXL2);ENSCHIG00000021286(LGALS3BP);ENSCHIG00000024664(ENPP1)
peptide hormone binding	0.0300329	0.607811	ENSCHIG00000008754(NPR2);ENSCHIG00000014171(INSR);ENSCHIG00000021158(PIK3R1);ENSCHIG00000023990(IGF1R);ENSCHIG00000025901(INHBA)
glutathione transferase activity	0.0308591	0.607811	ENSCHIG00000008585(GSTA2);ENSCHIG00000012768(GSTM5);ENSCHIG00000019373(GSTO1);ENSCHIG00000020481(GSTK1);ENSCHIG00000023592(GSTM1);ENSCHIG00000024614(PTGES);ENSCHIG00000024688(GSTM1);ENSCHIG00000026847(GSTM1)
L-ascorbic acid binding	0.0308591	0.607811	ENSCHIG00000008788(P3H1);ENSCHIG00000013169(P4HTM);ENSCHIG00000013957(P4HA1);ENSCHIG00000015968(EGLN1);ENSCHIG00000018266(PLOD2);ENSCHIG00000022277(PAM);ENSCHIG00000022569(PHYH);ENSCHIG00000025580(PLOD1)
double-stranded DNA binding	0.031026	0.607811	ENSCHIG00000002022(KDM5A);ENSCHIG00000005737(IFIT5);ENSCHIG00000007846(JUNB);ENSCHIG00000007966(NACC2);ENSCHIG00000008473(NFKB1);ENSCHIG00000009332(PURA);ENSCHIG00000009728(STAT1);ENSCHIG00000009793(MYOD1);ENSCHIG00000010051(HDAC6);ENSCHIG00000010202(PRRX1);ENSCHIG00000010332(FOSL2);ENSCHIG00000010363(MEF2D);ENSCHIG00000010420(CEBPD);ENSCHIG00000010761(PRDX5);ENSCHIG00000010976(HMGA1);ENSCHIG0000…
channel activity	0.0323218	0.618298	ENSCHIG00000000850(ANO6);ENSCHIG00000009619(ITGAV);ENSCHIG00000009899(TTYH3);ENSCHIG00000010295(TMEM63B);ENSCHIG00000010774(GSDMD);ENSCHIG00000011710(CLIC4);ENSCHIG00000016438(BAX);ENSCHIG00000016600(ITPR2);ENSCHIG00000019488(CACNA1D);ENSCHIG00000020260(LRRC8E);ENSCHIG00000020340(PKD2);ENSCHIG00000022537(KCNAB2);ENSCHIG00000023258(CACNA2D1);ENSCHIG00000023373(ATP5F1E);ENSCHIG00000024205(CLCN5);EN…
passive transmembrane transporter activity	0.0323218	0.618298	ENSCHIG00000000850(ANO6);ENSCHIG00000009619(ITGAV);ENSCHIG00000009899(TTYH3);ENSCHIG00000010295(TMEM63B);ENSCHIG00000010774(GSDMD);ENSCHIG00000011710(CLIC4);ENSCHIG00000016438(BAX);ENSCHIG00000016600(ITPR2);ENSCHIG00000019488(CACNA1D);ENSCHIG00000020260(LRRC8E);ENSCHIG00000020340(PKD2);ENSCHIG00000022537(KCNAB2);ENSCHIG00000023258(CACNA2D1);ENSCHIG00000023373(ATP5F1E);ENSCHIG00000024205(CLCN5);EN…
oxidoreductase activity, acting on paired donors, with incorporation or reduction of molecular oxygen	0.0338418	0.638944	ENSCHIG00000000527(PTGS1);ENSCHIG00000002022(KDM5A);ENSCHIG00000008788(P3H1);ENSCHIG00000013137(KDM4A);ENSCHIG00000013169(P4HTM);ENSCHIG00000013957(P4HA1);ENSCHIG00000015968(EGLN1);ENSCHIG00000018223(RIOX2);ENSCHIG00000018266(PLOD2);ENSCHIG00000018618(CYP2B4);ENSCHIG00000021110(PCBD1);ENSCHIG00000022277(PAM);ENSCHIG00000022314(FADS1);ENSCHIG00000022569(PHYH);ENSCHIG00000023277(PTGS2);ENSCHIG00000…
DNA-binding transcription factor activity, RNA polymerase II-specific	0.034536	0.638944	ENSCHIG00000007846(JUNB);ENSCHIG00000007966(NACC2);ENSCHIG00000008473(NFKB1);ENSCHIG00000009728(STAT1);ENSCHIG00000009793(MYOD1);ENSCHIG00000010202(PRRX1);ENSCHIG00000010332(FOSL2);ENSCHIG00000010363(MEF2D);ENSCHIG00000011380(NFIA);ENSCHIG00000011532(MAX);ENSCHIG00000011640(NRF1);ENSCHIG00000011897(DDIT3);ENSCHIG00000013472(MEIS3);ENSCHIG00000013849(FOXS1);ENSCHIG00000013900(MEIS2);ENSCHIG0000001…
gated channel activity	0.03458	0.638944	ENSCHIG00000000850(ANO6);ENSCHIG00000009619(ITGAV);ENSCHIG00000009899(TTYH3);ENSCHIG00000010295(TMEM63B);ENSCHIG00000016600(ITPR2);ENSCHIG00000019488(CACNA1D);ENSCHIG00000020340(PKD2);ENSCHIG00000022537(KCNAB2);ENSCHIG00000023258(CACNA2D1);ENSCHIG00000024205(CLCN5);ENSCHIG00000025983(PACC1);ENSCHIG00000027241(TPCN1)
DNA clamp loader activity	0.040723	0.679938	ENSCHIG00000008966(CHTF18);ENSCHIG00000009030(RFC2);ENSCHIG00000019925(RFC1);ENSCHIG00000020822(RFC4)
oxidoreductase activity, acting on the CH-NH2 group of donors	0.040723	0.679938	ENSCHIG00000014715(MAOA);ENSCHIG00000015358(LOXL2);ENSCHIG00000017030(LOX);ENSCHIG00000024619(MAOB)
voltage-gated ion channel activity	0.0429122	0.679938	ENSCHIG00000000850(ANO6);ENSCHIG00000009619(ITGAV);ENSCHIG00000019488(CACNA1D);ENSCHIG00000020340(PKD2);ENSCHIG00000022537(KCNAB2);ENSCHIG00000023258(CACNA2D1);ENSCHIG00000024205(CLCN5)
peroxidase activity	0.0469258	0.679938	ENSCHIG00000000527(PTGS1);ENSCHIG00000010761(PRDX5);ENSCHIG00000016100(PXDN);ENSCHIG00000017436(MPO);ENSCHIG00000020481(GSTK1);ENSCHIG00000021227(CAT);ENSCHIG00000022658(GPX3);ENSCHIG00000023277(PTGS2);ENSCHIG00000024614(PTGES);ENSCHIG00000024907(GPX7)
phosphatidylinositol-4,5-bisphosphate binding	0.0469258	0.679938	ENSCHIG00000010063(ACTN2);ENSCHIG00000010774(GSDMD);ENSCHIG00000013383(PHLDA3);ENSCHIG00000014531(TWF2);ENSCHIG00000017671(SDCBP);ENSCHIG00000018999(SESTD1);ENSCHIG00000021852(OSBPL2);ENSCHIG00000023971(KRIT1);ENSCHIG00000025563(JPH2);ENSCHIG00000026791(GSDME)
cis-regulatory region sequence-specific DNA binding	0.0479803	0.679938	ENSCHIG00000007846(JUNB);ENSCHIG00000007966(NACC2);ENSCHIG00000008473(NFKB1);ENSCHIG00000009728(STAT1);ENSCHIG00000009793(MYOD1);ENSCHIG00000010051(HDAC6);ENSCHIG00000010202(PRRX1);ENSCHIG00000010332(FOSL2);ENSCHIG00000010363(MEF2D);ENSCHIG00000010976(HMGA1);ENSCHIG00000011380(NFIA);ENSCHIG00000011532(MAX);ENSCHIG00000011640(NRF1);ENSCHIG00000011897(DDIT3);ENSCHIG00000013849(FOXS1);ENSCHIG0000001…
pseudouridine synthase activity	0.0535429	0.679938	ENSCHIG00000000487(PUS1);ENSCHIG00000012260(PUS3);ENSCHIG00000012615(PUSL1);ENSCHIG00000021160(TRUB2);ENSCHIG00000021531(PUS7)
proteoglycan binding	0.0535429	0.679938	ENSCHIG00000009616(COL2A1);ENSCHIG00000011574(CTSK);ENSCHIG00000017671(SDCBP);ENSCHIG00000021438(FN1);ENSCHIG00000022004(APOE)
steroid hormone receptor activity	0.054114	0.679938	ENSCHIG00000015224(ESRRA);ENSCHIG00000016782(NR3C1);ENSCHIG00000025590(PDE3A)
carbonate dehydratase activity	0.054114	0.679938	ENSCHIG00000004709(CA12);ENSCHIG00000012435(CA3);ENSCHIG00000017895(CA13)
potassium channel activity	0.054114	0.679938	ENSCHIG00000020340(PKD2);ENSCHIG00000022537(KCNAB2);ENSCHIG00000026713(ABCC9)
carbohydrate transmembrane transporter activity	0.054114	0.679938	ENSCHIG00000000977(SLC2A10);ENSCHIG00000012243(SLC2A3);ENSCHIG00000015523(SLC2A1)
monosaccharide transmembrane transporter activity	0.054114	0.679938	ENSCHIG00000000977(SLC2A10);ENSCHIG00000012243(SLC2A3);ENSCHIG00000015523(SLC2A1)
chemokine receptor binding	0.054114	0.679938	ENSCHIG00000010442(CXCL5);ENSCHIG00000013191(ITCH);ENSCHIG00000016837(S100A14)
lipid phosphatase activity	0.054114	0.679938	ENSCHIG00000001745(PLPP6);ENSCHIG00000007111(EPHX2);ENSCHIG00000020626(SGPP1)
sugar transmembrane transporter activity	0.054114	0.679938	ENSCHIG00000000977(SLC2A10);ENSCHIG00000012243(SLC2A3);ENSCHIG00000015523(SLC2A1)
cuprous ion binding	0.054114	0.679938	ENSCHIG00000014184(PRNP);ENSCHIG00000022088(PARK7);ENSCHIG00000026140(COX17)
cytoskeletal protein binding	0.0602531	0.679938	ENSCHIG00000000258(TPM4);ENSCHIG00000000360(NDC80);ENSCHIG00000001689(SHTN1);ENSCHIG00000003341(ACTC1);ENSCHIG00000003954(UTRN);ENSCHIG00000007034(PACSIN3);ENSCHIG00000007211(LMOD1);ENSCHIG00000007522(EPS8);ENSCHIG00000008263(NCALD);ENSCHIG00000008416(DES);ENSCHIG00000008473(NFKB1);ENSCHIG00000009001(AIF1L);ENSCHIG00000009392(MARCKS);ENSCHIG00000009461(MYL12B);ENSCHIG00000009601(--);ENSCHIG000000…
anion channel activity	0.0640828	0.679938	ENSCHIG00000000850(ANO6);ENSCHIG00000009899(TTYH3);ENSCHIG00000011710(CLIC4);ENSCHIG00000020260(LRRC8E);ENSCHIG00000024205(CLCN5);ENSCHIG00000024238(MFSD8);ENSCHIG00000025336(SLC1A4);ENSCHIG00000025983(PACC1)
bubble DNA binding	0.0654612	0.679938	ENSCHIG00000014326(ERCC5);ENSCHIG00000021749(ABL1)
mismatch base pair DNA N-glycosylase activity	0.0654612	0.679938	ENSCHIG00000015426(TDG);ENSCHIG00000015863(PCNA)
3-hydroxybutyrate dehydrogenase activity	0.0654612	0.679938	ENSCHIG00000019185(BDH2);ENSCHIG00000026370(BDH1)
3-methyl-2-oxobutanoate dehydrogenase (2-methylpropanoyl-transferring) activity	0.0654612	0.679938	ENSCHIG00000006319(BCKDHB);ENSCHIG00000025690(BCKDHA)
NADPH:quinone reductase activity	0.0654612	0.679938	ENSCHIG00000007693(TP53I3);ENSCHIG00000017286(CRYZ)
adenylylsulfate kinase activity	0.0654612	0.679938	ENSCHIG00000007800(PAPSS1);ENSCHIG00000013444(PAPSS2)
amidophosphoribosyltransferase activity	0.0654612	0.679938	ENSCHIG00000013585(PPAT);ENSCHIG00000025410(PPAT)
carnitine O-palmitoyltransferase activity	0.0654612	0.679938	ENSCHIG00000013970(CPT2);ENSCHIG00000015344(CPT1A)
guanylate cyclase activity	0.0654612	0.679938	ENSCHIG00000008754(NPR2);ENSCHIG00000012992(GUCY1A2)
RNA-DNA hybrid ribonuclease activity	0.0654612	0.679938	ENSCHIG00000009155(FEN1);ENSCHIG00000014460(RNASEH2A)
ornithine-oxo-acid transaminase activity	0.0654612	0.679938	ENSCHIG00000014280(OAT);ENSCHIG00000026349(OAT)
prostaglandin-endoperoxide synthase activity	0.0654612	0.679938	ENSCHIG00000000527(PTGS1);ENSCHIG00000023277(PTGS2)
protein-lysine 6-oxidase activity	0.0654612	0.679938	ENSCHIG00000015358(LOXL2);ENSCHIG00000017030(LOX)
sulfate adenylyltransferase activity	0.0654612	0.679938	ENSCHIG00000007800(PAPSS1);ENSCHIG00000013444(PAPSS2)
sulfate adenylyltransferase (ATP) activity	0.0654612	0.679938	ENSCHIG00000007800(PAPSS1);ENSCHIG00000013444(PAPSS2)
vascular endothelial growth factor-activated receptor activity	0.0654612	0.679938	ENSCHIG00000008067(NRP1);ENSCHIG00000016092(NRP2)
hormone activity	0.0654612	0.679938	ENSCHIG00000021045(FBN1);ENSCHIG00000025901(INHBA)
voltage-gated sodium channel activity	0.0654612	0.679938	ENSCHIG00000020340(PKD2);ENSCHIG00000027241(TPCN1)
voltage-gated potassium channel activity	0.0654612	0.679938	ENSCHIG00000020340(PKD2);ENSCHIG00000022537(KCNAB2)
primary amine oxidase activity	0.0654612	0.679938	ENSCHIG00000014715(MAOA);ENSCHIG00000024619(MAOB)
selenium binding	0.0654612	0.679938	ENSCHIG00000017025(SELENBP1);ENSCHIG00000022658(GPX3)
sphinganine kinase activity	0.0654612	0.679938	ENSCHIG00000021681(SPHK1);ENSCHIG00000024197(SPHK2)
DNA-methyltransferase activity	0.0654612	0.679938	ENSCHIG00000016325(N6AMT1);ENSCHIG00000023294(DNMT1)
anaphase-promoting complex binding	0.0654612	0.679938	ENSCHIG00000014824(FZR1);ENSCHIG00000025320(UBE2S)
glutathione disulfide oxidoreductase activity	0.0654612	0.679938	ENSCHIG00000016848(GSR);ENSCHIG00000019373(GSTO1)
secondary active monocarboxylate transmembrane transporter activity	0.0654612	0.679938	ENSCHIG00000012621(SLC16A3);ENSCHIG00000024785(SLC6A6)
translation release factor activity, codon specific	0.0654612	0.679938	ENSCHIG00000007830(MTRF1L);ENSCHIG00000011810(MTRF1)
nickel cation binding	0.0654612	0.679938	ENSCHIG00000012435(CA3);ENSCHIG00000021041(CDO1)
O-palmitoyltransferase activity	0.0654612	0.679938	ENSCHIG00000013970(CPT2);ENSCHIG00000015344(CPT1A)
copper chaperone activity	0.0654612	0.679938	ENSCHIG00000022088(PARK7);ENSCHIG00000026140(COX17)
N-acylsphingosine amidohydrolase activity	0.0654612	0.679938	ENSCHIG00000009558(ASAH1);ENSCHIG00000016109(NAAA)
D-erythro-sphingosine kinase activity	0.0654612	0.679938	ENSCHIG00000021681(SPHK1);ENSCHIG00000024197(SPHK2)
fatty acid amide hydrolase activity	0.0654612	0.679938	ENSCHIG00000009558(ASAH1);ENSCHIG00000016109(NAAA)
centromeric DNA binding	0.0654612	0.679938	ENSCHIG00000015858(CENPC);ENSCHIG00000021960(MSH2)
U2 snRNA binding	0.0654612	0.679938	ENSCHIG00000016313(SNRPA1);ENSCHIG00000018260(RO60)
beta-2 adrenergic receptor binding	0.0654612	0.679938	ENSCHIG00000010840(NHERF1);ENSCHIG00000017824(NEDD4)
insulin-like growth factor II binding	0.0654612	0.679938	ENSCHIG00000014171(INSR);ENSCHIG00000019464(IGFBP6)
sphingosine-1-phosphate receptor activity	0.0654612	0.679938	ENSCHIG00000021681(SPHK1);ENSCHIG00000024197(SPHK2)
tumor necrosis factor binding	0.0654612	0.679938	ENSCHIG00000006378(TRAF2);ENSCHIG00000013595(ADAM17)
bioactive lipid receptor activity	0.0654612	0.679938	ENSCHIG00000021681(SPHK1);ENSCHIG00000024197(SPHK2)
chemorepellent activity	0.0654612	0.679938	ENSCHIG00000008580(FLRT3);ENSCHIG00000021048(DPP4)
aliphatic-amine oxidase activity	0.0654612	0.679938	ENSCHIG00000014715(MAOA);ENSCHIG00000024619(MAOB)
phenethylamine:oxygen oxidoreductase (deaminating) activity	0.0654612	0.679938	ENSCHIG00000014715(MAOA);ENSCHIG00000024619(MAOB)
fibrinogen binding	0.0654612	0.679938	ENSCHIG00000017641(THBS1);ENSCHIG00000017977(FBLN1)
very-low-density lipoprotein particle receptor binding	0.0654612	0.679938	ENSCHIG00000012569(LRPAP1);ENSCHIG00000022004(APOE)
voltage-gated calcium channel activity involved in cardiac muscle cell action potential	0.0654612	0.679938	ENSCHIG00000019488(CACNA1D);ENSCHIG00000023258(CACNA2D1)
monoamine oxidase activity	0.0654612	0.679938	ENSCHIG00000014715(MAOA);ENSCHIG00000024619(MAOB)
ceramidase activity	0.0654612	0.679938	ENSCHIG00000009558(ASAH1);ENSCHIG00000016109(NAAA)
extracellular matrix protein binding	0.0654612	0.679938	ENSCHIG00000009619(ITGAV);ENSCHIG00000019429(ITGB8)
RNA polymerase II cis-regulatory region sequence-specific DNA binding	0.0737187	0.679938	ENSCHIG00000007846(JUNB);ENSCHIG00000007966(NACC2);ENSCHIG00000008473(NFKB1);ENSCHIG00000009728(STAT1);ENSCHIG00000009793(MYOD1);ENSCHIG00000010051(HDAC6);ENSCHIG00000010202(PRRX1);ENSCHIG00000010332(FOSL2);ENSCHIG00000010363(MEF2D);ENSCHIG00000011380(NFIA);ENSCHIG00000011532(MAX);ENSCHIG00000011640(NRF1);ENSCHIG00000011897(DDIT3);ENSCHIG00000013849(FOXS1);ENSCHIG00000013900(MEIS2);ENSCHIG0000001…
Wnt-protein binding	0.0760259	0.679938	ENSCHIG00000012408(FZD1);ENSCHIG00000012791(CTHRC1);ENSCHIG00000022195(RECK);ENSCHIG00000025554(ROR2)
amide binding	0.0766532	0.679938	ENSCHIG00000000241(PPIF);ENSCHIG00000000407(CRIP1);ENSCHIG00000008754(NPR2);ENSCHIG00000009090(CST3);ENSCHIG00000012734(ITM2B);ENSCHIG00000013522(FOLH1);ENSCHIG00000013523(FBXO2);ENSCHIG00000014088(CRYAB);ENSCHIG00000014171(INSR);ENSCHIG00000014184(PRNP);ENSCHIG00000014978(PEX5);ENSCHIG00000015045(PPIC);ENSCHIG00000016201(ECI2);ENSCHIG00000019614(LDLR);ENSCHIG00000019713(ITM2C);ENSCHIG00000021158…
phosphatidylinositol bisphosphate binding	0.077941	0.679938	ENSCHIG00000010063(ACTN2);ENSCHIG00000010774(GSDMD);ENSCHIG00000013383(PHLDA3);ENSCHIG00000014531(TWF2);ENSCHIG00000017671(SDCBP);ENSCHIG00000018148(WIPI1);ENSCHIG00000018999(SESTD1);ENSCHIG00000021852(OSBPL2);ENSCHIG00000023971(KRIT1);ENSCHIG00000025563(JPH2);ENSCHIG00000026791(GSDME)
iron ion binding	0.0785031	0.679938	ENSCHIG00000008788(P3H1);ENSCHIG00000012999(MSMO1);ENSCHIG00000013169(P4HTM);ENSCHIG00000013680(ETHE1);ENSCHIG00000013957(P4HA1);ENSCHIG00000015968(EGLN1);ENSCHIG00000018266(PLOD2);ENSCHIG00000018618(CYP2B4);ENSCHIG00000021041(CDO1);ENSCHIG00000021497(TF);ENSCHIG00000022569(PHYH);ENSCHIG00000025031(CYP4F21);ENSCHIG00000025580(PLOD1);ENSCHIG00000026532(CYP2B4);ENSCHIG00000026583(CYP4F2)
ion channel activity	0.0789829	0.679938	ENSCHIG00000000850(ANO6);ENSCHIG00000009619(ITGAV);ENSCHIG00000009899(TTYH3);ENSCHIG00000010295(TMEM63B);ENSCHIG00000011710(CLIC4);ENSCHIG00000016600(ITPR2);ENSCHIG00000019488(CACNA1D);ENSCHIG00000020260(LRRC8E);ENSCHIG00000020340(PKD2);ENSCHIG00000022537(KCNAB2);ENSCHIG00000023258(CACNA2D1);ENSCHIG00000023373(ATP5F1E);ENSCHIG00000024205(CLCN5);ENSCHIG00000024238(MFSD8);ENSCHIG00000025336(SLC1A4)…
G protein-coupled receptor binding	0.082981	0.679938	ENSCHIG00000010442(CXCL5);ENSCHIG00000010840(NHERF1);ENSCHIG00000011282(FLNA);ENSCHIG00000012408(FZD1);ENSCHIG00000012791(CTHRC1);ENSCHIG00000013191(ITCH);ENSCHIG00000014184(PRNP);ENSCHIG00000016837(S100A14);ENSCHIG00000017116(CNRIP1);ENSCHIG00000017671(SDCBP);ENSCHIG00000017824(NEDD4);ENSCHIG00000019061(UCHL1);ENSCHIG00000026831(ARHGEF12);ENSCHIG00000027267(PALM)
microfilament motor activity	0.0850505	0.679938	ENSCHIG00000003341(ACTC1);ENSCHIG00000017127(MYH6);ENSCHIG00000019705(MYH9);ENSCHIG00000020512(MYH3);ENSCHIG00000021214(MYH7)
acyl-CoA dehydrogenase activity	0.0850505	0.679938	ENSCHIG00000008032(GCDH);ENSCHIG00000011486(ACAD8);ENSCHIG00000012727(ACADS);ENSCHIG00000013780(ACADM);ENSCHIG00000025625(ACAD11)
cadherin binding	0.0882622	0.679938	ENSCHIG00000010789(PTPRJ);ENSCHIG00000011245(CDH13);ENSCHIG00000015252(ARVCF);ENSCHIG00000015852(NDRG1);ENSCHIG00000016136(TBC1D2);ENSCHIG00000024436(CTNND1);ENSCHIG00000025557(CTNNB1)
metal ion transmembrane transporter activity	0.0901623	0.679938	ENSCHIG00000006762(SLC30A9);ENSCHIG00000008680(SLC39A6);ENSCHIG00000009619(ITGAV);ENSCHIG00000011794(SLC39A1);ENSCHIG00000013823(CNNM4);ENSCHIG00000013836(SLC39A10);ENSCHIG00000016492(CNNM2);ENSCHIG00000016600(ITPR2);ENSCHIG00000017045(SLC1A3);ENSCHIG00000019150(SLC20A1);ENSCHIG00000019488(CACNA1D);ENSCHIG00000019612(SLC4A4);ENSCHIG00000020340(PKD2);ENSCHIG00000022095(TUSC3);ENSCHIG00000022537(KC…
dioxygenase activity	0.0925848	0.679938	ENSCHIG00000002022(KDM5A);ENSCHIG00000013137(KDM4A);ENSCHIG00000013169(P4HTM);ENSCHIG00000013680(ETHE1);ENSCHIG00000013957(P4HA1);ENSCHIG00000015968(EGLN1);ENSCHIG00000016728(ADI1);ENSCHIG00000018223(RIOX2);ENSCHIG00000018266(PLOD2);ENSCHIG00000021041(CDO1);ENSCHIG00000022569(PHYH);ENSCHIG00000025580(PLOD1)
organic acid binding	0.0976755	0.679938	ENSCHIG00000000474(GRM7);ENSCHIG00000008788(P3H1);ENSCHIG00000013169(P4HTM);ENSCHIG00000013957(P4HA1);ENSCHIG00000014068(FABP3);ENSCHIG00000015968(EGLN1);ENSCHIG00000017045(SLC1A3);ENSCHIG00000018266(PLOD2);ENSCHIG00000022277(PAM);ENSCHIG00000022569(PHYH);ENSCHIG00000025580(PLOD1)
oxidoreductase activity, acting on CH-OH group of donors	0.0977297	0.679938	ENSCHIG00000001144(ME2);ENSCHIG00000011554(GPD1L);ENSCHIG00000011555(IDH3B);ENSCHIG00000011780(HSD17B11);ENSCHIG00000014251(H6PD);ENSCHIG00000014252(IDH3A);ENSCHIG00000018054(GPD2);ENSCHIG00000018103(DHDH);ENSCHIG00000018372(LDH-A);ENSCHIG00000018423(PHGDH);ENSCHIG00000019084(PTGR3);ENSCHIG00000019185(BDH2);ENSCHIG00000020031(CRYL1);ENSCHIG00000020240(CTBP2);ENSCHIG00000021082(HSD11B1);ENSCHIG000…
oxidoreductase activity, acting on the CH-OH group of donors, NAD or NADP as acceptor	0.103979	0.679938	ENSCHIG00000001144(ME2);ENSCHIG00000011554(GPD1L);ENSCHIG00000011555(IDH3B);ENSCHIG00000011780(HSD17B11);ENSCHIG00000014251(H6PD);ENSCHIG00000014252(IDH3A);ENSCHIG00000018103(DHDH);ENSCHIG00000018372(LDH-A);ENSCHIG00000018423(PHGDH);ENSCHIG00000019084(PTGR3);ENSCHIG00000019185(BDH2);ENSCHIG00000020031(CRYL1);ENSCHIG00000020240(CTBP2);ENSCHIG00000021082(HSD11B1);ENSCHIG00000021458(SORD);ENSCHIG000…
metallocarboxypeptidase activity	0.109764	0.679938	ENSCHIG00000013522(FOLH1);ENSCHIG00000016819(CPB2);ENSCHIG00000019312(AEBP1)
insulin-like growth factor receptor binding	0.109764	0.679938	ENSCHIG00000014171(INSR);ENSCHIG00000021158(PIK3R1);ENSCHIG00000027066(SOCS2)
cyclase activity	0.109764	0.679938	ENSCHIG00000008754(NPR2);ENSCHIG00000012992(GUCY1A2);ENSCHIG00000022752(TKFC)
magnesium ion transmembrane transporter activity	0.109764	0.679938	ENSCHIG00000013823(CNNM4);ENSCHIG00000016492(CNNM2);ENSCHIG00000022095(TUSC3)
metallochaperone activity	0.109764	0.679938	ENSCHIG00000021497(TF);ENSCHIG00000022088(PARK7);ENSCHIG00000026140(COX17)
carbon-sulfur lyase activity	0.109764	0.679938	ENSCHIG00000015959(KYAT1);ENSCHIG00000019727(CTH);ENSCHIG00000021236(HCCS)
ion gated channel activity	0.109764	0.679938	ENSCHIG00000000850(ANO6);ENSCHIG00000009899(TTYH3);ENSCHIG00000010295(TMEM63B)
polysaccharide binding	0.109764	0.679938	ENSCHIG00000012523(PTX3);ENSCHIG00000017440(GPCPD1);ENSCHIG00000024664(ENPP1)
mitogen-activated protein kinase kinase kinase binding	0.109764	0.679938	ENSCHIG00000014487(SASH1);ENSCHIG00000020649(MAPK8IP3);ENSCHIG00000025554(ROR2)
insulin binding	0.109764	0.679938	ENSCHIG00000014171(INSR);ENSCHIG00000021158(PIK3R1);ENSCHIG00000023990(IGF1R)
uridylyltransferase activity	0.109764	0.679938	ENSCHIG00000012172(UAP1L1);ENSCHIG00000015675(UAP1);ENSCHIG00000021810(UGP2)
cholesterol transfer activity	0.109764	0.679938	ENSCHIG00000004895(STARD5);ENSCHIG00000021852(OSBPL2);ENSCHIG00000022004(APOE)
oligopeptide binding	0.109764	0.679938	ENSCHIG00000013522(FOLH1);ENSCHIG00000024614(PTGES);ENSCHIG00000026043(GSS)
vitamin binding	0.11792	0.679938	ENSCHIG00000003271(SHMT2);ENSCHIG00000007941(SPTLC3);ENSCHIG00000008788(P3H1);ENSCHIG00000012430(DHTKD1);ENSCHIG00000013034(HACL1);ENSCHIG00000013169(P4HTM);ENSCHIG00000013957(P4HA1);ENSCHIG00000014280(OAT);ENSCHIG00000015959(KYAT1);ENSCHIG00000015968(EGLN1);ENSCHIG00000018266(PLOD2);ENSCHIG00000019727(CTH);ENSCHIG00000022277(PAM);ENSCHIG00000022569(PHYH);ENSCHIG00000025580(PLOD1);ENSCHIG00000025…
monooxygenase activity	0.118181	0.679938	ENSCHIG00000018618(CYP2B4);ENSCHIG00000021110(PCBD1);ENSCHIG00000022277(PAM);ENSCHIG00000024501(MICAL2);ENSCHIG00000025031(CYP4F21);ENSCHIG00000026532(CYP2B4);ENSCHIG00000026583(CYP4F2)
copper ion binding	0.118181	0.679938	ENSCHIG00000014184(PRNP);ENSCHIG00000015358(LOXL2);ENSCHIG00000017030(LOX);ENSCHIG00000022088(PARK7);ENSCHIG00000022277(PAM);ENSCHIG00000025197(GPC1);ENSCHIG00000026140(COX17)
actin monomer binding	0.122019	0.679938	ENSCHIG00000012574(TMSB4X);ENSCHIG00000014531(TWF2);ENSCHIG00000015146(MYL4);ENSCHIG00000019988(MYL2)
phosphatidylinositol-5-phosphate binding	0.122019	0.679938	ENSCHIG00000013383(PHLDA3);ENSCHIG00000018999(SESTD1);ENSCHIG00000025563(JPH2);ENSCHIG00000026282(PLA2G4A)
histone acetyltransferase binding	0.122019	0.679938	ENSCHIG00000009728(STAT1);ENSCHIG00000015863(PCNA);ENSCHIG00000023818(TRIP4);ENSCHIG00000026165(CEBPB)
actinin binding	0.122019	0.679938	ENSCHIG00000008473(NFKB1);ENSCHIG00000019488(CACNA1D);ENSCHIG00000020340(PKD2);ENSCHIG00000022266(SYNPO2)
vitamin transmembrane transporter activity	0.122019	0.679938	ENSCHIG00000000977(SLC2A10);ENSCHIG00000012243(SLC2A3);ENSCHIG00000015523(SLC2A1);ENSCHIG00000017269(ABCD4)
transmembrane receptor protein kinase activity	0.122114	0.679938	ENSCHIG00000008067(NRP1);ENSCHIG00000011473(TGFBR2);ENSCHIG00000014171(INSR);ENSCHIG00000016092(NRP2);ENSCHIG00000021066(EFEMP1);ENSCHIG00000023990(IGF1R)
carbohydrate kinase activity	0.122114	0.679938	ENSCHIG00000000397(PFKL);ENSCHIG00000012393(HK2);ENSCHIG00000015845(PFKFB4);ENSCHIG00000024187(PFKFB2);ENSCHIG00000024946(PFKP);ENSCHIG00000025820(PFKM)
DNA secondary structure binding	0.124146	0.679938	ENSCHIG00000010144(SMC6);ENSCHIG00000010976(HMGA1);ENSCHIG00000014326(ERCC5);ENSCHIG00000021749(ABL1);ENSCHIG00000021960(MSH2)
phosphatidic acid binding	0.124146	0.679938	ENSCHIG00000010774(GSDMD);ENSCHIG00000010912(PACSIN2);ENSCHIG00000014709(MICALL1);ENSCHIG00000018999(SESTD1);ENSCHIG00000025563(JPH2)
transmembrane transporter binding	0.127362	0.679938	ENSCHIG00000007155(NEDD4L);ENSCHIG00000010063(ACTN2);ENSCHIG00000011282(FLNA);ENSCHIG00000015756(ACTN1);ENSCHIG00000016600(ITPR2);ENSCHIG00000016736(BAG2);ENSCHIG00000017295(PDE4D);ENSCHIG00000018205(ANK2);ENSCHIG00000020340(PKD2);ENSCHIG00000024298(AKAP6);ENSCHIG00000025262(DIAPH1);ENSCHIG00000025557(CTNNB1);ENSCHIG00000026713(ABCC9)
growth factor receptor binding	0.127362	0.679938	ENSCHIG00000003903(JAK2);ENSCHIG00000008580(FLRT3);ENSCHIG00000009696(IL1RN);ENSCHIG00000010789(PTPRJ);ENSCHIG00000010840(NHERF1);ENSCHIG00000012291(IL6);ENSCHIG00000013595(ADAM17);ENSCHIG00000016417(FER);ENSCHIG00000017671(SDCBP);ENSCHIG00000021066(EFEMP1);ENSCHIG00000021915(VAV2);ENSCHIG00000025945(PLSCR1);ENSCHIG00000027206(NCSTN)
protein phosphorylated amino acid binding	0.127608	0.679938	ENSCHIG00000002020(BCAR3);ENSCHIG00000005705(PIK3R2);ENSCHIG00000008345(PTPN5);ENSCHIG00000012642(ABL2);ENSCHIG00000012825(PIN1);ENSCHIG00000015771(YWHAB);ENSCHIG00000016099(MAPK3);ENSCHIG00000021158(PIK3R1);ENSCHIG00000021749(ABL1);ENSCHIG00000021915(VAV2)
sequence-specific DNA binding	0.129074	0.679938	ENSCHIG00000002022(KDM5A);ENSCHIG00000007846(JUNB);ENSCHIG00000007966(NACC2);ENSCHIG00000008473(NFKB1);ENSCHIG00000009332(PURA);ENSCHIG00000009728(STAT1);ENSCHIG00000009793(MYOD1);ENSCHIG00000010051(HDAC6);ENSCHIG00000010094(ZBTB38);ENSCHIG00000010202(PRRX1);ENSCHIG00000010332(FOSL2);ENSCHIG00000010363(MEF2D);ENSCHIG00000010420(CEBPD);ENSCHIG00000010761(PRDX5);ENSCHIG00000010976(HMGA1);ENSCHIG000…
intramolecular transferase activity	0.143915	0.679938	ENSCHIG00000000487(PUS1);ENSCHIG00000005138(PGAM2);ENSCHIG00000006743(PGM5);ENSCHIG00000012260(PUS3);ENSCHIG00000012615(PUSL1);ENSCHIG00000013212(LSS);ENSCHIG00000021160(TRUB2);ENSCHIG00000021531(PUS7)
extracellular matrix binding	0.152607	0.679938	ENSCHIG00000004685(TGFBI);ENSCHIG00000006635(CD248);ENSCHIG00000009619(ITGAV);ENSCHIG00000011567(LGALS3);ENSCHIG00000016100(PXDN);ENSCHIG00000017641(THBS1);ENSCHIG00000025197(GPC1)
non-membrane spanning protein tyrosine kinase activity	0.161424	0.679938	ENSCHIG00000003903(JAK2);ENSCHIG00000012642(ABL2);ENSCHIG00000016417(FER);ENSCHIG00000021574(PEAK1);ENSCHIG00000021749(ABL1);ENSCHIG00000026234(PTK2B)
lipid kinase activity	0.162912	0.679938	ENSCHIG00000021681(SPHK1);ENSCHIG00000024197(SPHK2)
6-phosphofructo-2-kinase activity	0.162912	0.679938	ENSCHIG00000015845(PFKFB4);ENSCHIG00000024187(PFKFB2)
3',5'-cyclic-AMP phosphodiesterase activity	0.162912	0.679938	ENSCHIG00000017295(PDE4D);ENSCHIG00000025590(PDE3A)
epoxide hydrolase activity	0.162912	0.679938	ENSCHIG00000007111(EPHX2);ENSCHIG00000017919(EPHX1)
fructose-2,6-bisphosphate 2-phosphatase activity	0.162912	0.679938	ENSCHIG00000009582(TIGAR);ENSCHIG00000024187(PFKFB2)
intracellular calcium activated chloride channel activity	0.162912	0.679938	ENSCHIG00000000850(ANO6);ENSCHIG00000009899(TTYH3)
amino acid:sodium symporter activity	0.162912	0.679938	ENSCHIG00000017045(SLC1A3);ENSCHIG00000024785(SLC6A6)
procollagen-lysine 5-dioxygenase activity	0.162912	0.679938	ENSCHIG00000018266(PLOD2);ENSCHIG00000025580(PLOD1)
DNA translocase activity	0.162912	0.679938	ENSCHIG00000009967(ERCC6L);ENSCHIG00000016303(FBH1)
oxidoreductase activity, acting on CH or CH2 groups	0.162912	0.679938	ENSCHIG00000014174(ACOX2);ENSCHIG00000018799(RRM1)
ether hydrolase activity	0.162912	0.679938	ENSCHIG00000007111(EPHX2);ENSCHIG00000017919(EPHX1)
DNA N-glycosylase activity	0.162912	0.679938	ENSCHIG00000015426(TDG);ENSCHIG00000015863(PCNA)
deoxynucleoside kinase activity	0.162912	0.679938	ENSCHIG00000016895(TK1);ENSCHIG00000025212(DCK)
sodium channel inhibitor activity	0.162912	0.679938	ENSCHIG00000007155(NEDD4L);ENSCHIG00000017824(NEDD4)
interleukin-1 binding	0.162912	0.679938	ENSCHIG00000009696(IL1RN);ENSCHIG00000023062(TRIM16)
serine transmembrane transporter activity	0.162912	0.679938	ENSCHIG00000007598(SFXN3);ENSCHIG00000025336(SLC1A4)
myosin heavy chain binding	0.162912	0.679938	ENSCHIG00000009461(MYL12B);ENSCHIG00000021010(MYL9)
dinucleotide insertion or deletion binding	0.162912	0.679938	ENSCHIG00000015863(PCNA);ENSCHIG00000021960(MSH2)
selenocysteine insertion sequence binding	0.162912	0.679938	ENSCHIG00000010657(SECISBP2);ENSCHIG00000017527(SECISBP2L)
13-prostaglandin reductase activity	0.162912	0.679938	ENSCHIG00000019084(PTGR3);ENSCHIG00000026536(PTGR1)
neuregulin binding	0.162912	0.679938	ENSCHIG00000009619(ITGAV);ENSCHIG00000013031(ITGA6)
sphingosine-1-phosphate phosphatase activity	0.162912	0.679938	ENSCHIG00000001745(PLPP6);ENSCHIG00000020626(SGPP1)
mercury ion binding	0.162912	0.679938	ENSCHIG00000022088(PARK7);ENSCHIG00000025945(PLSCR1)
nucleoside triphosphate adenylate kinase activity	0.162912	0.679938	ENSCHIG00000007647(AK4);ENSCHIG00000011217(AK1)
propionate-CoA ligase activity	0.162912	0.679938	ENSCHIG00000023281(ACSS3);ENSCHIG00000023954(ACSS2)
PTB domain binding	0.162912	0.679938	ENSCHIG00000014171(INSR);ENSCHIG00000026432(APP)
D-aminoacyl-tRNA deacylase activity	0.162912	0.679938	ENSCHIG00000006507(DTD1);ENSCHIG00000024743(DTD1)
inositol trisphosphate kinase activity	0.162912	0.679938	ENSCHIG00000016348(ITPKB);ENSCHIG00000017297(ITPK1)
intracellular chloride channel activity	0.162912	0.679938	ENSCHIG00000000850(ANO6);ENSCHIG00000009899(TTYH3)
metallodipeptidase activity	0.162912	0.679938	ENSCHIG00000007232(ADAM10);ENSCHIG00000013387(CPQ)
peptidyl-lysine 5-dioxygenase activity	0.162912	0.679938	ENSCHIG00000018266(PLOD2);ENSCHIG00000025580(PLOD1)
medium-chain-acyl-CoA dehydrogenase activity	0.162912	0.679938	ENSCHIG00000013780(ACADM);ENSCHIG00000025625(ACAD11)
cysteine-type endopeptidase activity involved in execution phase of apoptosis	0.162912	0.679938	ENSCHIG00000011503(CASP7);ENSCHIG00000011955(CASP6)
cell-matrix adhesion mediator activity	0.162912	0.679938	ENSCHIG00000021216(ITGA1);ENSCHIG00000025957(SVEP1)
sulfatide binding	0.162912	0.679938	ENSCHIG00000018941(MANF);ENSCHIG00000024964(PPT1)
NADP binding	0.166121	0.679938	ENSCHIG00000007693(TP53I3);ENSCHIG00000013607(LBR);ENSCHIG00000014251(H6PD);ENSCHIG00000016160(DHFR);ENSCHIG00000016848(GSR);ENSCHIG00000017286(CRYZ);ENSCHIG00000021082(HSD11B1);ENSCHIG00000021227(CAT);ENSCHIG00000021573(CBR3)
cytoskeletal motor activity	0.175558	0.679938	ENSCHIG00000003341(ACTC1);ENSCHIG00000011344(MYH13);ENSCHIG00000011751(KIF13B);ENSCHIG00000013210(KIF15);ENSCHIG00000014922(MYO1D);ENSCHIG00000017127(MYH6);ENSCHIG00000017710(KIF4A);ENSCHIG00000018268(KIF11);ENSCHIG00000019506(DNAH3);ENSCHIG00000019705(MYH9);ENSCHIG00000020512(MYH3);ENSCHIG00000021214(MYH7);ENSCHIG00000021902(KIF2C)
oxidoreductase activity, acting on the CH-CH group of donors	0.175558	0.679938	ENSCHIG00000007022(MECR);ENSCHIG00000008032(GCDH);ENSCHIG00000011486(ACAD8);ENSCHIG00000012727(ACADS);ENSCHIG00000013607(LBR);ENSCHIG00000013780(ACADM);ENSCHIG00000014174(ACOX2);ENSCHIG00000019345(BLVRA);ENSCHIG00000021327(DUS3L);ENSCHIG00000021549(ACOX1);ENSCHIG00000025577(DHCR24);ENSCHIG00000025625(ACAD11);ENSCHIG00000026536(PTGR1)
protein disulfide isomerase activity	0.1768	0.679938	ENSCHIG00000000151(CRELD2);ENSCHIG00000007838(PDIA6);ENSCHIG00000020320(PDIA4);ENSCHIG00000024737(TXNDC5)
glutathione peroxidase activity	0.1768	0.679938	ENSCHIG00000020481(GSTK1);ENSCHIG00000022658(GPX3);ENSCHIG00000024614(PTGES);ENSCHIG00000024907(GPX7)
zinc ion transmembrane transporter activity	0.1768	0.679938	ENSCHIG00000006762(SLC30A9);ENSCHIG00000008680(SLC39A6);ENSCHIG00000011794(SLC39A1);ENSCHIG00000013836(SLC39A10)
ferrous iron binding	0.1768	0.679938	ENSCHIG00000015968(EGLN1);ENSCHIG00000021041(CDO1);ENSCHIG00000021497(TF);ENSCHIG00000022569(PHYH)
intramolecular oxidoreductase activity, transposing S-S bonds	0.1768	0.679938	ENSCHIG00000000151(CRELD2);ENSCHIG00000007838(PDIA6);ENSCHIG00000020320(PDIA4);ENSCHIG00000024737(TXNDC5)
S100 protein binding	0.1768	0.679938	ENSCHIG00000000134(ANXA11);ENSCHIG00000012037(S100A1);ENSCHIG00000017900(EZR);ENSCHIG00000021556(CACYBP)
phosphotyrosine residue binding	0.178031	0.679938	ENSCHIG00000002020(BCAR3);ENSCHIG00000005705(PIK3R2);ENSCHIG00000008345(PTPN5);ENSCHIG00000012642(ABL2);ENSCHIG00000016099(MAPK3);ENSCHIG00000021158(PIK3R1);ENSCHIG00000021749(ABL1);ENSCHIG00000021915(VAV2)
DNA replication origin binding	0.178805	0.679938	ENSCHIG00000011442(MCM5);ENSCHIG00000018080(GRWD1);ENSCHIG00000023781(ORC4)
tropomyosin binding	0.178805	0.679938	ENSCHIG00000007211(LMOD1);ENSCHIG00000020704(TNNT2);ENSCHIG00000021226(TNNT1)
sterol transporter activity	0.178805	0.679938	ENSCHIG00000004895(STARD5);ENSCHIG00000021852(OSBPL2);ENSCHIG00000022004(APOE)
oxidoreductase activity, acting on single donors with incorporation of molecular oxygen	0.178805	0.679938	ENSCHIG00000013680(ETHE1);ENSCHIG00000016728(ADI1);ENSCHIG00000021041(CDO1)
oxidoreductase activity, acting on single donors with incorporation of molecular oxygen, incorporation of two atoms of oxygen	0.178805	0.679938	ENSCHIG00000013680(ETHE1);ENSCHIG00000016728(ADI1);ENSCHIG00000021041(CDO1)
single-stranded DNA helicase activity	0.178805	0.679938	ENSCHIG00000008966(CHTF18);ENSCHIG00000009030(RFC2);ENSCHIG00000020822(RFC4)
mismatched DNA binding	0.178805	0.679938	ENSCHIG00000015426(TDG);ENSCHIG00000015863(PCNA);ENSCHIG00000021960(MSH2)
E-box binding	0.178805	0.679938	ENSCHIG00000009793(MYOD1);ENSCHIG00000011532(MAX);ENSCHIG00000020549(HDAC1)
cysteine-type endopeptidase activity involved in apoptotic process	0.178805	0.679938	ENSCHIG00000011503(CASP7);ENSCHIG00000011738(CASP9);ENSCHIG00000011955(CASP6)
sterol transfer activity	0.178805	0.679938	ENSCHIG00000004895(STARD5);ENSCHIG00000021852(OSBPL2);ENSCHIG00000022004(APOE)
retromer complex binding	0.178805	0.679938	ENSCHIG00000003391(SNX3);ENSCHIG00000010830(IGF2R);ENSCHIG00000011235(SORT1)
sequence-specific mRNA binding	0.178805	0.679938	ENSCHIG00000013536(RBM24);ENSCHIG00000013742(LARP6);ENSCHIG00000018944(NOVA1)
transcription cis-regulatory region binding	0.182883	0.679938	ENSCHIG00000002022(KDM5A);ENSCHIG00000007846(JUNB);ENSCHIG00000007966(NACC2);ENSCHIG00000008473(NFKB1);ENSCHIG00000009332(PURA);ENSCHIG00000009728(STAT1);ENSCHIG00000009793(MYOD1);ENSCHIG00000010051(HDAC6);ENSCHIG00000010202(PRRX1);ENSCHIG00000010332(FOSL2);ENSCHIG00000010363(MEF2D);ENSCHIG00000010761(PRDX5);ENSCHIG00000010976(HMGA1);ENSCHIG00000011380(NFIA);ENSCHIG00000011532(MAX);ENSCHIG0000001…
transcription regulatory region nucleic acid binding	0.182883	0.679938	ENSCHIG00000002022(KDM5A);ENSCHIG00000007846(JUNB);ENSCHIG00000007966(NACC2);ENSCHIG00000008473(NFKB1);ENSCHIG00000009332(PURA);ENSCHIG00000009728(STAT1);ENSCHIG00000009793(MYOD1);ENSCHIG00000010051(HDAC6);ENSCHIG00000010202(PRRX1);ENSCHIG00000010332(FOSL2);ENSCHIG00000010363(MEF2D);ENSCHIG00000010761(PRDX5);ENSCHIG00000010976(HMGA1);ENSCHIG00000011380(NFIA);ENSCHIG00000011532(MAX);ENSCHIG0000001…
transcription regulator activity	0.189734	0.679938	ENSCHIG00000002022(KDM5A);ENSCHIG00000003115(MED16);ENSCHIG00000003545(MED10);ENSCHIG00000006762(SLC30A9);ENSCHIG00000006852(BASP1);ENSCHIG00000007846(JUNB);ENSCHIG00000007966(NACC2);ENSCHIG00000008291(Tbl1x);ENSCHIG00000008473(NFKB1);ENSCHIG00000009332(PURA);ENSCHIG00000009383(NCOR2);ENSCHIG00000009728(STAT1);ENSCHIG00000009793(MYOD1);ENSCHIG00000009978(SNW1);ENSCHIG00000009988(BCL9);ENSCHIG0000…
isomerase activity	0.192869	0.679938	ENSCHIG00000000151(CRELD2);ENSCHIG00000000228(PPIL2);ENSCHIG00000000241(PPIF);ENSCHIG00000000487(PUS1);ENSCHIG00000005138(PGAM2);ENSCHIG00000006743(PGM5);ENSCHIG00000007838(PDIA6);ENSCHIG00000011727(AMACR);ENSCHIG00000012260(PUS3);ENSCHIG00000012615(PUSL1);ENSCHIG00000012825(PIN1);ENSCHIG00000013212(LSS);ENSCHIG00000014006(FKBP14);ENSCHIG00000014746(FKBP5);ENSCHIG00000015045(PPIC);ENSCHIG00000015…
2-oxoglutarate-dependent dioxygenase activity	0.199589	0.679938	ENSCHIG00000002022(KDM5A);ENSCHIG00000013137(KDM4A);ENSCHIG00000013169(P4HTM);ENSCHIG00000013957(P4HA1);ENSCHIG00000015968(EGLN1);ENSCHIG00000018223(RIOX2);ENSCHIG00000018266(PLOD2);ENSCHIG00000022569(PHYH);ENSCHIG00000025580(PLOD1)
protein tyrosine kinase activity	0.202529	0.679938	ENSCHIG00000003903(JAK2);ENSCHIG00000008067(NRP1);ENSCHIG00000012642(ABL2);ENSCHIG00000014171(INSR);ENSCHIG00000016092(NRP2);ENSCHIG00000016417(FER);ENSCHIG00000021066(EFEMP1);ENSCHIG00000021574(PEAK1);ENSCHIG00000021749(ABL1);ENSCHIG00000023990(IGF1R);ENSCHIG00000026234(PTK2B)
oxidoreductase activity, acting on a sulfur group of donors	0.202529	0.679938	ENSCHIG00000004836(ERO1A);ENSCHIG00000007838(PDIA6);ENSCHIG00000012505(MSRB3);ENSCHIG00000014457(MSRA);ENSCHIG00000016848(GSR);ENSCHIG00000017025(SELENBP1);ENSCHIG00000017986(TXN2);ENSCHIG00000018214(NXN);ENSCHIG00000019373(GSTO1);ENSCHIG00000020320(PDIA4);ENSCHIG00000024737(TXNDC5)
metalloexopeptidase activity	0.215281	0.679938	ENSCHIG00000005762(METAP1D);ENSCHIG00000007232(ADAM10);ENSCHIG00000007898(LAP3);ENSCHIG00000013387(CPQ);ENSCHIG00000013522(FOLH1);ENSCHIG00000016819(CPB2);ENSCHIG00000019312(AEBP1);ENSCHIG00000026817(ERMP1)
disulfide oxidoreductase activity	0.215281	0.679938	ENSCHIG00000004836(ERO1A);ENSCHIG00000007838(PDIA6);ENSCHIG00000016848(GSR);ENSCHIG00000017986(TXN2);ENSCHIG00000018214(NXN);ENSCHIG00000019373(GSTO1);ENSCHIG00000020320(PDIA4);ENSCHIG00000024737(TXNDC5)
DNA-binding transcription repressor activity, RNA polymerase II-specific	0.217695	0.679938	ENSCHIG00000007966(NACC2);ENSCHIG00000008473(NFKB1);ENSCHIG00000010202(PRRX1);ENSCHIG00000011532(MAX);ENSCHIG00000013849(FOXS1);ENSCHIG00000016782(NR3C1);ENSCHIG00000017942(IRF3);ENSCHIG00000018476(CC2D1A);ENSCHIG00000019312(AEBP1);ENSCHIG00000019566(BACH1);ENSCHIG00000020755(NR2E1);ENSCHIG00000027256(ZBTB46)
cysteine-type endopeptidase activity	0.218163	0.679938	ENSCHIG00000009860(CAPN5);ENSCHIG00000011503(CASP7);ENSCHIG00000011574(CTSK);ENSCHIG00000011738(CASP9);ENSCHIG00000011955(CASP6);ENSCHIG00000019061(UCHL1);ENSCHIG00000021315(SENP1);ENSCHIG00000023316(USP48);ENSCHIG00000024461(LGMN);ENSCHIG00000026002(CTSH)
transmembrane receptor protein tyrosine kinase activity	0.220954	0.679938	ENSCHIG00000008067(NRP1);ENSCHIG00000014171(INSR);ENSCHIG00000016092(NRP2);ENSCHIG00000021066(EFEMP1);ENSCHIG00000023990(IGF1R)
oxidoreductase activity, acting on the CH-CH group of donors, NAD or NADP as acceptor	0.220954	0.679938	ENSCHIG00000007022(MECR);ENSCHIG00000013607(LBR);ENSCHIG00000019345(BLVRA);ENSCHIG00000025577(DHCR24);ENSCHIG00000026536(PTGR1)
protein-disulfide reductase activity	0.232883	0.679938	ENSCHIG00000004836(ERO1A);ENSCHIG00000007838(PDIA6);ENSCHIG00000016848(GSR);ENSCHIG00000017986(TXN2);ENSCHIG00000018214(NXN);ENSCHIG00000020320(PDIA4);ENSCHIG00000024737(TXNDC5)
phosphatidylinositol-3-phosphate binding	0.232883	0.679938	ENSCHIG00000003391(SNX3);ENSCHIG00000013383(PHLDA3);ENSCHIG00000018148(WIPI1);ENSCHIG00000018999(SESTD1);ENSCHIG00000022488(ZFYVE19);ENSCHIG00000025563(JPH2);ENSCHIG00000026282(PLA2G4A)
cation channel activity	0.23439	0.679938	ENSCHIG00000000850(ANO6);ENSCHIG00000009619(ITGAV);ENSCHIG00000010295(TMEM63B);ENSCHIG00000016600(ITPR2);ENSCHIG00000019488(CACNA1D);ENSCHIG00000020340(PKD2);ENSCHIG00000022537(KCNAB2);ENSCHIG00000023258(CACNA2D1);ENSCHIG00000023373(ATP5F1E);ENSCHIG00000026713(ABCC9);ENSCHIG00000027241(TPCN1)
histone deacetylase binding	0.23439	0.679938	ENSCHIG00000000946(H1-5);ENSCHIG00000007966(NACC2);ENSCHIG00000009383(NCOR2);ENSCHIG00000010051(HDAC6);ENSCHIG00000010363(MEF2D);ENSCHIG00000011219(DDX20);ENSCHIG00000015771(YWHAB);ENSCHIG00000020549(HDAC1);ENSCHIG00000020755(NR2E1);ENSCHIG00000026108(CBX5);ENSCHIG00000026165(CEBPB)
inorganic anion transmembrane transporter activity	0.23558	0.679938	ENSCHIG00000000850(ANO6);ENSCHIG00000009899(TTYH3);ENSCHIG00000011710(CLIC4);ENSCHIG00000019612(SLC4A4);ENSCHIG00000020260(LRRC8E);ENSCHIG00000024205(CLCN5);ENSCHIG00000024238(MFSD8);ENSCHIG00000025336(SLC1A4);ENSCHIG00000025983(PACC1)
solute:sodium symporter activity	0.237966	0.679938	ENSCHIG00000017045(SLC1A3);ENSCHIG00000019150(SLC20A1);ENSCHIG00000019612(SLC4A4);ENSCHIG00000024785(SLC6A6)
phosphatidylinositol 3-kinase binding	0.237966	0.679938	ENSCHIG00000005705(PIK3R2);ENSCHIG00000014171(INSR);ENSCHIG00000021158(PIK3R1);ENSCHIG00000023990(IGF1R)
protein sequestering activity	0.237966	0.679938	ENSCHIG00000017671(SDCBP);ENSCHIG00000017729(SEC14L1);ENSCHIG00000024436(CTNND1);ENSCHIG00000026017(TARBP2)
phosphoprotein binding	0.243615	0.679938	ENSCHIG00000002020(BCAR3);ENSCHIG00000005705(PIK3R2);ENSCHIG00000008345(PTPN5);ENSCHIG00000010830(IGF2R);ENSCHIG00000012642(ABL2);ENSCHIG00000012825(PIN1);ENSCHIG00000015771(YWHAB);ENSCHIG00000016099(MAPK3);ENSCHIG00000020340(PKD2);ENSCHIG00000021158(PIK3R1);ENSCHIG00000021749(ABL1);ENSCHIG00000021915(VAV2);ENSCHIG00000025674(PIH1D1);ENSCHIG00000027002(UBASH3B)
DNA-binding transcription repressor activity	0.248736	0.679938	ENSCHIG00000007966(NACC2);ENSCHIG00000008473(NFKB1);ENSCHIG00000010202(PRRX1);ENSCHIG00000011532(MAX);ENSCHIG00000013849(FOXS1);ENSCHIG00000016782(NR3C1);ENSCHIG00000017942(IRF3);ENSCHIG00000018476(CC2D1A);ENSCHIG00000019312(AEBP1);ENSCHIG00000019566(BACH1);ENSCHIG00000020755(NR2E1);ENSCHIG00000027256(ZBTB46)
calmodulin binding	0.248736	0.679938	ENSCHIG00000007236(TPRG1L);ENSCHIG00000009392(MARCKS);ENSCHIG00000010193(EEF2K);ENSCHIG00000013404(SPTAN1);ENSCHIG00000013443(DAPK1);ENSCHIG00000013493(AKAP12);ENSCHIG00000019547(PLCB3);ENSCHIG00000019758(CNN1);ENSCHIG00000021681(SPHK1);ENSCHIG00000021959(CALD1);ENSCHIG00000022213(CNN3);ENSCHIG00000022655(MARCKSL1)
carboxylic acid binding	0.248736	0.679938	ENSCHIG00000000474(GRM7);ENSCHIG00000008788(P3H1);ENSCHIG00000013169(P4HTM);ENSCHIG00000013957(P4HA1);ENSCHIG00000014068(FABP3);ENSCHIG00000015968(EGLN1);ENSCHIG00000017045(SLC1A3);ENSCHIG00000018266(PLOD2);ENSCHIG00000021549(ACOX1);ENSCHIG00000022277(PAM);ENSCHIG00000022569(PHYH);ENSCHIG00000025580(PLOD1)
calcium channel activity	0.252851	0.679938	ENSCHIG00000009619(ITGAV);ENSCHIG00000016600(ITPR2);ENSCHIG00000019488(CACNA1D);ENSCHIG00000020340(PKD2);ENSCHIG00000023258(CACNA2D1);ENSCHIG00000027241(TPCN1)
phosphatidylinositol-4-phosphate binding	0.252851	0.679938	ENSCHIG00000010774(GSDMD);ENSCHIG00000015084(ARFIP1);ENSCHIG00000017930(GOLPH3L);ENSCHIG00000018999(SESTD1);ENSCHIG00000025563(JPH2);ENSCHIG00000026282(PLA2G4A)
sodium ion transmembrane transporter activity	0.255145	0.679938	ENSCHIG00000013823(CNNM4);ENSCHIG00000017045(SLC1A3);ENSCHIG00000019150(SLC20A1);ENSCHIG00000019612(SLC4A4);ENSCHIG00000020340(PKD2);ENSCHIG00000023627(ATP1B1);ENSCHIG00000024785(SLC6A6);ENSCHIG00000027241(TPCN1)
frizzled binding	0.255889	0.679938	ENSCHIG00000012408(FZD1);ENSCHIG00000012791(CTHRC1);ENSCHIG00000017671(SDCBP)
intracellular ligand-gated ion channel activity	0.255889	0.679938	ENSCHIG00000016600(ITPR2);ENSCHIG00000020340(PKD2);ENSCHIG00000027241(TPCN1)
calcium-release channel activity	0.255889	0.679938	ENSCHIG00000016600(ITPR2);ENSCHIG00000020340(PKD2);ENSCHIG00000027241(TPCN1)
oxidoreductase activity, acting on the aldehyde or oxo group of donors, disulfide as acceptor	0.255889	0.679938	ENSCHIG00000006319(BCKDHB);ENSCHIG00000012430(DHTKD1);ENSCHIG00000025690(BCKDHA)
insulin receptor substrate binding	0.255889	0.679938	ENSCHIG00000014171(INSR);ENSCHIG00000021158(PIK3R1);ENSCHIG00000023990(IGF1R)
immune receptor activity	0.255889	0.679938	ENSCHIG00000017390(IL1RL1);ENSCHIG00000021491(CD44);ENSCHIG00000026002(CTSH)
delta24(24-1) sterol reductase activity	0.255918	0.679938	ENSCHIG00000025577(DHCR24)
lanosterol synthase activity	0.255918	0.679938	ENSCHIG00000013212(LSS)
purine-specific mismatch base pair DNA N-glycosylase activity	0.255918	0.679938	ENSCHIG00000015863(PCNA)
inositol tetrakisphosphate 6-kinase activity	0.255918	0.679938	ENSCHIG00000017297(ITPK1)
mitochondrial promoter sequence-specific DNA binding	0.255918	0.679938	ENSCHIG00000014685(TFAM)
adenylate cyclase inhibiting G protein-coupled glutamate receptor activity	0.255918	0.679938	ENSCHIG00000000474(GRM7)
group III metabotropic glutamate receptor activity	0.255918	0.679938	ENSCHIG00000000474(GRM7)
2'-5'-oligoadenylate synthetase activity	0.255918	0.679938	ENSCHIG00000019892(OAS1)
(1->3)-beta-D-glucan binding	0.255918	0.679938	ENSCHIG00000012523(PTX3)
interleukin-33 binding	0.255918	0.679938	ENSCHIG00000017390(IL1RL1)
protein-glutamine gamma-glutamyltransferase activity	0.255918	0.679938	ENSCHIG00000025215(TGM2)
1-pyrroline-5-carboxylate dehydrogenase activity	0.255918	0.679938	ENSCHIG00000016155(ALDH4A1)
11-beta-hydroxysteroid dehydrogenase [NAD(P)] activity	0.255918	0.679938	ENSCHIG00000021082(HSD11B1)
DNA (cytosine-5-)-methyltransferase activity	0.255918	0.679938	ENSCHIG00000023294(DNMT1)
GMP synthase activity	0.255918	0.679938	ENSCHIG00000022844(GMPS)
GMP synthase (glutamine-hydrolyzing) activity	0.255918	0.679938	ENSCHIG00000022844(GMPS)
L-iditol 2-dehydrogenase activity	0.255918	0.679938	ENSCHIG00000021458(SORD)
N-acetylgalactosamine-4-sulfatase activity	0.255918	0.679938	ENSCHIG00000001349(ARSB)
UDP-glucose 6-dehydrogenase activity	0.255918	0.679938	ENSCHIG00000024923(UGDH)
UTP:glucose-1-phosphate uridylyltransferase activity	0.255918	0.679938	ENSCHIG00000021810(UGP2)
acetyl-CoA carboxylase activity	0.255918	0.679938	ENSCHIG00000014642(ACACA)
L-alanine:2-oxoglutarate aminotransferase activity	0.255918	0.679938	ENSCHIG00000027095(GPT2)
asparagine synthase (glutamine-hydrolyzing) activity	0.255918	0.679938	ENSCHIG00000013950(ASNS)
catalase activity	0.255918	0.679938	ENSCHIG00000021227(CAT)
cGMP-inhibited cyclic-nucleotide phosphodiesterase activity	0.255918	0.679938	ENSCHIG00000025590(PDE3A)
cystathionine gamma-lyase activity	0.255918	0.679938	ENSCHIG00000019727(CTH)
cytidine deaminase activity	0.255918	0.679938	ENSCHIG00000027133(CDA)
deoxycytidine kinase activity	0.255918	0.679938	ENSCHIG00000025212(DCK)
deoxyguanosine kinase activity	0.255918	0.679938	ENSCHIG00000025212(DCK)
dihydrofolate reductase activity	0.255918	0.679938	ENSCHIG00000016160(DHFR)
diphosphomevalonate decarboxylase activity	0.255918	0.679938	ENSCHIG00000019348(MVD)
galactosylceramidase activity	0.255918	0.679938	ENSCHIG00000018791(GALC)
gluconolactonase activity	0.255918	0.679938	ENSCHIG00000011643(RGN)
glucose-6-phosphate isomerase activity	0.255918	0.679938	ENSCHIG00000016122(GPI)
glucosylceramidase activity	0.255918	0.679938	ENSCHIG00000026113(GBA1)
glutaryl-CoA dehydrogenase activity	0.255918	0.679938	ENSCHIG00000008032(GCDH)
glutathione-disulfide reductase (NADPH) activity	0.255918	0.679938	ENSCHIG00000016848(GSR)
glutathione synthase activity	0.255918	0.679938	ENSCHIG00000026043(GSS)
glycerol-3-phosphate dehydrogenase (quinone) activity	0.255918	0.679938	ENSCHIG00000018054(GPD2)
glycerone kinase activity	0.255918	0.679938	ENSCHIG00000022752(TKFC)
glycogen (starch) synthase activity	0.255918	0.679938	ENSCHIG00000017550(GYS1)
hexaprenyldihydroxybenzoate methyltransferase activity	0.255918	0.679938	ENSCHIG00000011202(COQ3)
holocytochrome-c synthase activity	0.255918	0.679938	ENSCHIG00000021236(HCCS)
hydroxymethylglutaryl-CoA synthase activity	0.255918	0.679938	ENSCHIG00000015096(HMGCS1)
isocitrate dehydrogenase (NAD+) activity	0.255918	0.679938	ENSCHIG00000014252(IDH3A)
isopentenyl-diphosphate delta-isomerase activity	0.255918	0.679938	ENSCHIG00000023940(IDI1)
lactose synthase activity	0.255918	0.679938	ENSCHIG00000026540(B4GALT1)
malate synthase activity	0.255918	0.679938	ENSCHIG00000021897(CLYBL)
mannose-1-phosphate guanylyltransferase activity	0.255918	0.679938	ENSCHIG00000000504(GMPPB)
methionine adenosyltransferase activity	0.255918	0.679938	ENSCHIG00000026409(MAT2A)
methylmalonyl-CoA epimerase activity	0.255918	0.679938	ENSCHIG00000020324(MCEE)
peptidylglycine monooxygenase activity	0.255918	0.679938	ENSCHIG00000022277(PAM)
inositol-3-phosphate synthase activity	0.255918	0.679938	ENSCHIG00000023057(ISYNA1)
phosphodiesterase I activity	0.255918	0.679938	ENSCHIG00000024664(ENPP1)
deoxyribonuclease II activity	0.255918	0.679938	ENSCHIG00000018237(DNASE2)
chitinase activity	0.255918	0.679938	ENSCHIG00000021761(CHIA)
mannosyl-oligosaccharide glucosidase activity	0.255918	0.679938	ENSCHIG00000025527(MOGS)
peptidylamidoglycolate lyase activity	0.255918	0.679938	ENSCHIG00000022277(PAM)
phosphoenolpyruvate carboxykinase activity	0.255918	0.679938	ENSCHIG00000024702(PCK2)
phosphoenolpyruvate carboxykinase (GTP) activity	0.255918	0.679938	ENSCHIG00000024702(PCK2)
phosphoglycerate dehydrogenase activity	0.255918	0.679938	ENSCHIG00000018423(PHGDH)
phosphoglycerate mutase activity	0.255918	0.679938	ENSCHIG00000005138(PGAM2)
phosphomevalonate kinase activity	0.255918	0.679938	ENSCHIG00000024473(PMVK)
phosphoribosylamine-glycine ligase activity	0.255918	0.679938	ENSCHIG00000019159(GART)
phosphoribosylformylglycinamidine cyclo-ligase activity	0.255918	0.679938	ENSCHIG00000019159(GART)
phosphoribosylformylglycinamidine synthase activity	0.255918	0.679938	ENSCHIG00000009939(PFAS)
phosphoribosylglycinamide formyltransferase activity	0.255918	0.679938	ENSCHIG00000019159(GART)
prostaglandin-D synthase activity	0.255918	0.679938	ENSCHIG00000024614(PTGES)
transmembrane receptor protein serine/threonine kinase activity	0.255918	0.679938	ENSCHIG00000011473(TGFBR2)
elongation factor-2 kinase activity	0.255918	0.679938	ENSCHIG00000010193(EEF2K)
myosin light chain kinase activity	0.255918	0.679938	ENSCHIG00000015809(MYLK)
succinate-semialdehyde dehydrogenase (NAD+) activity	0.255918	0.679938	ENSCHIG00000020541(ALDH5A1)
thymidine kinase activity	0.255918	0.679938	ENSCHIG00000016895(TK1)
thymidylate kinase activity	0.255918	0.679938	ENSCHIG00000024323(DTYMK)
tubulin-tyrosine ligase activity	0.255918	0.679938	ENSCHIG00000011356(TTL)
glucocorticoid receptor activity	0.255918	0.679938	ENSCHIG00000016782(NR3C1)
insulin-activated receptor activity	0.255918	0.679938	ENSCHIG00000014171(INSR)
insulin-like growth factor-activated receptor activity	0.255918	0.679938	ENSCHIG00000023990(IGF1R)
transforming growth factor beta-activated receptor activity	0.255918	0.679938	ENSCHIG00000011473(TGFBR2)
transforming growth factor beta receptor activity, type II	0.255918	0.679938	ENSCHIG00000011473(TGFBR2)
neurotrophin receptor activity	0.255918	0.679938	ENSCHIG00000011235(SORT1)
peroxisome matrix targeting signal-1 binding	0.255918	0.679938	ENSCHIG00000014978(PEX5)
type II transforming growth factor beta receptor binding	0.255918	0.679938	ENSCHIG00000026868(ENG)
scavenger receptor binding	0.255918	0.679938	ENSCHIG00000026113(GBA1)
interleukin-5 receptor binding	0.255918	0.679938	ENSCHIG00000017671(SDCBP)
interleukin-12 receptor binding	0.255918	0.679938	ENSCHIG00000003903(JAK2)
interleukin-1, type I receptor binding	0.255918	0.679938	ENSCHIG00000009696(IL1RN)
interleukin-1, type II receptor binding	0.255918	0.679938	ENSCHIG00000009696(IL1RN)
interleukin-1 receptor antagonist activity	0.255918	0.679938	ENSCHIG00000009696(IL1RN)
macrophage colony-stimulating factor receptor binding	0.255918	0.679938	ENSCHIG00000027124(CSF1)
CD40 receptor binding	0.255918	0.679938	ENSCHIG00000006378(TRAF2)
high-affinity glutamate transmembrane transporter activity	0.255918	0.679938	ENSCHIG00000017045(SLC1A3)
gamma-aminobutyric acid:sodium symporter activity	0.255918	0.679938	ENSCHIG00000024785(SLC6A6)
taurine:sodium symporter activity	0.255918	0.679938	ENSCHIG00000024785(SLC6A6)
proton-dependent oligopeptide secondary active transmembrane transporter activity	0.255918	0.679938	ENSCHIG00000012379(CDH17)
macrolide binding	0.255918	0.679938	ENSCHIG00000021843(FKBP10)
FK506 binding	0.255918	0.679938	ENSCHIG00000021843(FKBP10)
chemokine activity	0.255918	0.679938	ENSCHIG00000010442(CXCL5)
axon guidance receptor activity	0.255918	0.679938	ENSCHIG00000017301(ROBO1)
chitin binding	0.255918	0.679938	ENSCHIG00000021761(CHIA)
glutamate receptor activity	0.255918	0.679938	ENSCHIG00000000474(GRM7)
alpha-methylacyl-CoA racemase activity	0.255918	0.679938	ENSCHIG00000011727(AMACR)
peptide-methionine (S)-S-oxide reductase activity	0.255918	0.679938	ENSCHIG00000014457(MSRA)
adenylate cyclase binding	0.255918	0.679938	ENSCHIG00000013493(AKAP12)
pyrimidine-specific mismatch base pair DNA N-glycosylase activity	0.255918	0.679938	ENSCHIG00000015426(TDG)
sulfonylurea receptor activity	0.255918	0.679938	ENSCHIG00000026713(ABCC9)
high voltage-gated calcium channel activity	0.255918	0.679938	ENSCHIG00000019488(CACNA1D)
beta-glucosidase activity	0.255918	0.679938	ENSCHIG00000026113(GBA1)
ABC-type xenobiotic transporter activity	0.255918	0.679938	ENSCHIG00000014984(ABCC3)
3-demethylubiquinone-9 3-O-methyltransferase activity	0.255918	0.679938	ENSCHIG00000011202(COQ3)
L-threonine 3-dehydrogenase activity	0.255918	0.679938	ENSCHIG00000026057(TDH)
UDP-sugar diphosphatase activity	0.255918	0.679938	ENSCHIG00000016120(NUDT22)
mannose-phosphate guanylyltransferase activity	0.255918	0.679938	ENSCHIG00000000504(GMPPB)
site-specific DNA-methyltransferase (adenine-specific) activity	0.255918	0.679938	ENSCHIG00000016325(N6AMT1)
succinate-semialdehyde dehydrogenase [NAD(P)+] activity	0.255918	0.679938	ENSCHIG00000020541(ALDH5A1)
acireductone dioxygenase [iron(II)-requiring] activity	0.255918	0.679938	ENSCHIG00000016728(ADI1)
3,4-dihydroxy-5-polyprenylbenzoic acid O-methyltransferase activity	0.255918	0.679938	ENSCHIG00000011202(COQ3)
nerve growth factor receptor activity	0.255918	0.679938	ENSCHIG00000011235(SORT1)
cyclase regulator activity	0.255918	0.679938	ENSCHIG00000000474(GRM7)
cyclase inhibitor activity	0.255918	0.679938	ENSCHIG00000000474(GRM7)
adenylate cyclase regulator activity	0.255918	0.679938	ENSCHIG00000000474(GRM7)
adenylate cyclase inhibitor activity	0.255918	0.679938	ENSCHIG00000000474(GRM7)
iodide transmembrane transporter activity	0.255918	0.679938	ENSCHIG00000024238(MFSD8)
glucuronoside transmembrane transporter activity	0.255918	0.679938	ENSCHIG00000014984(ABCC3)
L-aspartate transmembrane transporter activity	0.255918	0.679938	ENSCHIG00000025336(SLC1A4)
L-cystine transmembrane transporter activity	0.255918	0.679938	ENSCHIG00000025336(SLC1A4)
gamma-aminobutyric acid transmembrane transporter activity	0.255918	0.679938	ENSCHIG00000024785(SLC6A6)
L-threonine transmembrane transporter activity	0.255918	0.679938	ENSCHIG00000025336(SLC1A4)
outward rectifier potassium channel activity	0.255918	0.679938	ENSCHIG00000020340(PKD2)
secondary active oligopeptide transmembrane transporter activity	0.255918	0.679938	ENSCHIG00000012379(CDH17)
ABC-type vitamin B12 transporter activity	0.255918	0.679938	ENSCHIG00000017269(ABCD4)
glutamate:sodium symporter activity	0.255918	0.679938	ENSCHIG00000017045(SLC1A3)
lactate:proton symporter activity	0.255918	0.679938	ENSCHIG00000012621(SLC16A3)
formyltetrahydrofolate dehydrogenase activity	0.255918	0.679938	ENSCHIG00000019598(ALDH1L2)
catechol O-methyltransferase activity	0.255918	0.679938	ENSCHIG00000006984(COMT)
beta-N-acetylglucosaminidase activity	0.255918	0.679938	ENSCHIG00000012695(OGA)
phosphatidylinositol-3,4,5-trisphosphate 3-phosphatase activity	0.255918	0.679938	ENSCHIG00000006638(PTEN)
mRNA (2'-O-methyladenosine-N6-)-methyltransferase activity	0.255918	0.679938	ENSCHIG00000016723(METTL3)
tRNA-uridine aminocarboxypropyltransferase activity	0.255918	0.679938	ENSCHIG00000011812(DTWD1)
rRNA (guanine) methyltransferase activity	0.255918	0.679938	ENSCHIG00000020261(BUD23)
superoxide dismutase copper chaperone activity	0.255918	0.679938	ENSCHIG00000022088(PARK7)
oxidoreductase activity, acting on the CH-NH group of donors, oxygen as acceptor	0.255918	0.679938	ENSCHIG00000016140(PAOX)
oxidoreductase activity, acting on a sulfur group of donors, quinone or similar compound as acceptor	0.255918	0.679938	ENSCHIG00000019373(GSTO1)
oxidoreductase activity, acting on paired donors, with incorporation or reduction of molecular oxygen, reduced ascorbate as one donor, and incorporation of one atom of oxygen	0.255918	0.679938	ENSCHIG00000022277(PAM)
intramolecular lyase activity	0.255918	0.679938	ENSCHIG00000023057(ISYNA1)
oxidoreductase activity, acting on the CH-OH group of donors, quinone or similar compound as acceptor	0.255918	0.679938	ENSCHIG00000018054(GPD2)
alpha-2 macroglobulin receptor activity	0.255918	0.679938	ENSCHIG00000024408(LRP1)
oxidative phosphorylation uncoupler activity	0.255918	0.679938	ENSCHIG00000026699(SLC25A4)
5'-flap endonuclease activity	0.255918	0.679938	ENSCHIG00000009155(FEN1)
cysteine dioxygenase activity	0.255918	0.679938	ENSCHIG00000021041(CDO1)
methanethiol oxidase activity	0.255918	0.679938	ENSCHIG00000017025(SELENBP1)
aspartoacylase activity	0.255918	0.679938	ENSCHIG00000025447(ASPA)
IgE binding	0.255918	0.679938	ENSCHIG00000011567(LGALS3)
extracellular matrix structural constituent conferring tensile strength	0.255918	0.679938	ENSCHIG00000022125(COL4A1)
HLA-A specific activating MHC class I receptor activity	0.255918	0.679938	ENSCHIG00000026002(CTSH)
troponin C binding	0.255918	0.679938	ENSCHIG00000020704(TNNT2)
DNA polymerase processivity factor activity	0.255918	0.679938	ENSCHIG00000015863(PCNA)
neurotensin receptor activity, non-G protein-coupled	0.255918	0.679938	ENSCHIG00000011235(SORT1)
oxidoreductase activity, acting on phosphorus or arsenic in donors	0.255918	0.679938	ENSCHIG00000019373(GSTO1)
oxidoreductase activity, acting on phosphorus or arsenic in donors, disulfide as acceptor	0.255918	0.679938	ENSCHIG00000019373(GSTO1)
methylarsonite methyltransferase activity	0.255918	0.679938	ENSCHIG00000016325(N6AMT1)
troponin I binding	0.255918	0.679938	ENSCHIG00000020704(TNNT2)
denatured protein binding	0.255918	0.679938	ENSCHIG00000013523(FBXO2)
protein tag	0.255918	0.679938	ENSCHIG00000017128(ISG15)
titin binding	0.255918	0.679938	ENSCHIG00000010063(ACTN2)
oxidosqualene cyclase activity	0.255918	0.679938	ENSCHIG00000013212(LSS)
alpha-2A adrenergic receptor binding	0.255918	0.679938	ENSCHIG00000019061(UCHL1)
cannabinoid receptor binding	0.255918	0.679938	ENSCHIG00000017116(CNRIP1)
type 1 cannabinoid receptor binding	0.255918	0.679938	ENSCHIG00000017116(CNRIP1)
D3 dopamine receptor binding	0.255918	0.679938	ENSCHIG00000027267(PALM)
type 2 metabotropic glutamate receptor binding	0.255918	0.679938	ENSCHIG00000010840(NHERF1)
type 3 metabotropic glutamate receptor binding	0.255918	0.679938	ENSCHIG00000010840(NHERF1)
type 5 metabotropic glutamate receptor binding	0.255918	0.679938	ENSCHIG00000014184(PRNP)
medium-chain fatty acid-CoA ligase activity	0.255918	0.679938	ENSCHIG00000026707(ACSF2)
NACHT domain binding	0.255918	0.679938	ENSCHIG00000023062(TRIM16)
MHC class I receptor activity	0.255918	0.679938	ENSCHIG00000026002(CTSH)
activating MHC class I receptor activity	0.255918	0.679938	ENSCHIG00000026002(CTSH)
2-alkenal reductase [NAD(P)+] activity	0.255918	0.679938	ENSCHIG00000026536(PTGR1)
peptide-methionine (R)-S-oxide reductase activity	0.255918	0.679938	ENSCHIG00000012505(MSRB3)
3alpha,7alpha,12alpha-trihydroxy-5beta-cholestanoyl-CoA 24-hydroxylase activity	0.255918	0.679938	ENSCHIG00000014174(ACOX2)
pyridoxal phosphatase activity	0.255918	0.679938	ENSCHIG00000014167(PDXP)
ribonuclease T2 activity	0.255918	0.679938	ENSCHIG00000021432(RNASET2)
cis-stilbene-oxide hydrolase activity	0.255918	0.679938	ENSCHIG00000017919(EPHX1)
FAD-AMP lyase (cyclizing) activity	0.255918	0.679938	ENSCHIG00000022752(TKFC)
chondroitin sulfotransferase activity	0.255918	0.679938	ENSCHIG00000005612(CHST12)
L-hydroxyproline transmembrane transporter activity	0.255918	0.679938	ENSCHIG00000025336(SLC1A4)
phosphatidylinositol-4,5-bisphosphate 4-phosphatase activity	0.255918	0.679938	ENSCHIG00000014112(PIP4P1)
Fc-gamma receptor I complex binding	0.255918	0.679938	ENSCHIG00000011282(FLNA)
phosphatidylinositol 3-kinase regulator activity	0.255918	0.679938	ENSCHIG00000021158(PIK3R1)
histone tyrosine kinase activity	0.255918	0.679938	ENSCHIG00000003903(JAK2)
histone kinase activity (H3-Y41 specific)	0.255918	0.679938	ENSCHIG00000003903(JAK2)
lysophosphatidic acid binding	0.255918	0.679938	ENSCHIG00000024964(PPT1)
2-alkenal reductase (NADP+) activity	0.255918	0.679938	ENSCHIG00000026536(PTGR1)
BMP binding	0.255918	0.679938	ENSCHIG00000026868(ENG)
L-phosphoserine phosphatase activity	0.255918	0.679938	ENSCHIG00000008890(PSPH)
tyrosine 3-monooxygenase activator activity	0.255918	0.679938	ENSCHIG00000022088(PARK7)
L-dopa decarboxylase activator activity	0.255918	0.679938	ENSCHIG00000022088(PARK7)
protein deglycase activity	0.255918	0.679938	ENSCHIG00000022088(PARK7)
activin receptor antagonist activity	0.255918	0.679938	ENSCHIG00000016855(FST)
neurexin family protein binding	0.255918	0.679938	ENSCHIG00000015457(CASK)
neurotrophin binding	0.255918	0.679938	ENSCHIG00000011235(SORT1)
heparan sulfate proteoglycan binding	0.255918	0.679938	ENSCHIG00000022004(APOE)
kinetochore binding	0.255918	0.679938	ENSCHIG00000022068(MAD1L1)
G/U mismatch-specific uracil-DNA glycosylase activity	0.255918	0.679938	ENSCHIG00000015426(TDG)
N-acetylgalactosamine-6-sulfatase activity	0.255918	0.679938	ENSCHIG00000014398(GALNS)
L-cystine L-cysteine-lyase (deaminating)	0.255918	0.679938	ENSCHIG00000019727(CTH)
DNA topoisomerase binding	0.255918	0.679938	ENSCHIG00000010787(SRSF1)
hemi-methylated DNA-binding	0.255918	0.679938	ENSCHIG00000018588(UHRF1)
glutathione dehydrogenase (ascorbate) activity	0.255918	0.679938	ENSCHIG00000019373(GSTO1)
CXCR chemokine receptor binding	0.255918	0.679938	ENSCHIG00000013191(ITCH)
interleukin-1 type I receptor antagonist activity	0.255918	0.679938	ENSCHIG00000009696(IL1RN)
interleukin-1 type II receptor antagonist activity	0.255918	0.679938	ENSCHIG00000009696(IL1RN)
interleukin-18 receptor binding	0.255918	0.679938	ENSCHIG00000020991(IL18)
2,3-bisphosphoglycerate-dependent phosphoglycerate mutase activity	0.255918	0.679938	ENSCHIG00000005138(PGAM2)
histamine N-methyltransferase activity	0.255918	0.679938	ENSCHIG00000010212(HNMT)
polyamine oxidase activity	0.255918	0.679938	ENSCHIG00000016140(PAOX)
virion binding	0.255918	0.679938	ENSCHIG00000012523(PTX3)
metal chelating activity	0.255918	0.679938	ENSCHIG00000022004(APOE)
1-phosphatidylinositol-3-kinase regulator activity	0.255918	0.679938	ENSCHIG00000021158(PIK3R1)
2'-deoxyadenosine deaminase activity	0.255918	0.679938	ENSCHIG00000027058(ADA)
2-acylglycerophosphocholine O-acyltransferase activity	0.255918	0.679938	ENSCHIG00000018432(LPGAT1)
nicotinamide phosphoribosyltransferase activity	0.255918	0.679938	ENSCHIG00000013574(NAMPT)
inositol tetrakisphosphate 1-kinase activity	0.255918	0.679938	ENSCHIG00000017297(ITPK1)
D-ribitol-5-phosphate cytidylyltransferase activity	0.255918	0.679938	ENSCHIG00000025120(CRPPA)
glycerophosphocholine phosphodiesterase activity	0.255918	0.679938	ENSCHIG00000017440(GPCPD1)
N-(long-chain-acyl)ethanolamine deacylase activity	0.255918	0.679938	ENSCHIG00000016109(NAAA)
calcium-dependent phospholipase A2 activity	0.255918	0.679938	ENSCHIG00000026282(PLA2G4A)
alanine-oxo-acid transaminase activity	0.255918	0.679938	ENSCHIG00000027095(GPT2)
bis(5'-adenosyl)-triphosphatase activity	0.255918	0.679938	ENSCHIG00000012993(ENPP4)
chondroitin 4-sulfotransferase activity	0.255918	0.679938	ENSCHIG00000005612(CHST12)
(S)-citramalyl-CoA lyase activity	0.255918	0.679938	ENSCHIG00000021897(CLYBL)
citrate dehydratase activity	0.255918	0.679938	ENSCHIG00000007667(ACO1)
cysteine-S-conjugate beta-lyase activity	0.255918	0.679938	ENSCHIG00000015959(KYAT1)
D-xylose 1-dehydrogenase (NADP+) activity	0.255918	0.679938	ENSCHIG00000018103(DHDH)
glycerol-3-phosphate dehydrogenase [NAD(P)+] activity	0.255918	0.679938	ENSCHIG00000011554(GPD1L)
activin binding	0.255918	0.679938	ENSCHIG00000016855(FST)
phytanoyl-CoA dioxygenase activity	0.255918	0.679938	ENSCHIG00000022569(PHYH)
flap endonuclease activity	0.255918	0.679938	ENSCHIG00000009155(FEN1)
nerve growth factor binding	0.255918	0.679938	ENSCHIG00000011235(SORT1)
malonyl-CoA decarboxylase activity	0.255918	0.679938	ENSCHIG00000009133(MLYCD)
L-gulonate 3-dehydrogenase activity	0.255918	0.679938	ENSCHIG00000020031(CRYL1)
steryl-beta-glucosidase activity	0.255918	0.679938	ENSCHIG00000026113(GBA1)
sulfur dioxygenase activity	0.255918	0.679938	ENSCHIG00000013680(ETHE1)
thiosulfate-thiol sulfurtransferase activity	0.255918	0.679938	ENSCHIG00000025683(TSTD1)
thymidylate 5'-phosphatase activity	0.255918	0.679938	ENSCHIG00000010651(NT5E)
triokinase activity	0.255918	0.679938	ENSCHIG00000022752(TKFC)
GMP 5'-nucleotidase activity	0.255918	0.679938	ENSCHIG00000010651(NT5E)
aspartate-tRNA(Asn) ligase activity	0.255918	0.679938	ENSCHIG00000024830(DARS2)
protein-glutamine glutaminase activity	0.255918	0.679938	ENSCHIG00000025215(TGM2)
methylarsonate reductase activity	0.255918	0.679938	ENSCHIG00000019373(GSTO1)
delta14-sterol reductase activity	0.255918	0.679938	ENSCHIG00000013607(LBR)
delta24-sterol reductase activity	0.255918	0.679938	ENSCHIG00000025577(DHCR24)
phosphothreonine residue binding	0.255918	0.679938	ENSCHIG00000012825(PIN1)
FATZ binding	0.255918	0.679938	ENSCHIG00000010063(ACTN2)
inositol-1,3,4,5-tetrakisphosphate 3-phosphatase activity	0.255918	0.679938	ENSCHIG00000006638(PTEN)
polyribonucleotide kinase activity	0.255918	0.679938	ENSCHIG00000023497(CLP1)
polyribonucleotide 5'-hydroxyl-kinase activity	0.255918	0.679938	ENSCHIG00000023497(CLP1)
UTP-monosaccharide-1-phosphate uridylyltransferase activity	0.255918	0.679938	ENSCHIG00000021810(UGP2)
inositol tetrakisphosphate kinase activity	0.255918	0.679938	ENSCHIG00000017297(ITPK1)
phosphatidylinositol-3,4-bisphosphate 3-phosphatase activity	0.255918	0.679938	ENSCHIG00000006638(PTEN)
sn-glycerol-3-phosphate:ubiquinone oxidoreductase activity	0.255918	0.679938	ENSCHIG00000018054(GPD2)
sn-glycerol-3-phosphate:ubiquinone-8 oxidoreductase activity	0.255918	0.679938	ENSCHIG00000018054(GPD2)
inositol-1,3,4-trisphosphate 6-kinase activity	0.255918	0.679938	ENSCHIG00000017297(ITPK1)
inositol-1,3,4-trisphosphate 5-kinase activity	0.255918	0.679938	ENSCHIG00000017297(ITPK1)
peptidyl-lysine acetyltransferase activity	0.255918	0.679938	ENSCHIG00000011705(NAA50)
adiponectin binding	0.255918	0.679938	ENSCHIG00000011245(CDH13)
3-demethylubiquinol-n 3-O-methyltransferase activity	0.255918	0.679938	ENSCHIG00000011202(COQ3)
glycogen synthase activity, transferring glucose-1-phosphate	0.255918	0.679938	ENSCHIG00000017550(GYS1)
pH-gated chloride channel activity	0.255918	0.679938	ENSCHIG00000025983(PACC1)
DNA clamp unloader activity	0.255918	0.679938	ENSCHIG00000019925(RFC1)
fluoride channel activity	0.255918	0.679938	ENSCHIG00000024238(MFSD8)
GARP complex binding	0.255918	0.679938	ENSCHIG00000002074(BLTP3B)
acyl-CoA delta5-desaturase activity	0.255918	0.679938	ENSCHIG00000022314(FADS1)
collagen V binding	0.255918	0.679938	ENSCHIG00000017641(THBS1)
titin Z domain binding	0.255918	0.679938	ENSCHIG00000010063(ACTN2)
fructose-6-phosphate binding	0.255918	0.679938	ENSCHIG00000000397(PFKL)
delta-catenin binding	0.255918	0.679938	ENSCHIG00000010789(PTPRJ)
ubiquitin-like protein-specific endopeptidase activity	0.255918	0.679938	ENSCHIG00000021315(SENP1)
SUMO-specific endopeptidase activity	0.255918	0.679938	ENSCHIG00000021315(SENP1)
11-beta-hydroxysteroid dehydrogenase (NADP+) activity	0.255918	0.679938	ENSCHIG00000021082(HSD11B1)
type II activin receptor binding	0.255918	0.679938	ENSCHIG00000025901(INHBA)
protein-N-terminal glutamine amidohydrolase activity	0.255918	0.679938	ENSCHIG00000006384(NTAQ1)
RNA trimethylguanosine synthase activity	0.255918	0.679938	ENSCHIG00000013976(TGS1)
icosanoid transmembrane transporter activity	0.255918	0.679938	ENSCHIG00000014984(ABCC3)
HMG box domain binding	0.255918	0.679938	ENSCHIG00000010202(PRRX1)
fatty-acyl-CoA reductase (alcohol-forming) activity	0.255918	0.679938	ENSCHIG00000018043(FAR1)
L-cysteine desulfhydrase activity	0.255918	0.679938	ENSCHIG00000019727(CTH)
voltage-gated calcium channel activity involved in bundle of His cell action potential	0.255918	0.679938	ENSCHIG00000023258(CACNA2D1)
voltage-gated calcium channel activity involved SA node cell action potential	0.255918	0.679938	ENSCHIG00000019488(CACNA1D)
G protein-coupled glutamate receptor activity	0.255918	0.679938	ENSCHIG00000000474(GRM7)
estrogen binding	0.255918	0.679938	ENSCHIG00000025590(PDE3A)
L-dopa O-methyltransferase activity	0.255918	0.679938	ENSCHIG00000006984(COMT)
orcinol O-methyltransferase activity	0.255918	0.679938	ENSCHIG00000006984(COMT)
cyclic-GMP-AMP hydrolase activity	0.255918	0.679938	ENSCHIG00000024664(ENPP1)
snRNA methyltransferase activity	0.255918	0.679938	ENSCHIG00000010681(METTL16)
2-hydroxyacyl-CoA lyase activity	0.255918	0.679938	ENSCHIG00000013034(HACL1)
3-deoxyglucosone dehydrogenase activity	0.255918	0.679938	ENSCHIG00000017958(ALDH1A1)
U6 snRNA (adenine-(43)-N(6))-methyltransferase activity	0.255918	0.679938	ENSCHIG00000010681(METTL16)
peptide serotonyltransferase activity	0.255918	0.679938	ENSCHIG00000025215(TGM2)
histone serotonyltransferase activity	0.255918	0.679938	ENSCHIG00000025215(TGM2)
peptide dopaminyltransferase activity	0.255918	0.679938	ENSCHIG00000025215(TGM2)
histone dopaminyltransferase activity	0.255918	0.679938	ENSCHIG00000025215(TGM2)
peptide histaminyltransferase activity	0.255918	0.679938	ENSCHIG00000025215(TGM2)
phosphorylation-dependent protein binding	0.255918	0.679938	ENSCHIG00000018205(ANK2)
ATP-dependent protein-DNA unloading activity	0.255918	0.679938	ENSCHIG00000013731(WAPL)
monocarboxylate:sodium symporter activity	0.255918	0.679938	ENSCHIG00000024785(SLC6A6)
kinetochore adaptor activity	0.255918	0.679938	ENSCHIG00000000360(NDC80)
histone H3-tri/dimethyl-lysine-9 demethylase activity	0.255918	0.679938	ENSCHIG00000013137(KDM4A)
structural constituent of synapse-associated extracellular matrix	0.255918	0.679938	ENSCHIG00000015310(LAMB2)
fluoride transmembrane transporter activity	0.255918	0.679938	ENSCHIG00000024238(MFSD8)
Ac-Asp-Glu binding	0.255918	0.679938	ENSCHIG00000013522(FOLH1)
tetrahydrofolyl-poly(glutamate) polymer binding	0.255918	0.679938	ENSCHIG00000013522(FOLH1)
RNA 5'-methyltransferase activity	0.255918	0.679938	ENSCHIG00000008713(MEPCE)
glyoxalase (glycolic acid-forming) activity	0.255918	0.679938	ENSCHIG00000022088(PARK7)
palmitoleoyltransferase activity	0.255918	0.679938	ENSCHIG00000015344(CPT1A)
ubiquitin ligase activator activity	0.255918	0.679938	ENSCHIG00000012825(PIN1)
arrestin family protein binding	0.255918	0.679938	ENSCHIG00000013191(ITCH)
netrin receptor binding	0.255918	0.679938	ENSCHIG00000026725(TUBB3)
actin filament binding	0.265976	0.692475	ENSCHIG00000009001(AIF1L);ENSCHIG00000009392(MARCKS);ENSCHIG00000010063(ACTN2);ENSCHIG00000011282(FLNA);ENSCHIG00000011344(MYH13);ENSCHIG00000012180(XIRP1);ENSCHIG00000013084(SYNE3);ENSCHIG00000015146(MYL4);ENSCHIG00000015756(ACTN1);ENSCHIG00000015903(RCSD1);ENSCHIG00000017127(MYH6);ENSCHIG00000017900(EZR);ENSCHIG00000019675(LASP1);ENSCHIG00000019705(MYH9);ENSCHIG00000020512(MYH3);ENSCHIG00000021…
complement component C1q complex binding	0.271709	0.692475	ENSCHIG00000012523(PTX3);ENSCHIG00000015232(CRP)
DNA-directed DNA polymerase activity	0.271709	0.692475	ENSCHIG00000016890(POLA1);ENSCHIG00000018617(POLD1)
3',5'-cyclic-nucleotide phosphodiesterase activity	0.271709	0.692475	ENSCHIG00000017295(PDE4D);ENSCHIG00000025590(PDE3A)
calcium activated cation channel activity	0.271709	0.692475	ENSCHIG00000000850(ANO6);ENSCHIG00000010295(TMEM63B)
sodium channel activity	0.271709	0.692475	ENSCHIG00000020340(PKD2);ENSCHIG00000027241(TPCN1)
organic acid:sodium symporter activity	0.271709	0.692475	ENSCHIG00000017045(SLC1A3);ENSCHIG00000024785(SLC6A6)
hyaluronic acid binding	0.271709	0.692475	ENSCHIG00000021491(CD44);ENSCHIG00000021773(CEMIP)
carnitine O-acyltransferase activity	0.271709	0.692475	ENSCHIG00000013970(CPT2);ENSCHIG00000015344(CPT1A)
oxidoreductase activity, acting on a sulfur group of donors, disulfide as acceptor	0.271709	0.692475	ENSCHIG00000012505(MSRB3);ENSCHIG00000014457(MSRA)
hydrolase activity, acting on ether bonds	0.271709	0.692475	ENSCHIG00000007111(EPHX2);ENSCHIG00000017919(EPHX1)
carbohydrate phosphatase activity	0.271709	0.692475	ENSCHIG00000009582(TIGAR);ENSCHIG00000024187(PFKFB2)
C-X3-C chemokine binding	0.271709	0.692475	ENSCHIG00000009619(ITGAV);ENSCHIG00000019338(ITGA4)
ankyrin binding	0.271709	0.692475	ENSCHIG00000014950(SPTBN1);ENSCHIG00000021055(FLNC)
DNA insertion or deletion binding	0.271709	0.692475	ENSCHIG00000015863(PCNA);ENSCHIG00000021960(MSH2)
MutLalpha complex binding	0.271709	0.692475	ENSCHIG00000015863(PCNA);ENSCHIG00000021960(MSH2)
type I transforming growth factor beta receptor binding	0.271709	0.692475	ENSCHIG00000011473(TGFBR2);ENSCHIG00000026868(ENG)
G protein-coupled glutamate receptor binding	0.271709	0.692475	ENSCHIG00000010840(NHERF1);ENSCHIG00000014184(PRNP)
single-stranded telomeric DNA binding	0.271709	0.692475	ENSCHIG00000018966(RPA2);ENSCHIG00000026308(RPA1)
glutathione binding	0.271709	0.692475	ENSCHIG00000024614(PTGES);ENSCHIG00000026043(GSS)
acyltransferase, acyl groups converted into alkyl on transfer	0.271709	0.692475	ENSCHIG00000015096(HMGCS1);ENSCHIG00000021897(CLYBL)
sugar-phosphatase activity	0.271709	0.692475	ENSCHIG00000009582(TIGAR);ENSCHIG00000024187(PFKFB2)
cyclin-dependent protein serine/threonine kinase activator activity	0.271709	0.692475	ENSCHIG00000024236(CCNT1);ENSCHIG00000025136(CCND2)
pre-miRNA binding	0.271709	0.692475	ENSCHIG00000015333(PRKRA);ENSCHIG00000026017(TARBP2)
ubiquitin-protein transferase activator activity	0.271709	0.692475	ENSCHIG00000012825(PIN1);ENSCHIG00000014824(FZR1)
G-rich strand telomeric DNA binding	0.271709	0.692475	ENSCHIG00000018966(RPA2);ENSCHIG00000026308(RPA1)
RNA polymerase II transcription regulatory region sequence-specific DNA binding	0.274162	0.697634	ENSCHIG00000007846(JUNB);ENSCHIG00000007966(NACC2);ENSCHIG00000008473(NFKB1);ENSCHIG00000009332(PURA);ENSCHIG00000009728(STAT1);ENSCHIG00000009793(MYOD1);ENSCHIG00000010051(HDAC6);ENSCHIG00000010202(PRRX1);ENSCHIG00000010332(FOSL2);ENSCHIG00000010363(MEF2D);ENSCHIG00000011380(NFIA);ENSCHIG00000011532(MAX);ENSCHIG00000011640(NRF1);ENSCHIG00000011897(DDIT3);ENSCHIG00000013849(FOXS1);ENSCHIG00000013…
snRNA binding	0.277366	0.704684	ENSCHIG00000008713(MEPCE);ENSCHIG00000015561(RBM22);ENSCHIG00000016313(SNRPA1);ENSCHIG00000018260(RO60);ENSCHIG00000024236(CCNT1);ENSCHIG00000026197(GEMIN5);ENSCHIG00000026678(TOE1)
molecular sequestering activity	0.302973	0.756815	ENSCHIG00000011835(TSSC4);ENSCHIG00000017671(SDCBP);ENSCHIG00000017729(SEC14L1);ENSCHIG00000021636(WDR44);ENSCHIG00000024436(CTNND1);ENSCHIG00000026017(TARBP2)
histone deacetylase activity	0.303005	0.756815	ENSCHIG00000010051(HDAC6);ENSCHIG00000012597(HDAC7);ENSCHIG00000015501(MTA2);ENSCHIG00000020549(HDAC1)
potassium ion transmembrane transporter activity	0.303005	0.756815	ENSCHIG00000020340(PKD2);ENSCHIG00000022537(KCNAB2);ENSCHIG00000023627(ATP1B1);ENSCHIG00000026713(ABCC9)
semaphorin receptor activity	0.303005	0.756815	ENSCHIG00000008067(NRP1);ENSCHIG00000016092(NRP2);ENSCHIG00000018998(PLXNA2);ENSCHIG00000019686(PLXNB2)
tumor necrosis factor receptor superfamily binding	0.303005	0.756815	ENSCHIG00000006378(TRAF2);ENSCHIG00000008257(FADD);ENSCHIG00000009728(STAT1);ENSCHIG00000011929(TNFSF18)
protein deacetylase activity	0.303005	0.756815	ENSCHIG00000010051(HDAC6);ENSCHIG00000012597(HDAC7);ENSCHIG00000015501(MTA2);ENSCHIG00000020549(HDAC1)
transition metal ion transmembrane transporter activity	0.303005	0.756815	ENSCHIG00000006762(SLC30A9);ENSCHIG00000008680(SLC39A6);ENSCHIG00000011794(SLC39A1);ENSCHIG00000013836(SLC39A10)
low-density lipoprotein particle receptor binding	0.303005	0.756815	ENSCHIG00000009693(HSP90B1);ENSCHIG00000012569(LRPAP1);ENSCHIG00000015232(CRP);ENSCHIG00000022004(APOE)
mitogen-activated protein kinase binding	0.303005	0.756815	ENSCHIG00000010789(PTPRJ);ENSCHIG00000014240(TPR);ENSCHIG00000021749(ABL1);ENSCHIG00000024501(MICAL2)
NADPH binding	0.303005	0.756815	ENSCHIG00000007693(TP53I3);ENSCHIG00000013607(LBR);ENSCHIG00000017286(CRYZ);ENSCHIG00000021573(CBR3)
phosphatidylinositol-3,5-bisphosphate binding	0.303005	0.756815	ENSCHIG00000013383(PHLDA3);ENSCHIG00000018148(WIPI1);ENSCHIG00000018999(SESTD1);ENSCHIG00000025563(JPH2)
lyase activity	0.312925	0.780392	ENSCHIG00000004709(CA12);ENSCHIG00000007667(ACO1);ENSCHIG00000008754(NPR2);ENSCHIG00000009133(MLYCD);ENSCHIG00000012435(CA3);ENSCHIG00000012992(GUCY1A2);ENSCHIG00000013034(HACL1);ENSCHIG00000013515(ALDOA);ENSCHIG00000015959(KYAT1);ENSCHIG00000017895(CA13);ENSCHIG00000019348(MVD);ENSCHIG00000019727(CTH);ENSCHIG00000021110(PCBD1);ENSCHIG00000021236(HCCS);ENSCHIG00000021432(RNASET2);ENSCHIG000000218…
ABC-type transporter activity	0.333085	0.824556	ENSCHIG00000014984(ABCC3);ENSCHIG00000017269(ABCD4);ENSCHIG00000019932(ABCB1);ENSCHIG00000026713(ABCC9);ENSCHIG00000026906(ABCA9)
protease binding	0.335182	0.824556	ENSCHIG00000008257(FADD);ENSCHIG00000009090(CST3);ENSCHIG00000009619(ITGAV);ENSCHIG00000015227(ITGA3);ENSCHIG00000017641(THBS1);ENSCHIG00000019614(LDLR);ENSCHIG00000020858(SERPINE1);ENSCHIG00000021048(DPP4);ENSCHIG00000021319(COL1A1);ENSCHIG00000021438(FN1);ENSCHIG00000022088(PARK7);ENSCHIG00000023818(TRIP4);ENSCHIG00000024986(TIMP2);ENSCHIG00000025647(COL1A2)
Notch binding	0.336212	0.824556	ENSCHIG00000009383(NCOR2);ENSCHIG00000009978(SNW1);ENSCHIG00000013595(ADAM17)
growth factor activity	0.336212	0.824556	ENSCHIG00000015574(FGF7);ENSCHIG00000025901(INHBA);ENSCHIG00000027124(CSF1)
coreceptor activity	0.336212	0.824556	ENSCHIG00000022195(RECK);ENSCHIG00000022435(CSPG4);ENSCHIG00000026868(ENG)
potassium channel regulator activity	0.336212	0.824556	ENSCHIG00000007155(NEDD4L);ENSCHIG00000011282(FLNA);ENSCHIG00000022537(KCNAB2)
carbon-nitrogen ligase activity, with glutamine as amido-N-donor	0.336212	0.824556	ENSCHIG00000009939(PFAS);ENSCHIG00000013950(ASNS);ENSCHIG00000022844(GMPS)
GTPase activating protein binding	0.336212	0.824556	ENSCHIG00000007353(GAPVD1);ENSCHIG00000012825(PIN1);ENSCHIG00000020799(FMNL1)
glutamate receptor binding	0.336212	0.824556	ENSCHIG00000010840(NHERF1);ENSCHIG00000014184(PRNP);ENSCHIG00000016398(MYL12A)
nucleoside monophosphate kinase activity	0.336212	0.824556	ENSCHIG00000007647(AK4);ENSCHIG00000011217(AK1);ENSCHIG00000024323(DTYMK)
ligand-gated calcium channel activity	0.336212	0.824556	ENSCHIG00000016600(ITPR2);ENSCHIG00000020340(PKD2);ENSCHIG00000027241(TPCN1)
identical protein binding	0.345193	0.829491	ENSCHIG00000000360(NDC80);ENSCHIG00000000397(PFKL);ENSCHIG00000001865(MX1);ENSCHIG00000002074(BLTP3B);ENSCHIG00000003903(JAK2);ENSCHIG00000004685(TGFBI);ENSCHIG00000005138(PGAM2);ENSCHIG00000005570(TNS2);ENSCHIG00000006378(TRAF2);ENSCHIG00000006680(PRPS2);ENSCHIG00000007034(PACSIN3);ENSCHIG00000007111(EPHX2);ENSCHIG00000007232(ADAM10);ENSCHIG00000007236(TPRG1L);ENSCHIG00000007693(TP53I3);ENSCHIG0…
inorganic molecular entity transmembrane transporter activity	0.35152	0.829491	ENSCHIG00000000850(ANO6);ENSCHIG00000006762(SLC30A9);ENSCHIG00000008680(SLC39A6);ENSCHIG00000009619(ITGAV);ENSCHIG00000009899(TTYH3);ENSCHIG00000010295(TMEM63B);ENSCHIG00000011710(CLIC4);ENSCHIG00000011794(SLC39A1);ENSCHIG00000012621(SLC16A3);ENSCHIG00000013823(CNNM4);ENSCHIG00000013836(SLC39A10);ENSCHIG00000016492(CNNM2);ENSCHIG00000016600(ITPR2);ENSCHIG00000017045(SLC1A3);ENSCHIG00000019150(SLC…
pyridoxal phosphate binding	0.35412	0.829491	ENSCHIG00000003271(SHMT2);ENSCHIG00000007941(SPTLC3);ENSCHIG00000014280(OAT);ENSCHIG00000015959(KYAT1);ENSCHIG00000019727(CTH);ENSCHIG00000025986(PYGB);ENSCHIG00000026280(CSAD);ENSCHIG00000026349(OAT);ENSCHIG00000027095(GPT2)
vitamin B6 binding	0.35412	0.829491	ENSCHIG00000003271(SHMT2);ENSCHIG00000007941(SPTLC3);ENSCHIG00000014280(OAT);ENSCHIG00000015959(KYAT1);ENSCHIG00000019727(CTH);ENSCHIG00000025986(PYGB);ENSCHIG00000026280(CSAD);ENSCHIG00000026349(OAT);ENSCHIG00000027095(GPT2)
symporter activity	0.354629	0.829491	ENSCHIG00000012621(SLC16A3);ENSCHIG00000017045(SLC1A3);ENSCHIG00000019150(SLC20A1);ENSCHIG00000019612(SLC4A4);ENSCHIG00000024785(SLC6A6);ENSCHIG00000025336(SLC1A4)
NAD binding	0.365811	0.829491	ENSCHIG00000001144(ME2);ENSCHIG00000011554(GPD1L);ENSCHIG00000011555(IDH3B);ENSCHIG00000014252(IDH3A);ENSCHIG00000018423(PHGDH);ENSCHIG00000019185(BDH2);ENSCHIG00000020031(CRYL1);ENSCHIG00000020240(CTBP2);ENSCHIG00000021458(SORD);ENSCHIG00000024923(UGDH)
cysteine-type endopeptidase inhibitor activity	0.369566	0.829491	ENSCHIG00000009090(CST3);ENSCHIG00000010761(PRDX5);ENSCHIG00000021668(SPOCK1);ENSCHIG00000024283(TNFAIP8)
epidermal growth factor receptor binding	0.369566	0.829491	ENSCHIG00000016417(FER);ENSCHIG00000021066(EFEMP1);ENSCHIG00000021915(VAV2);ENSCHIG00000025945(PLSCR1)
transaminase activity	0.369566	0.829491	ENSCHIG00000014280(OAT);ENSCHIG00000015959(KYAT1);ENSCHIG00000026349(OAT);ENSCHIG00000027095(GPT2)
laminin binding	0.369566	0.829491	ENSCHIG00000011567(LGALS3);ENSCHIG00000016100(PXDN);ENSCHIG00000017641(THBS1);ENSCHIG00000025197(GPC1)
lipoprotein particle receptor binding	0.369566	0.829491	ENSCHIG00000009693(HSP90B1);ENSCHIG00000012569(LRPAP1);ENSCHIG00000015232(CRP);ENSCHIG00000022004(APOE)
calcium ion transmembrane transporter activity	0.371166	0.829491	ENSCHIG00000009619(ITGAV);ENSCHIG00000016600(ITPR2);ENSCHIG00000019488(CACNA1D);ENSCHIG00000020340(PKD2);ENSCHIG00000023258(CACNA2D1);ENSCHIG00000024254(ATP2B1);ENSCHIG00000027241(TPCN1)
beta-catenin binding	0.375932	0.829491	ENSCHIG00000009988(BCL9);ENSCHIG00000010051(HDAC6);ENSCHIG00000010789(PTPRJ);ENSCHIG00000010840(NHERF1);ENSCHIG00000012825(PIN1);ENSCHIG00000016518(NHERF2);ENSCHIG00000016780(CALCOCO1);ENSCHIG00000018134(KANK1);ENSCHIG00000018662(CDH2);ENSCHIG00000021986(SUFU);ENSCHIG00000022557(CXADR)
transferase activity, transferring alkyl or aryl (other than methyl) groups	0.375932	0.829491	ENSCHIG00000008585(GSTA2);ENSCHIG00000011812(DTWD1);ENSCHIG00000012768(GSTM5);ENSCHIG00000019373(GSTO1);ENSCHIG00000020481(GSTK1);ENSCHIG00000023592(GSTM1);ENSCHIG00000024614(PTGES);ENSCHIG00000024671(RABGGTA);ENSCHIG00000024688(GSTM1);ENSCHIG00000026409(MAT2A);ENSCHIG00000026847(GSTM1)
opsonin binding	0.379673	0.829491	ENSCHIG00000012523(PTX3);ENSCHIG00000015232(CRP)
complement binding	0.379673	0.829491	ENSCHIG00000012523(PTX3);ENSCHIG00000015232(CRP)
translation release factor activity	0.379673	0.829491	ENSCHIG00000007830(MTRF1L);ENSCHIG00000011810(MTRF1)
acyl-CoA oxidase activity	0.379673	0.829491	ENSCHIG00000014174(ACOX2);ENSCHIG00000021549(ACOX1)
adenylate kinase activity	0.379673	0.829491	ENSCHIG00000007647(AK4);ENSCHIG00000011217(AK1)
cyclic-nucleotide phosphodiesterase activity	0.379673	0.829491	ENSCHIG00000017295(PDE4D);ENSCHIG00000025590(PDE3A)
ribose phosphate diphosphokinase activity	0.379673	0.829491	ENSCHIG00000006680(PRPS2);ENSCHIG00000026531(PRPSAP1)
interleukin-6 receptor binding	0.379673	0.829491	ENSCHIG00000012291(IL6);ENSCHIG00000013595(ADAM17)
tumor necrosis factor receptor binding	0.379673	0.829491	ENSCHIG00000006378(TRAF2);ENSCHIG00000009728(STAT1)
voltage-gated chloride channel activity	0.379673	0.829491	ENSCHIG00000000850(ANO6);ENSCHIG00000024205(CLCN5)
amino acid:cation symporter activity	0.379673	0.829491	ENSCHIG00000017045(SLC1A3);ENSCHIG00000024785(SLC6A6)
glucose binding	0.379673	0.829491	ENSCHIG00000012243(SLC2A3);ENSCHIG00000012393(HK2)
translation termination factor activity	0.379673	0.829491	ENSCHIG00000007830(MTRF1L);ENSCHIG00000011810(MTRF1)
glucosidase activity	0.379673	0.829491	ENSCHIG00000025527(MOGS);ENSCHIG00000026113(GBA1)
palmitoyl-CoA hydrolase activity	0.379673	0.829491	ENSCHIG00000024668(ACOT7);ENSCHIG00000024964(PPT1)
1-phosphatidylinositol-4-phosphate 5-kinase activity	0.379673	0.829491	ENSCHIG00000022865(PIP4K2B);ENSCHIG00000023785(PIP5K1A)
oxidoreductase activity, acting on paired donors, with incorporation or reduction of molecular oxygen, reduced flavin or flavoprotein as one donor, and incorporation of one atom of oxygen	0.379673	0.829491	ENSCHIG00000018618(CYP2B4);ENSCHIG00000026532(CYP2B4)
hydroxymethyl-, formyl- and related transferase activity	0.379673	0.829491	ENSCHIG00000003271(SHMT2);ENSCHIG00000019159(GART)
diphosphotransferase activity	0.379673	0.829491	ENSCHIG00000006680(PRPS2);ENSCHIG00000026531(PRPSAP1)
thiamine pyrophosphate binding	0.379673	0.829491	ENSCHIG00000012430(DHTKD1);ENSCHIG00000013034(HACL1)
mismatch repair complex binding	0.379673	0.829491	ENSCHIG00000015863(PCNA);ENSCHIG00000021960(MSH2)
phosphatidylinositol 3-kinase regulatory subunit binding	0.379673	0.829491	ENSCHIG00000005705(PIK3R2);ENSCHIG00000021158(PIK3R1)
chemoattractant activity	0.379673	0.829491	ENSCHIG00000011567(LGALS3);ENSCHIG00000015574(FGF7)
leucine zipper domain binding	0.379673	0.829491	ENSCHIG00000011897(DDIT3);ENSCHIG00000014049(PAWR)
alpha-catenin binding	0.379673	0.829491	ENSCHIG00000018662(CDH2);ENSCHIG00000025557(CTNNB1)
dopamine receptor binding	0.379673	0.829491	ENSCHIG00000010840(NHERF1);ENSCHIG00000027267(PALM)
phosphoserine residue binding	0.379673	0.829491	ENSCHIG00000012825(PIN1);ENSCHIG00000015771(YWHAB)
alpha-actinin binding	0.379673	0.829491	ENSCHIG00000019488(CACNA1D);ENSCHIG00000022266(SYNPO2)
dynein light intermediate chain binding	0.379673	0.829491	ENSCHIG00000019506(DNAH3);ENSCHIG00000022062(BICD2)
I-SMAD binding	0.379673	0.829491	ENSCHIG00000019181(SMAD4);ENSCHIG00000025557(CTNNB1)
ligand-activated transcription factor activity	0.379673	0.829491	ENSCHIG00000016782(NR3C1);ENSCHIG00000019566(BACH1)
sequence-specific single stranded DNA binding	0.379673	0.829491	ENSCHIG00000018966(RPA2);ENSCHIG00000026308(RPA1)
transcription regulator inhibitor activity	0.379673	0.829491	ENSCHIG00000009332(PURA);ENSCHIG00000011897(DDIT3)
cytoskeleton-nuclear membrane anchor activity	0.379673	0.829491	ENSCHIG00000013084(SYNE3);ENSCHIG00000017393(SYNE2)
S-adenosyl-L-methionine binding	0.379673	0.829491	ENSCHIG00000016325(N6AMT1);ENSCHIG00000016723(METTL3)
damaged DNA binding	0.384463	0.829491	ENSCHIG00000014326(ERCC5);ENSCHIG00000014969(DDB1);ENSCHIG00000015863(PCNA);ENSCHIG00000018617(POLD1);ENSCHIG00000018966(RPA2);ENSCHIG00000020002(POLI);ENSCHIG00000021960(MSH2);ENSCHIG00000026308(RPA1)
flavin adenine dinucleotide binding	0.384832	0.829491	ENSCHIG00000004836(ERO1A);ENSCHIG00000008032(GCDH);ENSCHIG00000011486(ACAD8);ENSCHIG00000012727(ACADS);ENSCHIG00000013780(ACADM);ENSCHIG00000014174(ACOX2);ENSCHIG00000016848(GSR);ENSCHIG00000021327(DUS3L);ENSCHIG00000021549(ACOX1);ENSCHIG00000024501(MICAL2);ENSCHIG00000025577(DHCR24);ENSCHIG00000025625(ACAD11)
solute:cation symporter activity	0.39116	0.829491	ENSCHIG00000012621(SLC16A3);ENSCHIG00000017045(SLC1A3);ENSCHIG00000019150(SLC20A1);ENSCHIG00000019612(SLC4A4);ENSCHIG00000024785(SLC6A6)
alpha-tubulin binding	0.39116	0.829491	ENSCHIG00000009875(RACGAP1);ENSCHIG00000010051(HDAC6);ENSCHIG00000015378(SPAST);ENSCHIG00000017026(WIPF3);ENSCHIG00000019154(TBCE)
mRNA binding	0.398928	0.829491	ENSCHIG00000002602(HNRNPA0);ENSCHIG00000002609(RBM38);ENSCHIG00000007667(ACO1);ENSCHIG00000010657(SECISBP2);ENSCHIG00000010787(SRSF1);ENSCHIG00000012106(EIF3D);ENSCHIG00000012114(RBM8A);ENSCHIG00000013006(RNF20);ENSCHIG00000013536(RBM24);ENSCHIG00000013742(LARP6);ENSCHIG00000014240(TPR);ENSCHIG00000015258(IGF2BP2);ENSCHIG00000015500(CARHSP1);ENSCHIG00000016387(NUP98);ENSCHIG00000016723(METTL3);EN…
hydrolase activity, acting on carbon-nitrogen (but not peptide) bonds, in linear amides	0.404938	0.829491	ENSCHIG00000006384(NTAQ1);ENSCHIG00000009558(ASAH1);ENSCHIG00000010051(HDAC6);ENSCHIG00000012597(HDAC7);ENSCHIG00000015501(MTA2);ENSCHIG00000016109(NAAA);ENSCHIG00000020549(HDAC1);ENSCHIG00000021227(CAT);ENSCHIG00000025215(TGM2);ENSCHIG00000025447(ASPA)
microtubule motor activity	0.406806	0.829491	ENSCHIG00000011751(KIF13B);ENSCHIG00000013210(KIF15);ENSCHIG00000017710(KIF4A);ENSCHIG00000018268(KIF11);ENSCHIG00000019506(DNAH3);ENSCHIG00000021902(KIF2C)
metal ion binding	0.408131	0.829491	ENSCHIG00000000097(ANXA8);ENSCHIG00000000122(PPM1F);ENSCHIG00000000134(ANXA11);ENSCHIG00000000142(ANXA7);ENSCHIG00000000151(CRELD2);ENSCHIG00000000397(PFKL);ENSCHIG00000000407(CRIP1);ENSCHIG00000000527(PTGS1);ENSCHIG00000000649(ZCCHC8);ENSCHIG00000002022(KDM5A);ENSCHIG00000002557(PTER);ENSCHIG00000003108(MYL11);ENSCHIG00000003954(UTRN);ENSCHIG00000004465(RUFY3);ENSCHIG00000004709(CA12);ENSCHIG000…
RNA polymerase II core promoter sequence-specific DNA binding	0.415918	0.829491	ENSCHIG00000009728(STAT1);ENSCHIG00000020549(HDAC1);ENSCHIG00000026165(CEBPB)
carboxypeptidase activity	0.415918	0.829491	ENSCHIG00000013522(FOLH1);ENSCHIG00000016819(CPB2);ENSCHIG00000019312(AEBP1)
poly(A) binding	0.415918	0.829491	ENSCHIG00000009115(ZC3H14);ENSCHIG00000024284(EIF4A3);ENSCHIG00000025965(LARP4)
fibroblast growth factor binding	0.415918	0.829491	ENSCHIG00000009619(ITGAV);ENSCHIG00000017641(THBS1);ENSCHIG00000025197(GPC1)
UDP-glucosyltransferase activity	0.415918	0.829491	ENSCHIG00000013075(POGLUT1);ENSCHIG00000017550(GYS1);ENSCHIG00000021251(POGLUT3)
tau protein binding	0.415918	0.829491	ENSCHIG00000010051(HDAC6);ENSCHIG00000016736(BAG2);ENSCHIG00000022004(APOE)
N6-methyladenosine-containing RNA binding	0.415918	0.829491	ENSCHIG00000012513(RBM33);ENSCHIG00000015258(IGF2BP2);ENSCHIG00000025829(IGF2BP3)
phosphatidylinositol phosphate binding	0.417761	0.829491	ENSCHIG00000003391(SNX3);ENSCHIG00000009875(RACGAP1);ENSCHIG00000010063(ACTN2);ENSCHIG00000010774(GSDMD);ENSCHIG00000013383(PHLDA3);ENSCHIG00000014531(TWF2);ENSCHIG00000015084(ARFIP1);ENSCHIG00000017671(SDCBP);ENSCHIG00000017930(GOLPH3L);ENSCHIG00000018148(WIPI1);ENSCHIG00000018999(SESTD1);ENSCHIG00000021852(OSBPL2);ENSCHIG00000022488(ZFYVE19);ENSCHIG00000023971(KRIT1);ENSCHIG00000025563(JPH2);EN…
carbon-carbon lyase activity	0.418939	0.829491	ENSCHIG00000009133(MLYCD);ENSCHIG00000013034(HACL1);ENSCHIG00000013515(ALDOA);ENSCHIG00000019348(MVD);ENSCHIG00000021897(CLYBL);ENSCHIG00000024702(PCK2);ENSCHIG00000026280(CSAD)
myosin binding	0.418939	0.829491	ENSCHIG00000003341(ACTC1);ENSCHIG00000009461(MYL12B);ENSCHIG00000013742(LARP6);ENSCHIG00000014720(RAB3D);ENSCHIG00000021010(MYL9);ENSCHIG00000021959(CALD1);ENSCHIG00000023995(LMTK2)
promoter-specific chromatin binding	0.418939	0.829491	ENSCHIG00000009728(STAT1);ENSCHIG00000009793(MYOD1);ENSCHIG00000012283(TAF10);ENSCHIG00000016387(NUP98);ENSCHIG00000017942(IRF3);ENSCHIG00000020549(HDAC1);ENSCHIG00000023294(DNMT1)
cation binding	0.429871	0.829491	ENSCHIG00000000097(ANXA8);ENSCHIG00000000122(PPM1F);ENSCHIG00000000134(ANXA11);ENSCHIG00000000142(ANXA7);ENSCHIG00000000151(CRELD2);ENSCHIG00000000397(PFKL);ENSCHIG00000000407(CRIP1);ENSCHIG00000000474(GRM7);ENSCHIG00000000527(PTGS1);ENSCHIG00000000649(ZCCHC8);ENSCHIG00000002022(KDM5A);ENSCHIG00000002557(PTER);ENSCHIG00000003108(MYL11);ENSCHIG00000003954(UTRN);ENSCHIG00000004465(RUFY3);ENSCHIG000…
glucosyltransferase activity	0.435616	0.829491	ENSCHIG00000013075(POGLUT1);ENSCHIG00000017550(GYS1);ENSCHIG00000021251(POGLUT3);ENSCHIG00000026113(GBA1)
DNA polymerase binding	0.435616	0.829491	ENSCHIG00000001826(FANCI);ENSCHIG00000014914(NHEJ1);ENSCHIG00000015863(PCNA);ENSCHIG00000026423(FANCD2)
adenylyltransferase activity	0.435616	0.829491	ENSCHIG00000007800(PAPSS1);ENSCHIG00000013444(PAPSS2);ENSCHIG00000019892(OAS1);ENSCHIG00000025004(PAPOLA)
protein homodimerization activity	0.442035	0.829491	ENSCHIG00000002074(BLTP3B);ENSCHIG00000007111(EPHX2);ENSCHIG00000007232(ADAM10);ENSCHIG00000007693(TP53I3);ENSCHIG00000007800(PAPSS1);ENSCHIG00000007966(NACC2);ENSCHIG00000008580(FLRT3);ENSCHIG00000008890(PSPH);ENSCHIG00000009076(MIGA1);ENSCHIG00000009348(EXT1);ENSCHIG00000009616(COL2A1);ENSCHIG00000009728(STAT1);ENSCHIG00000009793(MYOD1);ENSCHIG00000010094(ZBTB38);ENSCHIG00000010363(MEF2D);ENSCH…
sulfur amino acid transmembrane transporter activity	0.446374	0.829491	ENSCHIG00000025336(SLC1A4)
peroxisome targeting sequence binding	0.446374	0.829491	ENSCHIG00000014978(PEX5)
RNA polymerase III transcription regulatory region sequence-specific DNA binding	0.446374	0.829491	ENSCHIG00000010761(PRDX5)
intronic transcription regulatory region sequence-specific DNA binding	0.446374	0.829491	ENSCHIG00000019856(SMYD3)
RNA polymerase II intronic transcription regulatory region sequence-specific DNA binding	0.446374	0.829491	ENSCHIG00000019856(SMYD3)
mRNA (N6-adenosine)-methyltransferase activity	0.446374	0.829491	ENSCHIG00000016723(METTL3)
interleukin-33 receptor activity	0.446374	0.829491	ENSCHIG00000017390(IL1RL1)
steroid receptor RNA activator RNA binding	0.446374	0.829491	ENSCHIG00000000487(PUS1)
5'-deoxynucleotidase activity	0.446374	0.829491	ENSCHIG00000010651(NT5E)
minor groove of adenine-thymine-rich DNA binding	0.446374	0.829491	ENSCHIG00000010976(HMGA1)
beta-N-acetylglucosaminylglycopeptide beta-1,4-galactosyltransferase activity	0.446374	0.829491	ENSCHIG00000026540(B4GALT1)
DNA primase activity	0.446374	0.829491	ENSCHIG00000026915(PRIM1)
N-acetyllactosamine synthase activity	0.446374	0.829491	ENSCHIG00000026540(B4GALT1)
acetate-CoA ligase activity	0.446374	0.829491	ENSCHIG00000023954(ACSS2)
aconitate hydratase activity	0.446374	0.829491	ENSCHIG00000007667(ACO1)
aminoacylase activity	0.446374	0.829491	ENSCHIG00000021227(CAT)
biliverdin reductase (NAD(P)+) activity	0.446374	0.829491	ENSCHIG00000019345(BLVRA)
bisphosphoglycerate mutase activity	0.446374	0.829491	ENSCHIG00000005138(PGAM2)
deoxyadenosine kinase activity	0.446374	0.829491	ENSCHIG00000025212(DCK)
fructose-bisphosphate aldolase activity	0.446374	0.829491	ENSCHIG00000013515(ALDOA)
glucokinase activity	0.446374	0.829491	ENSCHIG00000012393(HK2)
glucose-6-phosphate dehydrogenase activity	0.446374	0.829491	ENSCHIG00000014251(H6PD)
glycerol-3-phosphate O-acyltransferase activity	0.446374	0.829491	ENSCHIG00000025469(GPAT3)
glycine hydroxymethyltransferase activity	0.446374	0.829491	ENSCHIG00000003271(SHMT2)
hexokinase activity	0.446374	0.829491	ENSCHIG00000012393(HK2)
hyalurononglucosaminidase activity	0.446374	0.829491	ENSCHIG00000021773(CEMIP)
lactate dehydrogenase activity	0.446374	0.829491	ENSCHIG00000018372(LDH-A)
L-lactate dehydrogenase activity	0.446374	0.829491	ENSCHIG00000018372(LDH-A)
phenylalanine 4-monooxygenase activity	0.446374	0.829491	ENSCHIG00000021110(PCBD1)
alpha-L-fucosidase activity	0.446374	0.829491	ENSCHIG00000005760(FUCA1)
pantothenate kinase activity	0.446374	0.829491	ENSCHIG00000022905(PANK2)
Rab geranylgeranyltransferase activity	0.446374	0.829491	ENSCHIG00000024671(RABGGTA)
JUN kinase kinase kinase activity	0.446374	0.829491	ENSCHIG00000015916(MAP3K20)
ribonucleoside-diphosphate reductase activity, thioredoxin disulfide as acceptor	0.446374	0.829491	ENSCHIG00000018799(RRM1)
aspartate-tRNA ligase activity	0.446374	0.829491	ENSCHIG00000024830(DARS2)
histidine-tRNA ligase activity	0.446374	0.829491	ENSCHIG00000009904(HARS2)
uracil DNA N-glycosylase activity	0.446374	0.829491	ENSCHIG00000015426(TDG)
interleukin-1 receptor activity	0.446374	0.829491	ENSCHIG00000017390(IL1RL1)
epidermal growth factor-activated receptor activity	0.446374	0.829491	ENSCHIG00000021066(EFEMP1)
osmosensor activity	0.446374	0.829491	ENSCHIG00000010295(TMEM63B)
low-density lipoprotein particle receptor activity	0.446374	0.829491	ENSCHIG00000019614(LDLR)
ciliary neurotrophic factor receptor binding	0.446374	0.829491	ENSCHIG00000014402(CRLF1)
growth hormone receptor binding	0.446374	0.829491	ENSCHIG00000027066(SOCS2)
platelet-derived growth factor receptor binding	0.446374	0.829491	ENSCHIG00000010789(PTPRJ)
inositol 1,4,5-trisphosphate-sensitive calcium-release channel activity	0.446374	0.829491	ENSCHIG00000016600(ITPR2)
taurine transmembrane transporter activity	0.446374	0.829491	ENSCHIG00000024785(SLC6A6)
sodium:phosphate symporter activity	0.446374	0.829491	ENSCHIG00000019150(SLC20A1)
galactose binding	0.446374	0.829491	ENSCHIG00000026868(ENG)
4-alpha-hydroxytetrahydrobiopterin dehydratase activity	0.446374	0.829491	ENSCHIG00000021110(PCBD1)
MAP kinase kinase kinase kinase activity	0.446374	0.829491	ENSCHIG00000021790(Map4k3)
thioredoxin peroxidase activity	0.446374	0.829491	ENSCHIG00000010761(PRDX5)
2-polyprenyl-6-methoxy-1,4-benzoquinone methyltransferase activity	0.446374	0.829491	ENSCHIG00000011202(COQ3)
inositol-1,4,5-trisphosphate 3-kinase activity	0.446374	0.829491	ENSCHIG00000016348(ITPKB)
sodium:bicarbonate symporter activity	0.446374	0.829491	ENSCHIG00000019612(SLC4A4)
NADPH dehydrogenase (quinone) activity	0.446374	0.829491	ENSCHIG00000021573(CBR3)
lactate transmembrane transporter activity	0.446374	0.829491	ENSCHIG00000012621(SLC16A3)
L-serine transmembrane transporter activity	0.446374	0.829491	ENSCHIG00000025336(SLC1A4)
ABC-type glutathione S-conjugate transporter activity	0.446374	0.829491	ENSCHIG00000014984(ABCC3)
toxic substance binding	0.446374	0.829491	ENSCHIG00000007111(EPHX2)
fucosidase activity	0.446374	0.829491	ENSCHIG00000005760(FUCA1)
kynurenine-oxoglutarate transaminase activity	0.446374	0.829491	ENSCHIG00000015959(KYAT1)
acyl-CoA desaturase activity	0.446374	0.829491	ENSCHIG00000022314(FADS1)
protein-hormone receptor activity	0.446374	0.829491	ENSCHIG00000014171(INSR)
glutamate binding	0.446374	0.829491	ENSCHIG00000017045(SLC1A3)
oxidoreductase activity, acting on paired donors, with incorporation or reduction of molecular oxygen, reduced pteridine as one donor, and incorporation of one atom of oxygen	0.446374	0.829491	ENSCHIG00000021110(PCBD1)
oxidoreductase activity, acting on CH or CH2 groups, disulfide as acceptor	0.446374	0.829491	ENSCHIG00000018799(RRM1)
cyclo-ligase activity	0.446374	0.829491	ENSCHIG00000019159(GART)
endodeoxyribonuclease activity, producing 5'-phosphomonoesters	0.446374	0.829491	ENSCHIG00000009155(FEN1)
endodeoxyribonuclease activity, producing 3'-phosphomonoesters	0.446374	0.829491	ENSCHIG00000018237(DNASE2)
SUMO-specific protease activity	0.446374	0.829491	ENSCHIG00000021315(SENP1)
natriuretic peptide receptor activity	0.446374	0.829491	ENSCHIG00000008754(NPR2)
6-phosphogluconolactonase activity	0.446374	0.829491	ENSCHIG00000014251(H6PD)
very-long-chain-acyl-CoA dehydrogenase activity	0.446374	0.829491	ENSCHIG00000025625(ACAD11)
tRNA dihydrouridine synthase activity	0.446374	0.829491	ENSCHIG00000021327(DUS3L)
oxygen sensor activity	0.446374	0.829491	ENSCHIG00000022088(PARK7)
immunoglobulin binding	0.446374	0.829491	ENSCHIG00000011567(LGALS3)
very-low-density lipoprotein particle receptor activity	0.446374	0.829491	ENSCHIG00000019614(LDLR)
estrogen receptor activity	0.446374	0.829491	ENSCHIG00000025590(PDE3A)
quinone cofactor methyltransferase activity	0.446374	0.829491	ENSCHIG00000011202(COQ3)
U4atac snRNA binding	0.446374	0.829491	ENSCHIG00000026197(GEMIN5)
guanine/thymine mispair binding	0.446374	0.829491	ENSCHIG00000021960(MSH2)
single thymine insertion binding	0.446374	0.829491	ENSCHIG00000021960(MSH2)
dinucleotide repeat insertion binding	0.446374	0.829491	ENSCHIG00000021960(MSH2)
purine-rich negative regulatory element binding	0.446374	0.829491	ENSCHIG00000009332(PURA)
lead ion binding	0.446374	0.829491	ENSCHIG00000025945(PLSCR1)
peroxisome membrane targeting sequence binding	0.446374	0.829491	ENSCHIG00000014978(PEX5)
mitochondrial transcription factor activity	0.446374	0.829491	ENSCHIG00000014685(TFAM)
iron chaperone activity	0.446374	0.829491	ENSCHIG00000021497(TF)
immunoglobulin receptor binding	0.446374	0.829491	ENSCHIG00000011282(FLNA)
histone kinase activity (H3-T11 specific)	0.446374	0.829491	ENSCHIG00000025345(CHEK1)
oligopeptide transmembrane transporter activity	0.446374	0.829491	ENSCHIG00000012379(CDH17)
Krueppel-associated box domain binding	0.446374	0.829491	ENSCHIG00000020549(HDAC1)
protein-glutamine N-methyltransferase activity	0.446374	0.829491	ENSCHIG00000016325(N6AMT1)
long-chain fatty acid binding	0.446374	0.829491	ENSCHIG00000014068(FABP3)
kynurenine aminotransferase activity	0.446374	0.829491	ENSCHIG00000015959(KYAT1)
vascular endothelial growth factor binding	0.446374	0.829491	ENSCHIG00000008067(NRP1)
neuropilin binding	0.446374	0.829491	ENSCHIG00000021749(ABL1)
MHC class II protein binding	0.446374	0.829491	ENSCHIG00000009616(COL2A1)
vitamin D receptor binding	0.446374	0.829491	ENSCHIG00000009978(SNW1)
tubulin deacetylase activity	0.446374	0.829491	ENSCHIG00000010051(HDAC6)
alkanesulfonate transmembrane transporter activity	0.446374	0.829491	ENSCHIG00000024785(SLC6A6)
ErbB-3 class receptor binding	0.446374	0.829491	ENSCHIG00000021158(PIK3R1)
sulfate binding	0.446374	0.829491	ENSCHIG00000019181(SMAD4)
laminin-1 binding	0.446374	0.829491	ENSCHIG00000016100(PXDN)
HLH domain binding	0.446374	0.829491	ENSCHIG00000020340(PKD2)
peptide-O-fucosyltransferase activity	0.446374	0.829491	ENSCHIG00000021140(POFUT1)
15-oxoprostaglandin 13-oxidase activity	0.446374	0.829491	ENSCHIG00000026536(PTGR1)
calcium-induced calcium release activity	0.446374	0.829491	ENSCHIG00000020340(PKD2)
procollagen galactosyltransferase activity	0.446374	0.829491	ENSCHIG00000020013(COLGALT1)
glucuronosyl-N-acetylglucosaminyl-proteoglycan 4-alpha-N-acetylglucosaminyltransferase activity	0.446374	0.829491	ENSCHIG00000009348(EXT1)
N-acetylglucosaminyl-proteoglycan 4-beta-glucuronosyltransferase activity	0.446374	0.829491	ENSCHIG00000009348(EXT1)
pyruvate transmembrane transporter activity	0.446374	0.829491	ENSCHIG00000012621(SLC16A3)
3 iron, 4 sulfur cluster binding	0.446374	0.829491	ENSCHIG00000007667(ACO1)
phosphatidylcholine-sterol O-acyltransferase activator activity	0.446374	0.829491	ENSCHIG00000022004(APOE)
ribonucleoside-diphosphate reductase activity	0.446374	0.829491	ENSCHIG00000018799(RRM1)
small ribosomal subunit rRNA binding	0.446374	0.829491	ENSCHIG00000015916(MAP3K20)
thyroid hormone binding	0.446374	0.829491	ENSCHIG00000026002(CTSH)
oligosaccharide binding	0.446374	0.829491	ENSCHIG00000015358(LOXL2)
oleic acid binding	0.446374	0.829491	ENSCHIG00000014068(FABP3)
inositol 1,4,5 trisphosphate binding	0.446374	0.829491	ENSCHIG00000016600(ITPR2)
activin receptor binding	0.446374	0.829491	ENSCHIG00000025901(INHBA)
serine binding	0.446374	0.829491	ENSCHIG00000000474(GRM7)
NAADP-sensitive calcium-release channel activity	0.446374	0.829491	ENSCHIG00000027241(TPCN1)
deaminated base DNA N-glycosylase activity	0.446374	0.829491	ENSCHIG00000015426(TDG)
intracellular phosphatidylinositol-3,5-bisphosphate-sensitive cation channel activity	0.446374	0.829491	ENSCHIG00000027241(TPCN1)
collagen binding involved in cell-matrix adhesion	0.446374	0.829491	ENSCHIG00000021216(ITGA1)
integrin binding involved in cell-matrix adhesion	0.446374	0.829491	ENSCHIG00000025957(SVEP1)
FBXO family protein binding	0.446374	0.829491	ENSCHIG00000011604(CDK6)
mRNA cap binding	0.446374	0.829491	ENSCHIG00000012106(EIF3D)
channel activator activity	0.446374	0.829491	ENSCHIG00000010840(NHERF1)
phosphatidylinositol-3,4-bisphosphate phosphatase activity	0.446374	0.829491	ENSCHIG00000006638(PTEN)
tRNA pseudouridine synthase activity	0.446374	0.829491	ENSCHIG00000012615(PUSL1)
mRNA cap binding complex binding	0.446374	0.829491	ENSCHIG00000019187(PHAX)
endoplasmic reticulum-autophagosome adaptor activity	0.446374	0.829491	ENSCHIG00000009217(RETREG2)
ceramide 1-phosphate binding	0.446374	0.829491	ENSCHIG00000026282(PLA2G4A)
cupric ion binding	0.446374	0.829491	ENSCHIG00000022088(PARK7)
mRNA CDS binding	0.446374	0.829491	ENSCHIG00000013536(RBM24)
osmolarity-sensing cation channel activity	0.446374	0.829491	ENSCHIG00000010295(TMEM63B)
starch binding	0.446374	0.829491	ENSCHIG00000017440(GPCPD1)
phosphatidylserine binding	0.448789	0.830182	ENSCHIG00000010774(GSDMD);ENSCHIG00000013575(MFGE8);ENSCHIG00000017641(THBS1);ENSCHIG00000021118(TRIM72);ENSCHIG00000025563(JPH2)
calcium-dependent phospholipid binding	0.448789	0.830182	ENSCHIG00000000097(ANXA8);ENSCHIG00000000134(ANXA11);ENSCHIG00000000142(ANXA7);ENSCHIG00000011590(ANXA3);ENSCHIG00000026282(PLA2G4A)
phosphoric diester hydrolase activity	0.448789	0.830182	ENSCHIG00000017295(PDE4D);ENSCHIG00000017440(GPCPD1);ENSCHIG00000019547(PLCB3);ENSCHIG00000024664(ENPP1);ENSCHIG00000025590(PDE3A)
structural constituent of nuclear pore	0.448789	0.830182	ENSCHIG00000005292(NUP205);ENSCHIG00000014240(TPR);ENSCHIG00000016387(NUP98);ENSCHIG00000016985(NUP155);ENSCHIG00000023148(NUP35)
single-stranded DNA binding	0.450351	0.832126	ENSCHIG00000009332(PURA);ENSCHIG00000014326(ERCC5);ENSCHIG00000016303(FBH1);ENSCHIG00000017476(MCM6);ENSCHIG00000018094(MCM4);ENSCHIG00000018909(SMC4);ENSCHIG00000018966(RPA2);ENSCHIG00000020381(SSBP2);ENSCHIG00000021960(MSH2);ENSCHIG00000026308(RPA1);ENSCHIG00000027136(MCM7)
intramolecular oxidoreductase activity	0.466345	0.85598	ENSCHIG00000000151(CRELD2);ENSCHIG00000007838(PDIA6);ENSCHIG00000016122(GPI);ENSCHIG00000020320(PDIA4);ENSCHIG00000023940(IDI1);ENSCHIG00000024614(PTGES);ENSCHIG00000024737(TXNDC5)
ATP-dependent protein folding chaperone	0.47277	0.85598	ENSCHIG00000009693(HSP90B1);ENSCHIG00000010529(HSPA2);ENSCHIG00000017000(HSPA8);ENSCHIG00000017538(HYOU1);ENSCHIG00000021844(HSPA13);ENSCHIG00000022996(HSPA1L);ENSCHIG00000025078(HSPA5);ENSCHIG00000025411(HSPA6)
inorganic cation transmembrane transporter activity	0.480087	0.85598	ENSCHIG00000000850(ANO6);ENSCHIG00000006762(SLC30A9);ENSCHIG00000008680(SLC39A6);ENSCHIG00000009619(ITGAV);ENSCHIG00000010295(TMEM63B);ENSCHIG00000011794(SLC39A1);ENSCHIG00000012621(SLC16A3);ENSCHIG00000013823(CNNM4);ENSCHIG00000013836(SLC39A10);ENSCHIG00000016492(CNNM2);ENSCHIG00000016600(ITPR2);ENSCHIG00000017045(SLC1A3);ENSCHIG00000019150(SLC20A1);ENSCHIG00000019488(CACNA1D);ENSCHIG00000019612…
four-way junction DNA binding	0.480107	0.85598	ENSCHIG00000021749(ABL1);ENSCHIG00000021960(MSH2)
NAD+ ADP-ribosyltransferase activity	0.480107	0.85598	ENSCHIG00000016066(PARP4);ENSCHIG00000025661(ZC3HAV1)
aldehyde dehydrogenase (NAD+) activity	0.480107	0.85598	ENSCHIG00000016155(ALDH4A1);ENSCHIG00000017958(ALDH1A1)
nucleotide diphosphatase activity	0.480107	0.85598	ENSCHIG00000012993(ENPP4);ENSCHIG00000024664(ENPP1)
cytokine receptor activity	0.480107	0.85598	ENSCHIG00000017390(IL1RL1);ENSCHIG00000021491(CD44)
fatty acid binding	0.480107	0.85598	ENSCHIG00000014068(FABP3);ENSCHIG00000021549(ACOX1)
monocarboxylic acid transmembrane transporter activity	0.480107	0.85598	ENSCHIG00000012621(SLC16A3);ENSCHIG00000024785(SLC6A6)
acidic amino acid transmembrane transporter activity	0.480107	0.85598	ENSCHIG00000017045(SLC1A3);ENSCHIG00000025336(SLC1A4)
phosphatidylinositol phosphate kinase activity	0.480107	0.85598	ENSCHIG00000022865(PIP4K2B);ENSCHIG00000023785(PIP5K1A)
aldehyde-lyase activity	0.480107	0.85598	ENSCHIG00000013034(HACL1);ENSCHIG00000013515(ALDOA)
acid-amino acid ligase activity	0.480107	0.85598	ENSCHIG00000011356(TTL);ENSCHIG00000026043(GSS)
nucleoside kinase activity	0.480107	0.85598	ENSCHIG00000016895(TK1);ENSCHIG00000025212(DCK)
wide pore channel activity	0.480107	0.85598	ENSCHIG00000010774(GSDMD);ENSCHIG00000026791(GSDME)
alanine transmembrane transporter activity	0.480107	0.85598	ENSCHIG00000024785(SLC6A6);ENSCHIG00000025336(SLC1A4)
LRR domain binding	0.480107	0.85598	ENSCHIG00000011897(DDIT3);ENSCHIG00000014049(PAWR)
mitogen-activated protein kinase kinase binding	0.480107	0.85598	ENSCHIG00000012825(PIN1);ENSCHIG00000020649(MAPK8IP3)
clathrin heavy chain binding	0.480107	0.85598	ENSCHIG00000021773(CEMIP);ENSCHIG00000024408(LRP1)
DNA polymerase activity	0.480107	0.85598	ENSCHIG00000016890(POLA1);ENSCHIG00000018617(POLD1)
UDP-galactosyltransferase activity	0.480107	0.85598	ENSCHIG00000020013(COLGALT1);ENSCHIG00000026540(B4GALT1)
phospholipase binding	0.480107	0.85598	ENSCHIG00000009659(SRSF3);ENSCHIG00000013615(LMNB1)
gamma-catenin binding	0.480107	0.85598	ENSCHIG00000010789(PTPRJ);ENSCHIG00000018662(CDH2)
protein-disulfide reductase (NAD(P)) activity	0.480107	0.85598	ENSCHIG00000016848(GSR);ENSCHIG00000018214(NXN)
nucleoside-triphosphate diphosphatase activity	0.480107	0.85598	ENSCHIG00000000269(ASMTL);ENSCHIG00000024664(ENPP1)
ubiquitin-protein transferase regulator activity	0.480107	0.85598	ENSCHIG00000012825(PIN1);ENSCHIG00000014824(FZR1)
pre-mRNA intronic binding	0.480107	0.85598	ENSCHIG00000013536(RBM24);ENSCHIG00000021275(HNRNPL)
7SK snRNA binding	0.480107	0.85598	ENSCHIG00000008713(MEPCE);ENSCHIG00000024236(CCNT1)
phosphatidylinositol-4,5-bisphosphate phosphatase activity	0.480107	0.85598	ENSCHIG00000014041(OCRL);ENSCHIG00000014112(PIP4P1)
phosphatidylglycerol binding	0.480107	0.85598	ENSCHIG00000010774(GSDMD);ENSCHIG00000026791(GSDME)
cardiolipin binding	0.480107	0.85598	ENSCHIG00000010774(GSDMD);ENSCHIG00000026791(GSDME)
histone acetyltransferase activity	0.492183	0.865178	ENSCHIG00000010250(HAT1);ENSCHIG00000011705(NAA50);ENSCHIG00000012283(TAF10)
sulfotransferase activity	0.492183	0.865178	ENSCHIG00000005612(CHST12);ENSCHIG00000011622(UST);ENSCHIG00000019289(SULT1A1)
ligand-gated ion channel activity	0.492183	0.865178	ENSCHIG00000016600(ITPR2);ENSCHIG00000020340(PKD2);ENSCHIG00000027241(TPCN1)
P-type ion transporter activity	0.492183	0.865178	ENSCHIG00000023627(ATP1B1);ENSCHIG00000024254(ATP2B1);ENSCHIG00000024773(ATP13A3)
palmitoyltransferase activity	0.492183	0.865178	ENSCHIG00000007941(SPTLC3);ENSCHIG00000013970(CPT2);ENSCHIG00000015344(CPT1A)
ligand-gated channel activity	0.492183	0.865178	ENSCHIG00000016600(ITPR2);ENSCHIG00000020340(PKD2);ENSCHIG00000027241(TPCN1)
translation repressor activity	0.492183	0.865178	ENSCHIG00000000417(EIF4EBP2);ENSCHIG00000009332(PURA);ENSCHIG00000016091(SAMD4A)
histone kinase activity	0.492183	0.865178	ENSCHIG00000000353(CDK1);ENSCHIG00000003903(JAK2);ENSCHIG00000025345(CHEK1)
glycolipid binding	0.492183	0.865178	ENSCHIG00000010529(HSPA2);ENSCHIG00000018941(MANF);ENSCHIG00000024964(PPT1)
peptide-lysine-N-acetyltransferase activity	0.492183	0.865178	ENSCHIG00000010250(HAT1);ENSCHIG00000011705(NAA50);ENSCHIG00000012283(TAF10)
proline-rich region binding	0.492183	0.865178	ENSCHIG00000003641(BAIAP2L1);ENSCHIG00000017824(NEDD4);ENSCHIG00000021749(ABL1)
dynein complex binding	0.492183	0.865178	ENSCHIG00000010051(HDAC6);ENSCHIG00000014240(TPR);ENSCHIG00000022062(BICD2)
ligand-gated cation channel activity	0.492183	0.865178	ENSCHIG00000016600(ITPR2);ENSCHIG00000020340(PKD2);ENSCHIG00000027241(TPCN1)
O-methyltransferase activity	0.499517	0.874289	ENSCHIG00000000269(ASMTL);ENSCHIG00000006984(COMT);ENSCHIG00000008713(MEPCE);ENSCHIG00000011202(COQ3)
transferase activity, transferring nitrogenous groups	0.499517	0.874289	ENSCHIG00000014280(OAT);ENSCHIG00000015959(KYAT1);ENSCHIG00000026349(OAT);ENSCHIG00000027095(GPT2)
pre-mRNA binding	0.499517	0.874289	ENSCHIG00000013536(RBM24);ENSCHIG00000015561(RBM22);ENSCHIG00000017001(SRSF2);ENSCHIG00000021275(HNRNPL)
disordered domain specific binding	0.499517	0.874289	ENSCHIG00000010529(HSPA2);ENSCHIG00000017900(EZR);ENSCHIG00000018799(RRM1);ENSCHIG00000025557(CTNNB1)
transcription corepressor activity	0.5008	0.875593	ENSCHIG00000006852(BASP1);ENSCHIG00000008291(Tbl1x);ENSCHIG00000009383(NCOR2);ENSCHIG00000009978(SNW1);ENSCHIG00000011687(IRF2BP2);ENSCHIG00000012597(HDAC7);ENSCHIG00000012689(PBXIP1);ENSCHIG00000012706(LMCD1);ENSCHIG00000016987(SMYD1);ENSCHIG00000017264(WWTR1);ENSCHIG00000019014(TLE1);ENSCHIG00000020240(CTBP2);ENSCHIG00000020549(HDAC1);ENSCHIG00000023787(BRD7);ENSCHIG00000025140(FHL2)
transcription corepressor binding	0.504871	0.880816	ENSCHIG00000009728(STAT1);ENSCHIG00000010051(HDAC6);ENSCHIG00000019181(SMAD4);ENSCHIG00000020549(HDAC1);ENSCHIG00000025557(CTNNB1)
cyclin-dependent protein serine/threonine kinase regulator activity	0.504871	0.880816	ENSCHIG00000008925(CCNY);ENSCHIG00000012535(CKS1B);ENSCHIG00000024236(CCNT1);ENSCHIG00000025136(CCND2);ENSCHIG00000025939(CDKN2A)
protein tyrosine phosphatase activity	0.512765	0.891717	ENSCHIG00000005570(TNS2);ENSCHIG00000008345(PTPN5);ENSCHIG00000010789(PTPRJ);ENSCHIG00000013752(PTPN2);ENSCHIG00000014032(PTPN12);ENSCHIG00000017604(PTPRA);ENSCHIG00000027002(UBASH3B)
pentosyltransferase activity	0.512765	0.891717	ENSCHIG00000013075(POGLUT1);ENSCHIG00000013574(NAMPT);ENSCHIG00000013585(PPAT);ENSCHIG00000016066(PARP4);ENSCHIG00000021251(POGLUT3);ENSCHIG00000025410(PPAT);ENSCHIG00000025661(ZC3HAV1)
modified amino acid binding	0.512765	0.891717	ENSCHIG00000010774(GSDMD);ENSCHIG00000013575(MFGE8);ENSCHIG00000017641(THBS1);ENSCHIG00000021118(TRIM72);ENSCHIG00000024614(PTGES);ENSCHIG00000025563(JPH2);ENSCHIG00000026043(GSS)
oxidoreductase activity, acting on the aldehyde or oxo group of donors	0.515916	0.895374	ENSCHIG00000006319(BCKDHB);ENSCHIG00000012430(DHTKD1);ENSCHIG00000016155(ALDH4A1);ENSCHIG00000017958(ALDH1A1);ENSCHIG00000018043(FAR1);ENSCHIG00000019598(ALDH1L2);ENSCHIG00000020541(ALDH5A1);ENSCHIG00000025690(BCKDHA)
mRNA 3'-UTR binding	0.525838	0.895374	ENSCHIG00000002602(HNRNPA0);ENSCHIG00000010657(SECISBP2);ENSCHIG00000013006(RNF20);ENSCHIG00000013536(RBM24);ENSCHIG00000015258(IGF2BP2);ENSCHIG00000015500(CARHSP1);ENSCHIG00000017286(CRYZ);ENSCHIG00000018091(EXOSC9);ENSCHIG00000025020(ZFP36L2);ENSCHIG00000025829(IGF2BP3);ENSCHIG00000025965(LARP4);ENSCHIG00000026197(GEMIN5)
hydrolase activity, acting on carbon-nitrogen (but not peptide) bonds	0.529833	0.895374	ENSCHIG00000006384(NTAQ1);ENSCHIG00000009558(ASAH1);ENSCHIG00000010051(HDAC6);ENSCHIG00000012597(HDAC7);ENSCHIG00000015501(MTA2);ENSCHIG00000016109(NAAA);ENSCHIG00000018339(DPYSL3);ENSCHIG00000020549(HDAC1);ENSCHIG00000021227(CAT);ENSCHIG00000025215(TGM2);ENSCHIG00000025447(ASPA);ENSCHIG00000026005(DPYSL5);ENSCHIG00000027058(ADA);ENSCHIG00000027133(CDA)
chromatin binding	0.546837	0.895374	ENSCHIG00000000353(CDK1);ENSCHIG00000000946(H1-5);ENSCHIG00000002022(KDM5A);ENSCHIG00000003271(SHMT2);ENSCHIG00000006762(SLC30A9);ENSCHIG00000007133(SMARCC1);ENSCHIG00000008473(NFKB1);ENSCHIG00000009728(STAT1);ENSCHIG00000009793(MYOD1);ENSCHIG00000010332(FOSL2);ENSCHIG00000011299(HPF1);ENSCHIG00000011380(NFIA);ENSCHIG00000012076(HMGN2);ENSCHIG00000012283(TAF10);ENSCHIG00000012597(HDAC7);ENSCHIG00…
DNA helicase activity	0.55767	0.895374	ENSCHIG00000008966(CHTF18);ENSCHIG00000009030(RFC2);ENSCHIG00000016303(FBH1);ENSCHIG00000017476(MCM6);ENSCHIG00000018094(MCM4);ENSCHIG00000020822(RFC4);ENSCHIG00000027136(MCM7)
hydro-lyase activity	0.55767	0.895374	ENSCHIG00000004709(CA12);ENSCHIG00000007667(ACO1);ENSCHIG00000012435(CA3);ENSCHIG00000017895(CA13);ENSCHIG00000021110(PCBD1);ENSCHIG00000022088(PARK7);ENSCHIG00000025734(NAXD)
peptidyl-prolyl cis-trans isomerase activity	0.557793	0.895374	ENSCHIG00000000228(PPIL2);ENSCHIG00000000241(PPIF);ENSCHIG00000012825(PIN1);ENSCHIG00000014006(FKBP14);ENSCHIG00000014746(FKBP5);ENSCHIG00000015045(PPIC);ENSCHIG00000019642(PPIL3);ENSCHIG00000021843(FKBP10)
SMAD binding	0.557793	0.895374	ENSCHIG00000009332(PURA);ENSCHIG00000009529(DAB2);ENSCHIG00000009978(SNW1);ENSCHIG00000011473(TGFBR2);ENSCHIG00000012434(COL5A2);ENSCHIG00000019181(SMAD4);ENSCHIG00000025557(CTNNB1);ENSCHIG00000025647(COL1A2)
ligase activity, forming carbon-nitrogen bonds	0.557855	0.895374	ENSCHIG00000009939(PFAS);ENSCHIG00000011356(TTL);ENSCHIG00000013950(ASNS);ENSCHIG00000019159(GART);ENSCHIG00000022844(GMPS);ENSCHIG00000026043(GSS)
nucleobase-containing compound kinase activity	0.557855	0.895374	ENSCHIG00000007647(AK4);ENSCHIG00000011217(AK1);ENSCHIG00000016895(TK1);ENSCHIG00000023497(CLP1);ENSCHIG00000024323(DTYMK);ENSCHIG00000025212(DCK)
protein-membrane adaptor activity	0.558529	0.895374	ENSCHIG00000009217(RETREG2);ENSCHIG00000013084(SYNE3);ENSCHIG00000014399(RRAGC);ENSCHIG00000017393(SYNE2);ENSCHIG00000019705(MYH9)
carboxy-lyase activity	0.560037	0.895374	ENSCHIG00000009133(MLYCD);ENSCHIG00000019348(MVD);ENSCHIG00000024702(PCK2);ENSCHIG00000026280(CSAD)
neutral amino acid transmembrane transporter activity	0.563125	0.895374	ENSCHIG00000007598(SFXN3);ENSCHIG00000024785(SLC6A6);ENSCHIG00000025336(SLC1A4)
cysteine-type endopeptidase regulator activity involved in apoptotic process	0.563125	0.895374	ENSCHIG00000010761(PRDX5);ENSCHIG00000024283(TNFAIP8);ENSCHIG00000026002(CTSH)
misfolded protein binding	0.563125	0.895374	ENSCHIG00000000303(SDF2L1);ENSCHIG00000023370(DNAJC3);ENSCHIG00000025078(HSPA5)
P-type transmembrane transporter activity	0.563125	0.895374	ENSCHIG00000023627(ATP1B1);ENSCHIG00000024254(ATP2B1);ENSCHIG00000024773(ATP13A3)
anion transmembrane transporter activity	0.563513	0.895374	ENSCHIG00000000850(ANO6);ENSCHIG00000000977(SLC2A10);ENSCHIG00000007598(SFXN3);ENSCHIG00000009899(TTYH3);ENSCHIG00000011710(CLIC4);ENSCHIG00000012243(SLC2A3);ENSCHIG00000012621(SLC16A3);ENSCHIG00000015523(SLC2A1);ENSCHIG00000017045(SLC1A3);ENSCHIG00000019612(SLC4A4);ENSCHIG00000020260(LRRC8E);ENSCHIG00000024205(CLCN5);ENSCHIG00000024238(MFSD8);ENSCHIG00000024785(SLC6A6);ENSCHIG00000025336(SLC1A4)…
microtubule binding	0.566727	0.895374	ENSCHIG00000000360(NDC80);ENSCHIG00000009875(RACGAP1);ENSCHIG00000010051(HDAC6);ENSCHIG00000010675(JMY);ENSCHIG00000011751(KIF13B);ENSCHIG00000012000(ARL3);ENSCHIG00000013210(KIF15);ENSCHIG00000013737(MAP1B);ENSCHIG00000014184(PRNP);ENSCHIG00000015243(--);ENSCHIG00000015378(SPAST);ENSCHIG00000015852(NDRG1);ENSCHIG00000017710(KIF4A);ENSCHIG00000017900(EZR);ENSCHIG00000018268(KIF11);ENSCHIG00000021…
aldehyde dehydrogenase [NAD(P)+] activity	0.569794	0.895374	ENSCHIG00000016155(ALDH4A1);ENSCHIG00000017958(ALDH1A1)
calmodulin-dependent protein kinase activity	0.569794	0.895374	ENSCHIG00000010193(EEF2K);ENSCHIG00000013443(DAPK1)
protein kinase C activity	0.569794	0.895374	ENSCHIG00000017644(PRKD1);ENSCHIG00000024318(Prkca)
MAP-kinase scaffold activity	0.569794	0.895374	ENSCHIG00000020649(MAPK8IP3);ENSCHIG00000021340(MAP2K1)
structural constituent of muscle	0.569794	0.895374	ENSCHIG00000003108(MYL11);ENSCHIG00000019988(MYL2)
galactosyltransferase activity	0.569794	0.895374	ENSCHIG00000020013(COLGALT1);ENSCHIG00000026540(B4GALT1)
sulfuric ester hydrolase activity	0.569794	0.895374	ENSCHIG00000001349(ARSB);ENSCHIG00000014398(GALNS)
steroid dehydrogenase activity	0.569794	0.895374	ENSCHIG00000011780(HSD17B11);ENSCHIG00000021082(HSD11B1)
oxidoreductase activity, acting on the CH-CH group of donors, oxygen as acceptor	0.569794	0.895374	ENSCHIG00000014174(ACOX2);ENSCHIG00000021549(ACOX1)
oxidoreductase activity, acting on a sulfur group of donors, NAD(P) as acceptor	0.569794	0.895374	ENSCHIG00000016848(GSR);ENSCHIG00000018214(NXN)
dipeptidase activity	0.569794	0.895374	ENSCHIG00000007232(ADAM10);ENSCHIG00000013387(CPQ)
sodium channel regulator activity	0.569794	0.895374	ENSCHIG00000007155(NEDD4L);ENSCHIG00000017824(NEDD4)
phospholipid scramblase activity	0.569794	0.895374	ENSCHIG00000000850(ANO6);ENSCHIG00000025945(PLSCR1)
chemokine binding	0.569794	0.895374	ENSCHIG00000009619(ITGAV);ENSCHIG00000019338(ITGA4)
steroid dehydrogenase activity, acting on the CH-OH group of donors, NAD or NADP as acceptor	0.569794	0.895374	ENSCHIG00000011780(HSD17B11);ENSCHIG00000021082(HSD11B1)
UDP-xylosyltransferase activity	0.569794	0.895374	ENSCHIG00000013075(POGLUT1);ENSCHIG00000021251(POGLUT3)
xylosyltransferase activity	0.569794	0.895374	ENSCHIG00000013075(POGLUT1);ENSCHIG00000021251(POGLUT3)
xenobiotic transmembrane transporter activity	0.569794	0.895374	ENSCHIG00000014984(ABCC3);ENSCHIG00000024785(SLC6A6)
cysteine-type endopeptidase inhibitor activity involved in apoptotic process	0.569794	0.895374	ENSCHIG00000010761(PRDX5);ENSCHIG00000024283(TNFAIP8)
peroxiredoxin activity	0.569794	0.895374	ENSCHIG00000010761(PRDX5);ENSCHIG00000022088(PARK7)
translation repressor activity, mRNA regulatory element binding	0.588105	0.895374	ENSCHIG00000009332(PURA)
antigen binding	0.588105	0.895374	ENSCHIG00000025577(DHCR24)
DNA ligase activity	0.588105	0.895374	ENSCHIG00000025924(LIG1)
DNA ligase (ATP) activity	0.588105	0.895374	ENSCHIG00000025924(LIG1)
phosphatidylinositol phospholipase C activity	0.588105	0.895374	ENSCHIG00000019547(PLCB3)
isocitrate dehydrogenase activity	0.588105	0.895374	ENSCHIG00000014252(IDH3A)
malic enzyme activity	0.588105	0.895374	ENSCHIG00000001144(ME2)
malate dehydrogenase (decarboxylating) (NAD+) activity	0.588105	0.895374	ENSCHIG00000001144(ME2)
oxoglutarate dehydrogenase (succinyl-transferring) activity	0.588105	0.895374	ENSCHIG00000012430(DHTKD1)
phosphoglucomutase activity	0.588105	0.895374	ENSCHIG00000006743(PGM5)
phospholipase C activity	0.588105	0.895374	ENSCHIG00000019547(PLCB3)
1,4-alpha-oligoglucan phosphorylase activity	0.588105	0.895374	ENSCHIG00000025986(PYGB)
protein geranylgeranyltransferase activity	0.588105	0.895374	ENSCHIG00000024671(RABGGTA)
eukaryotic translation initiation factor 2alpha kinase activity	0.588105	0.895374	ENSCHIG00000016319(EIF2AK2)
non-membrane spanning protein tyrosine phosphatase activity	0.588105	0.895374	ENSCHIG00000014032(PTPN12)
serine C-palmitoyltransferase activity	0.588105	0.895374	ENSCHIG00000007941(SPTLC3)
superoxide dismutase activity	0.588105	0.895374	ENSCHIG00000009947(SOD2)
thioredoxin-disulfide reductase activity	0.588105	0.895374	ENSCHIG00000018214(NXN)
triglyceride lipase activity	0.588105	0.895374	ENSCHIG00000025751(DAGLB)
phospholipase inhibitor activity	0.588105	0.895374	ENSCHIG00000011590(ANXA3)
fibroblast growth factor receptor binding	0.588105	0.895374	ENSCHIG00000008580(FLRT3)
inorganic anion exchanger activity	0.588105	0.895374	ENSCHIG00000019612(SLC4A4)
mannose binding	0.588105	0.895374	ENSCHIG00000010830(IGF2R)
cAMP response element binding protein binding	0.588105	0.895374	ENSCHIG00000011897(DDIT3)
glycogen phosphorylase activity	0.588105	0.895374	ENSCHIG00000025986(PYGB)
eukaryotic initiation factor 4E binding	0.588105	0.895374	ENSCHIG00000000417(EIF4EBP2)
phosphatidate phosphatase activity	0.588105	0.895374	ENSCHIG00000001745(PLPP6)
DNA binding, bending	0.588105	0.895374	ENSCHIG00000011113(HMGB2)
mechanosensitive ion channel activity	0.588105	0.895374	ENSCHIG00000010295(TMEM63B)
protein-N-terminal asparagine amidohydrolase activity	0.588105	0.895374	ENSCHIG00000006384(NTAQ1)
JUN kinase binding	0.588105	0.895374	ENSCHIG00000020649(MAPK8IP3)
palmitoyl-(protein) hydrolase activity	0.588105	0.895374	ENSCHIG00000024964(PPT1)
microtubule-severing ATPase activity	0.588105	0.895374	ENSCHIG00000015378(SPAST)
phosphorylase kinase regulator activity	0.588105	0.895374	ENSCHIG00000024028(PRKAG2)
L-proline transmembrane transporter activity	0.588105	0.895374	ENSCHIG00000025336(SLC1A4)
ligand-gated sodium channel activity	0.588105	0.895374	ENSCHIG00000027241(TPCN1)
solute:proton symporter activity	0.588105	0.895374	ENSCHIG00000012621(SLC16A3)
C4-dicarboxylate transmembrane transporter activity	0.588105	0.895374	ENSCHIG00000025336(SLC1A4)
NAD(P)H oxidase H2O2-forming activity	0.588105	0.895374	ENSCHIG00000024501(MICAL2)
C-palmitoyltransferase activity	0.588105	0.895374	ENSCHIG00000007941(SPTLC3)
oxidoreductase activity, acting on paired donors, with oxidation of a pair of donors resulting in the reduction of molecular oxygen to two molecules of water	0.588105	0.895374	ENSCHIG00000022314(FADS1)
oxidoreductase activity, acting on superoxide radicals as acceptor	0.588105	0.895374	ENSCHIG00000009947(SOD2)
aminoacyltransferase activity	0.588105	0.895374	ENSCHIG00000025215(TGM2)
oxo-acid-lyase activity	0.588105	0.895374	ENSCHIG00000021897(CLYBL)
syntaxin-1 binding	0.588105	0.895374	ENSCHIG00000013443(DAPK1)
trans-2-enoyl-CoA reductase (NADPH) activity	0.588105	0.895374	ENSCHIG00000007022(MECR)
oxygen binding	0.588105	0.895374	ENSCHIG00000022088(PARK7)
potassium channel inhibitor activity	0.588105	0.895374	ENSCHIG00000007155(NEDD4L)
lipoprotein particle receptor activity	0.588105	0.895374	ENSCHIG00000019614(LDLR)
LIM domain binding	0.588105	0.895374	ENSCHIG00000010063(ACTN2)
iron-responsive element binding	0.588105	0.895374	ENSCHIG00000007667(ACO1)
cAMP binding	0.588105	0.895374	ENSCHIG00000017295(PDE4D)
U1 snRNA binding	0.588105	0.895374	ENSCHIG00000026197(GEMIN5)
sodium ion binding	0.588105	0.895374	ENSCHIG00000015426(TDG)
single base insertion or deletion binding	0.588105	0.895374	ENSCHIG00000021960(MSH2)
single guanine insertion binding	0.588105	0.895374	ENSCHIG00000021960(MSH2)
FFAT motif binding	0.588105	0.895374	ENSCHIG00000011130(MOSPD2)
apolipoprotein binding	0.588105	0.895374	ENSCHIG00000024408(LRP1)
phosphatidylinositol trisphosphate phosphatase activity	0.588105	0.895374	ENSCHIG00000006638(PTEN)
histone H3-tri/di/monomethyl-lysine-4 demethylase activity	0.588105	0.895374	ENSCHIG00000002022(KDM5A)
death effector domain binding	0.588105	0.895374	ENSCHIG00000008257(FADD)
long-chain fatty acyl-CoA binding	0.588105	0.895374	ENSCHIG00000024668(ACOT7)
peptidyl-histidine dioxygenase activity	0.588105	0.895374	ENSCHIG00000018223(RIOX2)
RIG-I binding	0.588105	0.895374	ENSCHIG00000017729(SEC14L1)
peptide antigen binding	0.588105	0.895374	ENSCHIG00000025577(DHCR24)
CD4 receptor binding	0.588105	0.895374	ENSCHIG00000025945(PLSCR1)
histone methyltransferase activity (H3-K4 specific)	0.588105	0.895374	ENSCHIG00000016987(SMYD1)
DNA end binding	0.588105	0.895374	ENSCHIG00000014914(NHEJ1)
syndecan binding	0.588105	0.895374	ENSCHIG00000017671(SDCBP)
polydeoxyribonucleotide 5'-hydroxyl-kinase activity	0.588105	0.895374	ENSCHIG00000023497(CLP1)
retinoid X receptor binding	0.588105	0.895374	ENSCHIG00000010976(HMGA1)
calcium-independent phospholipase A2 activity	0.588105	0.895374	ENSCHIG00000026282(PLA2G4A)
3',5'-cyclic-GMP phosphodiesterase activity	0.588105	0.895374	ENSCHIG00000025590(PDE3A)
prostaglandin-E synthase activity	0.588105	0.895374	ENSCHIG00000024614(PTGES)
sphingosine N-acyltransferase activity	0.588105	0.895374	ENSCHIG00000010672(CERS5)
IMP 5'-nucleotidase activity	0.588105	0.895374	ENSCHIG00000010651(NT5E)
WW domain binding	0.588105	0.895374	ENSCHIG00000022407(ENAH)
BH domain binding	0.588105	0.895374	ENSCHIG00000016438(BAX)
BH3 domain binding	0.588105	0.895374	ENSCHIG00000016438(BAX)
polynucleotide 5'-hydroxyl-kinase activity	0.588105	0.895374	ENSCHIG00000023497(CLP1)
polydeoxyribonucleotide kinase activity	0.588105	0.895374	ENSCHIG00000023497(CLP1)
polynucleotide kinase activity	0.588105	0.895374	ENSCHIG00000023497(CLP1)
histone H3-methyl-lysine-36 demethylase activity	0.588105	0.895374	ENSCHIG00000013137(KDM4A)
inositol tetrakisphosphate phosphatase activity	0.588105	0.895374	ENSCHIG00000006638(PTEN)
myosin VI binding	0.588105	0.895374	ENSCHIG00000023995(LMTK2)
WD40-repeat domain binding	0.588105	0.895374	ENSCHIG00000014969(DDB1)
modified amino acid transmembrane transporter activity	0.588105	0.895374	ENSCHIG00000025336(SLC1A4)
caspase binding	0.588105	0.895374	ENSCHIG00000008257(FADD)
cysteine-type endopeptidase activity involved in apoptotic signaling pathway	0.588105	0.895374	ENSCHIG00000011738(CASP9)
protein O-GlcNAc transferase activity	0.588105	0.895374	ENSCHIG00000014149(EOGT)
STAT family protein binding	0.588105	0.895374	ENSCHIG00000013752(PTPN2)
linear malto-oligosaccharide phosphorylase activity	0.588105	0.895374	ENSCHIG00000025986(PYGB)
SHG alpha-glucan phosphorylase activity	0.588105	0.895374	ENSCHIG00000025986(PYGB)
solute:bicarbonate symporter activity	0.588105	0.895374	ENSCHIG00000019612(SLC4A4)
steroid hormone binding	0.588105	0.895374	ENSCHIG00000016782(NR3C1)
heat shock protein binding	0.592184	0.900741	ENSCHIG00000000214(DNAJC9);ENSCHIG00000000353(CDK1);ENSCHIG00000010051(HDAC6);ENSCHIG00000014167(PDXP);ENSCHIG00000014240(TPR);ENSCHIG00000014746(FKBP5);ENSCHIG00000016438(BAX);ENSCHIG00000016736(BAG2);ENSCHIG00000016782(NR3C1);ENSCHIG00000018294(UNC45B);ENSCHIG00000019348(MVD);ENSCHIG00000022996(HSPA1L);ENSCHIG00000025411(HSPA6)
exopeptidase activity	0.593581	0.902022	ENSCHIG00000005762(METAP1D);ENSCHIG00000007232(ADAM10);ENSCHIG00000007898(LAP3);ENSCHIG00000012539(LNPEP);ENSCHIG00000013387(CPQ);ENSCHIG00000013522(FOLH1);ENSCHIG00000016819(CPB2);ENSCHIG00000019312(AEBP1);ENSCHIG00000021048(DPP4);ENSCHIG00000026002(CTSH);ENSCHIG00000026817(ERMP1)
cis-trans isomerase activity	0.598043	0.907953	ENSCHIG00000000228(PPIL2);ENSCHIG00000000241(PPIF);ENSCHIG00000012825(PIN1);ENSCHIG00000014006(FKBP14);ENSCHIG00000014746(FKBP5);ENSCHIG00000015045(PPIC);ENSCHIG00000019642(PPIL3);ENSCHIG00000021843(FKBP10)
enzyme activator activity	0.60416	0.916385	ENSCHIG00000001909(DPM3);ENSCHIG00000006266(SDHAF4);ENSCHIG00000014326(ERCC5);ENSCHIG00000022004(APOE);ENSCHIG00000022088(PARK7);ENSCHIG00000026140(COX17)
peptidase activator activity	0.609104	0.923022	ENSCHIG00000013691(PCOLCE);ENSCHIG00000017977(FBLN1);ENSCHIG00000021438(FN1);ENSCHIG00000024461(LGMN);ENSCHIG00000026002(CTSH)
oxidoreductase activity, acting on the CH-NH group of donors	0.61633	0.930503	ENSCHIG00000016140(PAOX);ENSCHIG00000016155(ALDH4A1);ENSCHIG00000016160(DHFR);ENSCHIG00000019598(ALDH1L2)
phosphotransferase activity, phosphate group as acceptor	0.61633	0.930503	ENSCHIG00000007647(AK4);ENSCHIG00000011217(AK1);ENSCHIG00000024323(DTYMK);ENSCHIG00000024473(PMVK)
deacetylase activity	0.61633	0.930503	ENSCHIG00000010051(HDAC6);ENSCHIG00000012597(HDAC7);ENSCHIG00000015501(MTA2);ENSCHIG00000020549(HDAC1)
estrogen receptor binding	0.61633	0.930503	ENSCHIG00000012283(TAF10);ENSCHIG00000018148(WIPI1);ENSCHIG00000023818(TRIP4);ENSCHIG00000025557(CTNNB1)
RNA cap binding	0.627645	0.940599	ENSCHIG00000005737(IFIT5);ENSCHIG00000012106(EIF3D);ENSCHIG00000026197(GEMIN5)
transcription coactivator binding	0.627645	0.940599	ENSCHIG00000009728(STAT1);ENSCHIG00000019181(SMAD4);ENSCHIG00000024218(MED6)
ion channel inhibitor activity	0.627645	0.940599	ENSCHIG00000007034(PACSIN3);ENSCHIG00000007155(NEDD4L);ENSCHIG00000017824(NEDD4)
methyl-CpG binding	0.627645	0.940599	ENSCHIG00000010094(ZBTB38);ENSCHIG00000018588(UHRF1);ENSCHIG00000023294(DNMT1)
channel inhibitor activity	0.627645	0.940599	ENSCHIG00000007034(PACSIN3);ENSCHIG00000007155(NEDD4L);ENSCHIG00000017824(NEDD4)
CoA-ligase activity	0.627645	0.940599	ENSCHIG00000023281(ACSS3);ENSCHIG00000023954(ACSS2);ENSCHIG00000026707(ACSF2)
mRNA 5'-UTR binding	0.627645	0.940599	ENSCHIG00000013742(LARP6);ENSCHIG00000015258(IGF2BP2);ENSCHIG00000025829(IGF2BP3)
sulfur compound transmembrane transporter activity	0.627645	0.940599	ENSCHIG00000014984(ABCC3);ENSCHIG00000024785(SLC6A6);ENSCHIG00000025336(SLC1A4)
cation transmembrane transporter activity	0.635745	0.951861	ENSCHIG00000000850(ANO6);ENSCHIG00000006762(SLC30A9);ENSCHIG00000007598(SFXN3);ENSCHIG00000008680(SLC39A6);ENSCHIG00000009619(ITGAV);ENSCHIG00000010295(TMEM63B);ENSCHIG00000011794(SLC39A1);ENSCHIG00000012621(SLC16A3);ENSCHIG00000013823(CNNM4);ENSCHIG00000013836(SLC39A10);ENSCHIG00000016492(CNNM2);ENSCHIG00000016600(ITPR2);ENSCHIG00000017045(SLC1A3);ENSCHIG00000019150(SLC20A1);ENSCHIG00000019488(C…
fatty-acyl-CoA binding	0.647654	0.956528	ENSCHIG00000016201(ECI2);ENSCHIG00000024668(ACOT7)
nucleoside diphosphate kinase activity	0.647654	0.956528	ENSCHIG00000007647(AK4);ENSCHIG00000011217(AK1)
cyclin-dependent protein serine/threonine kinase activity	0.647654	0.956528	ENSCHIG00000000353(CDK1);ENSCHIG00000011604(CDK6)
transforming growth factor beta receptor binding	0.647654	0.956528	ENSCHIG00000011473(TGFBR2);ENSCHIG00000026868(ENG)
voltage-gated anion channel activity	0.647654	0.956528	ENSCHIG00000000850(ANO6);ENSCHIG00000024205(CLCN5)
H4 histone acetyltransferase activity	0.647654	0.956528	ENSCHIG00000010250(HAT1);ENSCHIG00000011705(NAA50)
hexosaminidase activity	0.647654	0.956528	ENSCHIG00000012695(OGA);ENSCHIG00000021773(CEMIP)
cyclosporin A binding	0.647654	0.956528	ENSCHIG00000000241(PPIF);ENSCHIG00000015045(PPIC)
vinculin binding	0.647654	0.956528	ENSCHIG00000003954(UTRN);ENSCHIG00000015756(ACTN1)
nucleosomal DNA binding	0.647654	0.956528	ENSCHIG00000012076(HMGN2);ENSCHIG00000022286(--)
bHLH transcription factor binding	0.647654	0.956528	ENSCHIG00000009793(MYOD1);ENSCHIG00000025140(FHL2)
inositol phosphate phosphatase activity	0.647654	0.956528	ENSCHIG00000006638(PTEN);ENSCHIG00000014041(OCRL)
cyclin-dependent protein kinase activity	0.647654	0.956528	ENSCHIG00000000353(CDK1);ENSCHIG00000011604(CDK6)
fatty acid derivative binding	0.647654	0.956528	ENSCHIG00000016201(ECI2);ENSCHIG00000024668(ACOT7)
FAD binding	0.656142	0.956528	ENSCHIG00000004836(ERO1A);ENSCHIG00000014174(ACOX2);ENSCHIG00000021549(ACOX1);ENSCHIG00000024501(MICAL2);ENSCHIG00000025577(DHCR24)
transcription coactivator activity	0.661653	0.956528	ENSCHIG00000002022(KDM5A);ENSCHIG00000003115(MED16);ENSCHIG00000006762(SLC30A9);ENSCHIG00000009978(SNW1);ENSCHIG00000009988(BCL9);ENSCHIG00000010063(ACTN2);ENSCHIG00000010839(TRIM13);ENSCHIG00000010976(HMGA1);ENSCHIG00000012689(PBXIP1);ENSCHIG00000013006(RNF20);ENSCHIG00000014403(MED17);ENSCHIG00000015756(ACTN1);ENSCHIG00000016387(NUP98);ENSCHIG00000016780(CALCOCO1);ENSCHIG00000017264(WWTR1);ENSC…
core promoter sequence-specific DNA binding	0.667881	0.956528	ENSCHIG00000009728(STAT1);ENSCHIG00000016782(NR3C1);ENSCHIG00000020549(HDAC1);ENSCHIG00000026165(CEBPB)
ion channel regulator activity	0.679479	0.956528	ENSCHIG00000007034(PACSIN3);ENSCHIG00000007155(NEDD4L);ENSCHIG00000010840(NHERF1);ENSCHIG00000011282(FLNA);ENSCHIG00000016836(FXYD6);ENSCHIG00000017824(NEDD4);ENSCHIG00000022537(KCNAB2)
nuclear receptor binding	0.680556	0.956528	ENSCHIG00000003115(MED16);ENSCHIG00000006762(SLC30A9);ENSCHIG00000009728(STAT1);ENSCHIG00000009793(MYOD1);ENSCHIG00000009978(SNW1);ENSCHIG00000010976(HMGA1);ENSCHIG00000012283(TAF10);ENSCHIG00000014403(MED17);ENSCHIG00000018148(WIPI1);ENSCHIG00000021723(STAT5B);ENSCHIG00000022088(PARK7);ENSCHIG00000023818(TRIP4);ENSCHIG00000025557(CTNNB1)
endodeoxyribonuclease activity	0.685253	0.956528	ENSCHIG00000009155(FEN1);ENSCHIG00000014326(ERCC5);ENSCHIG00000018237(DNASE2)
insulin receptor binding	0.685253	0.956528	ENSCHIG00000021158(PIK3R1);ENSCHIG00000023990(IGF1R);ENSCHIG00000024664(ENPP1)
oxidoreductase activity, acting on the CH-NH group of donors, NAD or NADP as acceptor	0.685253	0.956528	ENSCHIG00000016155(ALDH4A1);ENSCHIG00000016160(DHFR);ENSCHIG00000019598(ALDH1L2)
peptide N-acetyltransferase activity	0.685253	0.956528	ENSCHIG00000010250(HAT1);ENSCHIG00000011705(NAA50);ENSCHIG00000012283(TAF10)
phosphatidylinositol-3,4-bisphosphate binding	0.685253	0.956528	ENSCHIG00000013383(PHLDA3);ENSCHIG00000018999(SESTD1);ENSCHIG00000025414(PLEKHA2)
poly-purine tract binding	0.685253	0.956528	ENSCHIG00000009115(ZC3H14);ENSCHIG00000024284(EIF4A3);ENSCHIG00000025965(LARP4)
small molecule sensor activity	0.685253	0.956528	ENSCHIG00000010295(TMEM63B);ENSCHIG00000021960(MSH2);ENSCHIG00000022088(PARK7)
ubiquitin ligase-substrate adaptor activity	0.685253	0.956528	ENSCHIG00000000204(KLHL22);ENSCHIG00000014824(FZR1);ENSCHIG00000021750(FBXO4)
clathrin binding	0.688156	0.956528	ENSCHIG00000008263(NCALD);ENSCHIG00000009529(DAB2);ENSCHIG00000021166(AP1B1);ENSCHIG00000021773(CEMIP);ENSCHIG00000024408(LRP1);ENSCHIG00000025058(TOM1L2)
nuclear receptor coactivator activity	0.688156	0.956528	ENSCHIG00000006762(SLC30A9);ENSCHIG00000010063(ACTN2);ENSCHIG00000010976(HMGA1);ENSCHIG00000014403(MED17);ENSCHIG00000015756(ACTN1);ENSCHIG00000016780(CALCOCO1)
G-protein alpha-subunit binding	0.693571	0.956528	ENSCHIG00000014487(SASH1)
double-stranded telomeric DNA binding	0.693571	0.956528	ENSCHIG00000009332(PURA)
adenosine deaminase activity	0.693571	0.956528	ENSCHIG00000027058(ADA)
aminoacyl-tRNA hydrolase activity	0.693571	0.956528	ENSCHIG00000008188(PTRH1)
carbonyl reductase (NADPH) activity	0.693571	0.956528	ENSCHIG00000021573(CBR3)
diacylglycerol kinase activity	0.693571	0.956528	ENSCHIG00000013491(DGKA)
1-phosphatidylinositol 4-kinase activity	0.693571	0.956528	ENSCHIG00000022484(PI4K2B)
long-chain-acyl-CoA dehydrogenase activity	0.693571	0.956528	ENSCHIG00000025625(ACAD11)
beta-N-acetylhexosaminidase activity	0.693571	0.956528	ENSCHIG00000012695(OGA)
lysophospholipase activity	0.693571	0.956528	ENSCHIG00000026282(PLA2G4A)
procollagen-proline 4-dioxygenase activity	0.693571	0.956528	ENSCHIG00000013957(P4HA1)
calcium-dependent protein serine/threonine phosphatase activity	0.693571	0.956528	ENSCHIG00000000122(PPM1F)
cAMP-dependent protein kinase inhibitor activity	0.693571	0.956528	ENSCHIG00000024028(PRKAG2)
nuclear receptor activity	0.693571	0.956528	ENSCHIG00000016782(NR3C1)
interleukin-1 receptor binding	0.693571	0.956528	ENSCHIG00000009696(IL1RN)
neurotrophin receptor binding	0.693571	0.956528	ENSCHIG00000021158(PIK3R1)
neurotrophin TRK receptor binding	0.693571	0.956528	ENSCHIG00000021158(PIK3R1)
neurotrophin TRKA receptor binding	0.693571	0.956528	ENSCHIG00000021158(PIK3R1)
volume-sensitive anion channel activity	0.693571	0.956528	ENSCHIG00000020260(LRRC8E)
dicarboxylic acid transmembrane transporter activity	0.693571	0.956528	ENSCHIG00000025336(SLC1A4)
L-glutamate transmembrane transporter activity	0.693571	0.956528	ENSCHIG00000017045(SLC1A3)
inorganic phosphate transmembrane transporter activity	0.693571	0.956528	ENSCHIG00000019150(SLC20A1)
P-type calcium transporter activity	0.693571	0.956528	ENSCHIG00000024254(ATP2B1)
P-type sodium:potassium-exchanging transporter activity	0.693571	0.956528	ENSCHIG00000023627(ATP1B1)
ATP:ADP antiporter activity	0.693571	0.956528	ENSCHIG00000026699(SLC25A4)
cytoskeletal anchor activity	0.693571	0.956528	ENSCHIG00000022062(BICD2)
protein phosphatase 1 binding	0.693571	0.956528	ENSCHIG00000016417(FER)
C-methyltransferase activity	0.693571	0.956528	ENSCHIG00000011202(COQ3)
phosphatidylethanolamine binding	0.693571	0.956528	ENSCHIG00000000134(ANXA11)
P-type sodium transporter activity	0.693571	0.956528	ENSCHIG00000023627(ATP1B1)
P-type potassium transmembrane transporter activity	0.693571	0.956528	ENSCHIG00000023627(ATP1B1)
minus-end-directed microtubule motor activity	0.693571	0.956528	ENSCHIG00000019506(DNAH3)
cAMP-dependent protein kinase regulator activity	0.693571	0.956528	ENSCHIG00000024028(PRKAG2)
cysteine-type endopeptidase activator activity involved in apoptotic process	0.693571	0.956528	ENSCHIG00000026002(CTSH)
bicarbonate transmembrane transporter activity	0.693571	0.956528	ENSCHIG00000019612(SLC4A4)
amidine-lyase activity	0.693571	0.956528	ENSCHIG00000022277(PAM)
intramolecular oxidoreductase activity, transposing C=C bonds	0.693571	0.956528	ENSCHIG00000023940(IDI1)
chloride channel regulator activity	0.693571	0.956528	ENSCHIG00000010840(NHERF1)
cyclic nucleotide binding	0.693571	0.956528	ENSCHIG00000017295(PDE4D)
U4 snRNA binding	0.693571	0.956528	ENSCHIG00000026197(GEMIN5)
chloride ion binding	0.693571	0.956528	ENSCHIG00000015426(TDG)
peptidyl-proline 4-dioxygenase activity	0.693571	0.956528	ENSCHIG00000013957(P4HA1)
thioesterase binding	0.693571	0.956528	ENSCHIG00000006378(TRAF2)
oxidized purine DNA binding	0.693571	0.956528	ENSCHIG00000021960(MSH2)
histone H3-methyl-lysine-9 demethylase activity	0.693571	0.956528	ENSCHIG00000013137(KDM4A)
calmodulin-dependent protein phosphatase activity	0.693571	0.956528	ENSCHIG00000000122(PPM1F)
receptor serine/threonine kinase binding	0.693571	0.956528	ENSCHIG00000025901(INHBA)
glucocorticoid receptor binding	0.693571	0.956528	ENSCHIG00000021723(STAT5B)
pattern recognition receptor activity	0.693571	0.956528	ENSCHIG00000025883(RIGI)
Wnt-activated receptor activity	0.693571	0.956528	ENSCHIG00000012408(FZD1)
peroxisome proliferator activated receptor binding	0.693571	0.956528	ENSCHIG00000010976(HMGA1)
cytidine kinase activity	0.693571	0.956528	ENSCHIG00000025212(DCK)
histone acetyltransferase activity (H4-K12 specific)	0.693571	0.956528	ENSCHIG00000010250(HAT1)
small protein activating enzyme binding	0.693571	0.956528	ENSCHIG00000022088(PARK7)
ER retention sequence binding	0.693571	0.956528	ENSCHIG00000021773(CEMIP)
acylglycerol lipase activity	0.693571	0.956528	ENSCHIG00000025751(DAGLB)
oxidoreductase activity, acting on NAD(P)H, oxygen as acceptor	0.693571	0.956528	ENSCHIG00000024501(MICAL2)
importin-alpha family protein binding	0.693571	0.956528	ENSCHIG00000023873(TPX2)
chromo shadow domain binding	0.693571	0.956528	ENSCHIG00000013607(LBR)
guanylyltransferase activity	0.693571	0.956528	ENSCHIG00000000504(GMPPB)
transmembrane receptor protein serine/threonine kinase binding	0.693571	0.956528	ENSCHIG00000025901(INHBA)
palmitoyl hydrolase activity	0.693571	0.956528	ENSCHIG00000024964(PPT1)
metal-dependent deubiquitinase activity	0.693571	0.956528	ENSCHIG00000011690(EIF3H)
peptide transmembrane transporter activity	0.693571	0.956528	ENSCHIG00000012379(CDH17)
ion transmembrane transporter activity	0.702689	0.968282	ENSCHIG00000000850(ANO6);ENSCHIG00000000977(SLC2A10);ENSCHIG00000006762(SLC30A9);ENSCHIG00000007598(SFXN3);ENSCHIG00000008680(SLC39A6);ENSCHIG00000009619(ITGAV);ENSCHIG00000009899(TTYH3);ENSCHIG00000010295(TMEM63B);ENSCHIG00000011710(CLIC4);ENSCHIG00000011794(SLC39A1);ENSCHIG00000012243(SLC2A3);ENSCHIG00000012621(SLC16A3);ENSCHIG00000013823(CNNM4);ENSCHIG00000013836(SLC39A10);ENSCHIG00000015523(S…
nucleotidyltransferase activity	0.70342	0.968468	ENSCHIG00000000504(GMPPB);ENSCHIG00000007800(PAPSS1);ENSCHIG00000012172(UAP1L1);ENSCHIG00000013444(PAPSS2);ENSCHIG00000014854(CTU2);ENSCHIG00000015675(UAP1);ENSCHIG00000016066(PARP4);ENSCHIG00000016890(POLA1);ENSCHIG00000018617(POLD1);ENSCHIG00000019892(OAS1);ENSCHIG00000021810(UGP2);ENSCHIG00000025004(PAPOLA);ENSCHIG00000025120(CRPPA);ENSCHIG00000026915(PRIM1)
kinase binding	0.706365	0.971212	ENSCHIG00000000397(PFKL);ENSCHIG00000002020(BCAR3);ENSCHIG00000002602(HNRNPA0);ENSCHIG00000003903(JAK2);ENSCHIG00000003954(UTRN);ENSCHIG00000005570(TNS2);ENSCHIG00000005705(PIK3R2);ENSCHIG00000006378(TRAF2);ENSCHIG00000007232(ADAM10);ENSCHIG00000007963(MVP);ENSCHIG00000008769(TAX1BP1);ENSCHIG00000008925(CCNY);ENSCHIG00000009392(MARCKS);ENSCHIG00000009875(RACGAP1);ENSCHIG00000009916(TJP2);ENSCHIG0…
magnesium ion binding	0.713467	0.971212	ENSCHIG00000006680(PRPS2);ENSCHIG00000006743(PGM5);ENSCHIG00000006984(COMT);ENSCHIG00000007111(EPHX2);ENSCHIG00000008651(GEM);ENSCHIG00000008890(PSPH);ENSCHIG00000011555(IDH3B);ENSCHIG00000012000(ARL3);ENSCHIG00000012642(ABL2);ENSCHIG00000013034(HACL1);ENSCHIG00000014048(SRPK1);ENSCHIG00000014167(PDXP);ENSCHIG00000014252(IDH3A);ENSCHIG00000014864(RAP2A);ENSCHIG00000015426(TDG);ENSCHIG00000015916(…
virus receptor activity	0.713865	0.971212	ENSCHIG00000021048(DPP4);ENSCHIG00000025945(PLSCR1)
amino acid binding	0.713865	0.971212	ENSCHIG00000000474(GRM7);ENSCHIG00000017045(SLC1A3)
racemase and epimerase activity	0.713865	0.971212	ENSCHIG00000011727(AMACR);ENSCHIG00000020324(MCEE)
histone demethylase activity	0.713865	0.971212	ENSCHIG00000002022(KDM5A);ENSCHIG00000013137(KDM4A)
monocarboxylic acid binding	0.713865	0.971212	ENSCHIG00000014068(FABP3);ENSCHIG00000021549(ACOX1)
retinoic acid receptor binding	0.713865	0.971212	ENSCHIG00000009978(SNW1);ENSCHIG00000010976(HMGA1)
ubiquitin-like protein conjugating enzyme binding	0.713865	0.971212	ENSCHIG00000021118(TRIM72);ENSCHIG00000022088(PARK7)
cell adhesion mediator activity	0.713865	0.971212	ENSCHIG00000021216(ITGA1);ENSCHIG00000025957(SVEP1)
acyl-CoA binding	0.713865	0.971212	ENSCHIG00000016201(ECI2);ENSCHIG00000024668(ACOT7)
protein demethylase activity	0.713865	0.971212	ENSCHIG00000002022(KDM5A);ENSCHIG00000013137(KDM4A)
protein kinase C binding	0.714455	0.971212	ENSCHIG00000009392(MARCKS);ENSCHIG00000012597(HDAC7);ENSCHIG00000014531(TWF2);ENSCHIG00000021749(ABL1)
syntaxin binding	0.714455	0.971212	ENSCHIG00000009205(DOC2B);ENSCHIG00000013443(DAPK1);ENSCHIG00000013752(PTPN2);ENSCHIG00000021749(ABL1)
mRNA 3'-UTR AU-rich region binding	0.714455	0.971212	ENSCHIG00000002602(HNRNPA0);ENSCHIG00000013536(RBM24);ENSCHIG00000018091(EXOSC9);ENSCHIG00000025020(ZFP36L2)
channel regulator activity	0.71497	0.971212	ENSCHIG00000007034(PACSIN3);ENSCHIG00000007155(NEDD4L);ENSCHIG00000010840(NHERF1);ENSCHIG00000011282(FLNA);ENSCHIG00000016836(FXYD6);ENSCHIG00000017824(NEDD4);ENSCHIG00000022537(KCNAB2)
protein-containing complex binding	0.716755	0.972825	ENSCHIG00000001883(EFL1);ENSCHIG00000002074(BLTP3B);ENSCHIG00000002757(SERPINH1);ENSCHIG00000002911(GGA3);ENSCHIG00000003391(SNX3);ENSCHIG00000003954(UTRN);ENSCHIG00000004685(TGFBI);ENSCHIG00000005726(PSMG1);ENSCHIG00000006378(TRAF2);ENSCHIG00000007966(NACC2);ENSCHIG00000008887(CD9);ENSCHIG00000009001(AIF1L);ENSCHIG00000009174(PEX6);ENSCHIG00000009392(MARCKS);ENSCHIG00000009469(WDR12);ENSCHIG0000…
molecular function activator activity	0.723001	0.980483	ENSCHIG00000001909(DPM3);ENSCHIG00000006266(SDHAF4);ENSCHIG00000010840(NHERF1);ENSCHIG00000010976(HMGA1);ENSCHIG00000014326(ERCC5);ENSCHIG00000022004(APOE);ENSCHIG00000022088(PARK7);ENSCHIG00000022308(Ahsa2);ENSCHIG00000023627(ATP1B1);ENSCHIG00000026140(COX17)
transcription coregulator activity	0.733844	0.984585	ENSCHIG00000002022(KDM5A);ENSCHIG00000003115(MED16);ENSCHIG00000003545(MED10);ENSCHIG00000006762(SLC30A9);ENSCHIG00000006852(BASP1);ENSCHIG00000008291(Tbl1x);ENSCHIG00000008473(NFKB1);ENSCHIG00000009383(NCOR2);ENSCHIG00000009978(SNW1);ENSCHIG00000009988(BCL9);ENSCHIG00000010063(ACTN2);ENSCHIG00000010839(TRIM13);ENSCHIG00000010976(HMGA1);ENSCHIG00000011687(IRF2BP2);ENSCHIG00000012597(HDAC7);ENSCHI…
phosphatidylinositol bisphosphate phosphatase activity	0.735909	0.984585	ENSCHIG00000006638(PTEN);ENSCHIG00000014041(OCRL);ENSCHIG00000014112(PIP4P1)
androgen receptor binding	0.735909	0.984585	ENSCHIG00000009978(SNW1);ENSCHIG00000018148(WIPI1);ENSCHIG00000022088(PARK7)
N-acyltransferase activity	0.738685	0.984585	ENSCHIG00000010250(HAT1);ENSCHIG00000010672(CERS5);ENSCHIG00000011705(NAA50);ENSCHIG00000012283(TAF10);ENSCHIG00000025215(TGM2)
hydrolase activity, acting on glycosyl bonds	0.743829	0.984585	ENSCHIG00000005760(FUCA1);ENSCHIG00000010436(MAN1A1);ENSCHIG00000012695(OGA);ENSCHIG00000015426(TDG);ENSCHIG00000015863(PCNA);ENSCHIG00000017740(MANEAL);ENSCHIG00000018791(GALC);ENSCHIG00000021761(CHIA);ENSCHIG00000021773(CEMIP);ENSCHIG00000025527(MOGS);ENSCHIG00000026113(GBA1)
molecular function regulator	0.745599	0.984585	ENSCHIG00000000474(GRM7);ENSCHIG00000001133(ARHGEF17);ENSCHIG00000001909(DPM3);ENSCHIG00000002020(BCAR3);ENSCHIG00000002022(KDM5A);ENSCHIG00000002757(SERPINH1);ENSCHIG00000003569(DENND2B);ENSCHIG00000003628(WDR6);ENSCHIG00000006266(SDHAF4);ENSCHIG00000006935(GMIP);ENSCHIG00000007034(PACSIN3);ENSCHIG00000007155(NEDD4L);ENSCHIG00000007353(GAPVD1);ENSCHIG00000008067(NRP1);ENSCHIG00000008580(FLRT3);E…
transcription coregulator binding	0.74771	0.984585	ENSCHIG00000009728(STAT1);ENSCHIG00000010051(HDAC6);ENSCHIG00000010976(HMGA1);ENSCHIG00000019181(SMAD4);ENSCHIG00000020549(HDAC1);ENSCHIG00000024218(MED6);ENSCHIG00000025557(CTNNB1)
chromatin DNA binding	0.74771	0.984585	ENSCHIG00000000946(H1-5);ENSCHIG00000002022(KDM5A);ENSCHIG00000009793(MYOD1);ENSCHIG00000012076(HMGN2);ENSCHIG00000021891(H1-2);ENSCHIG00000022286(--);ENSCHIG00000026165(CEBPB)
metallopeptidase activity	0.75166	0.984585	ENSCHIG00000005265(ADAM19);ENSCHIG00000005762(METAP1D);ENSCHIG00000006622(ADAMTS1);ENSCHIG00000007232(ADAM10);ENSCHIG00000007898(LAP3);ENSCHIG00000011690(EIF3H);ENSCHIG00000012539(LNPEP);ENSCHIG00000013387(CPQ);ENSCHIG00000013522(FOLH1);ENSCHIG00000013595(ADAM17);ENSCHIG00000015886(SPG7);ENSCHIG00000016819(CPB2);ENSCHIG00000019312(AEBP1);ENSCHIG00000026817(ERMP1)
amino acid transmembrane transporter activity	0.756035	0.984585	ENSCHIG00000007598(SFXN3);ENSCHIG00000017045(SLC1A3);ENSCHIG00000024785(SLC6A6);ENSCHIG00000025336(SLC1A4)
thiolester hydrolase activity	0.756035	0.984585	ENSCHIG00000008334(ACOT4);ENSCHIG00000015407(ACOT4);ENSCHIG00000024668(ACOT7);ENSCHIG00000024964(PPT1)
calcium-dependent protein binding	0.756035	0.984585	ENSCHIG00000000134(ANXA11);ENSCHIG00000011590(ANXA3);ENSCHIG00000014257(STMN2);ENSCHIG00000015561(RBM22)
molecular function inhibitor activity	0.758195	0.984585	ENSCHIG00000002022(KDM5A);ENSCHIG00000007034(PACSIN3);ENSCHIG00000007155(NEDD4L);ENSCHIG00000009332(PURA);ENSCHIG00000011590(ANXA3);ENSCHIG00000011897(DDIT3);ENSCHIG00000017689(TXNIP);ENSCHIG00000017824(NEDD4);ENSCHIG00000024986(TIMP2)
endopeptidase activity	0.765478	0.984585	ENSCHIG00000005265(ADAM19);ENSCHIG00000006622(ADAMTS1);ENSCHIG00000007232(ADAM10);ENSCHIG00000009860(CAPN5);ENSCHIG00000010483(TMEM59);ENSCHIG00000011503(CASP7);ENSCHIG00000011574(CTSK);ENSCHIG00000011738(CASP9);ENSCHIG00000011955(CASP6);ENSCHIG00000013595(ADAM17);ENSCHIG00000013828(C1RL);ENSCHIG00000015886(SPG7);ENSCHIG00000019061(UCHL1);ENSCHIG00000021048(DPP4);ENSCHIG00000021315(SENP1);ENSCHIG…
protein folding chaperone	0.767142	0.984585	ENSCHIG00000009693(HSP90B1);ENSCHIG00000010529(HSPA2);ENSCHIG00000017000(HSPA8);ENSCHIG00000017538(HYOU1);ENSCHIG00000021844(HSPA13);ENSCHIG00000022996(HSPA1L);ENSCHIG00000025078(HSPA5);ENSCHIG00000025411(HSPA6)
aspartic-type endopeptidase activity	0.769285	0.984585	ENSCHIG00000011503(CASP7);ENSCHIG00000027206(NCSTN)
oxidoreductase activity, acting on a sulfur group of donors, oxygen as acceptor	0.769285	0.984585	ENSCHIG00000004836(ERO1A);ENSCHIG00000017025(SELENBP1)
hydrolase activity, hydrolyzing N-glycosyl compounds	0.769285	0.984585	ENSCHIG00000015426(TDG);ENSCHIG00000015863(PCNA)
hydrolase activity, acting on carbon-nitrogen (but not peptide) bonds, in cyclic amidines	0.769285	0.984585	ENSCHIG00000027058(ADA);ENSCHIG00000027133(CDA)
intramolecular transferase activity, phosphotransferases	0.769285	0.984585	ENSCHIG00000005138(PGAM2);ENSCHIG00000006743(PGM5)
deaminase activity	0.769285	0.984585	ENSCHIG00000027058(ADA);ENSCHIG00000027133(CDA)
kinesin binding	0.769285	0.984585	ENSCHIG00000001689(SHTN1);ENSCHIG00000020649(MAPK8IP3)
protein kinase A regulatory subunit binding	0.769285	0.984585	ENSCHIG00000017900(EZR);ENSCHIG00000024545(AKAP1)
sphingolipid binding	0.769285	0.984585	ENSCHIG00000006378(TRAF2);ENSCHIG00000026282(PLA2G4A)
acyl-CoA hydrolase activity	0.769285	0.984585	ENSCHIG00000024668(ACOT7);ENSCHIG00000024964(PPT1)
phosphatidylinositol kinase activity	0.769285	0.984585	ENSCHIG00000022484(PI4K2B);ENSCHIG00000023785(PIP5K1A)
aspartic-type peptidase activity	0.769285	0.984585	ENSCHIG00000011503(CASP7);ENSCHIG00000027206(NCSTN)
lysophospholipid acyltransferase activity	0.769285	0.984585	ENSCHIG00000018432(LPGAT1);ENSCHIG00000025469(GPAT3)
exogenous protein binding	0.769285	0.984585	ENSCHIG00000021048(DPP4);ENSCHIG00000025945(PLSCR1)
adenyl-nucleotide exchange factor activity	0.772045	0.984585	ENSCHIG00000016736(BAG2)
calcium-dependent cysteine-type endopeptidase activity	0.772045	0.984585	ENSCHIG00000009860(CAPN5)
threonine-type endopeptidase activity	0.772045	0.984585	ENSCHIG00000023396(PSMB10)
estradiol 17-beta-dehydrogenase activity	0.772045	0.984585	ENSCHIG00000011780(HSD17B11)
phosphatidylinositol-4,5-bisphosphate 5-phosphatase activity	0.772045	0.984585	ENSCHIG00000014041(OCRL)
peptide alpha-N-acetyltransferase activity	0.772045	0.984585	ENSCHIG00000011705(NAA50)
phospholipase A2 activity	0.772045	0.984585	ENSCHIG00000026282(PLA2G4A)
polynucleotide adenylyltransferase activity	0.772045	0.984585	ENSCHIG00000025004(PAPOLA)
MAP kinase kinase kinase activity	0.772045	0.984585	ENSCHIG00000015916(MAP3K20)
protein phosphatase inhibitor activity	0.772045	0.984585	ENSCHIG00000023995(LMTK2)
structural constituent of eye lens	0.772045	0.984585	ENSCHIG00000014088(CRYAB)
dipeptidyl-peptidase activity	0.772045	0.984585	ENSCHIG00000021048(DPP4)
5'-nucleotidase activity	0.772045	0.984585	ENSCHIG00000010651(NT5E)
fucosyltransferase activity	0.772045	0.984585	ENSCHIG00000021140(POFUT1)
phosphatidylinositol transfer activity	0.772045	0.984585	ENSCHIG00000021852(OSBPL2)
glucuronosyltransferase activity	0.772045	0.984585	ENSCHIG00000009348(EXT1)
L-alanine transmembrane transporter activity	0.772045	0.984585	ENSCHIG00000025336(SLC1A4)
ADP transmembrane transporter activity	0.772045	0.984585	ENSCHIG00000026699(SLC25A4)
anion:anion antiporter activity	0.772045	0.984585	ENSCHIG00000026699(SLC25A4)
CoA carboxylase activity	0.772045	0.984585	ENSCHIG00000014642(ACACA)
peptidase activator activity involved in apoptotic process	0.772045	0.984585	ENSCHIG00000026002(CTSH)
malate dehydrogenase activity	0.772045	0.984585	ENSCHIG00000001144(ME2)
oxidoreductase activity, acting on paired donors, with incorporation or reduction of molecular oxygen, NAD(P)H as one donor, and incorporation of one atom of oxygen	0.772045	0.984585	ENSCHIG00000024501(MICAL2)
endonuclease activity, active with either ribo- or deoxyribonucleic acids and producing 3'-phosphomonoesters	0.772045	0.984585	ENSCHIG00000018237(DNASE2)
thiol oxidase activity	0.772045	0.984585	ENSCHIG00000004836(ERO1A)
U6 snRNA binding	0.772045	0.984585	ENSCHIG00000015561(RBM22)
intermediate filament binding	0.772045	0.984585	ENSCHIG00000026388(NES)
procollagen-proline dioxygenase activity	0.772045	0.984585	ENSCHIG00000013957(P4HA1)
calcium channel inhibitor activity	0.772045	0.984585	ENSCHIG00000007034(PACSIN3)
oxidized DNA binding	0.772045	0.984585	ENSCHIG00000021960(MSH2)
histone H3-methyl-lysine-4 demethylase activity	0.772045	0.984585	ENSCHIG00000002022(KDM5A)
phosphatidylinositol phosphate 4-phosphatase activity	0.772045	0.984585	ENSCHIG00000014112(PIP4P1)
histone threonine kinase activity	0.772045	0.984585	ENSCHIG00000025345(CHEK1)
aspartic endopeptidase activity, intramembrane cleaving	0.772045	0.984585	ENSCHIG00000027206(NCSTN)
3'-5' DNA helicase activity	0.772045	0.984585	ENSCHIG00000016303(FBH1)
quinone binding	0.772045	0.984585	ENSCHIG00000007693(TP53I3)
hormone receptor binding	0.772045	0.984585	ENSCHIG00000027066(SOCS2)
lipase inhibitor activity	0.772045	0.984585	ENSCHIG00000011590(ANXA3)
primary miRNA binding	0.772045	0.984585	ENSCHIG00000009659(SRSF3)
structural constituent of synapse	0.772045	0.984585	ENSCHIG00000015756(ACTN1)
structural constituent of postsynapse	0.772045	0.984585	ENSCHIG00000015756(ACTN1)
epigenetic reader	0.772045	0.984585	ENSCHIG00000025674(PIH1D1)
ATP-dependent DNA damage sensor activity	0.772045	0.984585	ENSCHIG00000021960(MSH2)
organic hydroxy compound transmembrane transporter activity	0.772045	0.984585	ENSCHIG00000012621(SLC16A3)
histone methyltransferase binding	0.772045	0.984585	ENSCHIG00000025557(CTNNB1)
protein ADP-ribosylase activity	0.772045	0.984585	ENSCHIG00000016066(PARP4)
RNA adenylyltransferase activity	0.772045	0.984585	ENSCHIG00000025004(PAPOLA)
oxidoreductase activity, acting on the aldehyde or oxo group of donors, NAD or NADP as acceptor	0.774086	0.985642	ENSCHIG00000016155(ALDH4A1);ENSCHIG00000017958(ALDH1A1);ENSCHIG00000018043(FAR1);ENSCHIG00000019598(ALDH1L2);ENSCHIG00000020541(ALDH5A1)
protein self-association	0.774086	0.985642	ENSCHIG00000010840(NHERF1);ENSCHIG00000015426(TDG);ENSCHIG00000015523(SLC2A1);ENSCHIG00000021749(ABL1);ENSCHIG00000026234(PTK2B)
organic anion transmembrane transporter activity	0.776081	0.987088	ENSCHIG00000000977(SLC2A10);ENSCHIG00000007598(SFXN3);ENSCHIG00000012243(SLC2A3);ENSCHIG00000012621(SLC16A3);ENSCHIG00000015523(SLC2A1);ENSCHIG00000017045(SLC1A3);ENSCHIG00000019612(SLC4A4);ENSCHIG00000024785(SLC6A6);ENSCHIG00000025336(SLC1A4);ENSCHIG00000026699(SLC25A4)
carbon-oxygen lyase activity	0.777684	0.987088	ENSCHIG00000004709(CA12);ENSCHIG00000007667(ACO1);ENSCHIG00000012435(CA3);ENSCHIG00000017895(CA13);ENSCHIG00000021110(PCBD1);ENSCHIG00000022088(PARK7);ENSCHIG00000025734(NAXD)
phosphatidylinositol-3,4,5-trisphosphate binding	0.779877	0.987088	ENSCHIG00000009875(RACGAP1);ENSCHIG00000013383(PHLDA3);ENSCHIG00000025563(JPH2)
phospholipid transporter activity	0.779877	0.987088	ENSCHIG00000000850(ANO6);ENSCHIG00000021852(OSBPL2);ENSCHIG00000025945(PLSCR1)
oxidoreductase activity, acting on NAD(P)H, quinone or similar compound as acceptor	0.779877	0.987088	ENSCHIG00000007693(TP53I3);ENSCHIG00000017286(CRYZ);ENSCHIG00000021573(CBR3)
acid-thiol ligase activity	0.779877	0.987088	ENSCHIG00000023281(ACSS3);ENSCHIG00000023954(ACSS2);ENSCHIG00000026707(ACSF2)
telomeric DNA binding	0.779877	0.987088	ENSCHIG00000009332(PURA);ENSCHIG00000018966(RPA2);ENSCHIG00000026308(RPA1)
catalytic activity, acting on DNA	0.780079	0.987088	ENSCHIG00000008966(CHTF18);ENSCHIG00000009030(RFC2);ENSCHIG00000009155(FEN1);ENSCHIG00000009967(ERCC6L);ENSCHIG00000013731(WAPL);ENSCHIG00000014326(ERCC5);ENSCHIG00000015426(TDG);ENSCHIG00000015863(PCNA);ENSCHIG00000016303(FBH1);ENSCHIG00000016325(N6AMT1);ENSCHIG00000016890(POLA1);ENSCHIG00000017476(MCM6);ENSCHIG00000018094(MCM4);ENSCHIG00000018237(DNASE2);ENSCHIG00000018617(POLD1);ENSCHIG0000001…
enzyme inhibitor activity	0.792768	1	ENSCHIG00000002022(KDM5A);ENSCHIG00000011590(ANXA3);ENSCHIG00000017689(TXNIP);ENSCHIG00000024986(TIMP2)
lipid transfer activity	0.792768	1	ENSCHIG00000002074(BLTP3B);ENSCHIG00000004895(STARD5);ENSCHIG00000021852(OSBPL2);ENSCHIG00000022004(APOE)
protein phosphatase binding	0.800168	1	ENSCHIG00000003391(SNX3);ENSCHIG00000005705(PIK3R2);ENSCHIG00000006378(TRAF2);ENSCHIG00000007963(MVP);ENSCHIG00000009693(HSP90B1);ENSCHIG00000011567(LGALS3);ENSCHIG00000016417(FER);ENSCHIG00000018662(CDH2);ENSCHIG00000018966(RPA2);ENSCHIG00000021158(PIK3R1);ENSCHIG00000021216(ITGA1);ENSCHIG00000021681(SPHK1);ENSCHIG00000025557(CTNNB1)
poly(A)-specific ribonuclease activity	0.815098	1	ENSCHIG00000026678(TOE1);ENSCHIG00000026935(PAN2)
CoA hydrolase activity	0.815098	1	ENSCHIG00000024668(ACOT7);ENSCHIG00000024964(PPT1)
demethylase activity	0.815098	1	ENSCHIG00000002022(KDM5A);ENSCHIG00000013137(KDM4A)
gamma-tubulin binding	0.815098	1	ENSCHIG00000009875(RACGAP1);ENSCHIG00000015852(NDRG1)
thyroid hormone receptor binding	0.815098	1	ENSCHIG00000003115(MED16);ENSCHIG00000014403(MED17)
metalloaminopeptidase activity	0.815098	1	ENSCHIG00000005762(METAP1D);ENSCHIG00000007898(LAP3)
intramembrane lipid transporter activity	0.815098	1	ENSCHIG00000000850(ANO6);ENSCHIG00000025945(PLSCR1)
14-3-3 protein binding	0.817618	1	ENSCHIG00000000204(KLHL22);ENSCHIG00000011751(KIF13B);ENSCHIG00000012597(HDAC7)
molecular condensate scaffold activity	0.817618	1	ENSCHIG00000011567(LGALS3);ENSCHIG00000014184(PRNP);ENSCHIG00000024236(CCNT1)
aminopeptidase activity	0.824915	1	ENSCHIG00000005762(METAP1D);ENSCHIG00000007898(LAP3);ENSCHIG00000012539(LNPEP);ENSCHIG00000026002(CTSH)
serine-type endopeptidase activity	0.824915	1	ENSCHIG00000013828(C1RL);ENSCHIG00000021048(DPP4);ENSCHIG00000023003(HTRA3);ENSCHIG00000026002(CTSH)
transition metal ion binding	0.825392	1	ENSCHIG00000000407(CRIP1);ENSCHIG00000000649(ZCCHC8);ENSCHIG00000002022(KDM5A);ENSCHIG00000002557(PTER);ENSCHIG00000003954(UTRN);ENSCHIG00000004709(CA12);ENSCHIG00000006378(TRAF2);ENSCHIG00000006622(ADAMTS1);ENSCHIG00000007898(LAP3);ENSCHIG00000008788(P3H1);ENSCHIG00000009947(SOD2);ENSCHIG00000010051(HDAC6);ENSCHIG00000010651(NT5E);ENSCHIG00000010839(TRIM13);ENSCHIG00000011643(RGN);ENSCHIG0000001…
peptide receptor activity	0.830433	1	ENSCHIG00000008754(NPR2)
nucleoside binding	0.830433	1	ENSCHIG00000027133(CDA)
mannosyl-oligosaccharide 1,2-alpha-mannosidase activity	0.830433	1	ENSCHIG00000010436(MAN1A1)
polypeptide N-acetylgalactosaminyltransferase activity	0.830433	1	ENSCHIG00000024703(GALNT16)
MAP kinase kinase activity	0.830433	1	ENSCHIG00000021340(MAP2K1)
long-chain fatty acid transporter activity	0.830433	1	ENSCHIG00000015523(SLC2A1)
ATP transmembrane transporter activity	0.830433	1	ENSCHIG00000026699(SLC25A4)
5S rRNA binding	0.830433	1	ENSCHIG00000009393(NOP53)
ferric iron binding	0.830433	1	ENSCHIG00000021497(TF)
nucleotidase activity	0.830433	1	ENSCHIG00000010651(NT5E)
protein prenyltransferase activity	0.830433	1	ENSCHIG00000024671(RABGGTA)
RNA polymerase II CTD heptapeptide repeat phosphatase activity	0.830433	1	ENSCHIG00000012402(CTDSPL2)
mannosyl-oligosaccharide mannosidase activity	0.830433	1	ENSCHIG00000010436(MAN1A1)
carbon-nitrogen lyase activity	0.830433	1	ENSCHIG00000022277(PAM)
ligase activity, forming carbon-carbon bonds	0.830433	1	ENSCHIG00000014642(ACACA)
ligase activity, forming phosphoric ester bonds	0.830433	1	ENSCHIG00000025924(LIG1)
peptidyl-proline dioxygenase activity	0.830433	1	ENSCHIG00000013957(P4HA1)
ubiquitin conjugating enzyme binding	0.830433	1	ENSCHIG00000021118(TRIM72)
dynactin binding	0.830433	1	ENSCHIG00000022062(BICD2)
siRNA binding	0.830433	1	ENSCHIG00000026017(TARBP2)
dynein intermediate chain binding	0.830433	1	ENSCHIG00000019506(DNAH3)
ATPase regulator activity	0.830433	1	ENSCHIG00000016736(BAG2)
endopeptidase activator activity	0.830433	1	ENSCHIG00000024461(LGMN)
threonine-type peptidase activity	0.830433	1	ENSCHIG00000023396(PSMB10)
solute:anion antiporter activity	0.830433	1	ENSCHIG00000026699(SLC25A4)
p53 binding	0.833672	1	ENSCHIG00000009393(NOP53);ENSCHIG00000013006(RNF20);ENSCHIG00000014818(BCL2L12);ENSCHIG00000020549(HDAC1);ENSCHIG00000023787(BRD7)
metalloendopeptidase activity	0.833672	1	ENSCHIG00000005265(ADAM19);ENSCHIG00000006622(ADAMTS1);ENSCHIG00000007232(ADAM10);ENSCHIG00000013595(ADAM17);ENSCHIG00000015886(SPG7)
structural constituent of cytoskeleton	0.833672	1	ENSCHIG00000000437(ANK3);ENSCHIG00000014950(SPTBN1);ENSCHIG00000020008(ADD3);ENSCHIG00000025595(TUBB2A);ENSCHIG00000026725(TUBB3)
O-acyltransferase activity	0.833672	1	ENSCHIG00000013970(CPT2);ENSCHIG00000015344(CPT1A);ENSCHIG00000018432(LPGAT1);ENSCHIG00000025469(GPAT3);ENSCHIG00000026282(PLA2G4A)
phosphatase binding	0.837339	1	ENSCHIG00000003391(SNX3);ENSCHIG00000005705(PIK3R2);ENSCHIG00000006378(TRAF2);ENSCHIG00000007963(MVP);ENSCHIG00000009693(HSP90B1);ENSCHIG00000010840(NHERF1);ENSCHIG00000011567(LGALS3);ENSCHIG00000016099(MAPK3);ENSCHIG00000016417(FER);ENSCHIG00000016518(NHERF2);ENSCHIG00000018662(CDH2);ENSCHIG00000018966(RPA2);ENSCHIG00000021158(PIK3R1);ENSCHIG00000021216(ITGA1);ENSCHIG00000021681(SPHK1);ENSCHIG00…
double-stranded RNA binding	0.84029	1	ENSCHIG00000012943(MSN);ENSCHIG00000013091(RFTN1);ENSCHIG00000015333(PRKRA);ENSCHIG00000015756(ACTN1);ENSCHIG00000016319(EIF2AK2);ENSCHIG00000019892(OAS1);ENSCHIG00000025883(RIGI);ENSCHIG00000026017(TARBP2)
hydrolase activity, hydrolyzing O-glycosyl compounds	0.84029	1	ENSCHIG00000005760(FUCA1);ENSCHIG00000010436(MAN1A1);ENSCHIG00000012695(OGA);ENSCHIG00000018791(GALC);ENSCHIG00000021761(CHIA);ENSCHIG00000021773(CEMIP);ENSCHIG00000025527(MOGS);ENSCHIG00000026113(GBA1)
kinase activator activity	0.84029	1	ENSCHIG00000011473(TGFBR2);ENSCHIG00000015916(MAP3K20);ENSCHIG00000017075(GPRC5B);ENSCHIG00000021158(PIK3R1);ENSCHIG00000021340(MAP2K1);ENSCHIG00000024028(PRKAG2);ENSCHIG00000024236(CCNT1);ENSCHIG00000025136(CCND2)
N-acetyltransferase activity	0.849705	1	ENSCHIG00000010250(HAT1);ENSCHIG00000011705(NAA50);ENSCHIG00000012283(TAF10)
ADP binding	0.849705	1	ENSCHIG00000019705(MYH9);ENSCHIG00000021960(MSH2);ENSCHIG00000024028(PRKAG2)
protein serine/threonine kinase activator activity	0.849705	1	ENSCHIG00000021340(MAP2K1);ENSCHIG00000024236(CCNT1);ENSCHIG00000025136(CCND2)
ATPase activator activity	0.852589	1	ENSCHIG00000022308(Ahsa2);ENSCHIG00000023627(ATP1B1)
ephrin receptor binding	0.852589	1	ENSCHIG00000017514(CHN1);ENSCHIG00000021749(ABL1)
Lys48-specific deubiquitinase activity	0.852589	1	ENSCHIG00000020086(DESI2);ENSCHIG00000022760(USP36)
steroid binding	0.852813	1	ENSCHIG00000004895(STARD5);ENSCHIG00000015224(ESRRA);ENSCHIG00000016782(NR3C1);ENSCHIG00000021852(OSBPL2)
transferase activity, transferring sulphur-containing groups	0.852813	1	ENSCHIG00000005612(CHST12);ENSCHIG00000011622(UST);ENSCHIG00000019289(SULT1A1);ENSCHIG00000025683(TSTD1)
methylated histone binding	0.85827	1	ENSCHIG00000002022(KDM5A);ENSCHIG00000013137(KDM4A);ENSCHIG00000018588(UHRF1);ENSCHIG00000025395(CHD1);ENSCHIG00000026108(CBX5)
methylation-dependent protein binding	0.85827	1	ENSCHIG00000002022(KDM5A);ENSCHIG00000013137(KDM4A);ENSCHIG00000018588(UHRF1);ENSCHIG00000025395(CHD1);ENSCHIG00000026108(CBX5)
DNA-binding transcription factor binding	0.862397	1	ENSCHIG00000003115(MED16);ENSCHIG00000006762(SLC30A9);ENSCHIG00000009332(PURA);ENSCHIG00000009728(STAT1);ENSCHIG00000009793(MYOD1);ENSCHIG00000009978(SNW1);ENSCHIG00000010202(PRRX1);ENSCHIG00000010363(MEF2D);ENSCHIG00000010976(HMGA1);ENSCHIG00000011219(DDX20);ENSCHIG00000011282(FLNA);ENSCHIG00000011380(NFIA);ENSCHIG00000011532(MAX);ENSCHIG00000011897(DDIT3);ENSCHIG00000012283(TAF10);ENSCHIG000000…
protein kinase binding	0.86321	1	ENSCHIG00000002602(HNRNPA0);ENSCHIG00000003903(JAK2);ENSCHIG00000003954(UTRN);ENSCHIG00000005705(PIK3R2);ENSCHIG00000006378(TRAF2);ENSCHIG00000007232(ADAM10);ENSCHIG00000007963(MVP);ENSCHIG00000008925(CCNY);ENSCHIG00000009392(MARCKS);ENSCHIG00000009875(RACGAP1);ENSCHIG00000009916(TJP2);ENSCHIG00000010789(PTPRJ);ENSCHIG00000011738(CASP9);ENSCHIG00000011751(KIF13B);ENSCHIG00000012597(HDAC7);ENSCHIG…
single-stranded RNA binding	0.864662	1	ENSCHIG00000000487(PUS1);ENSCHIG00000005737(IFIT5);ENSCHIG00000009115(ZC3H14);ENSCHIG00000024284(EIF4A3);ENSCHIG00000025883(RIGI);ENSCHIG00000025965(LARP4)
tubulin binding	0.86555	1	ENSCHIG00000000360(NDC80);ENSCHIG00000008263(NCALD);ENSCHIG00000009875(RACGAP1);ENSCHIG00000010051(HDAC6);ENSCHIG00000010675(JMY);ENSCHIG00000011751(KIF13B);ENSCHIG00000012000(ARL3);ENSCHIG00000013210(KIF15);ENSCHIG00000013737(MAP1B);ENSCHIG00000014184(PRNP);ENSCHIG00000014240(TPR);ENSCHIG00000015243(--);ENSCHIG00000015378(SPAST);ENSCHIG00000015852(NDRG1);ENSCHIG00000017026(WIPF3);ENSCHIG00000017…
histone binding	0.87052	1	ENSCHIG00000000214(DNAJC9);ENSCHIG00000002022(KDM5A);ENSCHIG00000003903(JAK2);ENSCHIG00000009728(STAT1);ENSCHIG00000010250(HAT1);ENSCHIG00000011299(HPF1);ENSCHIG00000013006(RNF20);ENSCHIG00000013137(KDM4A);ENSCHIG00000015113(UHRF2);ENSCHIG00000018080(GRWD1);ENSCHIG00000018588(UHRF1);ENSCHIG00000022303(RBBP7);ENSCHIG00000023761(HIRA);ENSCHIG00000023787(BRD7);ENSCHIG00000024197(SPHK2);ENSCHIG000000…
1-acylglycerol-3-phosphate O-acyltransferase activity	0.873873	1	ENSCHIG00000025469(GPAT3)
ATP-dependent peptidase activity	0.873873	1	ENSCHIG00000015886(SPG7)
mRNA methyltransferase activity	0.873873	1	ENSCHIG00000016723(METTL3)
rRNA methyltransferase activity	0.873873	1	ENSCHIG00000020261(BUD23)
intramolecular oxidoreductase activity, interconverting aldoses and ketoses	0.873873	1	ENSCHIG00000016122(GPI)
phosphatase inhibitor activity	0.873873	1	ENSCHIG00000023995(LMTK2)
alkali metal ion binding	0.873873	1	ENSCHIG00000015426(TDG)
protein kinase A catalytic subunit binding	0.873873	1	ENSCHIG00000017900(EZR)
lysophosphatidic acid acyltransferase activity	0.873873	1	ENSCHIG00000025469(GPAT3)
death domain binding	0.873873	1	ENSCHIG00000016438(BAX)
cytidylyltransferase activity	0.873873	1	ENSCHIG00000025120(CRPPA)
phospholipid transfer activity	0.873873	1	ENSCHIG00000021852(OSBPL2)
catalytic activity, acting on a rRNA	0.873873	1	ENSCHIG00000020261(BUD23)
phospholipase activity	0.876755	1	ENSCHIG00000019547(PLCB3);ENSCHIG00000023933(PLBD1);ENSCHIG00000026282(PLA2G4A)
phosphatidylinositol phosphate phosphatase activity	0.876755	1	ENSCHIG00000006638(PTEN);ENSCHIG00000014041(OCRL);ENSCHIG00000014112(PIP4P1)
lipase activity	0.87684	1	ENSCHIG00000019547(PLCB3);ENSCHIG00000023933(PLBD1);ENSCHIG00000025751(DAGLB);ENSCHIG00000026282(PLA2G4A)
ATPase-coupled transmembrane transporter activity	0.878039	1	ENSCHIG00000014984(ABCC3);ENSCHIG00000017269(ABCD4);ENSCHIG00000019932(ABCB1);ENSCHIG00000023627(ATP1B1);ENSCHIG00000024254(ATP2B1);ENSCHIG00000024773(ATP13A3);ENSCHIG00000026713(ABCC9);ENSCHIG00000026906(ABCA9)
protein domain specific binding	0.880355	1	ENSCHIG00000000101(L1CAM);ENSCHIG00000003903(JAK2);ENSCHIG00000006852(BASP1);ENSCHIG00000007232(ADAM10);ENSCHIG00000008257(FADD);ENSCHIG00000009916(TJP2);ENSCHIG00000010063(ACTN2);ENSCHIG00000010202(PRRX1);ENSCHIG00000010529(HSPA2);ENSCHIG00000010840(NHERF1);ENSCHIG00000011130(MOSPD2);ENSCHIG00000011428(ARHGAP29);ENSCHIG00000011738(CASP9);ENSCHIG00000011897(DDIT3);ENSCHIG00000012408(FZD1);ENSCHIG…
aminoacyl-tRNA editing activity	0.883013	1	ENSCHIG00000006507(DTD1);ENSCHIG00000024743(DTD1)
signal sequence binding	0.883013	1	ENSCHIG00000014978(PEX5);ENSCHIG00000021773(CEMIP)
acetyltransferase activity	0.883991	1	ENSCHIG00000010250(HAT1);ENSCHIG00000011705(NAA50);ENSCHIG00000011996(NAT1);ENSCHIG00000012283(TAF10);ENSCHIG00000021681(SPHK1);ENSCHIG00000022044(NAA15)
protein kinase activator activity	0.883991	1	ENSCHIG00000015916(MAP3K20);ENSCHIG00000017075(GPRC5B);ENSCHIG00000021340(MAP2K1);ENSCHIG00000024028(PRKAG2);ENSCHIG00000024236(CCNT1);ENSCHIG00000025136(CCND2)
ATP hydrolysis activity	0.891975	1	ENSCHIG00000008966(CHTF18);ENSCHIG00000009030(RFC2);ENSCHIG00000009174(PEX6);ENSCHIG00000009693(HSP90B1);ENSCHIG00000011388(VPS4A);ENSCHIG00000011442(MCM5);ENSCHIG00000012317(EIF4A2);ENSCHIG00000014984(ABCC3);ENSCHIG00000015378(SPAST);ENSCHIG00000015886(SPG7);ENSCHIG00000017269(ABCD4);ENSCHIG00000018094(MCM4);ENSCHIG00000018909(SMC4);ENSCHIG00000019506(DNAH3);ENSCHIG00000019820(MCM2);ENSCHIG00000…
transmembrane transporter activity	0.893068	1	ENSCHIG00000000850(ANO6);ENSCHIG00000000977(SLC2A10);ENSCHIG00000006762(SLC30A9);ENSCHIG00000007598(SFXN3);ENSCHIG00000008680(SLC39A6);ENSCHIG00000009619(ITGAV);ENSCHIG00000009899(TTYH3);ENSCHIG00000010295(TMEM63B);ENSCHIG00000010774(GSDMD);ENSCHIG00000011710(CLIC4);ENSCHIG00000011794(SLC39A1);ENSCHIG00000012243(SLC2A3);ENSCHIG00000012379(CDH17);ENSCHIG00000012621(SLC16A3);ENSCHIG00000013823(CNNM…
RNA methyltransferase activity	0.898382	1	ENSCHIG00000008713(MEPCE);ENSCHIG00000010681(METTL16);ENSCHIG00000013976(TGS1);ENSCHIG00000016723(METTL3);ENSCHIG00000020261(BUD23)
Hsp70 protein binding	0.89939	1	ENSCHIG00000000353(CDK1);ENSCHIG00000016438(BAX);ENSCHIG00000019348(MVD)
ATP-dependent activity, acting on DNA	0.902517	1	ENSCHIG00000008966(CHTF18);ENSCHIG00000009030(RFC2);ENSCHIG00000009967(ERCC6L);ENSCHIG00000013731(WAPL);ENSCHIG00000016303(FBH1);ENSCHIG00000017476(MCM6);ENSCHIG00000018094(MCM4);ENSCHIG00000019925(RFC1);ENSCHIG00000020822(RFC4);ENSCHIG00000021960(MSH2);ENSCHIG00000025395(CHD1);ENSCHIG00000027136(MCM7)
ATPase binding	0.904308	1	ENSCHIG00000012037(S100A1);ENSCHIG00000017295(PDE4D);ENSCHIG00000017900(EZR);ENSCHIG00000020340(PKD2);ENSCHIG00000023627(ATP1B1);ENSCHIG00000025674(PIH1D1);ENSCHIG00000027206(NCSTN)
RNA 7-methylguanosine cap binding	0.90619	1	ENSCHIG00000026197(GEMIN5)
MAP kinase activity	0.90619	1	ENSCHIG00000016099(MAPK3)
cyclin-dependent protein serine/threonine kinase inhibitor activity	0.90619	1	ENSCHIG00000025939(CDKN2A)
calcium channel regulator activity	0.90619	1	ENSCHIG00000007034(PACSIN3)
fatty acid ligase activity	0.90619	1	ENSCHIG00000026707(ACSF2)
C-acyltransferase activity	0.90619	1	ENSCHIG00000007941(SPTLC3)
histone-lysine N-methyltransferase activity	0.90619	1	ENSCHIG00000016987(SMYD1)
spectrin binding	0.90619	1	ENSCHIG00000018205(ANK2)
myosin V binding	0.90619	1	ENSCHIG00000014720(RAB3D)
SUMO binding	0.90619	1	ENSCHIG00000015426(TDG)
phosphatidylinositol phosphate 5-phosphatase activity	0.90619	1	ENSCHIG00000014041(OCRL)
RNA stem-loop binding	0.90619	1	ENSCHIG00000013742(LARP6)
clathrin adaptor activity	0.90619	1	ENSCHIG00000009529(DAB2)
amide transmembrane transporter activity	0.90619	1	ENSCHIG00000012379(CDH17)
microtubule plus-end binding	0.90619	1	ENSCHIG00000021902(KIF2C)
ceramide binding	0.90619	1	ENSCHIG00000026282(PLA2G4A)
cullin family protein binding	0.90619	1	ENSCHIG00000014969(DDB1)
cargo adaptor activity	0.90619	1	ENSCHIG00000009529(DAB2)
DNA damage sensor activity	0.90619	1	ENSCHIG00000021960(MSH2)
transferrin receptor binding	0.90619	1	ENSCHIG00000021497(TF)
quaternary ammonium group binding	0.907531	1	ENSCHIG00000012430(DHTKD1);ENSCHIG00000013034(HACL1)
secondary active transmembrane transporter activity	0.908109	1	ENSCHIG00000012379(CDH17);ENSCHIG00000012621(SLC16A3);ENSCHIG00000017045(SLC1A3);ENSCHIG00000019150(SLC20A1);ENSCHIG00000019612(SLC4A4);ENSCHIG00000024785(SLC6A6);ENSCHIG00000025336(SLC1A4);ENSCHIG00000026699(SLC25A4)
phospholipid binding	0.910758	1	ENSCHIG00000000097(ANXA8);ENSCHIG00000000134(ANXA11);ENSCHIG00000000142(ANXA7);ENSCHIG00000002911(GGA3);ENSCHIG00000003391(SNX3);ENSCHIG00000009875(RACGAP1);ENSCHIG00000010063(ACTN2);ENSCHIG00000010774(GSDMD);ENSCHIG00000010912(PACSIN2);ENSCHIG00000011590(ANXA3);ENSCHIG00000013383(PHLDA3);ENSCHIG00000013491(DGKA);ENSCHIG00000013575(MFGE8);ENSCHIG00000014531(TWF2);ENSCHIG00000014709(MICALL1);ENSCH…
acyltransferase activity	0.913961	1	ENSCHIG00000007941(SPTLC3);ENSCHIG00000010250(HAT1);ENSCHIG00000010672(CERS5);ENSCHIG00000011705(NAA50);ENSCHIG00000011996(NAT1);ENSCHIG00000012283(TAF10);ENSCHIG00000013970(CPT2);ENSCHIG00000015096(HMGCS1);ENSCHIG00000015344(CPT1A);ENSCHIG00000016353(DBT);ENSCHIG00000018432(LPGAT1);ENSCHIG00000021681(SPHK1);ENSCHIG00000021897(CLYBL);ENSCHIG00000022044(NAA15);ENSCHIG00000023963(KAT14);ENSCHIG0000…
kinase activity	0.914451	1	ENSCHIG00000000353(CDK1);ENSCHIG00000000397(PFKL);ENSCHIG00000000429(NRBP2);ENSCHIG00000003841(PBK);ENSCHIG00000003903(JAK2);ENSCHIG00000006680(PRPS2);ENSCHIG00000006945(CDK2);ENSCHIG00000007647(AK4);ENSCHIG00000007800(PAPSS1);ENSCHIG00000008067(NRP1);ENSCHIG00000008754(NPR2);ENSCHIG00000010193(EEF2K);ENSCHIG00000011217(AK1);ENSCHIG00000011473(TGFBR2);ENSCHIG00000011604(CDK6);ENSCHIG00000012393(H…
organic acid transmembrane transporter activity	0.914458	1	ENSCHIG00000007598(SFXN3);ENSCHIG00000012621(SLC16A3);ENSCHIG00000017045(SLC1A3);ENSCHIG00000024785(SLC6A6);ENSCHIG00000025336(SLC1A4)
carboxylic acid transmembrane transporter activity	0.914458	1	ENSCHIG00000007598(SFXN3);ENSCHIG00000012621(SLC16A3);ENSCHIG00000017045(SLC1A3);ENSCHIG00000024785(SLC6A6);ENSCHIG00000025336(SLC1A4)
scaffold protein binding	0.914859	1	ENSCHIG00000016600(ITPR2);ENSCHIG00000017295(PDE4D);ENSCHIG00000021340(MAP2K1);ENSCHIG00000022088(PARK7)
SH3 domain binding	0.915701	1	ENSCHIG00000007232(ADAM10);ENSCHIG00000011738(CASP9);ENSCHIG00000013595(ADAM17);ENSCHIG00000014032(PTPN12);ENSCHIG00000021749(ABL1);ENSCHIG00000025945(PLSCR1)
UDP-glycosyltransferase activity	0.917887	1	ENSCHIG00000009348(EXT1);ENSCHIG00000013075(POGLUT1);ENSCHIG00000017550(GYS1);ENSCHIG00000020013(COLGALT1);ENSCHIG00000021251(POGLUT3);ENSCHIG00000024703(GALNT16);ENSCHIG00000026540(B4GALT1)
phosphoric ester hydrolase activity	0.918092	1	ENSCHIG00000000122(PPM1F);ENSCHIG00000001745(PLPP6);ENSCHIG00000005570(TNS2);ENSCHIG00000006638(PTEN);ENSCHIG00000007111(EPHX2);ENSCHIG00000007829(PDP2);ENSCHIG00000008345(PTPN5);ENSCHIG00000008890(PSPH);ENSCHIG00000009582(TIGAR);ENSCHIG00000010651(NT5E);ENSCHIG00000010789(PTPRJ);ENSCHIG00000012402(CTDSPL2);ENSCHIG00000013752(PTPN2);ENSCHIG00000014032(PTPN12);ENSCHIG00000014041(OCRL);ENSCHIG00000…
receptor tyrosine kinase binding	0.918205	1	ENSCHIG00000005705(PIK3R2);ENSCHIG00000013752(PTPN2);ENSCHIG00000015863(PCNA)
alcohol binding	0.918205	1	ENSCHIG00000004895(STARD5);ENSCHIG00000016600(ITPR2);ENSCHIG00000021852(OSBPL2)
carboxylic ester hydrolase activity	0.920615	1	ENSCHIG00000006507(DTD1);ENSCHIG00000008188(PTRH1);ENSCHIG00000011643(RGN);ENSCHIG00000014251(H6PD);ENSCHIG00000024668(ACOT7);ENSCHIG00000024743(DTD1);ENSCHIG00000025751(DAGLB);ENSCHIG00000026282(PLA2G4A)
phosphatase activity	0.9207	1	ENSCHIG00000000122(PPM1F);ENSCHIG00000001745(PLPP6);ENSCHIG00000005570(TNS2);ENSCHIG00000006638(PTEN);ENSCHIG00000007111(EPHX2);ENSCHIG00000007829(PDP2);ENSCHIG00000008345(PTPN5);ENSCHIG00000008890(PSPH);ENSCHIG00000009582(TIGAR);ENSCHIG00000010651(NT5E);ENSCHIG00000010789(PTPRJ);ENSCHIG00000012402(CTDSPL2);ENSCHIG00000013752(PTPN2);ENSCHIG00000014032(PTPN12);ENSCHIG00000014041(OCRL);ENSCHIG00000…
cysteine-type peptidase activity	0.922376	1	ENSCHIG00000004885(CTSF);ENSCHIG00000009860(CAPN5);ENSCHIG00000011503(CASP7);ENSCHIG00000011574(CTSK);ENSCHIG00000011690(EIF3H);ENSCHIG00000011738(CASP9);ENSCHIG00000011955(CASP6);ENSCHIG00000018162(UCHL3);ENSCHIG00000019061(UCHL1);ENSCHIG00000020086(DESI2);ENSCHIG00000021315(SENP1);ENSCHIG00000022760(USP36);ENSCHIG00000023316(USP48);ENSCHIG00000024461(LGMN);ENSCHIG00000025916(USP10);ENSCHIG00000…
L-amino acid transmembrane transporter activity	0.92717	1	ENSCHIG00000017045(SLC1A3);ENSCHIG00000025336(SLC1A4)
cyclin binding	0.92717	1	ENSCHIG00000000353(CDK1);ENSCHIG00000011604(CDK6)
small molecule binding	0.928493	1	ENSCHIG00000000146(RAB31);ENSCHIG00000000353(CDK1);ENSCHIG00000000397(PFKL);ENSCHIG00000000429(NRBP2);ENSCHIG00000000474(GRM7);ENSCHIG00000000504(GMPPB);ENSCHIG00000000725(SWAP70);ENSCHIG00000001144(ME2);ENSCHIG00000001865(MX1);ENSCHIG00000001883(EFL1);ENSCHIG00000001895(RAB9A);ENSCHIG00000003247(RAB43);ENSCHIG00000003271(SHMT2);ENSCHIG00000003341(ACTC1);ENSCHIG00000003841(PBK);ENSCHIG00000003903…
protein serine kinase activity	0.92962	1	ENSCHIG00000015049(AKT2);ENSCHIG00000016099(MAPK3);ENSCHIG00000017644(PRKD1);ENSCHIG00000021878(CDC42BPA)
lipid transporter activity	0.929766	1	ENSCHIG00000000850(ANO6);ENSCHIG00000002074(BLTP3B);ENSCHIG00000004895(STARD5);ENSCHIG00000015523(SLC2A1);ENSCHIG00000021852(OSBPL2);ENSCHIG00000022004(APOE);ENSCHIG00000025945(PLSCR1)
prenyltransferase activity	0.930231	1	ENSCHIG00000024671(RABGGTA)
RNA polymerase II CTD heptapeptide repeat kinase activity	0.930231	1	ENSCHIG00000000353(CDK1)
acetylglucosaminyltransferase activity	0.930231	1	ENSCHIG00000009348(EXT1)
acetylgalactosaminyltransferase activity	0.930231	1	ENSCHIG00000024703(GALNT16)
5'-3' exonuclease activity	0.930231	1	ENSCHIG00000009155(FEN1)
proton channel activity	0.930231	1	ENSCHIG00000023373(ATP5F1E)
acylglycerol O-acyltransferase activity	0.930231	1	ENSCHIG00000025469(GPAT3)
ubiquitin-ubiquitin ligase activity	0.930231	1	ENSCHIG00000000228(PPIL2)
MHC protein binding	0.930231	1	ENSCHIG00000009616(COL2A1)
proton-transporting ATP synthase activity, rotational mechanism	0.930231	1	ENSCHIG00000023373(ATP5F1E)
Lys63-specific deubiquitinase activity	0.930231	1	ENSCHIG00000020086(DESI2)
NAD+ binding	0.930231	1	ENSCHIG00000020031(CRYL1)
3'-5'-exoribonuclease activity	0.933753	1	ENSCHIG00000020022(EXOSC10);ENSCHIG00000026678(TOE1);ENSCHIG00000026935(PAN2)
deoxyribonuclease activity	0.933753	1	ENSCHIG00000009155(FEN1);ENSCHIG00000014326(ERCC5);ENSCHIG00000018237(DNASE2)
protein kinase A binding	0.933753	1	ENSCHIG00000013493(AKAP12);ENSCHIG00000017900(EZR);ENSCHIG00000024545(AKAP1)
Hsp90 protein binding	0.933753	1	ENSCHIG00000010051(HDAC6);ENSCHIG00000016782(NR3C1);ENSCHIG00000018294(UNC45B)
exonuclease activity	0.939576	1	ENSCHIG00000009155(FEN1);ENSCHIG00000018617(POLD1);ENSCHIG00000020022(EXOSC10);ENSCHIG00000024664(ENPP1);ENSCHIG00000026678(TOE1);ENSCHIG00000026935(PAN2)
GDP binding	0.939576	1	ENSCHIG00000000146(RAB31);ENSCHIG00000001895(RAB9A);ENSCHIG00000008651(GEM);ENSCHIG00000012000(ARL3);ENSCHIG00000014399(RRAGC);ENSCHIG00000014864(RAP2A)
manganese ion binding	0.940027	1	ENSCHIG00000007898(LAP3);ENSCHIG00000009947(SOD2);ENSCHIG00000012642(ABL2);ENSCHIG00000021749(ABL1);ENSCHIG00000026540(B4GALT1)
transporter activity	0.940748	1	ENSCHIG00000000850(ANO6);ENSCHIG00000000977(SLC2A10);ENSCHIG00000002074(BLTP3B);ENSCHIG00000004895(STARD5);ENSCHIG00000006762(SLC30A9);ENSCHIG00000007598(SFXN3);ENSCHIG00000008680(SLC39A6);ENSCHIG00000009174(PEX6);ENSCHIG00000009619(ITGAV);ENSCHIG00000009899(TTYH3);ENSCHIG00000010295(TMEM63B);ENSCHIG00000010774(GSDMD);ENSCHIG00000011710(CLIC4);ENSCHIG00000011794(SLC39A1);ENSCHIG00000012243(SLC2A3…
serine-type peptidase activity	0.942028	1	ENSCHIG00000013828(C1RL);ENSCHIG00000021048(DPP4);ENSCHIG00000023003(HTRA3);ENSCHIG00000026002(CTSH)
acyltransferase activity, transferring groups other than amino-acyl groups	0.942414	1	ENSCHIG00000007941(SPTLC3);ENSCHIG00000010250(HAT1);ENSCHIG00000010672(CERS5);ENSCHIG00000011705(NAA50);ENSCHIG00000011996(NAT1);ENSCHIG00000012283(TAF10);ENSCHIG00000013970(CPT2);ENSCHIG00000015344(CPT1A);ENSCHIG00000018432(LPGAT1);ENSCHIG00000021681(SPHK1);ENSCHIG00000022044(NAA15);ENSCHIG00000023963(KAT14);ENSCHIG00000025215(TGM2);ENSCHIG00000025469(GPAT3);ENSCHIG00000026282(PLA2G4A)
cholesterol binding	0.94282	1	ENSCHIG00000004895(STARD5);ENSCHIG00000021852(OSBPL2)
RNA polymerase II general transcription initiation factor activity	0.94282	1	ENSCHIG00000010202(PRRX1);ENSCHIG00000012283(TAF10)
SH2 domain binding	0.94282	1	ENSCHIG00000003903(JAK2);ENSCHIG00000021749(ABL1)
carbohydrate derivative transmembrane transporter activity	0.94282	1	ENSCHIG00000014984(ABCC3);ENSCHIG00000026699(SLC25A4)
phosphotransferase activity, alcohol group as acceptor	0.943732	1	ENSCHIG00000000353(CDK1);ENSCHIG00000000397(PFKL);ENSCHIG00000000429(NRBP2);ENSCHIG00000003841(PBK);ENSCHIG00000003903(JAK2);ENSCHIG00000006945(CDK2);ENSCHIG00000007800(PAPSS1);ENSCHIG00000008067(NRP1);ENSCHIG00000008754(NPR2);ENSCHIG00000010193(EEF2K);ENSCHIG00000011473(TGFBR2);ENSCHIG00000011604(CDK6);ENSCHIG00000012393(HK2);ENSCHIG00000012642(ABL2);ENSCHIG00000013341(ULK4);ENSCHIG00000013443(D…
GTP binding	0.944168	1	ENSCHIG00000000146(RAB31);ENSCHIG00000000504(GMPPB);ENSCHIG00000001865(MX1);ENSCHIG00000001883(EFL1);ENSCHIG00000001895(RAB9A);ENSCHIG00000003247(RAB43);ENSCHIG00000006748(RAN);ENSCHIG00000007647(AK4);ENSCHIG00000008651(GEM);ENSCHIG00000008754(NPR2);ENSCHIG00000008760(ARF6);ENSCHIG00000009815(RAB23);ENSCHIG00000012000(ARL3);ENSCHIG00000013334(AGAP3);ENSCHIG00000013443(DAPK1);ENSCHIG00000013465(RH…
zinc ion binding	0.944933	1	ENSCHIG00000000407(CRIP1);ENSCHIG00000000649(ZCCHC8);ENSCHIG00000002022(KDM5A);ENSCHIG00000002557(PTER);ENSCHIG00000003954(UTRN);ENSCHIG00000004709(CA12);ENSCHIG00000006378(TRAF2);ENSCHIG00000006622(ADAMTS1);ENSCHIG00000010051(HDAC6);ENSCHIG00000010651(NT5E);ENSCHIG00000010839(TRIM13);ENSCHIG00000011643(RGN);ENSCHIG00000012435(CA3);ENSCHIG00000012505(MSRB3);ENSCHIG00000012539(LNPEP);ENSCHIG000000…
helicase activity	0.945271	1	ENSCHIG00000006239(DDX19B);ENSCHIG00000008966(CHTF18);ENSCHIG00000009030(RFC2);ENSCHIG00000011219(DDX20);ENSCHIG00000011442(MCM5);ENSCHIG00000012317(EIF4A2);ENSCHIG00000016303(FBH1);ENSCHIG00000017476(MCM6);ENSCHIG00000018094(MCM4);ENSCHIG00000019059(DDX39A);ENSCHIG00000019820(MCM2);ENSCHIG00000020423(MCM3);ENSCHIG00000020822(RFC4);ENSCHIG00000024284(EIF4A3);ENSCHIG00000025883(RIGI);ENSCHIG000000…
lipid binding	0.94602	1	ENSCHIG00000000097(ANXA8);ENSCHIG00000000134(ANXA11);ENSCHIG00000000142(ANXA7);ENSCHIG00000002911(GGA3);ENSCHIG00000003391(SNX3);ENSCHIG00000004895(STARD5);ENSCHIG00000006378(TRAF2);ENSCHIG00000007034(PACSIN3);ENSCHIG00000009875(RACGAP1);ENSCHIG00000010063(ACTN2);ENSCHIG00000010529(HSPA2);ENSCHIG00000010774(GSDMD);ENSCHIG00000010912(PACSIN2);ENSCHIG00000011590(ANXA3);ENSCHIG00000013383(PHLDA3);EN…
sulfurtransferase activity	0.948113	1	ENSCHIG00000025683(TSTD1)
TBP-class protein binding	0.948113	1	ENSCHIG00000016782(NR3C1)
2 iron, 2 sulfur cluster binding	0.948113	1	ENSCHIG00000023844(CISD2)
R-SMAD binding	0.948113	1	ENSCHIG00000019181(SMAD4)
lysine-acetylated histone binding	0.948113	1	ENSCHIG00000023787(BRD7)
proteasome binding	0.948113	1	ENSCHIG00000005726(PSMG1)
acetylation-dependent protein binding	0.948113	1	ENSCHIG00000023787(BRD7)
ubiquitin-dependent protein binding	0.948113	1	ENSCHIG00000009174(PEX6)
ubiquitin-specific protease binding	0.948113	1	ENSCHIG00000022088(PARK7)
tRNA binding	0.949086	1	ENSCHIG00000000487(PUS1);ENSCHIG00000003628(WDR6);ENSCHIG00000005737(IFIT5);ENSCHIG00000006507(DTD1);ENSCHIG00000014854(CTU2);ENSCHIG00000024743(DTD1)
enzyme regulator activity	0.950309	1	ENSCHIG00000000474(GRM7);ENSCHIG00000001133(ARHGEF17);ENSCHIG00000001909(DPM3);ENSCHIG00000002020(BCAR3);ENSCHIG00000002022(KDM5A);ENSCHIG00000002757(SERPINH1);ENSCHIG00000003569(DENND2B);ENSCHIG00000003628(WDR6);ENSCHIG00000006266(SDHAF4);ENSCHIG00000006935(GMIP);ENSCHIG00000007353(GAPVD1);ENSCHIG00000008067(NRP1);ENSCHIG00000008925(CCNY);ENSCHIG00000009090(CST3);ENSCHIG00000009447(SH3BP5L);ENSC…
SNARE binding	0.952409	1	ENSCHIG00000009205(DOC2B);ENSCHIG00000013443(DAPK1);ENSCHIG00000013752(PTPN2);ENSCHIG00000021749(ABL1)
3'-5' exonuclease activity	0.952409	1	ENSCHIG00000018617(POLD1);ENSCHIG00000020022(EXOSC10);ENSCHIG00000026678(TOE1);ENSCHIG00000026935(PAN2)
serine hydrolase activity	0.952409	1	ENSCHIG00000013828(C1RL);ENSCHIG00000021048(DPP4);ENSCHIG00000023003(HTRA3);ENSCHIG00000026002(CTSH)
protein tyrosine kinase binding	0.952409	1	ENSCHIG00000005705(PIK3R2);ENSCHIG00000009916(TJP2);ENSCHIG00000013752(PTPN2);ENSCHIG00000015863(PCNA)
protein serine/threonine kinase inhibitor activity	0.955236	1	ENSCHIG00000024028(PRKAG2);ENSCHIG00000025939(CDKN2A)
nucleosome binding	0.955236	1	ENSCHIG00000012076(HMGN2);ENSCHIG00000022286(--)
sterol binding	0.955236	1	ENSCHIG00000004895(STARD5);ENSCHIG00000021852(OSBPL2)
protein transporter activity	0.955236	1	ENSCHIG00000009174(PEX6);ENSCHIG00000023990(IGF1R)
guanyl ribonucleotide binding	0.956529	1	ENSCHIG00000000146(RAB31);ENSCHIG00000000504(GMPPB);ENSCHIG00000001865(MX1);ENSCHIG00000001883(EFL1);ENSCHIG00000001895(RAB9A);ENSCHIG00000003247(RAB43);ENSCHIG00000006748(RAN);ENSCHIG00000007647(AK4);ENSCHIG00000008651(GEM);ENSCHIG00000008754(NPR2);ENSCHIG00000008760(ARF6);ENSCHIG00000009815(RAB23);ENSCHIG00000012000(ARL3);ENSCHIG00000013334(AGAP3);ENSCHIG00000013443(DAPK1);ENSCHIG00000013465(RH…
deubiquitinase activity	0.956836	1	ENSCHIG00000011690(EIF3H);ENSCHIG00000018162(UCHL3);ENSCHIG00000019061(UCHL1);ENSCHIG00000020086(DESI2);ENSCHIG00000022760(USP36);ENSCHIG00000023316(USP48);ENSCHIG00000025916(USP10)
exoribonuclease activity	0.956987	1	ENSCHIG00000020022(EXOSC10);ENSCHIG00000026678(TOE1);ENSCHIG00000026935(PAN2)
exoribonuclease activity, producing 5'-phosphomonoesters	0.956987	1	ENSCHIG00000020022(EXOSC10);ENSCHIG00000026678(TOE1);ENSCHIG00000026935(PAN2)
RNA polymerase binding	0.958499	1	ENSCHIG00000012283(TAF10);ENSCHIG00000014326(ERCC5);ENSCHIG00000017824(NEDD4);ENSCHIG00000019856(SMYD3);ENSCHIG00000024236(CCNT1)
ion binding	0.961256	1	ENSCHIG00000000097(ANXA8);ENSCHIG00000000122(PPM1F);ENSCHIG00000000134(ANXA11);ENSCHIG00000000142(ANXA7);ENSCHIG00000000146(RAB31);ENSCHIG00000000151(CRELD2);ENSCHIG00000000353(CDK1);ENSCHIG00000000397(PFKL);ENSCHIG00000000407(CRIP1);ENSCHIG00000000429(NRBP2);ENSCHIG00000000474(GRM7);ENSCHIG00000000504(GMPPB);ENSCHIG00000000527(PTGS1);ENSCHIG00000000649(ZCCHC8);ENSCHIG00000000725(SWAP70);ENSCHIG0…
adenine nucleotide transmembrane transporter activity	0.961415	1	ENSCHIG00000026699(SLC25A4)
NAD(P)H dehydrogenase (quinone) activity	0.961415	1	ENSCHIG00000021573(CBR3)
alpha-mannosidase activity	0.961415	1	ENSCHIG00000010436(MAN1A1)
protein serine/threonine/tyrosine kinase activity	0.961415	1	ENSCHIG00000021340(MAP2K1)
purine ribonucleotide transmembrane transporter activity	0.961415	1	ENSCHIG00000026699(SLC25A4)
poly(U) RNA binding	0.961415	1	ENSCHIG00000005737(IFIT5)
nucleotide transmembrane transporter activity	0.961415	1	ENSCHIG00000026699(SLC25A4)
purine nucleotide transmembrane transporter activity	0.961415	1	ENSCHIG00000026699(SLC25A4)
organophosphate ester transmembrane transporter activity	0.961415	1	ENSCHIG00000026699(SLC25A4)
GTP-dependent protein binding	0.961415	1	ENSCHIG00000014720(RAB3D)
protein phosphatase 2A binding	0.961415	1	ENSCHIG00000021681(SPHK1)
long noncoding RNA binding	0.961415	1	ENSCHIG00000012513(RBM33)
ubiquitination-like modification-dependent protein binding	0.961415	1	ENSCHIG00000009174(PEX6)
transferase activity, transferring phosphorus-containing groups	0.962365	1	ENSCHIG00000000353(CDK1);ENSCHIG00000000397(PFKL);ENSCHIG00000000429(NRBP2);ENSCHIG00000000504(GMPPB);ENSCHIG00000003841(PBK);ENSCHIG00000003903(JAK2);ENSCHIG00000006680(PRPS2);ENSCHIG00000006945(CDK2);ENSCHIG00000007647(AK4);ENSCHIG00000007800(PAPSS1);ENSCHIG00000008067(NRP1);ENSCHIG00000008754(NPR2);ENSCHIG00000010193(EEF2K);ENSCHIG00000011217(AK1);ENSCHIG00000011473(TGFBR2);ENSCHIG00000011604(…
phosphoprotein phosphatase activity	0.962367	1	ENSCHIG00000000122(PPM1F);ENSCHIG00000005570(TNS2);ENSCHIG00000007829(PDP2);ENSCHIG00000008345(PTPN5);ENSCHIG00000010789(PTPRJ);ENSCHIG00000012402(CTDSPL2);ENSCHIG00000013752(PTPN2);ENSCHIG00000014032(PTPN12);ENSCHIG00000014167(PDXP);ENSCHIG00000017604(PTPRA);ENSCHIG00000018926(PGAM5);ENSCHIG00000021127(PDP1);ENSCHIG00000027002(UBASH3B)
guanyl nucleotide binding	0.96341	1	ENSCHIG00000000146(RAB31);ENSCHIG00000000504(GMPPB);ENSCHIG00000001865(MX1);ENSCHIG00000001883(EFL1);ENSCHIG00000001895(RAB9A);ENSCHIG00000003247(RAB43);ENSCHIG00000006748(RAN);ENSCHIG00000007647(AK4);ENSCHIG00000008651(GEM);ENSCHIG00000008754(NPR2);ENSCHIG00000008760(ARF6);ENSCHIG00000009815(RAB23);ENSCHIG00000012000(ARL3);ENSCHIG00000013334(AGAP3);ENSCHIG00000013443(DAPK1);ENSCHIG00000013465(RH…
thiol-dependent deubiquitinase	0.96417	1	ENSCHIG00000018162(UCHL3);ENSCHIG00000019061(UCHL1);ENSCHIG00000020086(DESI2);ENSCHIG00000022760(USP36);ENSCHIG00000023316(USP48);ENSCHIG00000025916(USP10)
protein-macromolecule adaptor activity	0.964245	1	ENSCHIG00000000204(KLHL22);ENSCHIG00000000360(NDC80);ENSCHIG00000006378(TRAF2);ENSCHIG00000009217(RETREG2);ENSCHIG00000009529(DAB2);ENSCHIG00000009916(TJP2);ENSCHIG00000011219(DDX20);ENSCHIG00000011567(LGALS3);ENSCHIG00000012513(RBM33);ENSCHIG00000013084(SYNE3);ENSCHIG00000014184(PRNP);ENSCHIG00000014399(RRAGC);ENSCHIG00000014824(FZR1);ENSCHIG00000014969(DDB1);ENSCHIG00000016755(NOLC1);ENSCHIG000…
transcription factor binding	0.964549	1	ENSCHIG00000003115(MED16);ENSCHIG00000006762(SLC30A9);ENSCHIG00000009332(PURA);ENSCHIG00000009728(STAT1);ENSCHIG00000009793(MYOD1);ENSCHIG00000009978(SNW1);ENSCHIG00000010051(HDAC6);ENSCHIG00000010202(PRRX1);ENSCHIG00000010363(MEF2D);ENSCHIG00000010976(HMGA1);ENSCHIG00000011219(DDX20);ENSCHIG00000011282(FLNA);ENSCHIG00000011380(NFIA);ENSCHIG00000011532(MAX);ENSCHIG00000011897(DDIT3);ENSCHIG000000…
4 iron, 4 sulfur cluster binding	0.965046	1	ENSCHIG00000007667(ACO1);ENSCHIG00000018617(POLD1)
ligase activity, forming carbon-sulfur bonds	0.965501	1	ENSCHIG00000023281(ACSS3);ENSCHIG00000023954(ACSS2);ENSCHIG00000026707(ACSF2)
ATPase-coupled cation transmembrane transporter activity	0.965501	1	ENSCHIG00000023627(ATP1B1);ENSCHIG00000024254(ATP2B1);ENSCHIG00000024773(ATP13A3)
protein serine/threonine phosphatase activity	0.965632	1	ENSCHIG00000000122(PPM1F);ENSCHIG00000007829(PDP2);ENSCHIG00000012402(CTDSPL2);ENSCHIG00000018926(PGAM5);ENSCHIG00000021127(PDP1)
iron-sulfur cluster binding	0.965632	1	ENSCHIG00000007667(ACO1);ENSCHIG00000013585(PPAT);ENSCHIG00000015646(ISCA1);ENSCHIG00000018617(POLD1);ENSCHIG00000023844(CISD2)
metal cluster binding	0.965632	1	ENSCHIG00000007667(ACO1);ENSCHIG00000013585(PPAT);ENSCHIG00000015646(ISCA1);ENSCHIG00000018617(POLD1);ENSCHIG00000023844(CISD2)
protein kinase inhibitor activity	0.968221	1	ENSCHIG00000015771(YWHAB);ENSCHIG00000023370(DNAJC3);ENSCHIG00000024028(PRKAG2);ENSCHIG00000025939(CDKN2A)
poly-pyrimidine tract binding	0.971308	1	ENSCHIG00000005737(IFIT5)
mannosidase activity	0.971308	1	ENSCHIG00000010436(MAN1A1)
beta-tubulin binding	0.97277	1	ENSCHIG00000009875(RACGAP1);ENSCHIG00000015378(SPAST)
RNA polymerase II-specific DNA-binding transcription factor binding	0.972833	1	ENSCHIG00000003115(MED16);ENSCHIG00000006762(SLC30A9);ENSCHIG00000009728(STAT1);ENSCHIG00000009793(MYOD1);ENSCHIG00000009978(SNW1);ENSCHIG00000010202(PRRX1);ENSCHIG00000010363(MEF2D);ENSCHIG00000010976(HMGA1);ENSCHIG00000011897(DDIT3);ENSCHIG00000012283(TAF10);ENSCHIG00000013752(PTPN2);ENSCHIG00000014403(MED17);ENSCHIG00000015113(UHRF2);ENSCHIG00000015501(MTA2);ENSCHIG00000018148(WIPI1);ENSCHIG00…
active ion transmembrane transporter activity	0.973545	1	ENSCHIG00000012621(SLC16A3);ENSCHIG00000017045(SLC1A3);ENSCHIG00000019150(SLC20A1);ENSCHIG00000019612(SLC4A4);ENSCHIG00000023627(ATP1B1);ENSCHIG00000024254(ATP2B1);ENSCHIG00000024773(ATP13A3);ENSCHIG00000024785(SLC6A6);ENSCHIG00000026699(SLC25A4)
DNA binding	0.974044	1	ENSCHIG00000000725(SWAP70);ENSCHIG00000000946(H1-5);ENSCHIG00000002022(KDM5A);ENSCHIG00000005737(IFIT5);ENSCHIG00000006209(H2AC21);ENSCHIG00000006418(EEPD1);ENSCHIG00000007846(JUNB);ENSCHIG00000007966(NACC2);ENSCHIG00000008473(NFKB1);ENSCHIG00000009030(RFC2);ENSCHIG00000009155(FEN1);ENSCHIG00000009332(PURA);ENSCHIG00000009728(STAT1);ENSCHIG00000009793(MYOD1);ENSCHIG00000010051(HDAC6);ENSCHIG00000…
anion binding	0.974369	1	ENSCHIG00000000146(RAB31);ENSCHIG00000000353(CDK1);ENSCHIG00000000397(PFKL);ENSCHIG00000000429(NRBP2);ENSCHIG00000000474(GRM7);ENSCHIG00000000504(GMPPB);ENSCHIG00000000725(SWAP70);ENSCHIG00000001865(MX1);ENSCHIG00000001883(EFL1);ENSCHIG00000001895(RAB9A);ENSCHIG00000003247(RAB43);ENSCHIG00000003271(SHMT2);ENSCHIG00000003341(ACTC1);ENSCHIG00000003841(PBK);ENSCHIG00000003903(JAK2);ENSCHIG0000000483…
phosphatidylinositol binding	0.974579	1	ENSCHIG00000002911(GGA3);ENSCHIG00000003391(SNX3);ENSCHIG00000009875(RACGAP1);ENSCHIG00000010063(ACTN2);ENSCHIG00000010774(GSDMD);ENSCHIG00000013383(PHLDA3);ENSCHIG00000014531(TWF2);ENSCHIG00000015084(ARFIP1);ENSCHIG00000016600(ITPR2);ENSCHIG00000017285(SH3PXD2B);ENSCHIG00000017671(SDCBP);ENSCHIG00000017930(GOLPH3L);ENSCHIG00000018148(WIPI1);ENSCHIG00000018999(SESTD1);ENSCHIG00000021852(OSBPL2);E…
kinase regulator activity	0.975863	1	ENSCHIG00000008925(CCNY);ENSCHIG00000011473(TGFBR2);ENSCHIG00000012535(CKS1B);ENSCHIG00000015771(YWHAB);ENSCHIG00000015916(MAP3K20);ENSCHIG00000017075(GPRC5B);ENSCHIG00000020571(PRKAG1);ENSCHIG00000021158(PIK3R1);ENSCHIG00000021340(MAP2K1);ENSCHIG00000023370(DNAJC3);ENSCHIG00000024028(PRKAG2);ENSCHIG00000024236(CCNT1);ENSCHIG00000025136(CCND2);ENSCHIG00000025939(CDKN2A)
peptidase activity	0.975907	1	ENSCHIG00000004885(CTSF);ENSCHIG00000005265(ADAM19);ENSCHIG00000005762(METAP1D);ENSCHIG00000006622(ADAMTS1);ENSCHIG00000007232(ADAM10);ENSCHIG00000007898(LAP3);ENSCHIG00000009860(CAPN5);ENSCHIG00000010483(TMEM59);ENSCHIG00000011503(CASP7);ENSCHIG00000011574(CTSK);ENSCHIG00000011690(EIF3H);ENSCHIG00000011738(CASP9);ENSCHIG00000011955(CASP6);ENSCHIG00000012539(LNPEP);ENSCHIG00000013387(CPQ);ENSCHIG…
molecular adaptor activity	0.977191	1	ENSCHIG00000000204(KLHL22);ENSCHIG00000000360(NDC80);ENSCHIG00000005726(PSMG1);ENSCHIG00000006378(TRAF2);ENSCHIG00000008257(FADD);ENSCHIG00000009217(RETREG2);ENSCHIG00000009529(DAB2);ENSCHIG00000009916(TJP2);ENSCHIG00000010840(NHERF1);ENSCHIG00000010923(LAMTOR4);ENSCHIG00000010976(HMGA1);ENSCHIG00000011219(DDX20);ENSCHIG00000011567(LGALS3);ENSCHIG00000011939(BBLN);ENSCHIG00000012513(RBM33);ENSCHI…
hexosyltransferase activity	0.97749	1	ENSCHIG00000009348(EXT1);ENSCHIG00000013075(POGLUT1);ENSCHIG00000017550(GYS1);ENSCHIG00000020013(COLGALT1);ENSCHIG00000021140(POFUT1);ENSCHIG00000021251(POGLUT3);ENSCHIG00000024703(GALNT16);ENSCHIG00000025986(PYGB);ENSCHIG00000026113(GBA1);ENSCHIG00000026540(B4GALT1)
primary active transmembrane transporter activity	0.977725	1	ENSCHIG00000014984(ABCC3);ENSCHIG00000017269(ABCD4);ENSCHIG00000019932(ABCB1);ENSCHIG00000023627(ATP1B1);ENSCHIG00000024254(ATP2B1);ENSCHIG00000024773(ATP13A3);ENSCHIG00000026713(ABCC9);ENSCHIG00000026906(ABCA9)
ubiquitin-like protein-specific protease activity	0.977725	1	ENSCHIG00000011690(EIF3H);ENSCHIG00000018162(UCHL3);ENSCHIG00000019061(UCHL1);ENSCHIG00000020086(DESI2);ENSCHIG00000021315(SENP1);ENSCHIG00000022760(USP36);ENSCHIG00000023316(USP48);ENSCHIG00000025916(USP10)
protein kinase regulator activity	0.978025	1	ENSCHIG00000008925(CCNY);ENSCHIG00000012535(CKS1B);ENSCHIG00000015771(YWHAB);ENSCHIG00000015916(MAP3K20);ENSCHIG00000017075(GPRC5B);ENSCHIG00000020571(PRKAG1);ENSCHIG00000021340(MAP2K1);ENSCHIG00000023370(DNAJC3);ENSCHIG00000024028(PRKAG2);ENSCHIG00000024236(CCNT1);ENSCHIG00000025136(CCND2);ENSCHIG00000025939(CDKN2A)
translation elongation factor activity	0.978666	1	ENSCHIG00000016589(EEF1A2)
lysine N-methyltransferase activity	0.978666	1	ENSCHIG00000016987(SMYD1)
protein-lysine N-methyltransferase activity	0.978666	1	ENSCHIG00000016987(SMYD1)
translation initiation factor binding	0.978666	1	ENSCHIG00000000417(EIF4EBP2)
endoribonuclease activity, producing 5'-phosphomonoesters	0.978833	1	ENSCHIG00000009155(FEN1);ENSCHIG00000014460(RNASEH2A)
endonuclease activity, active with either ribo- or deoxyribonucleic acids and producing 5'-phosphomonoesters	0.978833	1	ENSCHIG00000009155(FEN1);ENSCHIG00000014460(RNASEH2A)
oxidoreductase activity, acting on NAD(P)H	0.979017	1	ENSCHIG00000007693(TP53I3);ENSCHIG00000017286(CRYZ);ENSCHIG00000021573(CBR3);ENSCHIG00000024501(MICAL2)
kinase inhibitor activity	0.979017	1	ENSCHIG00000015771(YWHAB);ENSCHIG00000023370(DNAJC3);ENSCHIG00000024028(PRKAG2);ENSCHIG00000025939(CDKN2A)
protein dimerization activity	0.979602	1	ENSCHIG00000000474(GRM7);ENSCHIG00000000850(ANO6);ENSCHIG00000002074(BLTP3B);ENSCHIG00000005705(PIK3R2);ENSCHIG00000006209(H2AC21);ENSCHIG00000007111(EPHX2);ENSCHIG00000007232(ADAM10);ENSCHIG00000007693(TP53I3);ENSCHIG00000007800(PAPSS1);ENSCHIG00000007966(NACC2);ENSCHIG00000008580(FLRT3);ENSCHIG00000008890(PSPH);ENSCHIG00000009076(MIGA1);ENSCHIG00000009348(EXT1);ENSCHIG00000009616(COL2A1);ENSCHI…
chaperone binding	0.980798	1	ENSCHIG00000000214(DNAJC9);ENSCHIG00000016438(BAX);ENSCHIG00000016736(BAG2);ENSCHIG00000022308(Ahsa2);ENSCHIG00000023370(DNAJC3)
omega peptidase activity	0.982816	1	ENSCHIG00000018162(UCHL3);ENSCHIG00000019061(UCHL1);ENSCHIG00000020086(DESI2);ENSCHIG00000022760(USP36);ENSCHIG00000023316(USP48);ENSCHIG00000025916(USP10)
GTPase activity	0.983037	1	ENSCHIG00000000146(RAB31);ENSCHIG00000001865(MX1);ENSCHIG00000001883(EFL1);ENSCHIG00000001895(RAB9A);ENSCHIG00000003247(RAB43);ENSCHIG00000006748(RAN);ENSCHIG00000008651(GEM);ENSCHIG00000008760(ARF6);ENSCHIG00000009815(RAB23);ENSCHIG00000012000(ARL3);ENSCHIG00000013334(AGAP3);ENSCHIG00000013465(RHOD);ENSCHIG00000014399(RRAGC);ENSCHIG00000014720(RAB3D);ENSCHIG00000014864(RAP2A);ENSCHIG00000016414(…
NF-kappaB binding	0.983578	1	ENSCHIG00000020549(HDAC1);ENSCHIG00000025939(CDKN2A)
ATP-dependent chromatin remodeler activity	0.983578	1	ENSCHIG00000009967(ERCC6L);ENSCHIG00000025395(CHD1)
enzyme binding	0.983853	1	ENSCHIG00000000287(CYB5A);ENSCHIG00000000397(PFKL);ENSCHIG00000000946(H1-5);ENSCHIG00000001826(FANCI);ENSCHIG00000002020(BCAR3);ENSCHIG00000002602(HNRNPA0);ENSCHIG00000002911(GGA3);ENSCHIG00000003391(SNX3);ENSCHIG00000003903(JAK2);ENSCHIG00000003954(UTRN);ENSCHIG00000005570(TNS2);ENSCHIG00000005705(PIK3R2);ENSCHIG00000006378(TRAF2);ENSCHIG00000007157(RTN4);ENSCHIG00000007232(ADAM10);ENSCHIG000000…
protein tyrosine/serine/threonine phosphatase activity	0.984138	1	ENSCHIG00000000122(PPM1F)
miRNA binding	0.984138	1	ENSCHIG00000026017(TARBP2)
protein carrier activity	0.984138	1	ENSCHIG00000014978(PEX5)
ATP binding	0.98431	1	ENSCHIG00000000353(CDK1);ENSCHIG00000000397(PFKL);ENSCHIG00000000429(NRBP2);ENSCHIG00000000725(SWAP70);ENSCHIG00000003341(ACTC1);ENSCHIG00000003841(PBK);ENSCHIG00000003903(JAK2);ENSCHIG00000006239(DDX19B);ENSCHIG00000006680(PRPS2);ENSCHIG00000006945(CDK2);ENSCHIG00000007647(AK4);ENSCHIG00000007800(PAPSS1);ENSCHIG00000008754(NPR2);ENSCHIG00000008966(CHTF18);ENSCHIG00000009030(RFC2);ENSCHIG00000009…
glycosyltransferase activity	0.984932	1	ENSCHIG00000009348(EXT1);ENSCHIG00000013075(POGLUT1);ENSCHIG00000013574(NAMPT);ENSCHIG00000013585(PPAT);ENSCHIG00000014149(EOGT);ENSCHIG00000016066(PARP4);ENSCHIG00000017550(GYS1);ENSCHIG00000020013(COLGALT1);ENSCHIG00000021140(POFUT1);ENSCHIG00000021251(POGLUT3);ENSCHIG00000024703(GALNT16);ENSCHIG00000025410(PPAT);ENSCHIG00000025661(ZC3HAV1);ENSCHIG00000025986(PYGB);ENSCHIG00000026113(GBA1);ENSC…
ubiquitin binding	0.985786	1	ENSCHIG00000002911(GGA3);ENSCHIG00000010950(CUEDC2);ENSCHIG00000017824(NEDD4);ENSCHIG00000018162(UCHL3);ENSCHIG00000019061(UCHL1);ENSCHIG00000025058(TOM1L2)
unfolded protein binding	0.985786	1	ENSCHIG00000002757(SERPINH1);ENSCHIG00000009693(HSP90B1);ENSCHIG00000010529(HSPA2);ENSCHIG00000014088(CRYAB);ENSCHIG00000022996(HSPA1L);ENSCHIG00000025411(HSPA6)
translation regulator activity	0.986003	1	ENSCHIG00000000417(EIF4EBP2);ENSCHIG00000007830(MTRF1L);ENSCHIG00000009332(PURA);ENSCHIG00000011690(EIF3H);ENSCHIG00000011810(MTRF1);ENSCHIG00000012106(EIF3D);ENSCHIG00000012317(EIF4A2);ENSCHIG00000015258(IGF2BP2);ENSCHIG00000016091(SAMD4A);ENSCHIG00000016319(EIF2AK2);ENSCHIG00000016589(EEF1A2);ENSCHIG00000018873(EIF4G3)
exonuclease activity, active with either ribo- or deoxyribonucleic acids and producing 5'-phosphomonoesters	0.986091	1	ENSCHIG00000020022(EXOSC10);ENSCHIG00000026678(TOE1);ENSCHIG00000026935(PAN2)
nucleotide binding	0.986338	1	ENSCHIG00000000146(RAB31);ENSCHIG00000000353(CDK1);ENSCHIG00000000397(PFKL);ENSCHIG00000000429(NRBP2);ENSCHIG00000000504(GMPPB);ENSCHIG00000000725(SWAP70);ENSCHIG00000001144(ME2);ENSCHIG00000001865(MX1);ENSCHIG00000001883(EFL1);ENSCHIG00000001895(RAB9A);ENSCHIG00000003247(RAB43);ENSCHIG00000003341(ACTC1);ENSCHIG00000003841(PBK);ENSCHIG00000003903(JAK2);ENSCHIG00000004836(ERO1A);ENSCHIG00000006239…
nucleoside phosphate binding	0.986338	1	ENSCHIG00000000146(RAB31);ENSCHIG00000000353(CDK1);ENSCHIG00000000397(PFKL);ENSCHIG00000000429(NRBP2);ENSCHIG00000000504(GMPPB);ENSCHIG00000000725(SWAP70);ENSCHIG00000001144(ME2);ENSCHIG00000001865(MX1);ENSCHIG00000001883(EFL1);ENSCHIG00000001895(RAB9A);ENSCHIG00000003247(RAB43);ENSCHIG00000003341(ACTC1);ENSCHIG00000003841(PBK);ENSCHIG00000003903(JAK2);ENSCHIG00000004836(ERO1A);ENSCHIG00000006239…
RNA polymerase II complex binding	0.987283	1	ENSCHIG00000014326(ERCC5);ENSCHIG00000019856(SMYD3)
RNA polymerase core enzyme binding	0.987283	1	ENSCHIG00000014326(ERCC5);ENSCHIG00000019856(SMYD3)
carbohydrate derivative binding	0.987442	1	ENSCHIG00000000146(RAB31);ENSCHIG00000000353(CDK1);ENSCHIG00000000397(PFKL);ENSCHIG00000000429(NRBP2);ENSCHIG00000000504(GMPPB);ENSCHIG00000000725(SWAP70);ENSCHIG00000001557(CCDC80);ENSCHIG00000001865(MX1);ENSCHIG00000001883(EFL1);ENSCHIG00000001895(RAB9A);ENSCHIG00000003247(RAB43);ENSCHIG00000003341(ACTC1);ENSCHIG00000003841(PBK);ENSCHIG00000003903(JAK2);ENSCHIG00000006239(DDX19B);ENSCHIG0000000…
GTPase activator activity	0.987913	1	ENSCHIG00000001133(ARHGEF17);ENSCHIG00000002020(BCAR3);ENSCHIG00000003569(DENND2B);ENSCHIG00000006935(GMIP);ENSCHIG00000007353(GAPVD1);ENSCHIG00000008067(NRP1);ENSCHIG00000009447(SH3BP5L);ENSCHIG00000009875(RACGAP1);ENSCHIG00000010923(LAMTOR4);ENSCHIG00000013334(AGAP3);ENSCHIG00000013381(SIPA1L3);ENSCHIG00000014041(OCRL);ENSCHIG00000014224(MON1A);ENSCHIG00000014521(ASAP3);ENSCHIG00000014845(PREX1…
adenyl ribonucleotide binding	0.988032	1	ENSCHIG00000000353(CDK1);ENSCHIG00000000397(PFKL);ENSCHIG00000000429(NRBP2);ENSCHIG00000000725(SWAP70);ENSCHIG00000003341(ACTC1);ENSCHIG00000003841(PBK);ENSCHIG00000003903(JAK2);ENSCHIG00000006239(DDX19B);ENSCHIG00000006680(PRPS2);ENSCHIG00000006945(CDK2);ENSCHIG00000007647(AK4);ENSCHIG00000007800(PAPSS1);ENSCHIG00000008754(NPR2);ENSCHIG00000008966(CHTF18);ENSCHIG00000009030(RFC2);ENSCHIG00000009…
SNAP receptor activity	0.988207	1	ENSCHIG00000024442(STX12)
nucleobase-containing compound transmembrane transporter activity	0.988207	1	ENSCHIG00000026699(SLC25A4)
ubiquitin conjugating enzyme activity	0.988207	1	ENSCHIG00000025320(UBE2S)
ribosome binding	0.98827	1	ENSCHIG00000001883(EFL1);ENSCHIG00000015916(MAP3K20);ENSCHIG00000022044(NAA15);ENSCHIG00000025078(HSPA5);ENSCHIG00000026197(GEMIN5);ENSCHIG00000026854(SBDS)
active transmembrane transporter activity	0.988601	1	ENSCHIG00000012379(CDH17);ENSCHIG00000012621(SLC16A3);ENSCHIG00000014984(ABCC3);ENSCHIG00000017045(SLC1A3);ENSCHIG00000017269(ABCD4);ENSCHIG00000019150(SLC20A1);ENSCHIG00000019612(SLC4A4);ENSCHIG00000019932(ABCB1);ENSCHIG00000023627(ATP1B1);ENSCHIG00000024254(ATP2B1);ENSCHIG00000024773(ATP13A3);ENSCHIG00000024785(SLC6A6);ENSCHIG00000025336(SLC1A4);ENSCHIG00000026699(SLC25A4);ENSCHIG00000026713(AB…
adenyl nucleotide binding	0.988625	1	ENSCHIG00000000353(CDK1);ENSCHIG00000000397(PFKL);ENSCHIG00000000429(NRBP2);ENSCHIG00000000725(SWAP70);ENSCHIG00000003341(ACTC1);ENSCHIG00000003841(PBK);ENSCHIG00000003903(JAK2);ENSCHIG00000006239(DDX19B);ENSCHIG00000006680(PRPS2);ENSCHIG00000006945(CDK2);ENSCHIG00000007647(AK4);ENSCHIG00000007800(PAPSS1);ENSCHIG00000008754(NPR2);ENSCHIG00000008966(CHTF18);ENSCHIG00000009030(RFC2);ENSCHIG00000009…
nucleoside-triphosphatase activity	0.98866	1	ENSCHIG00000000146(RAB31);ENSCHIG00000001865(MX1);ENSCHIG00000001883(EFL1);ENSCHIG00000001895(RAB9A);ENSCHIG00000003247(RAB43);ENSCHIG00000006748(RAN);ENSCHIG00000008651(GEM);ENSCHIG00000008760(ARF6);ENSCHIG00000008966(CHTF18);ENSCHIG00000009030(RFC2);ENSCHIG00000009174(PEX6);ENSCHIG00000009693(HSP90B1);ENSCHIG00000009815(RAB23);ENSCHIG00000011388(VPS4A);ENSCHIG00000011442(MCM5);ENSCHIG0000001200…
ubiquitin-like protein ligase activity	0.989942	1	ENSCHIG00000000228(PPIL2);ENSCHIG00000007155(NEDD4L);ENSCHIG00000008936(MGRN1);ENSCHIG00000010839(TRIM13);ENSCHIG00000010927(IRF2BPL);ENSCHIG00000013191(ITCH);ENSCHIG00000015113(UHRF2);ENSCHIG00000017501(CBLL1);ENSCHIG00000017824(NEDD4);ENSCHIG00000018588(UHRF1);ENSCHIG00000019593(TRAF3IP2);ENSCHIG00000021118(TRIM72);ENSCHIG00000021750(FBXO4);ENSCHIG00000024740(FBXO30);ENSCHIG00000024804(MKRN1)
general transcription initiation factor activity	0.990168	1	ENSCHIG00000010202(PRRX1);ENSCHIG00000012283(TAF10)
translation regulator activity, nucleic acid binding	0.990261	1	ENSCHIG00000007830(MTRF1L);ENSCHIG00000009332(PURA);ENSCHIG00000011690(EIF3H);ENSCHIG00000011810(MTRF1);ENSCHIG00000012106(EIF3D);ENSCHIG00000012317(EIF4A2);ENSCHIG00000015258(IGF2BP2);ENSCHIG00000016589(EEF1A2);ENSCHIG00000018873(EIF4G3)
RNA helicase activity	0.99034	1	ENSCHIG00000006239(DDX19B);ENSCHIG00000011219(DDX20);ENSCHIG00000012317(EIF4A2);ENSCHIG00000019059(DDX39A);ENSCHIG00000024284(EIF4A3);ENSCHIG00000025883(RIGI)
ATP-dependent activity, acting on RNA	0.99034	1	ENSCHIG00000006239(DDX19B);ENSCHIG00000011219(DDX20);ENSCHIG00000012317(EIF4A2);ENSCHIG00000019059(DDX39A);ENSCHIG00000024284(EIF4A3);ENSCHIG00000025883(RIGI)
guanyl-nucleotide exchange factor activity	0.991233	1	ENSCHIG00000001133(ARHGEF17);ENSCHIG00000002020(BCAR3);ENSCHIG00000003569(DENND2B);ENSCHIG00000007353(GAPVD1);ENSCHIG00000009447(SH3BP5L);ENSCHIG00000010923(LAMTOR4);ENSCHIG00000014224(MON1A);ENSCHIG00000014845(PREX1);ENSCHIG00000014998(PLEKHG4);ENSCHIG00000021915(VAV2);ENSCHIG00000022244(ARHGEF1);ENSCHIG00000026831(ARHGEF12)
ubiquitin protein ligase activity	0.991234	1	ENSCHIG00000000228(PPIL2);ENSCHIG00000007155(NEDD4L);ENSCHIG00000008936(MGRN1);ENSCHIG00000010927(IRF2BPL);ENSCHIG00000013191(ITCH);ENSCHIG00000015113(UHRF2);ENSCHIG00000017501(CBLL1);ENSCHIG00000017824(NEDD4);ENSCHIG00000018588(UHRF1);ENSCHIG00000019593(TRAF3IP2);ENSCHIG00000021118(TRIM72);ENSCHIG00000021750(FBXO4);ENSCHIG00000024740(FBXO30);ENSCHIG00000024804(MKRN1)
ubiquitin-like protein binding	0.991278	1	ENSCHIG00000002911(GGA3);ENSCHIG00000010950(CUEDC2);ENSCHIG00000015426(TDG);ENSCHIG00000017824(NEDD4);ENSCHIG00000018162(UCHL3);ENSCHIG00000019061(UCHL1);ENSCHIG00000025058(TOM1L2)
rRNA binding	0.991287	1	ENSCHIG00000009393(NOP53);ENSCHIG00000015916(MAP3K20);ENSCHIG00000026854(SBDS)
ubiquitin-like protein ligase binding	0.992172	1	ENSCHIG00000006378(TRAF2);ENSCHIG00000007157(RTN4);ENSCHIG00000009728(STAT1);ENSCHIG00000009793(MYOD1);ENSCHIG00000010051(HDAC6);ENSCHIG00000010144(SMC6);ENSCHIG00000013006(RNF20);ENSCHIG00000013137(KDM4A);ENSCHIG00000013191(ITCH);ENSCHIG00000016058(STAT2);ENSCHIG00000016122(GPI);ENSCHIG00000016736(BAG2);ENSCHIG00000017689(TXNIP);ENSCHIG00000017850(CKB);ENSCHIG00000018966(RPA2);ENSCHIG00000019061…
endoribonuclease activity	0.993124	1	ENSCHIG00000009155(FEN1);ENSCHIG00000014460(RNASEH2A);ENSCHIG00000021432(RNASET2)
pyrophosphatase activity	0.993377	1	ENSCHIG00000000146(RAB31);ENSCHIG00000000269(ASMTL);ENSCHIG00000001865(MX1);ENSCHIG00000001883(EFL1);ENSCHIG00000001895(RAB9A);ENSCHIG00000003247(RAB43);ENSCHIG00000006748(RAN);ENSCHIG00000008651(GEM);ENSCHIG00000008760(ARF6);ENSCHIG00000008966(CHTF18);ENSCHIG00000009030(RFC2);ENSCHIG00000009174(PEX6);ENSCHIG00000009693(HSP90B1);ENSCHIG00000009815(RAB23);ENSCHIG00000011388(VPS4A);ENSCHIG000000114…
DNA-directed 5'-3' RNA polymerase activity	0.993483	1	ENSCHIG00000026915(PRIM1)
protein phosphatase regulator activity	0.993483	1	ENSCHIG00000023995(LMTK2)
5'-3' RNA polymerase activity	0.993483	1	ENSCHIG00000026915(PRIM1)
ubiquitin-like protein conjugating enzyme activity	0.993483	1	ENSCHIG00000025320(UBE2S)
regulatory RNA binding	0.993483	1	ENSCHIG00000026017(TARBP2)
RNA polymerase activity	0.993483	1	ENSCHIG00000026915(PRIM1)
hydrolase activity, acting on acid anhydrides, in phosphorus-containing anhydrides	0.994265	1	ENSCHIG00000000146(RAB31);ENSCHIG00000000269(ASMTL);ENSCHIG00000001865(MX1);ENSCHIG00000001883(EFL1);ENSCHIG00000001895(RAB9A);ENSCHIG00000003247(RAB43);ENSCHIG00000006748(RAN);ENSCHIG00000008651(GEM);ENSCHIG00000008760(ARF6);ENSCHIG00000008966(CHTF18);ENSCHIG00000009030(RFC2);ENSCHIG00000009174(PEX6);ENSCHIG00000009693(HSP90B1);ENSCHIG00000009815(RAB23);ENSCHIG00000011388(VPS4A);ENSCHIG000000114…
translation initiation factor activity	0.99429	1	ENSCHIG00000011690(EIF3H);ENSCHIG00000012106(EIF3D);ENSCHIG00000012317(EIF4A2);ENSCHIG00000018873(EIF4G3)
ATP-dependent activity	0.994634	1	ENSCHIG00000003341(ACTC1);ENSCHIG00000006239(DDX19B);ENSCHIG00000008966(CHTF18);ENSCHIG00000009030(RFC2);ENSCHIG00000009174(PEX6);ENSCHIG00000009693(HSP90B1);ENSCHIG00000009967(ERCC6L);ENSCHIG00000010529(HSPA2);ENSCHIG00000011219(DDX20);ENSCHIG00000011388(VPS4A);ENSCHIG00000011442(MCM5);ENSCHIG00000011751(KIF13B);ENSCHIG00000012317(EIF4A2);ENSCHIG00000013210(KIF15);ENSCHIG00000013731(WAPL);ENSCHI…
hydrolase activity, acting on acid anhydrides	0.994758	1	ENSCHIG00000000146(RAB31);ENSCHIG00000000269(ASMTL);ENSCHIG00000001865(MX1);ENSCHIG00000001883(EFL1);ENSCHIG00000001895(RAB9A);ENSCHIG00000003247(RAB43);ENSCHIG00000006748(RAN);ENSCHIG00000008651(GEM);ENSCHIG00000008760(ARF6);ENSCHIG00000008966(CHTF18);ENSCHIG00000009030(RFC2);ENSCHIG00000009174(PEX6);ENSCHIG00000009693(HSP90B1);ENSCHIG00000009815(RAB23);ENSCHIG00000011388(VPS4A);ENSCHIG000000114…
protein kinase activity	0.995013	1	ENSCHIG00000000353(CDK1);ENSCHIG00000000429(NRBP2);ENSCHIG00000003841(PBK);ENSCHIG00000003903(JAK2);ENSCHIG00000006945(CDK2);ENSCHIG00000008067(NRP1);ENSCHIG00000008754(NPR2);ENSCHIG00000010193(EEF2K);ENSCHIG00000011473(TGFBR2);ENSCHIG00000011604(CDK6);ENSCHIG00000012642(ABL2);ENSCHIG00000013341(ULK4);ENSCHIG00000013443(DAPK1);ENSCHIG00000014048(SRPK1);ENSCHIG00000014171(INSR);ENSCHIG00000015049(…
translation factor activity, RNA binding	0.995077	1	ENSCHIG00000007830(MTRF1L);ENSCHIG00000011690(EIF3H);ENSCHIG00000011810(MTRF1);ENSCHIG00000012106(EIF3D);ENSCHIG00000012317(EIF4A2);ENSCHIG00000016589(EEF1A2);ENSCHIG00000018873(EIF4G3)
antiporter activity	0.995156	1	ENSCHIG00000026699(SLC25A4)
snoRNA binding	0.995156	1	ENSCHIG00000005777(NUDT16L1)
S-adenosylmethionine-dependent methyltransferase activity	0.99532	1	ENSCHIG00000000269(ASMTL);ENSCHIG00000006984(COMT);ENSCHIG00000008713(MEPCE);ENSCHIG00000010212(HNMT);ENSCHIG00000010681(METTL16);ENSCHIG00000011202(COQ3);ENSCHIG00000013976(TGS1);ENSCHIG00000016325(N6AMT1);ENSCHIG00000016723(METTL3);ENSCHIG00000016987(SMYD1);ENSCHIG00000018275(METTL26);ENSCHIG00000020261(BUD23);ENSCHIG00000023294(DNMT1)
N-methyltransferase activity	0.99574	1	ENSCHIG00000010212(HNMT);ENSCHIG00000016325(N6AMT1);ENSCHIG00000016987(SMYD1)
GTPase regulator activity	0.995904	1	ENSCHIG00000001133(ARHGEF17);ENSCHIG00000002020(BCAR3);ENSCHIG00000003569(DENND2B);ENSCHIG00000006935(GMIP);ENSCHIG00000007353(GAPVD1);ENSCHIG00000008067(NRP1);ENSCHIG00000009447(SH3BP5L);ENSCHIG00000009875(RACGAP1);ENSCHIG00000010923(LAMTOR4);ENSCHIG00000013334(AGAP3);ENSCHIG00000013381(SIPA1L3);ENSCHIG00000014041(OCRL);ENSCHIG00000014224(MON1A);ENSCHIG00000014521(ASAP3);ENSCHIG00000014845(PREX1…
nucleoside-triphosphatase regulator activity	0.995904	1	ENSCHIG00000001133(ARHGEF17);ENSCHIG00000002020(BCAR3);ENSCHIG00000003569(DENND2B);ENSCHIG00000006935(GMIP);ENSCHIG00000007353(GAPVD1);ENSCHIG00000008067(NRP1);ENSCHIG00000009447(SH3BP5L);ENSCHIG00000009875(RACGAP1);ENSCHIG00000010923(LAMTOR4);ENSCHIG00000013334(AGAP3);ENSCHIG00000013381(SIPA1L3);ENSCHIG00000014041(OCRL);ENSCHIG00000014224(MON1A);ENSCHIG00000014521(ASAP3);ENSCHIG00000014845(PREX1…
transferase activity, transferring one-carbon groups	0.995922	1	ENSCHIG00000000269(ASMTL);ENSCHIG00000003271(SHMT2);ENSCHIG00000006984(COMT);ENSCHIG00000008713(MEPCE);ENSCHIG00000010212(HNMT);ENSCHIG00000010681(METTL16);ENSCHIG00000011202(COQ3);ENSCHIG00000013976(TGS1);ENSCHIG00000016325(N6AMT1);ENSCHIG00000016723(METTL3);ENSCHIG00000016987(SMYD1);ENSCHIG00000018275(METTL26);ENSCHIG00000019159(GART);ENSCHIG00000020261(BUD23);ENSCHIG00000023294(DNMT1)
hydrolase activity, acting on ester bonds	0.996019	1	ENSCHIG00000000122(PPM1F);ENSCHIG00000001349(ARSB);ENSCHIG00000001745(PLPP6);ENSCHIG00000002557(PTER);ENSCHIG00000005570(TNS2);ENSCHIG00000006507(DTD1);ENSCHIG00000006638(PTEN);ENSCHIG00000007111(EPHX2);ENSCHIG00000007829(PDP2);ENSCHIG00000008188(PTRH1);ENSCHIG00000008334(ACOT4);ENSCHIG00000008345(PTPN5);ENSCHIG00000008890(PSPH);ENSCHIG00000009155(FEN1);ENSCHIG00000009582(TIGAR);ENSCHIG0000001039…
modification-dependent protein binding	0.996431	1	ENSCHIG00000002022(KDM5A);ENSCHIG00000009174(PEX6);ENSCHIG00000010051(HDAC6);ENSCHIG00000013137(KDM4A);ENSCHIG00000018205(ANK2);ENSCHIG00000018588(UHRF1);ENSCHIG00000021679(ABRAXAS2);ENSCHIG00000023787(BRD7);ENSCHIG00000025395(CHD1);ENSCHIG00000026108(CBX5)
polyubiquitin modification-dependent protein binding	0.996538	1	ENSCHIG00000010051(HDAC6);ENSCHIG00000021679(ABRAXAS2)
small GTPase binding	0.996648	1	ENSCHIG00000002911(GGA3);ENSCHIG00000007522(EPS8);ENSCHIG00000011282(FLNA);ENSCHIG00000011718(TNPO2);ENSCHIG00000014041(OCRL);ENSCHIG00000014709(MICALL1);ENSCHIG00000014978(PEX5);ENSCHIG00000015693(RAB11FIP5);ENSCHIG00000015852(NDRG1);ENSCHIG00000016381(DEPDC5);ENSCHIG00000018672(CYRIA);ENSCHIG00000019092(SYTL2);ENSCHIG00000020799(FMNL1);ENSCHIG00000020803(DIAPH3);ENSCHIG00000021467(RUSC2);ENSCHI…
endonuclease activity	0.997035	1	ENSCHIG00000009155(FEN1);ENSCHIG00000014326(ERCC5);ENSCHIG00000014460(RNASEH2A);ENSCHIG00000018237(DNASE2);ENSCHIG00000021432(RNASET2)
GTPase binding	0.997258	1	ENSCHIG00000002911(GGA3);ENSCHIG00000007522(EPS8);ENSCHIG00000011282(FLNA);ENSCHIG00000011718(TNPO2);ENSCHIG00000014041(OCRL);ENSCHIG00000014399(RRAGC);ENSCHIG00000014709(MICALL1);ENSCHIG00000014859(FNBP1L);ENSCHIG00000014950(SPTBN1);ENSCHIG00000014978(PEX5);ENSCHIG00000015693(RAB11FIP5);ENSCHIG00000015852(NDRG1);ENSCHIG00000016381(DEPDC5);ENSCHIG00000018672(CYRIA);ENSCHIG00000019092(SYTL2);ENSCH…
histone methyltransferase activity	0.997324	1	ENSCHIG00000016987(SMYD1)
molecular carrier activity	0.997693	1	ENSCHIG00000014978(PEX5);ENSCHIG00000021497(TF);ENSCHIG00000022088(PARK7);ENSCHIG00000026140(COX17)
methyltransferase activity	0.997947	1	ENSCHIG00000000269(ASMTL);ENSCHIG00000006984(COMT);ENSCHIG00000008713(MEPCE);ENSCHIG00000010212(HNMT);ENSCHIG00000010681(METTL16);ENSCHIG00000011202(COQ3);ENSCHIG00000013976(TGS1);ENSCHIG00000016325(N6AMT1);ENSCHIG00000016723(METTL3);ENSCHIG00000016987(SMYD1);ENSCHIG00000018275(METTL26);ENSCHIG00000020261(BUD23);ENSCHIG00000023294(DNMT1)
purine ribonucleoside triphosphate binding	0.998431	1	ENSCHIG00000000146(RAB31);ENSCHIG00000000353(CDK1);ENSCHIG00000000397(PFKL);ENSCHIG00000000429(NRBP2);ENSCHIG00000000504(GMPPB);ENSCHIG00000000725(SWAP70);ENSCHIG00000001865(MX1);ENSCHIG00000001883(EFL1);ENSCHIG00000001895(RAB9A);ENSCHIG00000003247(RAB43);ENSCHIG00000003341(ACTC1);ENSCHIG00000003841(PBK);ENSCHIG00000003903(JAK2);ENSCHIG00000006239(DDX19B);ENSCHIG00000006680(PRPS2);ENSCHIG00000006…
nuclease activity	0.998442	1	ENSCHIG00000009155(FEN1);ENSCHIG00000014326(ERCC5);ENSCHIG00000014460(RNASEH2A);ENSCHIG00000018237(DNASE2);ENSCHIG00000018617(POLD1);ENSCHIG00000020022(EXOSC10);ENSCHIG00000021432(RNASET2);ENSCHIG00000024664(ENPP1);ENSCHIG00000025945(PLSCR1);ENSCHIG00000026678(TOE1);ENSCHIG00000026935(PAN2)
ribonuclease activity	0.99875	1	ENSCHIG00000009155(FEN1);ENSCHIG00000014460(RNASEH2A);ENSCHIG00000020022(EXOSC10);ENSCHIG00000021432(RNASET2);ENSCHIG00000026678(TOE1);ENSCHIG00000026935(PAN2)
purine ribonucleotide binding	0.998844	1	ENSCHIG00000000146(RAB31);ENSCHIG00000000353(CDK1);ENSCHIG00000000397(PFKL);ENSCHIG00000000429(NRBP2);ENSCHIG00000000504(GMPPB);ENSCHIG00000000725(SWAP70);ENSCHIG00000001865(MX1);ENSCHIG00000001883(EFL1);ENSCHIG00000001895(RAB9A);ENSCHIG00000003247(RAB43);ENSCHIG00000003341(ACTC1);ENSCHIG00000003841(PBK);ENSCHIG00000003903(JAK2);ENSCHIG00000006239(DDX19B);ENSCHIG00000006680(PRPS2);ENSCHIG00000006…
ubiquitin protein ligase binding	0.99896	1	ENSCHIG00000006378(TRAF2);ENSCHIG00000007157(RTN4);ENSCHIG00000009793(MYOD1);ENSCHIG00000010051(HDAC6);ENSCHIG00000010144(SMC6);ENSCHIG00000013006(RNF20);ENSCHIG00000013137(KDM4A);ENSCHIG00000016122(GPI);ENSCHIG00000016736(BAG2);ENSCHIG00000017689(TXNIP);ENSCHIG00000017850(CKB);ENSCHIG00000018966(RPA2);ENSCHIG00000019061(UCHL1);ENSCHIG00000019160(CCDC50);ENSCHIG00000021556(CACYBP);ENSCHIG00000022…
ligase activity	0.999045	1	ENSCHIG00000009904(HARS2);ENSCHIG00000009939(PFAS);ENSCHIG00000011356(TTL);ENSCHIG00000013191(ITCH);ENSCHIG00000013950(ASNS);ENSCHIG00000014642(ACACA);ENSCHIG00000019159(GART);ENSCHIG00000022844(GMPS);ENSCHIG00000023281(ACSS3);ENSCHIG00000023373(ATP5F1E);ENSCHIG00000023954(ACSS2);ENSCHIG00000024830(DARS2);ENSCHIG00000025924(LIG1);ENSCHIG00000026043(GSS);ENSCHIG00000026707(ACSF2)
purine nucleotide binding	0.99905	1	ENSCHIG00000000146(RAB31);ENSCHIG00000000353(CDK1);ENSCHIG00000000397(PFKL);ENSCHIG00000000429(NRBP2);ENSCHIG00000000504(GMPPB);ENSCHIG00000000725(SWAP70);ENSCHIG00000001865(MX1);ENSCHIG00000001883(EFL1);ENSCHIG00000001895(RAB9A);ENSCHIG00000003247(RAB43);ENSCHIG00000003341(ACTC1);ENSCHIG00000003841(PBK);ENSCHIG00000003903(JAK2);ENSCHIG00000006239(DDX19B);ENSCHIG00000006680(PRPS2);ENSCHIG00000006…
signaling adaptor activity	0.999085	1	ENSCHIG00000020649(MAPK8IP3);ENSCHIG00000021340(MAP2K1)
ribonucleotide binding	0.999115	1	ENSCHIG00000000146(RAB31);ENSCHIG00000000353(CDK1);ENSCHIG00000000397(PFKL);ENSCHIG00000000429(NRBP2);ENSCHIG00000000504(GMPPB);ENSCHIG00000000725(SWAP70);ENSCHIG00000001865(MX1);ENSCHIG00000001883(EFL1);ENSCHIG00000001895(RAB9A);ENSCHIG00000003247(RAB43);ENSCHIG00000003341(ACTC1);ENSCHIG00000003841(PBK);ENSCHIG00000003903(JAK2);ENSCHIG00000006239(DDX19B);ENSCHIG00000006680(PRPS2);ENSCHIG00000006…
phosphatase regulator activity	0.999184	1	ENSCHIG00000023995(LMTK2)
ribonucleoprotein complex binding	0.999185	1	ENSCHIG00000001883(EFL1);ENSCHIG00000009469(WDR12);ENSCHIG00000010657(SECISBP2);ENSCHIG00000011361(CD2BP2);ENSCHIG00000013191(ITCH);ENSCHIG00000013489(BOP1);ENSCHIG00000015916(MAP3K20);ENSCHIG00000022044(NAA15);ENSCHIG00000025078(HSPA5);ENSCHIG00000026108(CBX5);ENSCHIG00000026197(GEMIN5);ENSCHIG00000026854(SBDS)
protein methyltransferase activity	0.999301	1	ENSCHIG00000016325(N6AMT1);ENSCHIG00000016987(SMYD1)
general transcription initiation factor binding	0.999394	1	ENSCHIG00000016782(NR3C1)
proton transmembrane transporter activity	0.999408	1	ENSCHIG00000012621(SLC16A3);ENSCHIG00000023373(ATP5F1E);ENSCHIG00000026699(SLC25A4)
basal transcription machinery binding	0.999466	1	ENSCHIG00000014326(ERCC5);ENSCHIG00000019856(SMYD3)
basal RNA polymerase II transcription machinery binding	0.999466	1	ENSCHIG00000014326(ERCC5);ENSCHIG00000019856(SMYD3)
ubiquitin-protein transferase activity	0.999823	1	ENSCHIG00000000228(PPIL2);ENSCHIG00000006378(TRAF2);ENSCHIG00000007155(NEDD4L);ENSCHIG00000008936(MGRN1);ENSCHIG00000010839(TRIM13);ENSCHIG00000010927(IRF2BPL);ENSCHIG00000013006(RNF20);ENSCHIG00000013191(ITCH);ENSCHIG00000015113(UHRF2);ENSCHIG00000017501(CBLL1);ENSCHIG00000017824(NEDD4);ENSCHIG00000018588(UHRF1);ENSCHIG00000019592(RNF220);ENSCHIG00000019593(TRAF3IP2);ENSCHIG00000021118(TRIM72);E…
aminoacyl-tRNA ligase activity	0.999863	1	ENSCHIG00000009904(HARS2);ENSCHIG00000024830(DARS2)
ligase activity, forming carbon-oxygen bonds	0.999863	1	ENSCHIG00000009904(HARS2);ENSCHIG00000024830(DARS2)
protein serine/threonine kinase activity	0.999878	1	ENSCHIG00000000353(CDK1);ENSCHIG00000003841(PBK);ENSCHIG00000010193(EEF2K);ENSCHIG00000011473(TGFBR2);ENSCHIG00000011604(CDK6);ENSCHIG00000013443(DAPK1);ENSCHIG00000014048(SRPK1);ENSCHIG00000015049(AKT2);ENSCHIG00000015457(CASK);ENSCHIG00000015809(MYLK);ENSCHIG00000015916(MAP3K20);ENSCHIG00000016099(MAPK3);ENSCHIG00000016319(EIF2AK2);ENSCHIG00000017239(OXSR1);ENSCHIG00000017624(TNIK);ENSCHIG00000…
protein heterodimerization activity	0.999899	1	ENSCHIG00000005705(PIK3R2);ENSCHIG00000006209(H2AC21);ENSCHIG00000009076(MIGA1);ENSCHIG00000009348(EXT1);ENSCHIG00000010217(TAF9);ENSCHIG00000010363(MEF2D);ENSCHIG00000011897(DDIT3);ENSCHIG00000014399(RRAGC);ENSCHIG00000015227(ITGA3);ENSCHIG00000016438(BAX);ENSCHIG00000016554(CENPS);ENSCHIG00000016723(METTL3);ENSCHIG00000016755(NOLC1);ENSCHIG00000016931(TAF9);ENSCHIG00000017671(SDCBP);ENSCHIG0000…
ubiquitin-like protein transferase activity	0.999968	1	ENSCHIG00000000228(PPIL2);ENSCHIG00000006378(TRAF2);ENSCHIG00000007155(NEDD4L);ENSCHIG00000008936(MGRN1);ENSCHIG00000010839(TRIM13);ENSCHIG00000010927(IRF2BPL);ENSCHIG00000013006(RNF20);ENSCHIG00000013191(ITCH);ENSCHIG00000015113(UHRF2);ENSCHIG00000017501(CBLL1);ENSCHIG00000017824(NEDD4);ENSCHIG00000018588(UHRF1);ENSCHIG00000019592(RNF220);ENSCHIG00000019593(TRAF3IP2);ENSCHIG00000021118(TRIM72);E…
hydrolase activity	0.999975	1	ENSCHIG00000000122(PPM1F);ENSCHIG00000000146(RAB31);ENSCHIG00000000269(ASMTL);ENSCHIG00000001349(ARSB);ENSCHIG00000001745(PLPP6);ENSCHIG00000001865(MX1);ENSCHIG00000001883(EFL1);ENSCHIG00000001895(RAB9A);ENSCHIG00000002557(PTER);ENSCHIG00000003247(RAB43);ENSCHIG00000004885(CTSF);ENSCHIG00000005138(PGAM2);ENSCHIG00000005265(ADAM19);ENSCHIG00000005570(TNS2);ENSCHIG00000005760(FUCA1);ENSCHIG00000005…
catalytic activity, acting on a tRNA	0.999993	1	ENSCHIG00000006507(DTD1);ENSCHIG00000008188(PTRH1);ENSCHIG00000009904(HARS2);ENSCHIG00000011812(DTWD1);ENSCHIG00000012615(PUSL1);ENSCHIG00000021327(DUS3L);ENSCHIG00000024743(DTD1);ENSCHIG00000024830(DARS2)
catalytic activity, acting on a nucleic acid	0.999994	1	ENSCHIG00000006239(DDX19B);ENSCHIG00000006507(DTD1);ENSCHIG00000008188(PTRH1);ENSCHIG00000008713(MEPCE);ENSCHIG00000008966(CHTF18);ENSCHIG00000009030(RFC2);ENSCHIG00000009155(FEN1);ENSCHIG00000009904(HARS2);ENSCHIG00000009967(ERCC6L);ENSCHIG00000010681(METTL16);ENSCHIG00000011219(DDX20);ENSCHIG00000011442(MCM5);ENSCHIG00000011812(DTWD1);ENSCHIG00000012317(EIF4A2);ENSCHIG00000012615(PUSL1);ENSCHIG…
protein binding	0.999999	1	ENSCHIG00000000101(L1CAM);ENSCHIG00000000134(ANXA11);ENSCHIG00000000174(KIFBP);ENSCHIG00000000204(KLHL22);ENSCHIG00000000214(DNAJC9);ENSCHIG00000000258(TPM4);ENSCHIG00000000287(CYB5A);ENSCHIG00000000303(SDF2L1);ENSCHIG00000000353(CDK1);ENSCHIG00000000360(NDC80);ENSCHIG00000000385(SYNPO2L);ENSCHIG00000000397(PFKL);ENSCHIG00000000417(EIF4EBP2);ENSCHIG00000000437(ANK3);ENSCHIG00000000474(GRM7);ENSCH…
structural constituent of chromatin	0.999999	1	ENSCHIG00000000946(H1-5);ENSCHIG00000006209(H2AC21);ENSCHIG00000021891(H1-2)
catalytic activity, acting on a protein	1	1	ENSCHIG00000000122(PPM1F);ENSCHIG00000000151(CRELD2);ENSCHIG00000000228(PPIL2);ENSCHIG00000000241(PPIF);ENSCHIG00000000353(CDK1);ENSCHIG00000000429(NRBP2);ENSCHIG00000002022(KDM5A);ENSCHIG00000003841(PBK);ENSCHIG00000003903(JAK2);ENSCHIG00000004836(ERO1A);ENSCHIG00000004885(CTSF);ENSCHIG00000005265(ADAM19);ENSCHIG00000005570(TNS2);ENSCHIG00000005762(METAP1D);ENSCHIG00000006378(TRAF2);ENSCHIG00000…
transferase activity	1	1	ENSCHIG00000000228(PPIL2);ENSCHIG00000000269(ASMTL);ENSCHIG00000000353(CDK1);ENSCHIG00000000397(PFKL);ENSCHIG00000000429(NRBP2);ENSCHIG00000000504(GMPPB);ENSCHIG00000003271(SHMT2);ENSCHIG00000003841(PBK);ENSCHIG00000003903(JAK2);ENSCHIG00000005612(CHST12);ENSCHIG00000006378(TRAF2);ENSCHIG00000006680(PRPS2);ENSCHIG00000006945(CDK2);ENSCHIG00000006984(COMT);ENSCHIG00000007155(NEDD4L);ENSCHIG0000000…
catalytic activity, acting on RNA	1	1	ENSCHIG00000006239(DDX19B);ENSCHIG00000006507(DTD1);ENSCHIG00000008188(PTRH1);ENSCHIG00000008713(MEPCE);ENSCHIG00000009155(FEN1);ENSCHIG00000009904(HARS2);ENSCHIG00000010681(METTL16);ENSCHIG00000011219(DDX20);ENSCHIG00000011812(DTWD1);ENSCHIG00000012317(EIF4A2);ENSCHIG00000012615(PUSL1);ENSCHIG00000013976(TGS1);ENSCHIG00000014460(RNASEH2A);ENSCHIG00000016723(METTL3);ENSCHIG00000019059(DDX39A);ENS…
structural molecule activity	1	1	ENSCHIG00000000437(ANK3);ENSCHIG00000000946(H1-5);ENSCHIG00000003108(MYL11);ENSCHIG00000003679(Lad1);ENSCHIG00000005292(NUP205);ENSCHIG00000006209(H2AC21);ENSCHIG00000006215(SEH1L);ENSCHIG00000008368(RPL21);ENSCHIG00000009616(COL2A1);ENSCHIG00000009993(MRPS14);ENSCHIG00000012200(RPL35);ENSCHIG00000012424(COL11A1);ENSCHIG00000012434(COL5A2);ENSCHIG00000012457(MRPS31);ENSCHIG00000014088(CRYAB);ENSC…
catalytic activity	1	1	ENSCHIG00000000122(PPM1F);ENSCHIG00000000146(RAB31);ENSCHIG00000000151(CRELD2);ENSCHIG00000000228(PPIL2);ENSCHIG00000000241(PPIF);ENSCHIG00000000269(ASMTL);ENSCHIG00000000353(CDK1);ENSCHIG00000000397(PFKL);ENSCHIG00000000429(NRBP2);ENSCHIG00000000487(PUS1);ENSCHIG00000000504(GMPPB);ENSCHIG00000000527(PTGS1);ENSCHIG00000001144(ME2);ENSCHIG00000001349(ARSB);ENSCHIG00000001745(PLPP6);ENSCHIG00000001…
structural constituent of ribosome	1	1	ENSCHIG00000008368(RPL21);ENSCHIG00000009993(MRPS14);ENSCHIG00000012200(RPL35);ENSCHIG00000012457(MRPS31);ENSCHIG00000017416(MRPL2)
molecular_function	1	1	ENSCHIG00000000044(--);ENSCHIG00000000051(--);ENSCHIG00000000097(ANXA8);ENSCHIG00000000101(L1CAM);ENSCHIG00000000122(PPM1F);ENSCHIG00000000134(ANXA11);ENSCHIG00000000142(ANXA7);ENSCHIG00000000146(RAB31);ENSCHIG00000000151(CRELD2);ENSCHIG00000000174(KIFBP);ENSCHIG00000000186(--);ENSCHIG00000000204(KLHL22);ENSCHIG00000000214(DNAJC9);ENSCHIG00000000228(PPIL2);ENSCHIG00000000241(PPIF);ENSCHIG00000000…
