# Supplementary material for: Integrative Transcriptomic and Proteomic Analysis Reveals CaMK4-Mediated Regulation of Proliferation in Goat Skeletal Muscle Satellite Cells
Source: Animals (Basel). 2025 Oct 24;15(21):3083. doi: 10.3390/ani15213083 (PMC12610772; doi:10.3390/ani15213083)
Supplement: Supplementary file 1 [file animals-15-03083-s001.zip › Table S14.xlsx]

## Sheet: Sheet1
Table S14 KEGG enrichment analysis of proteomic DEPs upon CaMK4 knockdown in goat MUSCs
Pathway	p-value	adjusted p-value	Proteins
Alcoholic liver disease	1.6e-34	5.22489e-32	ENSCHIG00000000044(--);ENSCHIG00000000267(TRA2B);ENSCHIG00000000669(TRA2B);ENSCHIG00000000714(--);ENSCHIG00000001164(--);ENSCHIG00000001907(--);ENSCHIG00000002027(TRA2B);ENSCHIG00000002054(--);ENSCHIG00000002146(--);ENSCHIG00000002249(--);ENSCHIG00000002271(--);ENSCHIG00000002774(--);ENSCHIG00000003042(--);ENSCHIG00000003260(--);ENSCHIG00000003300(--);ENSCHIG00000003468(--);ENSCHIG00000003780(--)…
Spliceosome	3.09e-27	5.04864e-25	ENSCHIG00000000044(--);ENSCHIG00000000267(TRA2B);ENSCHIG00000000499(PRPF18);ENSCHIG00000000669(TRA2B);ENSCHIG00000000714(--);ENSCHIG00000001164(--);ENSCHIG00000001907(--);ENSCHIG00000002027(TRA2B);ENSCHIG00000002054(--);ENSCHIG00000002146(--);ENSCHIG00000002249(--);ENSCHIG00000002271(--);ENSCHIG00000002774(--);ENSCHIG00000003042(--);ENSCHIG00000003260(--);ENSCHIG00000003300(--);ENSCHIG00000003468…
ECM-receptor interaction	6.28e-10	6.84872e-08	ENSCHIG00000004889(COL6A1);ENSCHIG00000009616(COL2A1);ENSCHIG00000009619(ITGAV);ENSCHIG00000011048(LAMA5);ENSCHIG00000013031(ITGA6);ENSCHIG00000013633(LAMA3);ENSCHIG00000014471(LAMC1);ENSCHIG00000014497(ITGA5);ENSCHIG00000014793(HSPG2);ENSCHIG00000015227(ITGA3);ENSCHIG00000015310(LAMB2);ENSCHIG00000017641(THBS1);ENSCHIG00000018312(COL6A3);ENSCHIG00000018782(SDC1);ENSCHIG00000019338(ITGA4);ENSCHIG…
Hypertrophic cardiomyopathy	2.03e-08	1.65776e-06	ENSCHIG00000000258(TPM4);ENSCHIG00000003341(ACTC1);ENSCHIG00000008416(DES);ENSCHIG00000009601(--);ENSCHIG00000009619(ITGAV);ENSCHIG00000012015(TPM4);ENSCHIG00000012291(IL6);ENSCHIG00000013031(ITGA6);ENSCHIG00000014497(ITGA5);ENSCHIG00000014590(--);ENSCHIG00000015227(ITGA3);ENSCHIG00000016308(TTN);ENSCHIG00000017127(MYH6);ENSCHIG00000017467(TPM3);ENSCHIG00000019338(ITGA4);ENSCHIG00000019429(ITGB8)…
Dilated cardiomyopathy	1.59e-06	0.000104	ENSCHIG00000000258(TPM4);ENSCHIG00000003341(ACTC1);ENSCHIG00000008416(DES);ENSCHIG00000009601(--);ENSCHIG00000009619(ITGAV);ENSCHIG00000012015(TPM4);ENSCHIG00000013031(ITGA6);ENSCHIG00000014497(ITGA5);ENSCHIG00000014590(--);ENSCHIG00000015227(ITGA3);ENSCHIG00000016308(TTN);ENSCHIG00000017127(MYH6);ENSCHIG00000017467(TPM3);ENSCHIG00000019338(ITGA4);ENSCHIG00000019429(ITGB8);ENSCHIG00000019457(SGCD…
DNA replication	3.1e-06	0.000168781	ENSCHIG00000009030(RFC2);ENSCHIG00000009155(FEN1);ENSCHIG00000011442(MCM5);ENSCHIG00000014460(RNASEH2A);ENSCHIG00000015863(PCNA);ENSCHIG00000016890(POLA1);ENSCHIG00000017476(MCM6);ENSCHIG00000018094(MCM4);ENSCHIG00000018220(RNASEH2B);ENSCHIG00000018617(POLD1);ENSCHIG00000018966(RPA2);ENSCHIG00000019820(MCM2);ENSCHIG00000019925(RFC1);ENSCHIG00000020423(MCM3);ENSCHIG00000020822(RFC4);ENSCHIG0000002…
Protein digestion and absorption	3.92e-06	0.000183126	ENSCHIG00000003894(ATP1B3);ENSCHIG00000004889(COL6A1);ENSCHIG00000009616(COL2A1);ENSCHIG00000012424(COL11A1);ENSCHIG00000012434(COL5A2);ENSCHIG00000016493(COL8A1);ENSCHIG00000016819(CPB2);ENSCHIG00000018312(COL6A3);ENSCHIG00000021048(DPP4);ENSCHIG00000021319(COL1A1);ENSCHIG00000022125(COL4A1);ENSCHIG00000022643(COL14A1);ENSCHIG00000023627(ATP1B1);ENSCHIG00000023728(SLC3A1);ENSCHIG00000025647(COL1…
Small cell lung cancer	1.14e-05	0.00046657	ENSCHIG00000005705(PIK3R2);ENSCHIG00000006378(TRAF2);ENSCHIG00000006638(PTEN);ENSCHIG00000006945(CDK2);ENSCHIG00000008473(NFKB1);ENSCHIG00000009619(ITGAV);ENSCHIG00000011048(LAMA5);ENSCHIG00000011532(MAX);ENSCHIG00000011604(CDK6);ENSCHIG00000011738(CASP9);ENSCHIG00000012535(CKS1B);ENSCHIG00000013031(ITGA6);ENSCHIG00000013633(LAMA3);ENSCHIG00000014471(LAMC1);ENSCHIG00000015049(AKT2);ENSCHIG0000001…
Focal adhesion	0.000128803	0.00467984	ENSCHIG00000003108(MYL11);ENSCHIG00000004889(COL6A1);ENSCHIG00000005705(PIK3R2);ENSCHIG00000006638(PTEN);ENSCHIG00000006679(ZYX);ENSCHIG00000009461(MYL12B);ENSCHIG00000009616(COL2A1);ENSCHIG00000009619(ITGAV);ENSCHIG00000011048(LAMA5);ENSCHIG00000011282(FLNA);ENSCHIG00000013031(ITGA6);ENSCHIG00000013633(LAMA3);ENSCHIG00000014471(LAMC1);ENSCHIG00000014497(ITGA5);ENSCHIG00000015049(AKT2);ENSCHIG000…
Cell adhesion molecules	0.000258477	0.0084522	ENSCHIG00000000101(L1CAM);ENSCHIG00000000395(HLA-A);ENSCHIG00000009614(HLA-A);ENSCHIG00000009619(ITGAV);ENSCHIG00000013031(ITGA6);ENSCHIG00000013038(NCAM1);ENSCHIG00000018662(CDH2);ENSCHIG00000018782(SDC1);ENSCHIG00000019338(ITGA4);ENSCHIG00000019429(ITGB8);ENSCHIG00000019886(CD276);ENSCHIG00000021899(HLA-A);ENSCHIG00000024020(ALCAM);ENSCHIG00000024508(CLDN18);ENSCHIG00000024815(PVR);ENSCHIG00000…
Amoebiasis	0.000447152	0.0132926	ENSCHIG00000005705(PIK3R2);ENSCHIG00000008473(NFKB1);ENSCHIG00000011048(LAMA5);ENSCHIG00000012291(IL6);ENSCHIG00000013633(LAMA3);ENSCHIG00000014471(LAMC1);ENSCHIG00000014629(SERPINB6);ENSCHIG00000015310(LAMB2);ENSCHIG00000015756(ACTN1);ENSCHIG00000019453(SERPINB6);ENSCHIG00000019547(PLCB3);ENSCHIG00000019560(LAMA4);ENSCHIG00000021158(PIK3R1);ENSCHIG00000021319(COL1A1);ENSCHIG00000021438(FN1);ENSC…
Chemical carcinogenesis - DNA adducts	0.000728367	0.019848	ENSCHIG00000008585(GSTA2);ENSCHIG00000011996(NAT1);ENSCHIG00000012768(GSTM5);ENSCHIG00000017919(EPHX1);ENSCHIG00000019289(SULT1A1);ENSCHIG00000019373(GSTO1);ENSCHIG00000020481(GSTK1);ENSCHIG00000021082(HSD11B1);ENSCHIG00000023277(PTGS2);ENSCHIG00000023592(GSTM1);ENSCHIG00000024688(GSTM1);ENSCHIG00000026847(GSTM1)
Hematopoietic cell lineage	0.000811998	0.0204249	ENSCHIG00000008887(CD9);ENSCHIG00000012291(IL6);ENSCHIG00000013031(ITGA6);ENSCHIG00000014497(ITGA5);ENSCHIG00000015227(ITGA3);ENSCHIG00000019338(ITGA4);ENSCHIG00000021216(ITGA1);ENSCHIG00000021491(CD44);ENSCHIG00000027124(CSF1)
AGE-RAGE signaling pathway in diabetic complications	0.000928478	0.0207552	ENSCHIG00000003903(JAK2);ENSCHIG00000005705(PIK3R2);ENSCHIG00000008473(NFKB1);ENSCHIG00000009728(STAT1);ENSCHIG00000011473(TGFBR2);ENSCHIG00000012291(IL6);ENSCHIG00000015049(AKT2);ENSCHIG00000016099(MAPK3);ENSCHIG00000016438(BAX);ENSCHIG00000019181(SMAD4);ENSCHIG00000019547(PLCB3);ENSCHIG00000020858(SERPINE1);ENSCHIG00000020951(NFATC1);ENSCHIG00000021158(PIK3R1);ENSCHIG00000021319(COL1A1);ENSCHIG…
PI3K-Akt signaling pathway	0.000952075	0.0207552	ENSCHIG00000003903(JAK2);ENSCHIG00000004889(COL6A1);ENSCHIG00000005705(PIK3R2);ENSCHIG00000006638(PTEN);ENSCHIG00000006945(CDK2);ENSCHIG00000008473(NFKB1);ENSCHIG00000009616(COL2A1);ENSCHIG00000009619(ITGAV);ENSCHIG00000009693(HSP90B1);ENSCHIG00000010161(GNG10);ENSCHIG00000010532(GNG2);ENSCHIG00000011048(LAMA5);ENSCHIG00000011604(CDK6);ENSCHIG00000011738(CASP9);ENSCHIG00000012291(IL6);ENSCHIG0000…
Apelin signaling pathway	0.00288881	0.05904	ENSCHIG00000010161(GNG10);ENSCHIG00000010363(MEF2D);ENSCHIG00000010532(GNG2);ENSCHIG00000011640(NRF1);ENSCHIG00000014685(TFAM);ENSCHIG00000015049(AKT2);ENSCHIG00000015146(MYL4);ENSCHIG00000015506(GNG12);ENSCHIG00000015660(GNG10);ENSCHIG00000015809(MYLK);ENSCHIG00000016099(MAPK3);ENSCHIG00000016600(ITPR2);ENSCHIG00000016952(NOTCH3);ENSCHIG00000019181(SMAD4);ENSCHIG00000019547(PLCB3);ENSCHIG0000001…
Arachidonic acid metabolism	0.00318635	0.0612904	ENSCHIG00000000527(PTGS1);ENSCHIG00000007111(EPHX2);ENSCHIG00000018618(CYP2B4);ENSCHIG00000021573(CBR3);ENSCHIG00000022658(GPX3);ENSCHIG00000023277(PTGS2);ENSCHIG00000024459(PLAAT3);ENSCHIG00000024614(PTGES);ENSCHIG00000024907(GPX7);ENSCHIG00000026282(PLA2G4A);ENSCHIG00000026532(CYP2B4)
Aldosterone-regulated sodium reabsorption	0.0044698	0.0791382	ENSCHIG00000003894(ATP1B3);ENSCHIG00000005705(PIK3R2);ENSCHIG00000007155(NEDD4L);ENSCHIG00000014171(INSR);ENSCHIG00000016099(MAPK3);ENSCHIG00000016518(NHERF2);ENSCHIG00000021158(PIK3R1);ENSCHIG00000023627(ATP1B1);ENSCHIG00000024318(Prkca);ENSCHIG00000027094(ATP1B3)
Arrhythmogenic right ventricular cardiomyopathy	0.00459825	0.0791382	ENSCHIG00000008416(DES);ENSCHIG00000009619(ITGAV);ENSCHIG00000010063(ACTN2);ENSCHIG00000013031(ITGA6);ENSCHIG00000014497(ITGA5);ENSCHIG00000015227(ITGA3);ENSCHIG00000018662(CDH2);ENSCHIG00000019338(ITGA4);ENSCHIG00000019429(ITGB8);ENSCHIG00000019457(SGCD);ENSCHIG00000019488(CACNA1D);ENSCHIG00000021216(ITGA1);ENSCHIG00000023258(CACNA2D1);ENSCHIG00000023587(ITGA7);ENSCHIG00000025557(CTNNB1)
Measles	0.00568164	0.0892685	ENSCHIG00000001865(MX1);ENSCHIG00000001895(RAB9A);ENSCHIG00000005705(PIK3R2);ENSCHIG00000006945(CDK2);ENSCHIG00000008257(FADD);ENSCHIG00000008473(NFKB1);ENSCHIG00000009728(STAT1);ENSCHIG00000010529(HSPA2);ENSCHIG00000011604(CDK6);ENSCHIG00000011690(EIF3H);ENSCHIG00000011738(CASP9);ENSCHIG00000012291(IL6);ENSCHIG00000012943(MSN);ENSCHIG00000015049(AKT2);ENSCHIG00000015878(IRF9);ENSCHIG00000016058(…
Fructose and mannose metabolism	0.00579901	0.0892685	ENSCHIG00000000397(PFKL);ENSCHIG00000000504(GMPPB);ENSCHIG00000009582(TIGAR);ENSCHIG00000012061(AKR1B1);ENSCHIG00000012393(HK2);ENSCHIG00000013515(ALDOA);ENSCHIG00000015845(PFKFB4);ENSCHIG00000021458(SORD);ENSCHIG00000022752(TKFC);ENSCHIG00000024187(PFKFB2);ENSCHIG00000024946(PFKP);ENSCHIG00000025820(PFKM)
Cytokine-cytokine receptor interaction	0.00627882	0.0892685	ENSCHIG00000009696(IL1RN);ENSCHIG00000010442(CXCL5);ENSCHIG00000011473(TGFBR2);ENSCHIG00000011929(TNFSF18);ENSCHIG00000012291(IL6);ENSCHIG00000017390(IL1RL1);ENSCHIG00000020991(IL18);ENSCHIG00000025901(INHBA);ENSCHIG00000027124(CSF1)
Carbohydrate digestion and absorption	0.00627882	0.0892685	ENSCHIG00000003894(ATP1B3);ENSCHIG00000005705(PIK3R2);ENSCHIG00000012393(HK2);ENSCHIG00000015049(AKT2);ENSCHIG00000019488(CACNA1D);ENSCHIG00000019547(PLCB3);ENSCHIG00000021158(PIK3R1);ENSCHIG00000023627(ATP1B1);ENSCHIG00000027094(ATP1B3)
Pathways in cancer	0.0065942	0.0898459	ENSCHIG00000003903(JAK2);ENSCHIG00000005705(PIK3R2);ENSCHIG00000006378(TRAF2);ENSCHIG00000006638(PTEN);ENSCHIG00000006945(CDK2);ENSCHIG00000008257(FADD);ENSCHIG00000008473(NFKB1);ENSCHIG00000008585(GSTA2);ENSCHIG00000009619(ITGAV);ENSCHIG00000009693(HSP90B1);ENSCHIG00000009728(STAT1);ENSCHIG00000010161(GNG10);ENSCHIG00000010532(GNG2);ENSCHIG00000011048(LAMA5);ENSCHIG00000011473(TGFBR2);ENSCHIG000…
Malaria	0.00882641	0.115058	ENSCHIG00000012291(IL6);ENSCHIG00000017641(THBS1);ENSCHIG00000018782(SDC1);ENSCHIG00000020984(GYPC);ENSCHIG00000020991(IL18);ENSCHIG00000024408(LRP1)
p53 signaling pathway	0.00914836	0.115058	ENSCHIG00000000353(CDK1);ENSCHIG00000006638(PTEN);ENSCHIG00000006945(CDK2);ENSCHIG00000007693(TP53I3);ENSCHIG00000009694(RRM2);ENSCHIG00000010343(MDM4);ENSCHIG00000010978(SERPINB5);ENSCHIG00000011604(CDK6);ENSCHIG00000011738(CASP9);ENSCHIG00000016438(BAX);ENSCHIG00000017641(THBS1);ENSCHIG00000020858(SERPINE1);ENSCHIG00000025136(CCND2);ENSCHIG00000025345(CHEK1);ENSCHIG00000025939(CDKN2A)
Thyroid hormone signaling pathway	0.00993702	0.120348	ENSCHIG00000000397(PFKL);ENSCHIG00000003115(MED16);ENSCHIG00000003894(ATP1B3);ENSCHIG00000005705(PIK3R2);ENSCHIG00000009619(ITGAV);ENSCHIG00000009728(STAT1);ENSCHIG00000011738(CASP9);ENSCHIG00000014403(MED17);ENSCHIG00000015049(AKT2);ENSCHIG00000015523(SLC2A1);ENSCHIG00000016099(MAPK3);ENSCHIG00000016952(NOTCH3);ENSCHIG00000017127(MYH6);ENSCHIG00000019547(PLCB3);ENSCHIG00000020549(HDAC1);ENSCHIG0…
Complement and coagulation cascades	0.0104896	0.122503	ENSCHIG00000010216(CLU);ENSCHIG00000011041(C5);ENSCHIG00000014747(FGG);ENSCHIG00000015928(A1m);ENSCHIG00000016819(CPB2);ENSCHIG00000020858(SERPINE1);ENSCHIG00000021210(C6);ENSCHIG00000021630(C4A);ENSCHIG00000021894(SERPINB2)
Serotonergic synapse	0.0121608	0.135616	ENSCHIG00000000527(PTGS1);ENSCHIG00000010161(GNG10);ENSCHIG00000010532(GNG2);ENSCHIG00000014715(MAOA);ENSCHIG00000015506(GNG12);ENSCHIG00000015660(GNG10);ENSCHIG00000016099(MAPK3);ENSCHIG00000016600(ITPR2);ENSCHIG00000019488(CACNA1D);ENSCHIG00000019547(PLCB3);ENSCHIG00000021340(MAP2K1);ENSCHIG00000023277(PTGS2);ENSCHIG00000024318(Prkca);ENSCHIG00000024619(MAOB);ENSCHIG00000026282(PLA2G4A);ENSCHIG…
Pentose and glucuronate interconversions	0.0124419	0.135616	ENSCHIG00000012061(AKR1B1);ENSCHIG00000018103(DHDH);ENSCHIG00000020031(CRYL1);ENSCHIG00000021458(SORD);ENSCHIG00000021810(UGP2);ENSCHIG00000024923(UGDH);ENSCHIG00000025120(CRPPA)
Mismatch repair	0.0165093	0.174147	ENSCHIG00000009030(RFC2);ENSCHIG00000015863(PCNA);ENSCHIG00000018617(POLD1);ENSCHIG00000018966(RPA2);ENSCHIG00000019925(RFC1);ENSCHIG00000020822(RFC4);ENSCHIG00000021960(MSH2);ENSCHIG00000025924(LIG1);ENSCHIG00000026308(RPA1)
Glutathione metabolism	0.0218844	0.223632	ENSCHIG00000007898(LAP3);ENSCHIG00000008585(GSTA2);ENSCHIG00000009694(RRM2);ENSCHIG00000012768(GSTM5);ENSCHIG00000016629(OPLAH);ENSCHIG00000016848(GSR);ENSCHIG00000018799(RRM1);ENSCHIG00000019373(GSTO1);ENSCHIG00000020481(GSTK1);ENSCHIG00000022658(GPX3);ENSCHIG00000023592(GSTM1);ENSCHIG00000024688(GSTM1);ENSCHIG00000024907(GPX7);ENSCHIG00000026043(GSS);ENSCHIG00000026847(GSTM1)
Cell cycle	0.0236835	0.233022	ENSCHIG00000000353(CDK1);ENSCHIG00000006945(CDK2);ENSCHIG00000011442(MCM5);ENSCHIG00000011604(CDK6);ENSCHIG00000014824(FZR1);ENSCHIG00000015771(YWHAB);ENSCHIG00000015863(PCNA);ENSCHIG00000016314(ANAPC16);ENSCHIG00000016864(ORC5);ENSCHIG00000017476(MCM6);ENSCHIG00000018094(MCM4);ENSCHIG00000019181(SMAD4);ENSCHIG00000019820(MCM2);ENSCHIG00000020423(MCM3);ENSCHIG00000020549(HDAC1);ENSCHIG00000021749…
Propanoate metabolism	0.0249413	0.233022	ENSCHIG00000006319(BCKDHB);ENSCHIG00000009133(MLYCD);ENSCHIG00000012727(ACADS);ENSCHIG00000014642(ACACA);ENSCHIG00000016353(DBT);ENSCHIG00000018372(LDH-A);ENSCHIG00000020324(MCEE);ENSCHIG00000021549(ACOX1);ENSCHIG00000023281(ACSS3);ENSCHIG00000023954(ACSS2);ENSCHIG00000025690(BCKDHA)
Metabolism of xenobiotics by cytochrome P450	0.0249413	0.233022	ENSCHIG00000008585(GSTA2);ENSCHIG00000012768(GSTM5);ENSCHIG00000017919(EPHX1);ENSCHIG00000018103(DHDH);ENSCHIG00000019373(GSTO1);ENSCHIG00000020481(GSTK1);ENSCHIG00000021082(HSD11B1);ENSCHIG00000021573(CBR3);ENSCHIG00000023592(GSTM1);ENSCHIG00000024688(GSTM1);ENSCHIG00000026847(GSTM1)
Human papillomavirus infection	0.0266815	0.23582	ENSCHIG00000000395(HLA-A);ENSCHIG00000001865(MX1);ENSCHIG00000004889(COL6A1);ENSCHIG00000005705(PIK3R2);ENSCHIG00000006638(PTEN);ENSCHIG00000006945(CDK2);ENSCHIG00000008257(FADD);ENSCHIG00000008473(NFKB1);ENSCHIG00000009614(HLA-A);ENSCHIG00000009616(COL2A1);ENSCHIG00000009619(ITGAV);ENSCHIG00000009728(STAT1);ENSCHIG00000010840(NHERF1);ENSCHIG00000011048(LAMA5);ENSCHIG00000011604(CDK6);ENSCHIG0000…
Longevity regulating pathway - multiple species	0.026683	0.23582	ENSCHIG00000000417(EIF4EBP2);ENSCHIG00000005705(PIK3R2);ENSCHIG00000009947(SOD2);ENSCHIG00000010529(HSPA2);ENSCHIG00000014088(CRYAB);ENSCHIG00000014171(INSR);ENSCHIG00000015049(AKT2);ENSCHIG00000017000(HSPA8);ENSCHIG00000020549(HDAC1);ENSCHIG00000020571(PRKAG1);ENSCHIG00000021158(PIK3R1);ENSCHIG00000021227(CAT);ENSCHIG00000022996(HSPA1L);ENSCHIG00000023990(IGF1R);ENSCHIG00000024028(PRKAG2);ENSCHI…
Inflammatory bowel disease	0.0307273	0.263292	ENSCHIG00000008473(NFKB1);ENSCHIG00000009728(STAT1);ENSCHIG00000012291(IL6);ENSCHIG00000020951(NFATC1);ENSCHIG00000020991(IL18);ENSCHIG00000022588(MAF)
Peroxisome	0.0315363	0.263292	ENSCHIG00000007111(EPHX2);ENSCHIG00000009133(MLYCD);ENSCHIG00000009174(PEX6);ENSCHIG00000009947(SOD2);ENSCHIG00000010761(PRDX5);ENSCHIG00000011489(PEX16);ENSCHIG00000011727(AMACR);ENSCHIG00000013034(HACL1);ENSCHIG00000014174(ACOX2);ENSCHIG00000014978(PEX5);ENSCHIG00000016140(PAOX);ENSCHIG00000016201(ECI2);ENSCHIG00000017269(ABCD4);ENSCHIG00000018043(FAR1);ENSCHIG00000020481(GSTK1);ENSCHIG00000021…
Toxoplasmosis	0.0338597	0.263292	ENSCHIG00000000241(PPIF);ENSCHIG00000003903(JAK2);ENSCHIG00000008473(NFKB1);ENSCHIG00000009728(STAT1);ENSCHIG00000010529(HSPA2);ENSCHIG00000011048(LAMA5);ENSCHIG00000011738(CASP9);ENSCHIG00000013031(ITGA6);ENSCHIG00000013633(LAMA3);ENSCHIG00000014471(LAMC1);ENSCHIG00000015049(AKT2);ENSCHIG00000015310(LAMB2);ENSCHIG00000016099(MAPK3);ENSCHIG00000017000(HSPA8);ENSCHIG00000019560(LAMA4);ENSCHIG00000…
Ovarian steroidogenesis	0.0338726	0.263292	ENSCHIG00000008334(ACOT4);ENSCHIG00000014171(INSR);ENSCHIG00000015407(ACOT4);ENSCHIG00000019614(LDLR);ENSCHIG00000023277(PTGS2);ENSCHIG00000023990(IGF1R);ENSCHIG00000026282(PLA2G4A)
Viral protein interaction with cytokine and cytokine receptor	0.0346634	0.263292	ENSCHIG00000010442(CXCL5);ENSCHIG00000012291(IL6);ENSCHIG00000020991(IL18);ENSCHIG00000027124(CSF1)
Drug metabolism - cytochrome P450	0.0354277	0.263292	ENSCHIG00000008585(GSTA2);ENSCHIG00000012768(GSTM5);ENSCHIG00000014715(MAOA);ENSCHIG00000019373(GSTO1);ENSCHIG00000020481(GSTK1);ENSCHIG00000023592(GSTM1);ENSCHIG00000024619(MAOB);ENSCHIG00000024688(GSTM1);ENSCHIG00000026847(GSTM1)
Bile secretion	0.0354277	0.263292	ENSCHIG00000003894(ATP1B3);ENSCHIG00000014984(ABCC3);ENSCHIG00000015523(SLC2A1);ENSCHIG00000017919(EPHX1);ENSCHIG00000019612(SLC4A4);ENSCHIG00000019614(LDLR);ENSCHIG00000019932(ABCB1);ENSCHIG00000023627(ATP1B1);ENSCHIG00000027094(ATP1B3)
Adrenergic signaling in cardiomyocytes	0.0393105	0.285656	ENSCHIG00000000258(TPM4);ENSCHIG00000003341(ACTC1);ENSCHIG00000003894(ATP1B3);ENSCHIG00000009601(--);ENSCHIG00000012015(TPM4);ENSCHIG00000014590(--);ENSCHIG00000015049(AKT2);ENSCHIG00000015146(MYL4);ENSCHIG00000016099(MAPK3);ENSCHIG00000017127(MYH6);ENSCHIG00000017467(TPM3);ENSCHIG00000019488(CACNA1D);ENSCHIG00000019547(PLCB3);ENSCHIG00000019988(MYL2);ENSCHIG00000020204(TPM1);ENSCHIG00000020704(T…
Thyroid hormone synthesis	0.042749	0.303889	ENSCHIG00000003894(ATP1B3);ENSCHIG00000009693(HSP90B1);ENSCHIG00000016600(ITPR2);ENSCHIG00000016848(GSR);ENSCHIG00000019547(PLCB3);ENSCHIG00000020320(PDIA4);ENSCHIG00000022658(GPX3);ENSCHIG00000023627(ATP1B1);ENSCHIG00000024318(Prkca);ENSCHIG00000024907(GPX7);ENSCHIG00000025078(HSPA5);ENSCHIG00000027094(ATP1B3)
Vascular smooth muscle contraction	0.0442614	0.307946	ENSCHIG00000006417(MYL6B);ENSCHIG00000008754(NPR2);ENSCHIG00000012323(Myl6);ENSCHIG00000012992(GUCY1A2);ENSCHIG00000013911(PPP1R14A);ENSCHIG00000015809(MYLK);ENSCHIG00000016099(MAPK3);ENSCHIG00000016600(ITPR2);ENSCHIG00000019488(CACNA1D);ENSCHIG00000019547(PLCB3);ENSCHIG00000019705(MYH9);ENSCHIG00000021010(MYL9);ENSCHIG00000021340(MAP2K1);ENSCHIG00000021959(CALD1);ENSCHIG00000022244(ARHGEF1);ENSC…
Cardiac muscle contraction	0.0476638	0.32471	ENSCHIG00000000258(TPM4);ENSCHIG00000003341(ACTC1);ENSCHIG00000003894(ATP1B3);ENSCHIG00000009601(--);ENSCHIG00000012015(TPM4);ENSCHIG00000014590(--);ENSCHIG00000015146(MYL4);ENSCHIG00000017127(MYH6);ENSCHIG00000017467(TPM3);ENSCHIG00000019488(CACNA1D);ENSCHIG00000019988(MYL2);ENSCHIG00000020204(TPM1);ENSCHIG00000020704(TNNT2);ENSCHIG00000021214(MYH7);ENSCHIG00000023258(CACNA2D1);ENSCHIG0000002362…
GnRH secretion	0.0489442	0.326627	ENSCHIG00000005705(PIK3R2);ENSCHIG00000015049(AKT2);ENSCHIG00000016099(MAPK3);ENSCHIG00000016600(ITPR2);ENSCHIG00000019488(CACNA1D);ENSCHIG00000019547(PLCB3);ENSCHIG00000021158(PIK3R1);ENSCHIG00000021340(MAP2K1);ENSCHIG00000024318(Prkca)
cGMP-PKG signaling pathway	0.054758	0.354323	ENSCHIG00000000241(PPIF);ENSCHIG00000003894(ATP1B3);ENSCHIG00000008754(NPR2);ENSCHIG00000010363(MEF2D);ENSCHIG00000012992(GUCY1A2);ENSCHIG00000014171(INSR);ENSCHIG00000015049(AKT2);ENSCHIG00000015809(MYLK);ENSCHIG00000016099(MAPK3);ENSCHIG00000016600(ITPR2);ENSCHIG00000017127(MYH6);ENSCHIG00000019488(CACNA1D);ENSCHIG00000019547(PLCB3);ENSCHIG00000020951(NFATC1);ENSCHIG00000021010(MYL9);ENSCHIG000…
Central carbon metabolism in cancer	0.0552614	0.354323	ENSCHIG00000000397(PFKL);ENSCHIG00000005138(PGAM2);ENSCHIG00000005705(PIK3R2);ENSCHIG00000006638(PTEN);ENSCHIG00000009582(TIGAR);ENSCHIG00000012393(HK2);ENSCHIG00000012621(SLC16A3);ENSCHIG00000015049(AKT2);ENSCHIG00000015523(SLC2A1);ENSCHIG00000016099(MAPK3);ENSCHIG00000018372(LDH-A);ENSCHIG00000021158(PIK3R1);ENSCHIG00000021340(MAP2K1);ENSCHIG00000024946(PFKP);ENSCHIG00000025820(PFKM)
Kaposi sarcoma-associated herpesvirus infection	0.0578485	0.355222	ENSCHIG00000000395(HLA-A);ENSCHIG00000003903(JAK2);ENSCHIG00000005705(PIK3R2);ENSCHIG00000006378(TRAF2);ENSCHIG00000008257(FADD);ENSCHIG00000008473(NFKB1);ENSCHIG00000009614(HLA-A);ENSCHIG00000009728(STAT1);ENSCHIG00000010161(GNG10);ENSCHIG00000010532(GNG2);ENSCHIG00000011604(CDK6);ENSCHIG00000011738(CASP9);ENSCHIG00000012291(IL6);ENSCHIG00000014845(PREX1);ENSCHIG00000015049(AKT2);ENSCHIG00000015…
Viral myocarditis	0.0583322	0.355222	ENSCHIG00000000395(HLA-A);ENSCHIG00000009614(HLA-A);ENSCHIG00000011738(CASP9);ENSCHIG00000012642(ABL2);ENSCHIG00000017127(MYH6);ENSCHIG00000018873(EIF4G3);ENSCHIG00000019457(SGCD);ENSCHIG00000021214(MYH7);ENSCHIG00000021749(ABL1);ENSCHIG00000021899(HLA-A);ENSCHIG00000022557(CXADR)
Cholinergic synapse	0.0594878	0.355222	ENSCHIG00000003903(JAK2);ENSCHIG00000005705(PIK3R2);ENSCHIG00000010161(GNG10);ENSCHIG00000010532(GNG2);ENSCHIG00000015049(AKT2);ENSCHIG00000015506(GNG12);ENSCHIG00000015660(GNG10);ENSCHIG00000016099(MAPK3);ENSCHIG00000016600(ITPR2);ENSCHIG00000019488(CACNA1D);ENSCHIG00000019547(PLCB3);ENSCHIG00000021158(PIK3R1);ENSCHIG00000021340(MAP2K1);ENSCHIG00000024318(Prkca)
Monobactam biosynthesis	0.0597468	0.355222	ENSCHIG00000007800(PAPSS1);ENSCHIG00000013444(PAPSS2)
Herpes simplex virus 1 infection	0.0624154	0.362656	ENSCHIG00000000395(HLA-A);ENSCHIG00000003903(JAK2);ENSCHIG00000005705(PIK3R2);ENSCHIG00000006378(TRAF2);ENSCHIG00000008257(FADD);ENSCHIG00000008473(NFKB1);ENSCHIG00000008848(B2M);ENSCHIG00000009614(HLA-A);ENSCHIG00000009659(SRSF3);ENSCHIG00000009728(STAT1);ENSCHIG00000010787(SRSF1);ENSCHIG00000011041(C5);ENSCHIG00000011738(CASP9);ENSCHIG00000012291(IL6);ENSCHIG00000014048(SRPK1);ENSCHIG0000001449…
Steroid hormone biosynthesis	0.0654333	0.362656	ENSCHIG00000006984(COMT);ENSCHIG00000018618(CYP2B4);ENSCHIG00000021082(HSD11B1);ENSCHIG00000026532(CYP2B4)
alpha-Linolenic acid metabolism	0.0654333	0.362656	ENSCHIG00000015460(FADS2);ENSCHIG00000021549(ACOX1);ENSCHIG00000024459(PLAAT3);ENSCHIG00000026282(PLA2G4A)
Graft-versus-host disease	0.0654333	0.362656	ENSCHIG00000000395(HLA-A);ENSCHIG00000009614(HLA-A);ENSCHIG00000012291(IL6);ENSCHIG00000021899(HLA-A)
Antigen processing and presentation	0.0688543	0.375256	ENSCHIG00000000395(HLA-A);ENSCHIG00000008848(B2M);ENSCHIG00000009614(HLA-A);ENSCHIG00000010529(HSPA2);ENSCHIG00000017000(HSPA8);ENSCHIG00000018922(B2M);ENSCHIG00000020616(RFX5);ENSCHIG00000021899(HLA-A);ENSCHIG00000022996(HSPA1L);ENSCHIG00000024461(LGMN);ENSCHIG00000025078(HSPA5);ENSCHIG00000025411(HSPA6)
Base excision repair	0.0713431	0.382446	ENSCHIG00000009155(FEN1);ENSCHIG00000015426(TDG);ENSCHIG00000015863(PCNA);ENSCHIG00000016066(PARP4);ENSCHIG00000018473(HMGB1);ENSCHIG00000018617(POLD1);ENSCHIG00000025924(LIG1)
Melanoma	0.0739991	0.390286	ENSCHIG00000005705(PIK3R2);ENSCHIG00000006638(PTEN);ENSCHIG00000011604(CDK6);ENSCHIG00000015049(AKT2);ENSCHIG00000015574(FGF7);ENSCHIG00000016099(MAPK3);ENSCHIG00000016438(BAX);ENSCHIG00000021158(PIK3R1);ENSCHIG00000021340(MAP2K1);ENSCHIG00000023990(IGF1R);ENSCHIG00000025939(CDKN2A)
Leukocyte transendothelial migration	0.0752641	0.390656	ENSCHIG00000003108(MYL11);ENSCHIG00000005705(PIK3R2);ENSCHIG00000009461(MYL12B);ENSCHIG00000012943(MSN);ENSCHIG00000015756(ACTN1);ENSCHIG00000016398(MYL12A);ENSCHIG00000017900(EZR);ENSCHIG00000019338(ITGA4);ENSCHIG00000019988(MYL2);ENSCHIG00000021010(MYL9);ENSCHIG00000021158(PIK3R1);ENSCHIG00000021915(VAV2);ENSCHIG00000024318(Prkca);ENSCHIG00000024336(THY1);ENSCHIG00000024436(CTNND1);ENSCHIG00000…
Legionellosis	0.0786648	0.401928	ENSCHIG00000008473(NFKB1);ENSCHIG00000010529(HSPA2);ENSCHIG00000011503(CASP7);ENSCHIG00000011738(CASP9);ENSCHIG00000012291(IL6);ENSCHIG00000016589(EEF1A2);ENSCHIG00000017000(HSPA8);ENSCHIG00000018882(SAR1A);ENSCHIG00000020991(IL18);ENSCHIG00000022509(SAR1B);ENSCHIG00000022996(HSPA1L);ENSCHIG00000025411(HSPA6);ENSCHIG00000027099(ARF2)
TNF signaling pathway	0.0816221	0.4044	ENSCHIG00000005705(PIK3R2);ENSCHIG00000006378(TRAF2);ENSCHIG00000007846(JUNB);ENSCHIG00000008257(FADD);ENSCHIG00000008473(NFKB1);ENSCHIG00000010442(CXCL5);ENSCHIG00000011503(CASP7);ENSCHIG00000012291(IL6);ENSCHIG00000013191(ITCH);ENSCHIG00000015049(AKT2);ENSCHIG00000016099(MAPK3);ENSCHIG00000018926(PGAM5);ENSCHIG00000021158(PIK3R1);ENSCHIG00000021340(MAP2K1);ENSCHIG00000023277(PTGS2);ENSCHIG00000…
Relaxin signaling pathway	0.0816221	0.4044	ENSCHIG00000005705(PIK3R2);ENSCHIG00000008473(NFKB1);ENSCHIG00000010161(GNG10);ENSCHIG00000010532(GNG2);ENSCHIG00000011473(TGFBR2);ENSCHIG00000015049(AKT2);ENSCHIG00000015506(GNG12);ENSCHIG00000015660(GNG10);ENSCHIG00000016099(MAPK3);ENSCHIG00000019547(PLCB3);ENSCHIG00000021158(PIK3R1);ENSCHIG00000021319(COL1A1);ENSCHIG00000021340(MAP2K1);ENSCHIG00000022125(COL4A1);ENSCHIG00000024318(Prkca);ENSCH…
Regulation of actin cytoskeleton	0.0871154	0.415988	ENSCHIG00000003108(MYL11);ENSCHIG00000005705(PIK3R2);ENSCHIG00000009461(MYL12B);ENSCHIG00000009619(ITGAV);ENSCHIG00000011225(ARPC2);ENSCHIG00000012574(TMSB4X);ENSCHIG00000012943(MSN);ENSCHIG00000013031(ITGA6);ENSCHIG00000013674(ARPC1A);ENSCHIG00000014497(ITGA5);ENSCHIG00000015227(ITGA3);ENSCHIG00000015506(GNG12);ENSCHIG00000015574(FGF7);ENSCHIG00000015756(ACTN1);ENSCHIG00000015809(MYLK);ENSCHIG00…
Influenza A	0.0875252	0.415988	ENSCHIG00000001865(MX1);ENSCHIG00000003903(JAK2);ENSCHIG00000005705(PIK3R2);ENSCHIG00000008257(FADD);ENSCHIG00000008473(NFKB1);ENSCHIG00000009728(STAT1);ENSCHIG00000011604(CDK6);ENSCHIG00000011738(CASP9);ENSCHIG00000012291(IL6);ENSCHIG00000015049(AKT2);ENSCHIG00000015878(IRF9);ENSCHIG00000016058(STAT2);ENSCHIG00000016099(MAPK3);ENSCHIG00000016319(EIF2AK2);ENSCHIG00000016387(NUP98);ENSCHIG00000016…
Drug metabolism - other enzymes	0.0877773	0.415988	ENSCHIG00000008585(GSTA2);ENSCHIG00000009694(RRM2);ENSCHIG00000011996(NAT1);ENSCHIG00000012768(GSTM5);ENSCHIG00000016895(TK1);ENSCHIG00000017436(MPO);ENSCHIG00000018799(RRM1);ENSCHIG00000019373(GSTO1);ENSCHIG00000022844(GMPS);ENSCHIG00000023592(GSTM1);ENSCHIG00000024688(GSTM1);ENSCHIG00000025848(CES1);ENSCHIG00000026847(GSTM1);ENSCHIG00000027133(CDA)
Cellular senescence	0.0916323	0.422025	ENSCHIG00000000353(CDK1);ENSCHIG00000000395(HLA-A);ENSCHIG00000005705(PIK3R2);ENSCHIG00000006638(PTEN);ENSCHIG00000006945(CDK2);ENSCHIG00000008473(NFKB1);ENSCHIG00000009614(HLA-A);ENSCHIG00000011473(TGFBR2);ENSCHIG00000011604(CDK6);ENSCHIG00000012291(IL6);ENSCHIG00000015049(AKT2);ENSCHIG00000016099(MAPK3);ENSCHIG00000016600(ITPR2);ENSCHIG00000019488(CACNA1D);ENSCHIG00000019593(TRAF3IP2);ENSCHIG00…
MicroRNAs in cancer	0.0916323	0.422025	ENSCHIG00000005705(PIK3R2);ENSCHIG00000006638(PTEN);ENSCHIG00000008473(NFKB1);ENSCHIG00000009392(MARCKS);ENSCHIG00000010343(MDM4);ENSCHIG00000010978(SERPINB5);ENSCHIG00000011604(CDK6);ENSCHIG00000012015(TPM4);ENSCHIG00000014497(ITGA5);ENSCHIG00000016099(MAPK3);ENSCHIG00000016952(NOTCH3);ENSCHIG00000017641(THBS1);ENSCHIG00000017900(EZR);ENSCHIG00000019932(ABCB1);ENSCHIG00000020204(TPM1);ENSCHIG000…
Type II diabetes mellitus	0.0966304	0.438863	ENSCHIG00000005705(PIK3R2);ENSCHIG00000012393(HK2);ENSCHIG00000014171(INSR);ENSCHIG00000016099(MAPK3);ENSCHIG00000019488(CACNA1D);ENSCHIG00000021158(PIK3R1);ENSCHIG00000027066(SOCS2)
Hepatitis C	0.0990442	0.443664	ENSCHIG00000001865(MX1);ENSCHIG00000005705(PIK3R2);ENSCHIG00000006378(TRAF2);ENSCHIG00000006945(CDK2);ENSCHIG00000008257(FADD);ENSCHIG00000008473(NFKB1);ENSCHIG00000009728(STAT1);ENSCHIG00000011604(CDK6);ENSCHIG00000011738(CASP9);ENSCHIG00000015049(AKT2);ENSCHIG00000015771(YWHAB);ENSCHIG00000015878(IRF9);ENSCHIG00000016058(STAT2);ENSCHIG00000016099(MAPK3);ENSCHIG00000016319(EIF2AK2);ENSCHIG000000…
Fanconi anemia pathway	0.101858	0.448909	ENSCHIG00000001826(FANCI);ENSCHIG00000016554(CENPS);ENSCHIG00000018966(RPA2);ENSCHIG00000020002(POLI);ENSCHIG00000026308(RPA1);ENSCHIG00000026423(FANCD2)
Aldosterone synthesis and secretion	0.103542	0.448909	ENSCHIG00000003894(ATP1B3);ENSCHIG00000016600(ITPR2);ENSCHIG00000017644(PRKD1);ENSCHIG00000018171(CAMK1);ENSCHIG00000019488(CACNA1D);ENSCHIG00000019547(PLCB3);ENSCHIG00000019614(LDLR);ENSCHIG00000023627(ATP1B1);ENSCHIG00000024254(ATP2B1);ENSCHIG00000024318(Prkca);ENSCHIG00000025751(DAGLB);ENSCHIG00000027094(ATP1B3)
Proximal tubule bicarbonate reclamation	0.105706	0.448909	ENSCHIG00000003894(ATP1B3);ENSCHIG00000019612(SLC4A4);ENSCHIG00000023627(ATP1B1);ENSCHIG00000024702(PCK2);ENSCHIG00000027094(ATP1B3)
African trypanosomiasis	0.105706	0.448909	ENSCHIG00000012291(IL6);ENSCHIG00000019547(PLCB3);ENSCHIG00000019560(LAMA4);ENSCHIG00000020991(IL18);ENSCHIG00000024318(Prkca)
Pancreatic secretion	0.122639	0.514142	ENSCHIG00000003894(ATP1B3);ENSCHIG00000014720(RAB3D);ENSCHIG00000016600(ITPR2);ENSCHIG00000016819(CPB2);ENSCHIG00000019547(PLCB3);ENSCHIG00000019612(SLC4A4);ENSCHIG00000023627(ATP1B1);ENSCHIG00000024254(ATP2B1);ENSCHIG00000024318(Prkca);ENSCHIG00000027094(ATP1B3)
Galactose metabolism	0.126186	0.517408	ENSCHIG00000000397(PFKL);ENSCHIG00000012061(AKR1B1);ENSCHIG00000012393(HK2);ENSCHIG00000021810(UGP2);ENSCHIG00000024946(PFKP);ENSCHIG00000025820(PFKM);ENSCHIG00000026540(B4GALT1)
Osteoclast differentiation	0.128392	0.517408	ENSCHIG00000005705(PIK3R2);ENSCHIG00000006378(TRAF2);ENSCHIG00000007846(JUNB);ENSCHIG00000008473(NFKB1);ENSCHIG00000009728(STAT1);ENSCHIG00000010332(FOSL2);ENSCHIG00000011473(TGFBR2);ENSCHIG00000011574(CTSK);ENSCHIG00000015049(AKT2);ENSCHIG00000015878(IRF9);ENSCHIG00000016058(STAT2);ENSCHIG00000016099(MAPK3);ENSCHIG00000020951(NFATC1);ENSCHIG00000021158(PIK3R1);ENSCHIG00000021340(MAP2K1);ENSCHIG0…
Hepatitis B	0.12907	0.517408	ENSCHIG00000003903(JAK2);ENSCHIG00000005705(PIK3R2);ENSCHIG00000006945(CDK2);ENSCHIG00000008257(FADD);ENSCHIG00000008473(NFKB1);ENSCHIG00000009728(STAT1);ENSCHIG00000011473(TGFBR2);ENSCHIG00000011738(CASP9);ENSCHIG00000012291(IL6);ENSCHIG00000014793(HSPG2);ENSCHIG00000014969(DDB1);ENSCHIG00000015049(AKT2);ENSCHIG00000015771(YWHAB);ENSCHIG00000015863(PCNA);ENSCHIG00000016058(STAT2);ENSCHIG00000016…
Platinum drug resistance	0.13188	0.517408	ENSCHIG00000005705(PIK3R2);ENSCHIG00000008257(FADD);ENSCHIG00000008585(GSTA2);ENSCHIG00000011738(CASP9);ENSCHIG00000012768(GSTM5);ENSCHIG00000015049(AKT2);ENSCHIG00000016099(MAPK3);ENSCHIG00000016438(BAX);ENSCHIG00000019373(GSTO1);ENSCHIG00000021158(PIK3R1);ENSCHIG00000021960(MSH2);ENSCHIG00000023592(GSTM1);ENSCHIG00000024688(GSTM1);ENSCHIG00000025939(CDKN2A);ENSCHIG00000026847(GSTM1)
Chronic myeloid leukemia	0.13188	0.517408	ENSCHIG00000005705(PIK3R2);ENSCHIG00000008473(NFKB1);ENSCHIG00000011473(TGFBR2);ENSCHIG00000011604(CDK6);ENSCHIG00000015049(AKT2);ENSCHIG00000016099(MAPK3);ENSCHIG00000016438(BAX);ENSCHIG00000019181(SMAD4);ENSCHIG00000020240(CTBP2);ENSCHIG00000020549(HDAC1);ENSCHIG00000021158(PIK3R1);ENSCHIG00000021340(MAP2K1);ENSCHIG00000021723(STAT5B);ENSCHIG00000021749(ABL1);ENSCHIG00000025939(CDKN2A)
Salivary secretion	0.133721	0.517408	ENSCHIG00000003894(ATP1B3);ENSCHIG00000009090(CST3);ENSCHIG00000012992(GUCY1A2);ENSCHIG00000016600(ITPR2);ENSCHIG00000019547(PLCB3);ENSCHIG00000023627(ATP1B1);ENSCHIG00000024254(ATP2B1);ENSCHIG00000024318(Prkca);ENSCHIG00000027094(ATP1B3)
Signaling pathways regulating pluripotency of stem cells	0.134494	0.517408	ENSCHIG00000003903(JAK2);ENSCHIG00000005705(PIK3R2);ENSCHIG00000012408(FZD1);ENSCHIG00000015049(AKT2);ENSCHIG00000016099(MAPK3);ENSCHIG00000019181(SMAD4);ENSCHIG00000020327(RIF1);ENSCHIG00000021158(PIK3R1);ENSCHIG00000021340(MAP2K1);ENSCHIG00000023990(IGF1R);ENSCHIG00000025557(CTNNB1);ENSCHIG00000025901(INHBA);ENSCHIG00000027207(MEIS1)
Purine metabolism	0.140925	0.533406	ENSCHIG00000006680(PRPS2);ENSCHIG00000007647(AK4);ENSCHIG00000007800(PAPSS1);ENSCHIG00000008754(NPR2);ENSCHIG00000009694(RRM2);ENSCHIG00000009939(PFAS);ENSCHIG00000010651(NT5E);ENSCHIG00000011217(AK1);ENSCHIG00000012992(GUCY1A2);ENSCHIG00000012993(ENPP4);ENSCHIG00000013444(PAPSS2);ENSCHIG00000013585(PPAT);ENSCHIG00000017295(PDE4D);ENSCHIG00000017457(ENTPD1);ENSCHIG00000018799(RRM1);ENSCHIG0000001…
Alanine, aspartate and glutamate metabolism	0.146019	0.533406	ENSCHIG00000013522(FOLH1);ENSCHIG00000013585(PPAT);ENSCHIG00000013950(ASNS);ENSCHIG00000016155(ALDH4A1);ENSCHIG00000020541(ALDH5A1);ENSCHIG00000025410(PPAT);ENSCHIG00000025447(ASPA);ENSCHIG00000027095(GPT2)
Glycine, serine and threonine metabolism	0.146019	0.533406	ENSCHIG00000003271(SHMT2);ENSCHIG00000005138(PGAM2);ENSCHIG00000008890(PSPH);ENSCHIG00000014715(MAOA);ENSCHIG00000018423(PHGDH);ENSCHIG00000019727(CTH);ENSCHIG00000024619(MAOB);ENSCHIG00000026057(TDH)
HIF-1 signaling pathway	0.147125	0.533406	ENSCHIG00000000397(PFKL);ENSCHIG00000005705(PIK3R2);ENSCHIG00000008473(NFKB1);ENSCHIG00000012291(IL6);ENSCHIG00000012393(HK2);ENSCHIG00000013515(ALDOA);ENSCHIG00000014171(INSR);ENSCHIG00000015049(AKT2);ENSCHIG00000015523(SLC2A1);ENSCHIG00000015968(EGLN1);ENSCHIG00000016099(MAPK3);ENSCHIG00000018372(LDH-A);ENSCHIG00000020858(SERPINE1);ENSCHIG00000021158(PIK3R1);ENSCHIG00000021340(MAP2K1);ENSCHIG00…
Arginine and proline metabolism	0.14824	0.533406	ENSCHIG00000007898(LAP3);ENSCHIG00000013957(P4HA1);ENSCHIG00000014280(OAT);ENSCHIG00000014715(MAOA);ENSCHIG00000016155(ALDH4A1);ENSCHIG00000017850(CKB);ENSCHIG00000018578(CKMT2);ENSCHIG00000024619(MAOB);ENSCHIG00000024701(CKM);ENSCHIG00000026349(OAT)
Taurine and hypotaurine metabolism	0.150071	0.533406	ENSCHIG00000021041(CDO1);ENSCHIG00000026280(CSAD)
Linoleic acid metabolism	0.150071	0.533406	ENSCHIG00000024459(PLAAT3);ENSCHIG00000026282(PLA2G4A)
MAPK signaling pathway - fly	0.1554	0.546118	ENSCHIG00000017624(TNIK);ENSCHIG00000018271(TLE3);ENSCHIG00000019014(TLE1);ENSCHIG00000020755(NR2E1)
JAK-STAT signaling pathway	0.156988	0.546118	ENSCHIG00000000196(FHL1);ENSCHIG00000003903(JAK2);ENSCHIG00000005705(PIK3R2);ENSCHIG00000009728(STAT1);ENSCHIG00000012291(IL6);ENSCHIG00000013752(PTPN2);ENSCHIG00000015049(AKT2);ENSCHIG00000015878(IRF9);ENSCHIG00000016058(STAT2);ENSCHIG00000021158(PIK3R1);ENSCHIG00000021723(STAT5B);ENSCHIG00000025136(CCND2);ENSCHIG00000027066(SOCS2)
Nitrogen metabolism	0.160718	0.547686	ENSCHIG00000004709(CA12);ENSCHIG00000012435(CA3);ENSCHIG00000017895(CA13)
Epstein-Barr virus infection	0.160837	0.547686	ENSCHIG00000000395(HLA-A);ENSCHIG00000005705(PIK3R2);ENSCHIG00000006378(TRAF2);ENSCHIG00000006945(CDK2);ENSCHIG00000008257(FADD);ENSCHIG00000008473(NFKB1);ENSCHIG00000008848(B2M);ENSCHIG00000009383(NCOR2);ENSCHIG00000009614(HLA-A);ENSCHIG00000009728(STAT1);ENSCHIG00000009978(SNW1);ENSCHIG00000011604(CDK6);ENSCHIG00000011738(CASP9);ENSCHIG00000012291(IL6);ENSCHIG00000015049(AKT2);ENSCHIG0000001587…
Notch signaling pathway	0.162463	0.547686	ENSCHIG00000009383(NCOR2);ENSCHIG00000009978(SNW1);ENSCHIG00000013595(ADAM17);ENSCHIG00000016952(NOTCH3);ENSCHIG00000018271(TLE3);ENSCHIG00000019014(TLE1);ENSCHIG00000020240(CTBP2);ENSCHIG00000020549(HDAC1);ENSCHIG00000027206(NCSTN)
Oxytocin signaling pathway	0.165118	0.550954	ENSCHIG00000006417(MYL6B);ENSCHIG00000008754(NPR2);ENSCHIG00000010193(EEF2K);ENSCHIG00000012323(Myl6);ENSCHIG00000012992(GUCY1A2);ENSCHIG00000015809(MYLK);ENSCHIG00000016099(MAPK3);ENSCHIG00000016600(ITPR2);ENSCHIG00000018171(CAMK1);ENSCHIG00000019488(CACNA1D);ENSCHIG00000019547(PLCB3);ENSCHIG00000020571(PRKAG1);ENSCHIG00000020951(NFATC1);ENSCHIG00000021010(MYL9);ENSCHIG00000021340(MAP2K1);ENSCHI…
Phospholipase D signaling pathway	0.17306	0.571621	ENSCHIG00000000474(GRM7);ENSCHIG00000005705(PIK3R2);ENSCHIG00000008760(ARF6);ENSCHIG00000013491(DGKA);ENSCHIG00000014171(INSR);ENSCHIG00000015049(AKT2);ENSCHIG00000016099(MAPK3);ENSCHIG00000019547(PLCB3);ENSCHIG00000021158(PIK3R1);ENSCHIG00000021340(MAP2K1);ENSCHIG00000021550(RRAS2);ENSCHIG00000021681(SPHK1);ENSCHIG00000023785(PIP5K1A);ENSCHIG00000024197(SPHK2);ENSCHIG00000024318(Prkca);ENSCHIG00…
Proteoglycans in cancer	0.175443	0.5737	ENSCHIG00000000437(ANK3);ENSCHIG00000005705(PIK3R2);ENSCHIG00000005777(NUDT16L1);ENSCHIG00000009619(ITGAV);ENSCHIG00000011282(FLNA);ENSCHIG00000012408(FZD1);ENSCHIG00000012943(MSN);ENSCHIG00000014497(ITGA5);ENSCHIG00000014793(HSPG2);ENSCHIG00000015049(AKT2);ENSCHIG00000016099(MAPK3);ENSCHIG00000016600(ITPR2);ENSCHIG00000017641(THBS1);ENSCHIG00000017900(EZR);ENSCHIG00000018205(ANK2);ENSCHIG0000001…
Sphingolipid metabolism	0.178509	0.577944	ENSCHIG00000007941(SPTLC3);ENSCHIG00000009558(ASAH1);ENSCHIG00000010672(CERS5);ENSCHIG00000018791(GALC);ENSCHIG00000020626(SGPP1);ENSCHIG00000021681(SPHK1);ENSCHIG00000024197(SPHK2);ENSCHIG00000026113(GBA1)
Prolactin signaling pathway	0.188141	0.603159	ENSCHIG00000003903(JAK2);ENSCHIG00000005705(PIK3R2);ENSCHIG00000008473(NFKB1);ENSCHIG00000009728(STAT1);ENSCHIG00000015049(AKT2);ENSCHIG00000016099(MAPK3);ENSCHIG00000021158(PIK3R1);ENSCHIG00000021340(MAP2K1);ENSCHIG00000021723(STAT5B);ENSCHIG00000025136(CCND2);ENSCHIG00000027066(SOCS2)
Human cytomegalovirus infection	0.196062	0.617755	ENSCHIG00000000395(HLA-A);ENSCHIG00000005705(PIK3R2);ENSCHIG00000006378(TRAF2);ENSCHIG00000008257(FADD);ENSCHIG00000008473(NFKB1);ENSCHIG00000008848(B2M);ENSCHIG00000009614(HLA-A);ENSCHIG00000009619(ITGAV);ENSCHIG00000010161(GNG10);ENSCHIG00000010532(GNG2);ENSCHIG00000011604(CDK6);ENSCHIG00000011738(CASP9);ENSCHIG00000012291(IL6);ENSCHIG00000015049(AKT2);ENSCHIG00000015506(GNG12);ENSCHIG000000156…
Morphine addiction	0.196761	0.617755	ENSCHIG00000010161(GNG10);ENSCHIG00000010532(GNG2);ENSCHIG00000015506(GNG12);ENSCHIG00000015660(GNG10);ENSCHIG00000017295(PDE4D);ENSCHIG00000024318(Prkca);ENSCHIG00000025590(PDE3A)
Glutamatergic synapse	0.198362	0.617755	ENSCHIG00000000474(GRM7);ENSCHIG00000010161(GNG10);ENSCHIG00000010532(GNG2);ENSCHIG00000015506(GNG12);ENSCHIG00000015660(GNG10);ENSCHIG00000016099(MAPK3);ENSCHIG00000016600(ITPR2);ENSCHIG00000017045(SLC1A3);ENSCHIG00000019488(CACNA1D);ENSCHIG00000019547(PLCB3);ENSCHIG00000024318(Prkca);ENSCHIG00000026282(PLA2G4A)
Sulfur metabolism	0.21125	0.64741	ENSCHIG00000007800(PAPSS1);ENSCHIG00000013444(PAPSS2);ENSCHIG00000013680(ETHE1);ENSCHIG00000017025(SELENBP1)
Chemical carcinogenesis - receptor activation	0.213322	0.64741	ENSCHIG00000003903(JAK2);ENSCHIG00000005705(PIK3R2);ENSCHIG00000007111(EPHX2);ENSCHIG00000008473(NFKB1);ENSCHIG00000008585(GSTA2);ENSCHIG00000009693(HSP90B1);ENSCHIG00000012768(GSTM5);ENSCHIG00000015049(AKT2);ENSCHIG00000015574(FGF7);ENSCHIG00000016099(MAPK3);ENSCHIG00000017919(EPHX1);ENSCHIG00000018618(CYP2B4);ENSCHIG00000019373(GSTO1);ENSCHIG00000019488(CACNA1D);ENSCHIG00000021158(PIK3R1);ENSCH…
Pentose phosphate pathway	0.213823	0.64741	ENSCHIG00000000397(PFKL);ENSCHIG00000006680(PRPS2);ENSCHIG00000011643(RGN);ENSCHIG00000013515(ALDOA);ENSCHIG00000014251(H6PD);ENSCHIG00000016122(GPI);ENSCHIG00000024946(PFKP);ENSCHIG00000025820(PFKM)
Lipid and atherosclerosis	0.218178	0.654533	ENSCHIG00000003903(JAK2);ENSCHIG00000004836(ERO1A);ENSCHIG00000005705(PIK3R2);ENSCHIG00000006378(TRAF2);ENSCHIG00000008473(NFKB1);ENSCHIG00000009693(HSP90B1);ENSCHIG00000009947(SOD2);ENSCHIG00000010529(HSPA2);ENSCHIG00000011503(CASP7);ENSCHIG00000011738(CASP9);ENSCHIG00000011897(DDIT3);ENSCHIG00000011955(CASP6);ENSCHIG00000012291(IL6);ENSCHIG00000015049(AKT2);ENSCHIG00000016099(MAPK3);ENSCHIG0000…
FoxO signaling pathway	0.220977	0.656905	ENSCHIG00000005705(PIK3R2);ENSCHIG00000006638(PTEN);ENSCHIG00000006945(CDK2);ENSCHIG00000009947(SOD2);ENSCHIG00000011473(TGFBR2);ENSCHIG00000012291(IL6);ENSCHIG00000014171(INSR);ENSCHIG00000015049(AKT2);ENSCHIG00000016099(MAPK3);ENSCHIG00000019181(SMAD4);ENSCHIG00000020571(PRKAG1);ENSCHIG00000021158(PIK3R1);ENSCHIG00000021227(CAT);ENSCHIG00000021340(MAP2K1);ENSCHIG00000023990(IGF1R);ENSCHIG000000…
Glioma	0.226747	0.661767	ENSCHIG00000005705(PIK3R2);ENSCHIG00000006638(PTEN);ENSCHIG00000011604(CDK6);ENSCHIG00000015049(AKT2);ENSCHIG00000016099(MAPK3);ENSCHIG00000016438(BAX);ENSCHIG00000018171(CAMK1);ENSCHIG00000021158(PIK3R1);ENSCHIG00000021340(MAP2K1);ENSCHIG00000023990(IGF1R);ENSCHIG00000024318(Prkca);ENSCHIG00000025939(CDKN2A)
Type I diabetes mellitus	0.232182	0.661767	ENSCHIG00000000395(HLA-A);ENSCHIG00000009614(HLA-A);ENSCHIG00000021899(HLA-A)
Autoimmune thyroid disease	0.232182	0.661767	ENSCHIG00000000395(HLA-A);ENSCHIG00000009614(HLA-A);ENSCHIG00000021899(HLA-A)
Allograft rejection	0.232182	0.661767	ENSCHIG00000000395(HLA-A);ENSCHIG00000009614(HLA-A);ENSCHIG00000021899(HLA-A)
Platelet activation	0.233929	0.661767	ENSCHIG00000000527(PTGS1);ENSCHIG00000005705(PIK3R2);ENSCHIG00000009461(MYL12B);ENSCHIG00000012992(GUCY1A2);ENSCHIG00000014747(FGG);ENSCHIG00000015049(AKT2);ENSCHIG00000015809(MYLK);ENSCHIG00000016099(MAPK3);ENSCHIG00000016398(MYL12A);ENSCHIG00000016600(ITPR2);ENSCHIG00000019547(PLCB3);ENSCHIG00000021158(PIK3R1);ENSCHIG00000021319(COL1A1);ENSCHIG00000022244(ARHGEF1);ENSCHIG00000025647(COL1A2);ENS…
Human T-cell leukemia virus 1 infection	0.235871	0.661767	ENSCHIG00000000395(HLA-A);ENSCHIG00000005705(PIK3R2);ENSCHIG00000006638(PTEN);ENSCHIG00000006748(RAN);ENSCHIG00000006945(CDK2);ENSCHIG00000008067(NRP1);ENSCHIG00000008473(NFKB1);ENSCHIG00000008848(B2M);ENSCHIG00000009614(HLA-A);ENSCHIG00000011473(TGFBR2);ENSCHIG00000012291(IL6);ENSCHIG00000015049(AKT2);ENSCHIG00000015523(SLC2A1);ENSCHIG00000016099(MAPK3);ENSCHIG00000016314(ANAPC16);ENSCHIG0000001…
Mineral absorption	0.236779	0.661767	ENSCHIG00000003894(ATP1B3);ENSCHIG00000005671(STEAP1);ENSCHIG00000016758(S100G);ENSCHIG00000021497(TF);ENSCHIG00000023627(ATP1B1);ENSCHIG00000024254(ATP2B1);ENSCHIG00000027094(ATP1B3)
Butanoate metabolism	0.242277	0.671393	ENSCHIG00000012727(ACADS);ENSCHIG00000015096(HMGCS1);ENSCHIG00000019185(BDH2);ENSCHIG00000020541(ALDH5A1);ENSCHIG00000026370(BDH1)
Caffeine metabolism	0.24454	0.671584	ENSCHIG00000011996(NAT1)
AMPK signaling pathway	0.24773	0.671584	ENSCHIG00000000397(PFKL);ENSCHIG00000005705(PIK3R2);ENSCHIG00000008333(TBC1D1);ENSCHIG00000009133(MLYCD);ENSCHIG00000010193(EEF2K);ENSCHIG00000014171(INSR);ENSCHIG00000014642(ACACA);ENSCHIG00000015049(AKT2);ENSCHIG00000015344(CPT1A);ENSCHIG00000015845(PFKFB4);ENSCHIG00000017550(GYS1);ENSCHIG00000020571(PRKAG1);ENSCHIG00000020668(CAB39L);ENSCHIG00000021158(PIK3R1);ENSCHIG00000023990(IGF1R);ENSCHIG…
IL-17 signaling pathway	0.248507	0.671584	ENSCHIG00000006378(TRAF2);ENSCHIG00000008257(FADD);ENSCHIG00000008473(NFKB1);ENSCHIG00000009693(HSP90B1);ENSCHIG00000010442(CXCL5);ENSCHIG00000010787(SRSF1);ENSCHIG00000012291(IL6);ENSCHIG00000016099(MAPK3);ENSCHIG00000019593(TRAF3IP2);ENSCHIG00000023277(PTGS2);ENSCHIG00000026165(CEBPB)
Intestinal immune network for IgA production	0.252476	0.674243	ENSCHIG00000012291(IL6);ENSCHIG00000019338(ITGA4)
Glucagon signaling pathway	0.253614	0.674243	ENSCHIG00000000397(PFKL);ENSCHIG00000005138(PGAM2);ENSCHIG00000014642(ACACA);ENSCHIG00000015049(AKT2);ENSCHIG00000015344(CPT1A);ENSCHIG00000015523(SLC2A1);ENSCHIG00000016600(ITPR2);ENSCHIG00000017550(GYS1);ENSCHIG00000018372(LDH-A);ENSCHIG00000019547(PLCB3);ENSCHIG00000020571(PRKAG1);ENSCHIG00000024028(PRKAG2);ENSCHIG00000024702(PCK2);ENSCHIG00000024946(PFKP);ENSCHIG00000025820(PFKM);ENSCHIG00000…
Starch and sucrose metabolism	0.263541	0.683952	ENSCHIG00000012393(HK2);ENSCHIG00000016122(GPI);ENSCHIG00000017550(GYS1);ENSCHIG00000021810(UGP2);ENSCHIG00000024664(ENPP1);ENSCHIG00000025986(PYGB)
Biosynthesis of unsaturated fatty acids	0.263541	0.683952	ENSCHIG00000008334(ACOT4);ENSCHIG00000015407(ACOT4);ENSCHIG00000015460(FADS2);ENSCHIG00000021549(ACOX1);ENSCHIG00000022314(FADS1);ENSCHIG00000024668(ACOT7)
Antifolate resistance	0.263541	0.683952	ENSCHIG00000003271(SHMT2);ENSCHIG00000008473(NFKB1);ENSCHIG00000012291(IL6);ENSCHIG00000014984(ABCC3);ENSCHIG00000016160(DHFR);ENSCHIG00000019159(GART)
Insulin secretion	0.279134	0.712315	ENSCHIG00000003894(ATP1B3);ENSCHIG00000015523(SLC2A1);ENSCHIG00000019488(CACNA1D);ENSCHIG00000019547(PLCB3);ENSCHIG00000023627(ATP1B1);ENSCHIG00000024318(Prkca);ENSCHIG00000027094(ATP1B3)
VEGF signaling pathway	0.281005	0.712315	ENSCHIG00000005705(PIK3R2);ENSCHIG00000011738(CASP9);ENSCHIG00000015049(AKT2);ENSCHIG00000016099(MAPK3);ENSCHIG00000021158(PIK3R1);ENSCHIG00000021340(MAP2K1);ENSCHIG00000021681(SPHK1);ENSCHIG00000023277(PTGS2);ENSCHIG00000024197(SPHK2);ENSCHIG00000024318(Prkca);ENSCHIG00000026282(PLA2G4A)
Non-small cell lung cancer	0.281005	0.712315	ENSCHIG00000005705(PIK3R2);ENSCHIG00000011604(CDK6);ENSCHIG00000011738(CASP9);ENSCHIG00000015049(AKT2);ENSCHIG00000016099(MAPK3);ENSCHIG00000016438(BAX);ENSCHIG00000021158(PIK3R1);ENSCHIG00000021340(MAP2K1);ENSCHIG00000021723(STAT5B);ENSCHIG00000024318(Prkca);ENSCHIG00000025939(CDKN2A)
Fc gamma R-mediated phagocytosis	0.28413	0.714695	ENSCHIG00000005705(PIK3R2);ENSCHIG00000008760(ARF6);ENSCHIG00000009392(MARCKS);ENSCHIG00000011225(ARPC2);ENSCHIG00000013674(ARPC1A);ENSCHIG00000014521(ASAP3);ENSCHIG00000015049(AKT2);ENSCHIG00000016099(MAPK3);ENSCHIG00000021158(PIK3R1);ENSCHIG00000021340(MAP2K1);ENSCHIG00000021681(SPHK1);ENSCHIG00000021915(VAV2);ENSCHIG00000022655(MARCKSL1);ENSCHIG00000023785(PIP5K1A);ENSCHIG00000024197(SPHK2);EN…
Leishmaniasis	0.291099	0.726635	ENSCHIG00000003903(JAK2);ENSCHIG00000008473(NFKB1);ENSCHIG00000009728(STAT1);ENSCHIG00000016099(MAPK3);ENSCHIG00000016589(EEF1A2);ENSCHIG00000019338(ITGA4);ENSCHIG00000022655(MARCKSL1);ENSCHIG00000023277(PTGS2)
ABC transporters	0.295349	0.731659	ENSCHIG00000014984(ABCC3);ENSCHIG00000017269(ABCD4);ENSCHIG00000019932(ABCB1);ENSCHIG00000026713(ABCC9);ENSCHIG00000026906(ABCA9)
Adipocytokine signaling pathway	0.300585	0.739032	ENSCHIG00000003903(JAK2);ENSCHIG00000006378(TRAF2);ENSCHIG00000008473(NFKB1);ENSCHIG00000015049(AKT2);ENSCHIG00000015344(CPT1A);ENSCHIG00000015523(SLC2A1);ENSCHIG00000020571(PRKAG1);ENSCHIG00000024028(PRKAG2);ENSCHIG00000024702(PCK2)
Nucleotide excision repair	0.308292	0.752325	ENSCHIG00000009030(RFC2);ENSCHIG00000014326(ERCC5);ENSCHIG00000014969(DDB1);ENSCHIG00000015863(PCNA);ENSCHIG00000018617(POLD1);ENSCHIG00000018966(RPA2);ENSCHIG00000019925(RFC1);ENSCHIG00000020822(RFC4);ENSCHIG00000025924(LIG1);ENSCHIG00000026308(RPA1)
Thyroid cancer	0.311463	0.754432	ENSCHIG00000014240(TPR);ENSCHIG00000016099(MAPK3);ENSCHIG00000016438(BAX);ENSCHIG00000017467(TPM3);ENSCHIG00000021340(MAP2K1);ENSCHIG00000025557(CTNNB1)
Chemokine signaling pathway	0.316294	0.760497	ENSCHIG00000003903(JAK2);ENSCHIG00000005705(PIK3R2);ENSCHIG00000008473(NFKB1);ENSCHIG00000009728(STAT1);ENSCHIG00000010161(GNG10);ENSCHIG00000010442(CXCL5);ENSCHIG00000010532(GNG2);ENSCHIG00000014845(PREX1);ENSCHIG00000015049(AKT2);ENSCHIG00000015506(GNG12);ENSCHIG00000015660(GNG10);ENSCHIG00000016058(STAT2);ENSCHIG00000016099(MAPK3);ENSCHIG00000019547(PLCB3);ENSCHIG00000021158(PIK3R1);ENSCHIG000…
Other types of O-glycan biosynthesis	0.323157	0.760497	ENSCHIG00000013053(GALNT12);ENSCHIG00000013075(POGLUT1);ENSCHIG00000014149(EOGT);ENSCHIG00000020013(COLGALT1);ENSCHIG00000021140(POFUT1);ENSCHIG00000024703(GALNT16);ENSCHIG00000026540(B4GALT1)
Regulation of lipolysis in adipocytes	0.323157	0.760497	ENSCHIG00000000527(PTGS1);ENSCHIG00000005705(PIK3R2);ENSCHIG00000014171(INSR);ENSCHIG00000015049(AKT2);ENSCHIG00000021158(PIK3R1);ENSCHIG00000023277(PTGS2);ENSCHIG00000024459(PLAAT3)
Pancreatic cancer	0.324605	0.760497	ENSCHIG00000005705(PIK3R2);ENSCHIG00000008473(NFKB1);ENSCHIG00000009728(STAT1);ENSCHIG00000011473(TGFBR2);ENSCHIG00000011604(CDK6);ENSCHIG00000011738(CASP9);ENSCHIG00000015049(AKT2);ENSCHIG00000016099(MAPK3);ENSCHIG00000016438(BAX);ENSCHIG00000019181(SMAD4);ENSCHIG00000021158(PIK3R1);ENSCHIG00000021340(MAP2K1);ENSCHIG00000025939(CDKN2A)
Insulin resistance	0.33193	0.760497	ENSCHIG00000005705(PIK3R2);ENSCHIG00000006638(PTEN);ENSCHIG00000008473(NFKB1);ENSCHIG00000012291(IL6);ENSCHIG00000012695(OGA);ENSCHIG00000014171(INSR);ENSCHIG00000015049(AKT2);ENSCHIG00000015344(CPT1A);ENSCHIG00000015523(SLC2A1);ENSCHIG00000017550(GYS1);ENSCHIG00000020571(PRKAG1);ENSCHIG00000021158(PIK3R1);ENSCHIG00000024028(PRKAG2);ENSCHIG00000024702(PCK2);ENSCHIG00000025986(PYGB)
Gastric acid secretion	0.332042	0.760497	ENSCHIG00000003894(ATP1B3);ENSCHIG00000015809(MYLK);ENSCHIG00000016600(ITPR2);ENSCHIG00000017900(EZR);ENSCHIG00000019547(PLCB3);ENSCHIG00000023627(ATP1B1);ENSCHIG00000024318(Prkca);ENSCHIG00000027094(ATP1B3)
Steroid biosynthesis	0.33424	0.760497	ENSCHIG00000012999(MSMO1);ENSCHIG00000013212(LSS);ENSCHIG00000013607(LBR);ENSCHIG00000025577(DHCR24)
Histidine metabolism	0.33424	0.760497	ENSCHIG00000010212(HNMT);ENSCHIG00000014715(MAOA);ENSCHIG00000024619(MAOB);ENSCHIG00000025447(ASPA)
Biosynthesis of amino acids	0.334898	0.760497	ENSCHIG00000000397(PFKL);ENSCHIG00000003271(SHMT2);ENSCHIG00000005138(PGAM2);ENSCHIG00000006680(PRPS2);ENSCHIG00000007667(ACO1);ENSCHIG00000008890(PSPH);ENSCHIG00000011555(IDH3B);ENSCHIG00000013515(ALDOA);ENSCHIG00000013950(ASNS);ENSCHIG00000014252(IDH3A);ENSCHIG00000018423(PHGDH);ENSCHIG00000019727(CTH);ENSCHIG00000024946(PFKP);ENSCHIG00000025820(PFKM);ENSCHIG00000026409(MAT2A);ENSCHIG0000002709…
Circadian entrainment	0.339016	0.761062	ENSCHIG00000010161(GNG10);ENSCHIG00000010532(GNG2);ENSCHIG00000012992(GUCY1A2);ENSCHIG00000015506(GNG12);ENSCHIG00000015660(GNG10);ENSCHIG00000016099(MAPK3);ENSCHIG00000019488(CACNA1D);ENSCHIG00000019547(PLCB3);ENSCHIG00000024318(Prkca)
cAMP signaling pathway	0.339801	0.761062	ENSCHIG00000003894(ATP1B3);ENSCHIG00000005705(PIK3R2);ENSCHIG00000008473(NFKB1);ENSCHIG00000015049(AKT2);ENSCHIG00000016099(MAPK3);ENSCHIG00000017295(PDE4D);ENSCHIG00000019488(CACNA1D);ENSCHIG00000020951(NFATC1);ENSCHIG00000021010(MYL9);ENSCHIG00000021158(PIK3R1);ENSCHIG00000021340(MAP2K1);ENSCHIG00000021549(ACOX1);ENSCHIG00000021550(RRAS2);ENSCHIG00000021915(VAV2);ENSCHIG00000023627(ATP1B1);ENSC…
Toll-like receptor signaling pathway	0.353036	0.780018	ENSCHIG00000005705(PIK3R2);ENSCHIG00000008257(FADD);ENSCHIG00000008473(NFKB1);ENSCHIG00000009728(STAT1);ENSCHIG00000011574(CTSK);ENSCHIG00000012291(IL6);ENSCHIG00000015049(AKT2);ENSCHIG00000016099(MAPK3);ENSCHIG00000017942(IRF3);ENSCHIG00000021158(PIK3R1);ENSCHIG00000021193(IRF5);ENSCHIG00000021340(MAP2K1)
Prostate cancer	0.353036	0.780018	ENSCHIG00000005705(PIK3R2);ENSCHIG00000006638(PTEN);ENSCHIG00000006945(CDK2);ENSCHIG00000008473(NFKB1);ENSCHIG00000009693(HSP90B1);ENSCHIG00000011738(CASP9);ENSCHIG00000015049(AKT2);ENSCHIG00000016099(MAPK3);ENSCHIG00000021158(PIK3R1);ENSCHIG00000021340(MAP2K1);ENSCHIG00000023990(IGF1R);ENSCHIG00000025557(CTNNB1)
Primary bile acid biosynthesis	0.355665	0.780554	ENSCHIG00000011727(AMACR);ENSCHIG00000014174(ACOX2)
Apoptosis	0.369956	0.804651	ENSCHIG00000004885(CTSF);ENSCHIG00000005705(PIK3R2);ENSCHIG00000006378(TRAF2);ENSCHIG00000008257(FADD);ENSCHIG00000008473(NFKB1);ENSCHIG00000011503(CASP7);ENSCHIG00000011574(CTSK);ENSCHIG00000011738(CASP9);ENSCHIG00000011897(DDIT3);ENSCHIG00000011955(CASP6);ENSCHIG00000013360(LMNB2);ENSCHIG00000013404(SPTAN1);ENSCHIG00000013615(LMNB1);ENSCHIG00000015049(AKT2);ENSCHIG00000016066(PARP4);ENSCHIG0000…
Hepatocellular carcinoma	0.371567	0.804651	ENSCHIG00000005705(PIK3R2);ENSCHIG00000006638(PTEN);ENSCHIG00000007133(SMARCC1);ENSCHIG00000008585(GSTA2);ENSCHIG00000011473(TGFBR2);ENSCHIG00000011604(CDK6);ENSCHIG00000012408(FZD1);ENSCHIG00000012768(GSTM5);ENSCHIG00000015049(AKT2);ENSCHIG00000016099(MAPK3);ENSCHIG00000016438(BAX);ENSCHIG00000019181(SMAD4);ENSCHIG00000019373(GSTO1);ENSCHIG00000021158(PIK3R1);ENSCHIG00000021340(MAP2K1);ENSCHIG00…
RIG-I-like receptor signaling pathway	0.378168	0.809384	ENSCHIG00000006378(TRAF2);ENSCHIG00000008257(FADD);ENSCHIG00000008473(NFKB1);ENSCHIG00000012825(PIN1);ENSCHIG00000017128(ISG15);ENSCHIG00000017942(IRF3);ENSCHIG00000022752(TKFC);ENSCHIG00000024485(ATG12);ENSCHIG00000025883(RIGI)
Pyrimidine metabolism	0.381592	0.809384	ENSCHIG00000000269(ASMTL);ENSCHIG00000009694(RRM2);ENSCHIG00000010651(NT5E);ENSCHIG00000016895(TK1);ENSCHIG00000017457(ENTPD1);ENSCHIG00000018799(RRM1);ENSCHIG00000024323(DTYMK);ENSCHIG00000024664(ENPP1);ENSCHIG00000025212(DCK);ENSCHIG00000027133(CDA)
PPAR signaling pathway	0.381592	0.809384	ENSCHIG00000013780(ACADM);ENSCHIG00000013839(PLIN2);ENSCHIG00000013970(CPT2);ENSCHIG00000014068(FABP3);ENSCHIG00000014174(ACOX2);ENSCHIG00000015096(HMGCS1);ENSCHIG00000015344(CPT1A);ENSCHIG00000015460(FADS2);ENSCHIG00000021549(ACOX1);ENSCHIG00000024702(PCK2)
Neuroactive ligand-receptor interaction	0.384003	0.809384	ENSCHIG00000000474(GRM7);ENSCHIG00000011041(C5);ENSCHIG00000016782(NR3C1)
Progesterone-mediated oocyte maturation	0.386551	0.809384	ENSCHIG00000000353(CDK1);ENSCHIG00000005705(PIK3R2);ENSCHIG00000006945(CDK2);ENSCHIG00000014824(FZR1);ENSCHIG00000015049(AKT2);ENSCHIG00000016099(MAPK3);ENSCHIG00000016314(ANAPC16);ENSCHIG00000021158(PIK3R1);ENSCHIG00000021340(MAP2K1);ENSCHIG00000022068(MAD1L1);ENSCHIG00000023990(IGF1R);ENSCHIG00000025057(MAD2L1)
Phosphatidylinositol signaling system	0.389852	0.809384	ENSCHIG00000005705(PIK3R2);ENSCHIG00000006638(PTEN);ENSCHIG00000013491(DGKA);ENSCHIG00000014041(OCRL);ENSCHIG00000014112(PIP4P1);ENSCHIG00000016348(ITPKB);ENSCHIG00000016600(ITPR2);ENSCHIG00000017297(ITPK1);ENSCHIG00000019547(PLCB3);ENSCHIG00000021158(PIK3R1);ENSCHIG00000022484(PI4K2B);ENSCHIG00000022865(PIP4K2B);ENSCHIG00000023785(PIP5K1A);ENSCHIG00000024318(Prkca)
C-type lectin receptor signaling pathway	0.391078	0.809384	ENSCHIG00000005705(PIK3R2);ENSCHIG00000008473(NFKB1);ENSCHIG00000009728(STAT1);ENSCHIG00000012291(IL6);ENSCHIG00000014081(LSP1);ENSCHIG00000015049(AKT2);ENSCHIG00000015878(IRF9);ENSCHIG00000016058(STAT2);ENSCHIG00000016099(MAPK3);ENSCHIG00000016600(ITPR2);ENSCHIG00000020951(NFATC1);ENSCHIG00000021158(PIK3R1);ENSCHIG00000021550(RRAS2);ENSCHIG00000023277(PTGS2);ENSCHIG00000026831(ARHGEF12)
NOD-like receptor signaling pathway	0.395422	0.81219	ENSCHIG00000006378(TRAF2);ENSCHIG00000008257(FADD);ENSCHIG00000008473(NFKB1);ENSCHIG00000009728(STAT1);ENSCHIG00000010774(GSDMD);ENSCHIG00000012291(IL6);ENSCHIG00000013574(NAMPT);ENSCHIG00000015878(IRF9);ENSCHIG00000016058(STAT2);ENSCHIG00000016099(MAPK3);ENSCHIG00000016414(GBP3);ENSCHIG00000016600(ITPR2);ENSCHIG00000017689(TXNIP);ENSCHIG00000017942(IRF3);ENSCHIG00000017986(TXN2);ENSCHIG000000195…
Basal cell carcinoma	0.397402	0.81219	ENSCHIG00000012408(FZD1);ENSCHIG00000016438(BAX);ENSCHIG00000021986(SUFU);ENSCHIG00000025557(CTNNB1)
Tryptophan metabolism	0.410157	0.833052	ENSCHIG00000008032(GCDH);ENSCHIG00000012430(DHTKD1);ENSCHIG00000014715(MAOA);ENSCHIG00000015959(KYAT1);ENSCHIG00000021227(CAT);ENSCHIG00000024619(MAOB)
Pertussis	0.417624	0.834295	ENSCHIG00000008473(NFKB1);ENSCHIG00000010442(CXCL5);ENSCHIG00000011041(C5);ENSCHIG00000011503(CASP7);ENSCHIG00000012291(IL6);ENSCHIG00000014497(ITGA5);ENSCHIG00000016099(MAPK3);ENSCHIG00000017942(IRF3);ENSCHIG00000021630(C4A)
Endometrial cancer	0.417624	0.834295	ENSCHIG00000005705(PIK3R2);ENSCHIG00000006638(PTEN);ENSCHIG00000011738(CASP9);ENSCHIG00000015049(AKT2);ENSCHIG00000016099(MAPK3);ENSCHIG00000016438(BAX);ENSCHIG00000021158(PIK3R1);ENSCHIG00000021340(MAP2K1);ENSCHIG00000025557(CTNNB1)
Carbon metabolism	0.419081	0.834295	ENSCHIG00000000397(PFKL);ENSCHIG00000001144(ME2);ENSCHIG00000003271(SHMT2);ENSCHIG00000005138(PGAM2);ENSCHIG00000006680(PRPS2);ENSCHIG00000007667(ACO1);ENSCHIG00000008890(PSPH);ENSCHIG00000011555(IDH3B);ENSCHIG00000011643(RGN);ENSCHIG00000012393(HK2);ENSCHIG00000012727(ACADS);ENSCHIG00000013515(ALDOA);ENSCHIG00000014251(H6PD);ENSCHIG00000014252(IDH3A);ENSCHIG00000016122(GPI);ENSCHIG00000018423(PH…
Gastric cancer	0.420974	0.834295	ENSCHIG00000005705(PIK3R2);ENSCHIG00000006945(CDK2);ENSCHIG00000011473(TGFBR2);ENSCHIG00000012379(CDH17);ENSCHIG00000012408(FZD1);ENSCHIG00000015049(AKT2);ENSCHIG00000015574(FGF7);ENSCHIG00000016099(MAPK3);ENSCHIG00000016438(BAX);ENSCHIG00000019181(SMAD4);ENSCHIG00000019932(ABCB1);ENSCHIG00000021158(PIK3R1);ENSCHIG00000021340(MAP2K1);ENSCHIG00000025557(CTNNB1)
Neomycin, kanamycin and gentamicin biosynthesis	0.429334	0.845735	ENSCHIG00000012393(HK2)
Calcium signaling pathway	0.451158	0.873493	ENSCHIG00000000241(PPIF);ENSCHIG00000015574(FGF7);ENSCHIG00000015809(MYLK);ENSCHIG00000016348(ITPKB);ENSCHIG00000016600(ITPR2);ENSCHIG00000018171(CAMK1);ENSCHIG00000019488(CACNA1D);ENSCHIG00000019547(PLCB3);ENSCHIG00000021681(SPHK1);ENSCHIG00000024197(SPHK2);ENSCHIG00000024254(ATP2B1);ENSCHIG00000024318(Prkca);ENSCHIG00000026234(PTK2B);ENSCHIG00000026699(SLC25A4);ENSCHIG00000027241(TPCN1)
Breast cancer	0.453125	0.873493	ENSCHIG00000005705(PIK3R2);ENSCHIG00000006638(PTEN);ENSCHIG00000011604(CDK6);ENSCHIG00000012408(FZD1);ENSCHIG00000015049(AKT2);ENSCHIG00000015574(FGF7);ENSCHIG00000016099(MAPK3);ENSCHIG00000016438(BAX);ENSCHIG00000016952(NOTCH3);ENSCHIG00000021158(PIK3R1);ENSCHIG00000021340(MAP2K1);ENSCHIG00000023990(IGF1R);ENSCHIG00000025557(CTNNB1)
Cysteine and methionine metabolism	0.456983	0.873493	ENSCHIG00000015959(KYAT1);ENSCHIG00000016728(ADI1);ENSCHIG00000018372(LDH-A);ENSCHIG00000018423(PHGDH);ENSCHIG00000019727(CTH);ENSCHIG00000021041(CDO1);ENSCHIG00000023294(DNMT1);ENSCHIG00000026043(GSS);ENSCHIG00000026409(MAT2A)
Staphylococcus aureus infection	0.458041	0.873493	ENSCHIG00000011041(C5);ENSCHIG00000014747(FGG);ENSCHIG00000021630(C4A)
Selenocompound metabolism	0.459452	0.873493	ENSCHIG00000007800(PAPSS1);ENSCHIG00000013444(PAPSS2);ENSCHIG00000015959(KYAT1);ENSCHIG00000019727(CTH)
One carbon pool by folate	0.459452	0.873493	ENSCHIG00000003271(SHMT2);ENSCHIG00000016160(DHFR);ENSCHIG00000019159(GART);ENSCHIG00000019598(ALDH1L2)
Yersinia infection	0.467748	0.884126	ENSCHIG00000005705(PIK3R2);ENSCHIG00000006378(TRAF2);ENSCHIG00000008473(NFKB1);ENSCHIG00000008760(ARF6);ENSCHIG00000011225(ARPC2);ENSCHIG00000012291(IL6);ENSCHIG00000013674(ARPC1A);ENSCHIG00000014497(ITGA5);ENSCHIG00000015049(AKT2);ENSCHIG00000016099(MAPK3);ENSCHIG00000017026(WIPF3);ENSCHIG00000017942(IRF3);ENSCHIG00000019338(ITGA4);ENSCHIG00000020951(NFATC1);ENSCHIG00000020991(IL18);ENSCHIG00000…
Estrogen signaling pathway	0.485336	0.912097	ENSCHIG00000005705(PIK3R2);ENSCHIG00000009693(HSP90B1);ENSCHIG00000010529(HSPA2);ENSCHIG00000014746(FKBP5);ENSCHIG00000015049(AKT2);ENSCHIG00000016099(MAPK3);ENSCHIG00000016600(ITPR2);ENSCHIG00000017000(HSPA8);ENSCHIG00000019547(PLCB3);ENSCHIG00000021158(PIK3R1);ENSCHIG00000021340(MAP2K1);ENSCHIG00000022996(HSPA1L);ENSCHIG00000025411(HSPA6)
Fatty acid elongation	0.512568	0.949321	ENSCHIG00000007022(MECR);ENSCHIG00000008334(ACOT4);ENSCHIG00000015407(ACOT4);ENSCHIG00000024668(ACOT7);ENSCHIG00000024964(PPT1)
Tight junction	0.513324	0.949321	ENSCHIG00000006417(MYL6B);ENSCHIG00000007155(NEDD4L);ENSCHIG00000009461(MYL12B);ENSCHIG00000009916(TJP2);ENSCHIG00000010840(NHERF1);ENSCHIG00000011225(ARPC2);ENSCHIG00000012323(Myl6);ENSCHIG00000012943(MSN);ENSCHIG00000013674(ARPC1A);ENSCHIG00000014122(NF2);ENSCHIG00000015756(ACTN1);ENSCHIG00000015863(PCNA);ENSCHIG00000016398(MYL12A);ENSCHIG00000017824(NEDD4);ENSCHIG00000017900(EZR);ENSCHIG000000…
Growth hormone synthesis, secretion and action	0.513852	0.949321	ENSCHIG00000003903(JAK2);ENSCHIG00000005705(PIK3R2);ENSCHIG00000007846(JUNB);ENSCHIG00000009728(STAT1);ENSCHIG00000015049(AKT2);ENSCHIG00000016099(MAPK3);ENSCHIG00000016600(ITPR2);ENSCHIG00000019488(CACNA1D);ENSCHIG00000019547(PLCB3);ENSCHIG00000021158(PIK3R1);ENSCHIG00000021340(MAP2K1);ENSCHIG00000021723(STAT5B);ENSCHIG00000024318(Prkca);ENSCHIG00000027066(SOCS2)
2-Oxocarboxylic acid metabolism	0.519126	0.953676	ENSCHIG00000007667(ACO1);ENSCHIG00000011555(IDH3B);ENSCHIG00000014252(IDH3A);ENSCHIG00000027095(GPT2)
Adherens junction	0.524707	0.957176	ENSCHIG00000005312(LMO7);ENSCHIG00000010789(PTPRJ);ENSCHIG00000011473(TGFBR2);ENSCHIG00000014171(INSR);ENSCHIG00000015756(ACTN1);ENSCHIG00000016099(MAPK3);ENSCHIG00000016417(FER);ENSCHIG00000019181(SMAD4);ENSCHIG00000023990(IGF1R);ENSCHIG00000024436(CTNND1);ENSCHIG00000025557(CTNNB1)
Retinol metabolism	0.52797	0.957176	ENSCHIG00000017958(ALDH1A1);ENSCHIG00000018618(CYP2B4);ENSCHIG00000026532(CYP2B4)
Sphingolipid signaling pathway	0.532807	0.957176	ENSCHIG00000005705(PIK3R2);ENSCHIG00000006378(TRAF2);ENSCHIG00000006638(PTEN);ENSCHIG00000007941(SPTLC3);ENSCHIG00000008473(NFKB1);ENSCHIG00000009558(ASAH1);ENSCHIG00000010672(CERS5);ENSCHIG00000015049(AKT2);ENSCHIG00000016099(MAPK3);ENSCHIG00000016438(BAX);ENSCHIG00000019547(PLCB3);ENSCHIG00000020626(SGPP1);ENSCHIG00000021158(PIK3R1);ENSCHIG00000021340(MAP2K1);ENSCHIG00000021681(SPHK1);ENSCHIG00…
Th1 and Th2 cell differentiation	0.539547	0.957176	ENSCHIG00000003903(JAK2);ENSCHIG00000008473(NFKB1);ENSCHIG00000009728(STAT1);ENSCHIG00000016099(MAPK3);ENSCHIG00000016952(NOTCH3);ENSCHIG00000020951(NFATC1);ENSCHIG00000021723(STAT5B);ENSCHIG00000022588(MAF)
Fc epsilon RI signaling pathway	0.539547	0.957176	ENSCHIG00000005705(PIK3R2);ENSCHIG00000015049(AKT2);ENSCHIG00000016099(MAPK3);ENSCHIG00000021158(PIK3R1);ENSCHIG00000021340(MAP2K1);ENSCHIG00000021915(VAV2);ENSCHIG00000024318(Prkca);ENSCHIG00000026282(PLA2G4A)
Phenylalanine metabolism	0.541522	0.957176	ENSCHIG00000014715(MAOA);ENSCHIG00000024619(MAOB)
Thiamine metabolism	0.541522	0.957176	ENSCHIG00000007647(AK4);ENSCHIG00000011217(AK1)
MAPK signaling pathway	0.545037	0.95821	ENSCHIG00000006378(TRAF2);ENSCHIG00000008345(PTPN5);ENSCHIG00000008473(NFKB1);ENSCHIG00000010529(HSPA2);ENSCHIG00000011282(FLNA);ENSCHIG00000011473(TGFBR2);ENSCHIG00000011532(MAX);ENSCHIG00000011897(DDIT3);ENSCHIG00000014171(INSR);ENSCHIG00000015049(AKT2);ENSCHIG00000015506(GNG12);ENSCHIG00000015574(FGF7);ENSCHIG00000015916(MAP3K20);ENSCHIG00000016099(MAPK3);ENSCHIG00000017000(HSPA8);ENSCHIG00000…
Cholesterol metabolism	0.563217	0.976416	ENSCHIG00000011235(SORT1);ENSCHIG00000012569(LRPAP1);ENSCHIG00000019614(LDLR);ENSCHIG00000022004(APOE);ENSCHIG00000024408(LRP1)
Bladder cancer	0.563217	0.976416	ENSCHIG00000013443(DAPK1);ENSCHIG00000016099(MAPK3);ENSCHIG00000017641(THBS1);ENSCHIG00000021340(MAP2K1);ENSCHIG00000025939(CDKN2A)
Fatty acid metabolism	0.564351	0.976416	ENSCHIG00000007022(MECR);ENSCHIG00000012727(ACADS);ENSCHIG00000013780(ACADM);ENSCHIG00000013970(CPT2);ENSCHIG00000014642(ACACA);ENSCHIG00000015344(CPT1A);ENSCHIG00000015460(FADS2);ENSCHIG00000021549(ACOX1);ENSCHIG00000022314(FADS1);ENSCHIG00000024964(PPT1)
beta-Alanine metabolism	0.575485	0.980123	ENSCHIG00000009133(MLYCD);ENSCHIG00000012727(ACADS);ENSCHIG00000021549(ACOX1);ENSCHIG00000026280(CSAD)
Terpenoid backbone biosynthesis	0.575485	0.980123	ENSCHIG00000015096(HMGCS1);ENSCHIG00000019348(MVD);ENSCHIG00000023940(IDI1);ENSCHIG00000024473(PMVK)
Hippo signaling pathway - multiple species	0.575485	0.980123	ENSCHIG00000014122(NF2);ENSCHIG00000015300(TEAD1);ENSCHIG00000016383(FRMD6);ENSCHIG00000017264(WWTR1)
Long-term depression	0.578562	0.980258	ENSCHIG00000012992(GUCY1A2);ENSCHIG00000016099(MAPK3);ENSCHIG00000016600(ITPR2);ENSCHIG00000019547(PLCB3);ENSCHIG00000021340(MAP2K1);ENSCHIG00000023990(IGF1R);ENSCHIG00000024318(Prkca);ENSCHIG00000026282(PLA2G4A)
Fluid shear stress and atherosclerosis	0.591396	0.983457	ENSCHIG00000005705(PIK3R2);ENSCHIG00000008473(NFKB1);ENSCHIG00000008585(GSTA2);ENSCHIG00000009619(ITGAV);ENSCHIG00000009693(HSP90B1);ENSCHIG00000012768(GSTM5);ENSCHIG00000015049(AKT2);ENSCHIG00000017986(TXN2);ENSCHIG00000018782(SDC1);ENSCHIG00000019373(GSTO1);ENSCHIG00000021158(PIK3R1);ENSCHIG00000023592(GSTM1);ENSCHIG00000024688(GSTM1);ENSCHIG00000025197(GPC1);ENSCHIG00000025557(CTNNB1);ENSCHIG0…
Pantothenate and CoA biosynthesis	0.592547	0.983457	ENSCHIG00000022905(PANK2);ENSCHIG00000024664(ENPP1);ENSCHIG00000026280(CSAD)
Folate biosynthesis	0.592547	0.983457	ENSCHIG00000012061(AKR1B1);ENSCHIG00000016160(DHFR);ENSCHIG00000021110(PCBD1)
Ras signaling pathway	0.593544	0.983457	ENSCHIG00000005705(PIK3R2);ENSCHIG00000008473(NFKB1);ENSCHIG00000008760(ARF6);ENSCHIG00000010161(GNG10);ENSCHIG00000010532(GNG2);ENSCHIG00000012642(ABL2);ENSCHIG00000014171(INSR);ENSCHIG00000015049(AKT2);ENSCHIG00000015506(GNG12);ENSCHIG00000015574(FGF7);ENSCHIG00000015660(GNG10);ENSCHIG00000016099(MAPK3);ENSCHIG00000021158(PIK3R1);ENSCHIG00000021340(MAP2K1);ENSCHIG00000021550(RRAS2);ENSCHIG00000…
GABAergic synapse	0.597993	0.983457	ENSCHIG00000010161(GNG10);ENSCHIG00000010532(GNG2);ENSCHIG00000015506(GNG12);ENSCHIG00000015660(GNG10);ENSCHIG00000019488(CACNA1D);ENSCHIG00000024318(Prkca)
Chagas disease	0.598495	0.983457	ENSCHIG00000005705(PIK3R2);ENSCHIG00000008257(FADD);ENSCHIG00000008473(NFKB1);ENSCHIG00000011473(TGFBR2);ENSCHIG00000012291(IL6);ENSCHIG00000015049(AKT2);ENSCHIG00000016099(MAPK3);ENSCHIG00000019547(PLCB3);ENSCHIG00000020858(SERPINE1);ENSCHIG00000021158(PIK3R1)
Th17 cell differentiation	0.606643	0.986926	ENSCHIG00000003903(JAK2);ENSCHIG00000008473(NFKB1);ENSCHIG00000009728(STAT1);ENSCHIG00000011473(TGFBR2);ENSCHIG00000012291(IL6);ENSCHIG00000016099(MAPK3);ENSCHIG00000019181(SMAD4);ENSCHIG00000020951(NFATC1);ENSCHIG00000021723(STAT5B)
Parathyroid hormone synthesis, secretion and action	0.606643	0.986926	ENSCHIG00000010363(MEF2D);ENSCHIG00000010840(NHERF1);ENSCHIG00000016099(MAPK3);ENSCHIG00000016600(ITPR2);ENSCHIG00000017295(PDE4D);ENSCHIG00000019547(PLCB3);ENSCHIG00000021340(MAP2K1);ENSCHIG00000022244(ARHGEF1);ENSCHIG00000024318(Prkca)
Axon regeneration	0.619428	0.995114	ENSCHIG00000021902(KIF2C);ENSCHIG00000025930(RAPH1)
Primary immunodeficiency	0.619428	0.995114	ENSCHIG00000020616(RFX5);ENSCHIG00000027058(ADA)
EGFR tyrosine kinase inhibitor resistance	0.622939	0.995114	ENSCHIG00000003903(JAK2);ENSCHIG00000005705(PIK3R2);ENSCHIG00000006638(PTEN);ENSCHIG00000012291(IL6);ENSCHIG00000015049(AKT2);ENSCHIG00000016099(MAPK3);ENSCHIG00000016438(BAX);ENSCHIG00000021158(PIK3R1);ENSCHIG00000021340(MAP2K1);ENSCHIG00000023990(IGF1R);ENSCHIG00000024318(Prkca)
Wnt signaling pathway	0.623848	0.995114	ENSCHIG00000008291(Tbl1x);ENSCHIG00000012408(FZD1);ENSCHIG00000014677(CBY1);ENSCHIG00000014892(CBY1);ENSCHIG00000018271(TLE3);ENSCHIG00000019014(TLE1);ENSCHIG00000019181(SMAD4);ENSCHIG00000019547(PLCB3);ENSCHIG00000020240(CTBP2);ENSCHIG00000020951(NFATC1);ENSCHIG00000021556(CACYBP);ENSCHIG00000024318(Prkca);ENSCHIG00000025136(CCND2);ENSCHIG00000025554(ROR2);ENSCHIG00000025557(CTNNB1)
Cortisol synthesis and secretion	0.627889	0.996697	ENSCHIG00000016600(ITPR2);ENSCHIG00000019488(CACNA1D);ENSCHIG00000019547(PLCB3);ENSCHIG00000019614(LDLR)
Endocrine and other factor-regulated calcium reabsorption	0.639795	1	ENSCHIG00000003894(ATP1B3);ENSCHIG00000019547(PLCB3);ENSCHIG00000023627(ATP1B1);ENSCHIG00000024254(ATP2B1);ENSCHIG00000024318(Prkca);ENSCHIG00000027094(ATP1B3)
Human immunodeficiency virus 1 infection	0.645491	1	ENSCHIG00000000353(CDK1);ENSCHIG00000000395(HLA-A);ENSCHIG00000005705(PIK3R2);ENSCHIG00000006378(TRAF2);ENSCHIG00000008257(FADD);ENSCHIG00000008473(NFKB1);ENSCHIG00000008848(B2M);ENSCHIG00000009614(HLA-A);ENSCHIG00000010161(GNG10);ENSCHIG00000010532(GNG2);ENSCHIG00000011738(CASP9);ENSCHIG00000014969(DDB1);ENSCHIG00000015049(AKT2);ENSCHIG00000015506(GNG12);ENSCHIG00000015660(GNG10);ENSCHIG00000016…
Acute myeloid leukemia	0.651555	1	ENSCHIG00000005705(PIK3R2);ENSCHIG00000008473(NFKB1);ENSCHIG00000015049(AKT2);ENSCHIG00000016099(MAPK3);ENSCHIG00000017436(MPO);ENSCHIG00000021158(PIK3R1);ENSCHIG00000021340(MAP2K1);ENSCHIG00000021723(STAT5B)
Longevity regulating pathway	0.653316	1	ENSCHIG00000005705(PIK3R2);ENSCHIG00000008473(NFKB1);ENSCHIG00000009947(SOD2);ENSCHIG00000014171(INSR);ENSCHIG00000015049(AKT2);ENSCHIG00000016438(BAX);ENSCHIG00000020571(PRKAG1);ENSCHIG00000021158(PIK3R1);ENSCHIG00000021227(CAT);ENSCHIG00000023990(IGF1R);ENSCHIG00000024028(PRKAG2)
Colorectal cancer	0.653316	1	ENSCHIG00000005705(PIK3R2);ENSCHIG00000011473(TGFBR2);ENSCHIG00000011738(CASP9);ENSCHIG00000015049(AKT2);ENSCHIG00000016099(MAPK3);ENSCHIG00000016438(BAX);ENSCHIG00000019181(SMAD4);ENSCHIG00000021158(PIK3R1);ENSCHIG00000021340(MAP2K1);ENSCHIG00000021960(MSH2);ENSCHIG00000025557(CTNNB1)
Renin secretion	0.655682	1	ENSCHIG00000012992(GUCY1A2);ENSCHIG00000016600(ITPR2);ENSCHIG00000019488(CACNA1D);ENSCHIG00000019547(PLCB3);ENSCHIG00000025590(PDE3A)
Hippo signaling pathway	0.657152	1	ENSCHIG00000008075(AFP);ENSCHIG00000011473(TGFBR2);ENSCHIG00000012408(FZD1);ENSCHIG00000014122(NF2);ENSCHIG00000015300(TEAD1);ENSCHIG00000015771(YWHAB);ENSCHIG00000016383(FRMD6);ENSCHIG00000017264(WWTR1);ENSCHIG00000019181(SMAD4);ENSCHIG00000020858(SERPINE1);ENSCHIG00000024691(DLG2);ENSCHIG00000024990(CCN2);ENSCHIG00000025136(CCND2);ENSCHIG00000025557(CTNNB1)
Rap1 signaling pathway	0.67269	1	ENSCHIG00000005705(PIK3R2);ENSCHIG00000013381(SIPA1L3);ENSCHIG00000014171(INSR);ENSCHIG00000015049(AKT2);ENSCHIG00000015574(FGF7);ENSCHIG00000016099(MAPK3);ENSCHIG00000017641(THBS1);ENSCHIG00000017644(PRKD1);ENSCHIG00000019547(PLCB3);ENSCHIG00000021158(PIK3R1);ENSCHIG00000021340(MAP2K1);ENSCHIG00000021915(VAV2);ENSCHIG00000022407(ENAH);ENSCHIG00000023971(KRIT1);ENSCHIG00000023990(IGF1R);ENSCHIG00…
Axon guidance	0.67269	1	ENSCHIG00000000101(L1CAM);ENSCHIG00000005705(PIK3R2);ENSCHIG00000008067(NRP1);ENSCHIG00000009461(MYL12B);ENSCHIG00000013465(RHOD);ENSCHIG00000016099(MAPK3);ENSCHIG00000016398(MYL12A);ENSCHIG00000017301(ROBO1);ENSCHIG00000018998(PLXNA2);ENSCHIG00000019686(PLXNB2);ENSCHIG00000021010(MYL9);ENSCHIG00000021158(PIK3R1);ENSCHIG00000021749(ABL1);ENSCHIG00000021812(ABLIM3);ENSCHIG00000022407(ENAH);ENSCHIG…
Vitamin B6 metabolism	0.674461	1	ENSCHIG00000014167(PDXP)
Taste transduction	0.674461	1	ENSCHIG00000019547(PLCB3)
Natural killer cell mediated cytotoxicity	0.68515	1	ENSCHIG00000005705(PIK3R2);ENSCHIG00000016099(MAPK3);ENSCHIG00000020951(NFATC1);ENSCHIG00000021158(PIK3R1);ENSCHIG00000021340(MAP2K1);ENSCHIG00000021915(VAV2);ENSCHIG00000024318(Prkca);ENSCHIG00000026234(PTK2B)
Ascorbate and aldarate metabolism	0.686692	1	ENSCHIG00000011643(RGN);ENSCHIG00000024923(UGDH)
Non-homologous end-joining	0.686692	1	ENSCHIG00000009155(FEN1);ENSCHIG00000014914(NHEJ1)
Lysosome	0.688515	1	ENSCHIG00000001349(ARSB);ENSCHIG00000002911(GGA3);ENSCHIG00000004885(CTSF);ENSCHIG00000005760(FUCA1);ENSCHIG00000009558(ASAH1);ENSCHIG00000009606(AP3S2);ENSCHIG00000010830(IGF2R);ENSCHIG00000011235(SORT1);ENSCHIG00000011574(CTSK);ENSCHIG00000013809(SCARB2);ENSCHIG00000014398(GALNS);ENSCHIG00000018237(DNASE2);ENSCHIG00000018791(GALC);ENSCHIG00000021166(AP1B1);ENSCHIG00000023577(AP1G2);ENSCHIG00000…
Rheumatoid arthritis	0.696889	1	ENSCHIG00000010442(CXCL5);ENSCHIG00000011574(CTSK);ENSCHIG00000012291(IL6);ENSCHIG00000020991(IL18);ENSCHIG00000027124(CSF1)
Fatty acid degradation	0.698937	1	ENSCHIG00000008032(GCDH);ENSCHIG00000012727(ACADS);ENSCHIG00000013780(ACADM);ENSCHIG00000013970(CPT2);ENSCHIG00000015344(CPT1A);ENSCHIG00000016201(ECI2);ENSCHIG00000021549(ACOX1)
Tyrosine metabolism	0.703356	1	ENSCHIG00000006984(COMT);ENSCHIG00000014715(MAOA);ENSCHIG00000024619(MAOB)
TGF-beta signaling pathway	0.716647	1	ENSCHIG00000011473(TGFBR2);ENSCHIG00000016099(MAPK3);ENSCHIG00000016855(FST);ENSCHIG00000017641(THBS1);ENSCHIG00000019181(SMAD4);ENSCHIG00000021045(FBN1);ENSCHIG00000025901(INHBA);ENSCHIG00000026263(FMOD)
Lysine degradation	0.731345	1	ENSCHIG00000008032(GCDH);ENSCHIG00000012430(DHTKD1);ENSCHIG00000016987(SMYD1);ENSCHIG00000018266(PLOD2);ENSCHIG00000019856(SMYD3);ENSCHIG00000020013(COLGALT1);ENSCHIG00000025580(PLOD1)
Inositol phosphate metabolism	0.732531	1	ENSCHIG00000006638(PTEN);ENSCHIG00000014041(OCRL);ENSCHIG00000016348(ITPKB);ENSCHIG00000017297(ITPK1);ENSCHIG00000019547(PLCB3);ENSCHIG00000022484(PI4K2B);ENSCHIG00000022865(PIP4K2B);ENSCHIG00000023057(ISYNA1);ENSCHIG00000023785(PIP5K1A)
Mannose type O-glycan biosynthesis	0.743855	1	ENSCHIG00000025120(CRPPA);ENSCHIG00000026540(B4GALT1)
Glycolysis / Gluconeogenesis	0.746938	1	ENSCHIG00000000397(PFKL);ENSCHIG00000005138(PGAM2);ENSCHIG00000012393(HK2);ENSCHIG00000013515(ALDOA);ENSCHIG00000016122(GPI);ENSCHIG00000018372(LDH-A);ENSCHIG00000023954(ACSS2);ENSCHIG00000024702(PCK2);ENSCHIG00000024946(PFKP);ENSCHIG00000025820(PFKM)
Glycosphingolipid biosynthesis - lacto and neolacto series	0.75416	1	ENSCHIG00000026540(B4GALT1)
Vitamin digestion and absorption	0.75416	1	ENSCHIG00000013522(FOLH1)
Apoptosis - multiple species	0.758607	1	ENSCHIG00000008257(FADD);ENSCHIG00000011503(CASP7);ENSCHIG00000011738(CASP9);ENSCHIG00000016438(BAX)
Necroptosis	0.766548	1	ENSCHIG00000003903(JAK2);ENSCHIG00000006209(H2AC21);ENSCHIG00000006378(TRAF2);ENSCHIG00000008257(FADD);ENSCHIG00000009728(STAT1);ENSCHIG00000011388(VPS4A);ENSCHIG00000014003(CHMP2B);ENSCHIG00000015320(CHMP4B);ENSCHIG00000015878(IRF9);ENSCHIG00000016058(STAT2);ENSCHIG00000016319(EIF2AK2);ENSCHIG00000016438(BAX);ENSCHIG00000018473(HMGB1);ENSCHIG00000018926(PGAM5);ENSCHIG00000021723(STAT5B);ENSCHIG0…
Glyoxylate and dicarboxylate metabolism	0.768707	1	ENSCHIG00000003271(SHMT2);ENSCHIG00000007667(ACO1);ENSCHIG00000020324(MCEE);ENSCHIG00000021227(CAT);ENSCHIG00000023954(ACSS2)
Valine, leucine and isoleucine degradation	0.773133	1	ENSCHIG00000006319(BCKDHB);ENSCHIG00000011486(ACAD8);ENSCHIG00000012727(ACADS);ENSCHIG00000013780(ACADM);ENSCHIG00000015096(HMGCS1);ENSCHIG00000016353(DBT);ENSCHIG00000020324(MCEE);ENSCHIG00000025690(BCKDHA)
Amino sugar and nucleotide sugar metabolism	0.773133	1	ENSCHIG00000000504(GMPPB);ENSCHIG00000012172(UAP1L1);ENSCHIG00000012393(HK2);ENSCHIG00000015675(UAP1);ENSCHIG00000016122(GPI);ENSCHIG00000021761(CHIA);ENSCHIG00000021810(UGP2);ENSCHIG00000024923(UGDH)
B cell receptor signaling pathway	0.773133	1	ENSCHIG00000005705(PIK3R2);ENSCHIG00000008473(NFKB1);ENSCHIG00000015049(AKT2);ENSCHIG00000016099(MAPK3);ENSCHIG00000020951(NFATC1);ENSCHIG00000021158(PIK3R1);ENSCHIG00000021340(MAP2K1);ENSCHIG00000021915(VAV2)
Nicotinate and nicotinamide metabolism	0.78955	1	ENSCHIG00000010651(NT5E);ENSCHIG00000013574(NAMPT);ENSCHIG00000024664(ENPP1)
Homologous recombination	0.78955	1	ENSCHIG00000018617(POLD1);ENSCHIG00000018966(RPA2);ENSCHIG00000026308(RPA1)
Fatty acid biosynthesis	0.79183	1	ENSCHIG00000007022(MECR);ENSCHIG00000014642(ACACA)
Other glycan degradation	0.79183	1	ENSCHIG00000005760(FUCA1);ENSCHIG00000026113(GBA1)
Choline metabolism in cancer	0.794468	1	ENSCHIG00000005705(PIK3R2);ENSCHIG00000013491(DGKA);ENSCHIG00000015049(AKT2);ENSCHIG00000016099(MAPK3);ENSCHIG00000017440(GPCPD1);ENSCHIG00000021158(PIK3R1);ENSCHIG00000021340(MAP2K1);ENSCHIG00000023785(PIP5K1A);ENSCHIG00000024318(Prkca);ENSCHIG00000026282(PLA2G4A)
PD-L1 expression and PD-1 checkpoint pathway in cancer	0.794468	1	ENSCHIG00000003903(JAK2);ENSCHIG00000005705(PIK3R2);ENSCHIG00000006638(PTEN);ENSCHIG00000008473(NFKB1);ENSCHIG00000009728(STAT1);ENSCHIG00000015049(AKT2);ENSCHIG00000016099(MAPK3);ENSCHIG00000020951(NFATC1);ENSCHIG00000021158(PIK3R1);ENSCHIG00000021340(MAP2K1)
Transcriptional misregulation in cancer	0.803696	1	ENSCHIG00000008473(NFKB1);ENSCHIG00000011473(TGFBR2);ENSCHIG00000011532(MAX);ENSCHIG00000011897(DDIT3);ENSCHIG00000012291(IL6);ENSCHIG00000016438(BAX);ENSCHIG00000016883(TSPAN7);ENSCHIG00000017436(MPO);ENSCHIG00000020549(HDAC1);ENSCHIG00000022588(MAF);ENSCHIG00000023990(IGF1R);ENSCHIG00000024236(CCNT1);ENSCHIG00000025136(CCND2);ENSCHIG00000026165(CEBPB);ENSCHIG00000027207(MEIS1)
Cushing syndrome	0.804098	1	ENSCHIG00000006945(CDK2);ENSCHIG00000011604(CDK6);ENSCHIG00000012408(FZD1);ENSCHIG00000016099(MAPK3);ENSCHIG00000016600(ITPR2);ENSCHIG00000019488(CACNA1D);ENSCHIG00000019547(PLCB3);ENSCHIG00000019614(LDLR);ENSCHIG00000021340(MAP2K1);ENSCHIG00000025557(CTNNB1);ENSCHIG00000025939(CDKN2A)
Glycosaminoglycan biosynthesis - keratan sulfate	0.814364	1	ENSCHIG00000026540(B4GALT1)
Riboflavin metabolism	0.814364	1	ENSCHIG00000024664(ENPP1)
Cocaine addiction	0.824192	1	ENSCHIG00000008473(NFKB1);ENSCHIG00000014715(MAOA);ENSCHIG00000024619(MAOB)
Protein processing in endoplasmic reticulum	0.825859	1	ENSCHIG00000004836(ERO1A);ENSCHIG00000006378(TRAF2);ENSCHIG00000007838(PDIA6);ENSCHIG00000009693(HSP90B1);ENSCHIG00000010436(MAN1A1);ENSCHIG00000010529(HSPA2);ENSCHIG00000011897(DDIT3);ENSCHIG00000013523(FBXO2);ENSCHIG00000014088(CRYAB);ENSCHIG00000016319(EIF2AK2);ENSCHIG00000016438(BAX);ENSCHIG00000016736(BAG2);ENSCHIG00000017000(HSPA8);ENSCHIG00000017417(UBE2D1);ENSCHIG00000017538(HYOU1);ENSCHI…
Cytosolic DNA-sensing pathway	0.826789	1	ENSCHIG00000008473(NFKB1);ENSCHIG00000012291(IL6);ENSCHIG00000017942(IRF3);ENSCHIG00000020991(IL18);ENSCHIG00000025883(RIGI)
Amphetamine addiction	0.826789	1	ENSCHIG00000014715(MAOA);ENSCHIG00000019488(CACNA1D);ENSCHIG00000020549(HDAC1);ENSCHIG00000024318(Prkca);ENSCHIG00000024619(MAOB)
Shigellosis	0.826789	1	ENSCHIG00000010019(CBX3);ENSCHIG00000011225(ARPC2);ENSCHIG00000014859(FNBP1L);ENSCHIG00000026673(MAP1LC3B);ENSCHIG00000027203(FNBP1)
Dopaminergic synapse	0.831418	1	ENSCHIG00000006984(COMT);ENSCHIG00000010161(GNG10);ENSCHIG00000010532(GNG2);ENSCHIG00000014715(MAOA);ENSCHIG00000015049(AKT2);ENSCHIG00000015506(GNG12);ENSCHIG00000015660(GNG10);ENSCHIG00000016600(ITPR2);ENSCHIG00000019488(CACNA1D);ENSCHIG00000019547(PLCB3);ENSCHIG00000024318(Prkca);ENSCHIG00000024619(MAOB)
Mucin type O-glycan biosynthesis	0.831686	1	ENSCHIG00000013053(GALNT12);ENSCHIG00000024703(GALNT16)
Glycosaminoglycan degradation	0.831686	1	ENSCHIG00000001349(ARSB);ENSCHIG00000014398(GALNS)
Tuberculosis	0.844296	1	ENSCHIG00000003903(JAK2);ENSCHIG00000008257(FADD);ENSCHIG00000008473(NFKB1);ENSCHIG00000009728(STAT1);ENSCHIG00000011738(CASP9);ENSCHIG00000012291(IL6);ENSCHIG00000014081(LSP1);ENSCHIG00000015049(AKT2);ENSCHIG00000016099(MAPK3);ENSCHIG00000016438(BAX);ENSCHIG00000020616(RFX5);ENSCHIG00000020991(IL18);ENSCHIG00000021681(SPHK1);ENSCHIG00000024197(SPHK2);ENSCHIG00000026165(CEBPB);ENSCHIG00000026831(…
Endocrine resistance	0.84739	1	ENSCHIG00000005705(PIK3R2);ENSCHIG00000015049(AKT2);ENSCHIG00000016099(MAPK3);ENSCHIG00000016438(BAX);ENSCHIG00000016952(NOTCH3);ENSCHIG00000021158(PIK3R1);ENSCHIG00000021340(MAP2K1);ENSCHIG00000023990(IGF1R);ENSCHIG00000025939(CDKN2A)
Gap junction	0.84739	1	ENSCHIG00000000353(CDK1);ENSCHIG00000012992(GUCY1A2);ENSCHIG00000016099(MAPK3);ENSCHIG00000016600(ITPR2);ENSCHIG00000019547(PLCB3);ENSCHIG00000021340(MAP2K1);ENSCHIG00000024318(Prkca);ENSCHIG00000025595(TUBB2A);ENSCHIG00000026725(TUBB3)
Ferroptosis	0.851065	1	ENSCHIG00000014184(PRNP);ENSCHIG00000021497(TF);ENSCHIG00000022203(MAP1LC3A);ENSCHIG00000026043(GSS);ENSCHIG00000026673(MAP1LC3B)
Melanogenesis	0.853364	1	ENSCHIG00000012408(FZD1);ENSCHIG00000016099(MAPK3);ENSCHIG00000019547(PLCB3);ENSCHIG00000021340(MAP2K1);ENSCHIG00000024318(Prkca);ENSCHIG00000025557(CTNNB1)
Pathogenic Escherichia coli infection	0.853839	1	ENSCHIG00000003641(BAIAP2L1);ENSCHIG00000011225(ARPC2);ENSCHIG00000014922(MYO1D)
Ubiquinone and other terpenoid-quinone biosynthesis	0.859838	1	ENSCHIG00000011202(COQ3)
Renin-angiotensin system	0.859838	1	ENSCHIG00000012539(LNPEP)
Glycosaminoglycan biosynthesis - chondroitin sulfate / dermatan sulfate	0.864522	1	ENSCHIG00000005612(CHST12);ENSCHIG00000011622(UST)
Circadian rhythm	0.864522	1	ENSCHIG00000020571(PRKAG1);ENSCHIG00000024028(PRKAG2)
Mitophagy - animal	0.869281	1	ENSCHIG00000008769(TAX1BP1);ENSCHIG00000017432(RHOT2);ENSCHIG00000018926(PGAM5);ENSCHIG00000021550(RRAS2);ENSCHIG00000022203(MAP1LC3A);ENSCHIG00000022216(BNIP3L);ENSCHIG00000022425(FIS1);ENSCHIG00000024818(BNIP3L);ENSCHIG00000026394(TBC1D15);ENSCHIG00000026673(MAP1LC3B)
Inflammatory mediator regulation of TRP channels	0.873101	1	ENSCHIG00000005705(PIK3R2);ENSCHIG00000016600(ITPR2);ENSCHIG00000019547(PLCB3);ENSCHIG00000021158(PIK3R1);ENSCHIG00000024318(Prkca);ENSCHIG00000026282(PLA2G4A)
Nucleocytoplasmic transport	0.875446	1	ENSCHIG00000005292(NUP205);ENSCHIG00000006215(SEH1L);ENSCHIG00000006239(DDX19B);ENSCHIG00000006748(RAN);ENSCHIG00000011718(TNPO2);ENSCHIG00000012114(RBM8A);ENSCHIG00000014240(TPR);ENSCHIG00000014565(NUP37);ENSCHIG00000014621(RNPS1);ENSCHIG00000015482(MAGOH);ENSCHIG00000016387(NUP98);ENSCHIG00000016458(PNN);ENSCHIG00000016589(EEF1A2);ENSCHIG00000016985(NUP155);ENSCHIG00000019187(PHAX);ENSCHIG00000…
Porphyrin metabolism	0.879022	1	ENSCHIG00000013906(BLVRA);ENSCHIG00000019345(BLVRA);ENSCHIG00000021236(HCCS)
Hedgehog signaling pathway	0.879022	1	ENSCHIG00000008936(MGRN1);ENSCHIG00000021986(SUFU);ENSCHIG00000025136(CCND2)
Arginine biosynthesis	0.894182	1	ENSCHIG00000027095(GPT2)
Viral carcinogenesis	0.894211	1	ENSCHIG00000000353(CDK1);ENSCHIG00000000395(HLA-A);ENSCHIG00000005705(PIK3R2);ENSCHIG00000006378(TRAF2);ENSCHIG00000006945(CDK2);ENSCHIG00000008473(NFKB1);ENSCHIG00000009614(HLA-A);ENSCHIG00000009978(SNW1);ENSCHIG00000010051(HDAC6);ENSCHIG00000011604(CDK6);ENSCHIG00000012597(HDAC7);ENSCHIG00000014969(DDB1);ENSCHIG00000015756(ACTN1);ENSCHIG00000015771(YWHAB);ENSCHIG00000015878(IRF9);ENSCHIG0000001…
Metabolic pathways	0.908177	1	ENSCHIG00000000269(ASMTL);ENSCHIG00000000397(PFKL);ENSCHIG00000000504(GMPPB);ENSCHIG00000000527(PTGS1);ENSCHIG00000001349(ARSB);ENSCHIG00000001909(DPM3);ENSCHIG00000003271(SHMT2);ENSCHIG00000004709(CA12);ENSCHIG00000005138(PGAM2);ENSCHIG00000006319(BCKDHB);ENSCHIG00000006638(PTEN);ENSCHIG00000006680(PRPS2);ENSCHIG00000006984(COMT);ENSCHIG00000007022(MECR);ENSCHIG00000007111(EPHX2);ENSCHIG00000007…
Glycerophospholipid metabolism	0.918638	1	ENSCHIG00000011554(GPD1L);ENSCHIG00000013491(DGKA);ENSCHIG00000017440(GPCPD1);ENSCHIG00000018054(GPD2);ENSCHIG00000018432(LPGAT1);ENSCHIG00000024459(PLAAT3);ENSCHIG00000025469(GPAT3);ENSCHIG00000026282(PLA2G4A)
ErbB signaling pathway	0.919337	1	ENSCHIG00000005705(PIK3R2);ENSCHIG00000012642(ABL2);ENSCHIG00000015049(AKT2);ENSCHIG00000016099(MAPK3);ENSCHIG00000021158(PIK3R1);ENSCHIG00000021340(MAP2K1);ENSCHIG00000021723(STAT5B);ENSCHIG00000021749(ABL1);ENSCHIG00000024318(Prkca)
Sulfur relay system	0.920119	1	ENSCHIG00000014854(CTU2)
Endocytosis	0.926999	1	ENSCHIG00000000146(RAB31);ENSCHIG00000000395(HLA-A);ENSCHIG00000002946(SH3KBP1);ENSCHIG00000003391(SNX3);ENSCHIG00000007155(NEDD4L);ENSCHIG00000008760(ARF6);ENSCHIG00000009529(DAB2);ENSCHIG00000009614(HLA-A);ENSCHIG00000010529(HSPA2);ENSCHIG00000010830(IGF2R);ENSCHIG00000011225(ARPC2);ENSCHIG00000011388(VPS4A);ENSCHIG00000011473(TGFBR2);ENSCHIG00000013191(ITCH);ENSCHIG00000013334(AGAP3);ENSCHIG00…
N-Glycan biosynthesis	0.933783	1	ENSCHIG00000001909(DPM3);ENSCHIG00000010436(MAN1A1);ENSCHIG00000022095(TUSC3);ENSCHIG00000025527(MOGS);ENSCHIG00000026540(B4GALT1)
Neutrophil extracellular trap formation	0.935372	1	ENSCHIG00000000241(PPIF);ENSCHIG00000005705(PIK3R2);ENSCHIG00000006209(H2AC21);ENSCHIG00000008473(NFKB1);ENSCHIG00000010051(HDAC6);ENSCHIG00000010250(HAT1);ENSCHIG00000010774(GSDMD);ENSCHIG00000011041(C5);ENSCHIG00000012597(HDAC7);ENSCHIG00000014747(FGG);ENSCHIG00000015049(AKT2);ENSCHIG00000016099(MAPK3);ENSCHIG00000017436(MPO);ENSCHIG00000018473(HMGB1);ENSCHIG00000019547(PLCB3);ENSCHIG0000002054…
Citrate cycle (TCA cycle)	0.938201	1	ENSCHIG00000007667(ACO1);ENSCHIG00000011555(IDH3B);ENSCHIG00000014252(IDH3A);ENSCHIG00000024702(PCK2)
Glycerolipid metabolism	0.938201	1	ENSCHIG00000012061(AKR1B1);ENSCHIG00000013491(DGKA);ENSCHIG00000022752(TKFC);ENSCHIG00000025469(GPAT3)
GnRH signaling pathway	0.938883	1	ENSCHIG00000016099(MAPK3);ENSCHIG00000016600(ITPR2);ENSCHIG00000019488(CACNA1D);ENSCHIG00000019547(PLCB3);ENSCHIG00000021340(MAP2K1);ENSCHIG00000024318(Prkca);ENSCHIG00000026234(PTK2B);ENSCHIG00000026282(PLA2G4A)
Glycosaminoglycan biosynthesis - heparan sulfate / heparin	0.939704	1	ENSCHIG00000009348(EXT1)
Pyruvate metabolism	0.944245	1	ENSCHIG00000001144(ME2);ENSCHIG00000014642(ACACA);ENSCHIG00000018372(LDH-A);ENSCHIG00000023954(ACSS2);ENSCHIG00000024702(PCK2)
Long-term potentiation	0.944245	1	ENSCHIG00000016099(MAPK3);ENSCHIG00000016600(ITPR2);ENSCHIG00000019547(PLCB3);ENSCHIG00000021340(MAP2K1);ENSCHIG00000024318(Prkca)
Basal transcription factors	0.948722	1	ENSCHIG00000010217(TAF9);ENSCHIG00000012283(TAF10);ENSCHIG00000016931(TAF9);ENSCHIG00000018621(TAF9B)
mTOR signaling pathway	0.95574	1	ENSCHIG00000005705(PIK3R2);ENSCHIG00000006215(SEH1L);ENSCHIG00000006638(PTEN);ENSCHIG00000010923(LAMTOR4);ENSCHIG00000012408(FZD1);ENSCHIG00000014171(INSR);ENSCHIG00000014399(RRAGC);ENSCHIG00000015049(AKT2);ENSCHIG00000016099(MAPK3);ENSCHIG00000016381(DEPDC5);ENSCHIG00000020668(CAB39L);ENSCHIG00000021158(PIK3R1);ENSCHIG00000021340(MAP2K1);ENSCHIG00000023990(IGF1R);ENSCHIG00000024318(Prkca)
Ether lipid metabolism	0.956528	1	ENSCHIG00000024459(PLAAT3);ENSCHIG00000026282(PLA2G4A)
Retrograde endocannabinoid signaling	0.959433	1	ENSCHIG00000010161(GNG10);ENSCHIG00000010532(GNG2);ENSCHIG00000015506(GNG12);ENSCHIG00000015660(GNG10);ENSCHIG00000016099(MAPK3);ENSCHIG00000016600(ITPR2);ENSCHIG00000019488(CACNA1D);ENSCHIG00000019547(PLCB3);ENSCHIG00000023277(PTGS2);ENSCHIG00000024318(Prkca);ENSCHIG00000025751(DAGLB)
Insulin signaling pathway	0.960237	1	ENSCHIG00000005705(PIK3R2);ENSCHIG00000012393(HK2);ENSCHIG00000014171(INSR);ENSCHIG00000014642(ACACA);ENSCHIG00000015049(AKT2);ENSCHIG00000016099(MAPK3);ENSCHIG00000017550(GYS1);ENSCHIG00000020571(PRKAG1);ENSCHIG00000021158(PIK3R1);ENSCHIG00000021340(MAP2K1);ENSCHIG00000024028(PRKAG2);ENSCHIG00000024702(PCK2);ENSCHIG00000025986(PYGB);ENSCHIG00000027066(SOCS2)
Renal cell carcinoma	0.962367	1	ENSCHIG00000005705(PIK3R2);ENSCHIG00000015049(AKT2);ENSCHIG00000015523(SLC2A1);ENSCHIG00000015968(EGLN1);ENSCHIG00000016099(MAPK3);ENSCHIG00000021158(PIK3R1);ENSCHIG00000021340(MAP2K1)
Various types of N-glycan biosynthesis	0.963918	1	ENSCHIG00000010436(MAN1A1);ENSCHIG00000022095(TUSC3);ENSCHIG00000026540(B4GALT1)
Neurotrophin signaling pathway	0.964958	1	ENSCHIG00000005705(PIK3R2);ENSCHIG00000008473(NFKB1);ENSCHIG00000011235(SORT1);ENSCHIG00000015049(AKT2);ENSCHIG00000016099(MAPK3);ENSCHIG00000016438(BAX);ENSCHIG00000021158(PIK3R1);ENSCHIG00000021340(MAP2K1);ENSCHIG00000021749(ABL1);ENSCHIG00000025230(IRAK3)
RNA degradation	0.965571	1	ENSCHIG00000000397(PFKL);ENSCHIG00000015253(EXOSC1);ENSCHIG00000018091(EXOSC9);ENSCHIG00000020022(EXOSC10);ENSCHIG00000023658(EDC3);ENSCHIG00000023714(PABPC1);ENSCHIG00000024946(PFKP);ENSCHIG00000025820(PFKM);ENSCHIG00000026935(PAN2)
Bacterial invasion of epithelial cells	0.965571	1	ENSCHIG00000005705(PIK3R2);ENSCHIG00000011225(ARPC2);ENSCHIG00000013674(ARPC1A);ENSCHIG00000014497(ITGA5);ENSCHIG00000016257(SEPTIN3);ENSCHIG00000021158(PIK3R1);ENSCHIG00000021438(FN1);ENSCHIG00000025557(CTNNB1);ENSCHIG00000026708(ELMO3)
Olfactory transduction	0.965655	1	ENSCHIG00000008263(NCALD)
T cell receptor signaling pathway	0.971402	1	ENSCHIG00000005705(PIK3R2);ENSCHIG00000008473(NFKB1);ENSCHIG00000015049(AKT2);ENSCHIG00000016099(MAPK3);ENSCHIG00000020951(NFATC1);ENSCHIG00000021158(PIK3R1);ENSCHIG00000021340(MAP2K1);ENSCHIG00000021915(VAV2)
Oocyte meiosis	0.973802	1	ENSCHIG00000000353(CDK1);ENSCHIG00000006945(CDK2);ENSCHIG00000015771(YWHAB);ENSCHIG00000016099(MAPK3);ENSCHIG00000016314(ANAPC16);ENSCHIG00000016600(ITPR2);ENSCHIG00000021340(MAP2K1);ENSCHIG00000022068(MAD1L1);ENSCHIG00000023990(IGF1R);ENSCHIG00000025057(MAD2L1)
Autophagy - animal	0.976666	1	ENSCHIG00000005705(PIK3R2);ENSCHIG00000006638(PTEN);ENSCHIG00000013443(DAPK1);ENSCHIG00000014399(RRAGC);ENSCHIG00000015049(AKT2);ENSCHIG00000016099(MAPK3);ENSCHIG00000018148(WIPI1);ENSCHIG00000018473(HMGB1);ENSCHIG00000020393(RAB33B);ENSCHIG00000021158(PIK3R1);ENSCHIG00000021340(MAP2K1);ENSCHIG00000021550(RRAS2);ENSCHIG00000022203(MAP1LC3A);ENSCHIG00000023990(IGF1R);ENSCHIG00000024485(ATG12);ENSC…
mRNA surveillance pathway	0.987214	1	ENSCHIG00000006239(DDX19B);ENSCHIG00000012114(RBM8A);ENSCHIG00000014621(RNPS1);ENSCHIG00000014655(CPSF7);ENSCHIG00000015482(MAGOH);ENSCHIG00000016458(PNN);ENSCHIG00000018192(SMG7);ENSCHIG00000023497(CLP1);ENSCHIG00000023714(PABPC1);ENSCHIG00000024284(EIF4A3);ENSCHIG00000025004(PAPOLA)
Salmonella infection	0.992771	1	ENSCHIG00000001895(RAB9A);ENSCHIG00000003108(MYL11);ENSCHIG00000006378(TRAF2);ENSCHIG00000008257(FADD);ENSCHIG00000008473(NFKB1);ENSCHIG00000008760(ARF6);ENSCHIG00000009461(MYL12B);ENSCHIG00000009693(HSP90B1);ENSCHIG00000010669(KLC4);ENSCHIG00000010774(GSDMD);ENSCHIG00000011225(ARPC2);ENSCHIG00000011282(FLNA);ENSCHIG00000011503(CASP7);ENSCHIG00000012291(IL6);ENSCHIG00000013674(ARPC1A);ENSCHIG0000…
Phagosome	0.993127	1	ENSCHIG00000000395(HLA-A);ENSCHIG00000009614(HLA-A);ENSCHIG00000009619(ITGAV);ENSCHIG00000014435(DYNC1LI2);ENSCHIG00000014497(ITGA5);ENSCHIG00000017436(MPO);ENSCHIG00000017641(THBS1);ENSCHIG00000021899(HLA-A);ENSCHIG00000024442(STX12);ENSCHIG00000025595(TUBB2A);ENSCHIG00000026725(TUBB3)
Autophagy - other	0.995104	1	ENSCHIG00000018148(WIPI1);ENSCHIG00000024485(ATG12)
NF-kappa B signaling pathway	0.995489	1	ENSCHIG00000006378(TRAF2);ENSCHIG00000008473(NFKB1);ENSCHIG00000023277(PTGS2);ENSCHIG00000025883(RIGI)
Ubiquitin mediated proteolysis	0.996302	1	ENSCHIG00000000228(PPIL2);ENSCHIG00000007155(NEDD4L);ENSCHIG00000008936(MGRN1);ENSCHIG00000013191(ITCH);ENSCHIG00000013523(FBXO2);ENSCHIG00000014824(FZR1);ENSCHIG00000014969(DDB1);ENSCHIG00000016162(UBE2C);ENSCHIG00000016314(ANAPC16);ENSCHIG00000017417(UBE2D1);ENSCHIG00000017824(NEDD4);ENSCHIG00000021750(FBXO4);ENSCHIG00000024862(UBE2F);ENSCHIG00000025320(UBE2S)
Protein export	0.997952	1	ENSCHIG00000025078(HSPA5)
Chemical carcinogenesis - reactive oxygen species	0.997994	1	ENSCHIG00000000241(PPIF);ENSCHIG00000005705(PIK3R2);ENSCHIG00000006638(PTEN);ENSCHIG00000007111(EPHX2);ENSCHIG00000008473(NFKB1);ENSCHIG00000008585(GSTA2);ENSCHIG00000009947(SOD2);ENSCHIG00000010789(PTPRJ);ENSCHIG00000012642(ABL2);ENSCHIG00000012768(GSTM5);ENSCHIG00000015049(AKT2);ENSCHIG00000016099(MAPK3);ENSCHIG00000017644(PRKD1);ENSCHIG00000017919(EPHX1);ENSCHIG00000019373(GSTO1);ENSCHIG000000…
Alcoholism	0.998771	1	ENSCHIG00000006209(H2AC21);ENSCHIG00000010051(HDAC6);ENSCHIG00000010161(GNG10);ENSCHIG00000010250(HAT1);ENSCHIG00000010532(GNG2);ENSCHIG00000012597(HDAC7);ENSCHIG00000014715(MAOA);ENSCHIG00000015506(GNG12);ENSCHIG00000015660(GNG10);ENSCHIG00000016099(MAPK3);ENSCHIG00000019426(CAMKK1);ENSCHIG00000020549(HDAC1);ENSCHIG00000021340(MAP2K1);ENSCHIG00000024619(MAOB)
Spinocerebellar ataxia	0.998902	1	ENSCHIG00000000241(PPIF);ENSCHIG00000005705(PIK3R2);ENSCHIG00000006378(TRAF2);ENSCHIG00000009793(MYOD1);ENSCHIG00000015049(AKT2);ENSCHIG00000016600(ITPR2);ENSCHIG00000018148(WIPI1);ENSCHIG00000019547(PLCB3);ENSCHIG00000021158(PIK3R1);ENSCHIG00000024318(Prkca);ENSCHIG00000026699(SLC25A4)
Vasopressin-regulated water reabsorption	0.999339	1	ENSCHIG00000014435(DYNC1LI2)
Non-alcoholic fatty liver disease	0.999514	1	ENSCHIG00000005705(PIK3R2);ENSCHIG00000006378(TRAF2);ENSCHIG00000008473(NFKB1);ENSCHIG00000011503(CASP7);ENSCHIG00000011897(DDIT3);ENSCHIG00000012291(IL6);ENSCHIG00000013191(ITCH);ENSCHIG00000014171(INSR);ENSCHIG00000015049(AKT2);ENSCHIG00000016438(BAX);ENSCHIG00000020571(PRKAG1);ENSCHIG00000021158(PIK3R1);ENSCHIG00000024028(PRKAG2)
Coronavirus disease - COVID-19	0.999566	1	ENSCHIG00000001865(MX1);ENSCHIG00000005705(PIK3R2);ENSCHIG00000008067(NRP1);ENSCHIG00000008368(RPL21);ENSCHIG00000008473(NFKB1);ENSCHIG00000009728(STAT1);ENSCHIG00000011041(C5);ENSCHIG00000012200(RPL35);ENSCHIG00000012291(IL6);ENSCHIG00000013595(ADAM17);ENSCHIG00000014747(FGG);ENSCHIG00000015878(IRF9);ENSCHIG00000016058(STAT2);ENSCHIG00000016099(MAPK3);ENSCHIG00000016319(EIF2AK2);ENSCHIG000000171…
Alzheimer disease	0.99967	1	ENSCHIG00000000241(PPIF);ENSCHIG00000005705(PIK3R2);ENSCHIG00000006378(TRAF2);ENSCHIG00000007157(RTN4);ENSCHIG00000007232(ADAM10);ENSCHIG00000008257(FADD);ENSCHIG00000008473(NFKB1);ENSCHIG00000008680(SLC39A6);ENSCHIG00000010669(KLC4);ENSCHIG00000011503(CASP7);ENSCHIG00000011738(CASP9);ENSCHIG00000011794(SLC39A1);ENSCHIG00000011897(DDIT3);ENSCHIG00000012291(IL6);ENSCHIG00000012408(FZD1);ENSCHIG000…
Diabetic cardiomyopathy	0.999721	1	ENSCHIG00000000241(PPIF);ENSCHIG00000005705(PIK3R2);ENSCHIG00000006638(PTEN);ENSCHIG00000008473(NFKB1);ENSCHIG00000011473(TGFBR2);ENSCHIG00000013970(CPT2);ENSCHIG00000014171(INSR);ENSCHIG00000015049(AKT2);ENSCHIG00000015523(SLC2A1);ENSCHIG00000016848(GSR);ENSCHIG00000017550(GYS1);ENSCHIG00000019547(PLCB3);ENSCHIG00000021158(PIK3R1);ENSCHIG00000021319(COL1A1);ENSCHIG00000023373(ATP5F1E);ENSCHIG000…
Synaptic vesicle cycle	0.999787	1	ENSCHIG00000017045(SLC1A3)
Systemic lupus erythematosus	0.999837	1	ENSCHIG00000006209(H2AC21);ENSCHIG00000011041(C5);ENSCHIG00000015756(ACTN1);ENSCHIG00000018260(RO60);ENSCHIG00000021210(C6);ENSCHIG00000021630(C4A);ENSCHIG00000022624(SSB)
Aminoacyl-tRNA biosynthesis	0.999864	1	ENSCHIG00000009904(HARS2);ENSCHIG00000024830(DARS2)
Prion disease	0.999965	1	ENSCHIG00000000241(PPIF);ENSCHIG00000005705(PIK3R2);ENSCHIG00000010529(HSPA2);ENSCHIG00000010669(KLC4);ENSCHIG00000011041(C5);ENSCHIG00000011738(CASP9);ENSCHIG00000011897(DDIT3);ENSCHIG00000012291(IL6);ENSCHIG00000013038(NCAM1);ENSCHIG00000014184(PRNP);ENSCHIG00000014471(LAMC1);ENSCHIG00000016099(MAPK3);ENSCHIG00000016438(BAX);ENSCHIG00000016600(ITPR2);ENSCHIG00000017000(HSPA8);ENSCHIG00000019488…
Ribosome biogenesis in eukaryotes	0.99997	1	ENSCHIG00000001883(EFL1);ENSCHIG00000006046(RPP25L);ENSCHIG00000006748(RAN);ENSCHIG00000026854(SBDS)
Proteasome	0.999991	1	ENSCHIG00000023396(PSMB10)
Amyotrophic lateral sclerosis	1	1	ENSCHIG00000000134(ANXA11);ENSCHIG00000000142(ANXA7);ENSCHIG00000005292(NUP205);ENSCHIG00000006215(SEH1L);ENSCHIG00000006378(TRAF2);ENSCHIG00000009659(SRSF3);ENSCHIG00000010051(HDAC6);ENSCHIG00000010669(KLC4);ENSCHIG00000011738(CASP9);ENSCHIG00000011897(DDIT3);ENSCHIG00000014003(CHMP2B);ENSCHIG00000014240(TPR);ENSCHIG00000014565(NUP37);ENSCHIG00000016387(NUP98);ENSCHIG00000016438(BAX);ENSCHIG0000…
Parkinson disease	1	1	ENSCHIG00000000241(PPIF);ENSCHIG00000008680(SLC39A6);ENSCHIG00000010669(KLC4);ENSCHIG00000011738(CASP9);ENSCHIG00000011794(SLC39A1);ENSCHIG00000011897(DDIT3);ENSCHIG00000013836(SLC39A10);ENSCHIG00000014715(MAOA);ENSCHIG00000016438(BAX);ENSCHIG00000016600(ITPR2);ENSCHIG00000017986(TXN2);ENSCHIG00000019061(UCHL1);ENSCHIG00000022088(PARK7);ENSCHIG00000023373(ATP5F1E);ENSCHIG00000024619(MAOB);ENSCHIG…
Pathways of neurodegeneration - multiple diseases	1	1	ENSCHIG00000000241(PPIF);ENSCHIG00000006378(TRAF2);ENSCHIG00000008257(FADD);ENSCHIG00000008473(NFKB1);ENSCHIG00000010669(KLC4);ENSCHIG00000011503(CASP7);ENSCHIG00000011738(CASP9);ENSCHIG00000011897(DDIT3);ENSCHIG00000012291(IL6);ENSCHIG00000012408(FZD1);ENSCHIG00000014003(CHMP2B);ENSCHIG00000014184(PRNP);ENSCHIG00000016099(MAPK3);ENSCHIG00000016438(BAX);ENSCHIG00000016600(ITPR2);ENSCHIG0000001814…
Oxidative phosphorylation	1	1	ENSCHIG00000023373(ATP5F1E);ENSCHIG00000026140(COX17)
Ribosome	1	1	ENSCHIG00000008368(RPL21);ENSCHIG00000009993(MRPS14);ENSCHIG00000012200(RPL35);ENSCHIG00000017416(MRPL2);ENSCHIG00000021691(RPS10)
Thermogenesis	1	1	ENSCHIG00000002628(NDUFAF1);ENSCHIG00000007133(SMARCC1);ENSCHIG00000013970(CPT2);ENSCHIG00000015344(CPT1A);ENSCHIG00000020571(PRKAG1);ENSCHIG00000023373(ATP5F1E);ENSCHIG00000024028(PRKAG2);ENSCHIG00000026140(COX17)
Huntington disease	1	1	ENSCHIG00000000241(PPIF);ENSCHIG00000006378(TRAF2);ENSCHIG00000009947(SOD2);ENSCHIG00000010669(KLC4);ENSCHIG00000011640(NRF1);ENSCHIG00000011738(CASP9);ENSCHIG00000014685(TFAM);ENSCHIG00000016438(BAX);ENSCHIG00000017045(SLC1A3);ENSCHIG00000018148(WIPI1);ENSCHIG00000019506(DNAH3);ENSCHIG00000019547(PLCB3);ENSCHIG00000020549(HDAC1);ENSCHIG00000022658(GPX3);ENSCHIG00000023373(ATP5F1E);ENSCHIG0000002…
