# Supplementary material for: Integrative Transcriptomic and Proteomic Analysis Reveals CaMK4-Mediated Regulation of Proliferation in Goat Skeletal Muscle Satellite Cells
Source: Animals (Basel). 2025 Oct 24;15(21):3083. doi: 10.3390/ani15213083 (PMC12610772; doi:10.3390/ani15213083)
Supplement: Supplementary file 1 [file animals-15-03083-s001.zip › Table S15.xlsx]

## Sheet: Sheet1
Table S15 GO enrichment analysis of DEGs from joint transcriptomic and proteomic analysis upon CaMK4 overexpression in goat MUSCs
GOterm	gene_qvalue	pro_qvalue	symbol
serine-type endopeptidase inhibitor activity	0.623596	1.53e-10	SERPINB2
molecular_function	1	1	TGFBI,FLRT2,C3,CST3,LGALS9,CAMK4,EMB,AHNAK2,PGFS,S100A2,CTHRC1,ECHDC2,ATP8B3,SERPINB2,LIPA,TNC,ANTKMT,CA1,S100A4,TDH
binding	0.568532	1	TGFBI,FLRT2,C3,CST3,LGALS9,CAMK4,EMB,AHNAK2,S100A2,CTHRC1,ATP8B3,TNC,CA1,S100A4,TDH
protein binding	0.172902	0.69461	TGFBI,FLRT2,C3,CST3,EMB,AHNAK2,S100A2,CTHRC1,TNC,S100A4,TDH
catalytic activity	0.781986	0.322258	CAMK4,PGFS,ECHDC2,ATP8B3,LIPA,ANTKMT,CA1,TDH
molecular function regulator	0.221857	0.0580022	FLRT2,C3,CST3,SERPINB2,S100A4
signaling receptor binding	0.172902	0.407977	FLRT2,C3,CTHRC1,TNC,S100A4
ion binding	0.707577	0.301454	CAMK4,S100A2,ATP8B3,CA1,S100A4
identical protein binding	0.685281	0.640272	TGFBI,CST3,S100A2,S100A4,TDH
cation binding	0.551565	0.0152501	S100A2,ATP8B3,CA1,S100A4
metal ion binding	0.54443	0.0154485	S100A2,ATP8B3,CA1,S100A4
peptidase inhibitor activity	0.33439	4.12e-10	C3,CST3,SERPINB2
endopeptidase inhibitor activity	0.449714	4.12e-10	C3,CST3,SERPINB2
endopeptidase regulator activity	0.460688	4.48e-10	C3,CST3,SERPINB2
peptidase regulator activity	0.431399	1.26e-07	C3,CST3,SERPINB2
enzyme regulator activity	0.676718	0.104467	C3,CST3,SERPINB2
transition metal ion binding	0.449136	0.233443	S100A2,CA1,S100A4
carbohydrate derivative binding	0.805717	0.640272	CAMK4,ATP8B3,TNC
receptor ligand activity	0.0869425	0.240734	FLRT2,S100A4
signaling receptor activator activity	0.0869425	0.301454	FLRT2,S100A4
signaling receptor regulator activity	0.105373	0.322258	FLRT2,S100A4
G protein-coupled receptor binding	0.172902	0.53386	C3,CTHRC1
hydrolase activity	0.797554	0.322258	ATP8B3,LIPA
calcium ion binding	0.329965	0.322258	S100A2,S100A4
catalytic activity, acting on a protein	0.460688	0.5024	CAMK4,ANTKMT
transferase activity	0.766754	0.566255	CAMK4,ANTKMT
protein-containing complex binding	0.828798	0.640272	TGFBI,TNC
adenyl ribonucleotide binding	0.676718	0.681534	CAMK4,ATP8B3
adenyl nucleotide binding	0.676926	0.687228	CAMK4,ATP8B3
ATP binding	0.695858	0.682681	CAMK4,ATP8B3
purine ribonucleoside triphosphate binding	0.900721	0.684615	CAMK4,ATP8B3
purine ribonucleotide binding	0.845497	0.684615	CAMK4,ATP8B3
purine nucleotide binding	0.851097	0.69535	CAMK4,ATP8B3
ribonucleotide binding	0.852198	0.69535	CAMK4,ATP8B3
nucleotide binding	0.893758	0.697832	CAMK4,ATP8B3
nucleoside phosphate binding	0.893758	0.697832	CAMK4,ATP8B3
anion binding	0.845661	0.776608	CAMK4,ATP8B3
small molecule binding	0.86349	0.799946	CAMK4,ATP8B3
oxidoreductase activity	0.975411	0.879439	PGFS,TDH
organic cyclic compound binding	1	1	CAMK4,ATP8B3
heterocyclic compound binding	1	1	CAMK4,ATP8B3
cysteine-type endopeptidase inhibitor activity	0.636956	0.0449269	CST3
carbonate dehydratase activity	0.227625	0.150355	CA1
C5a anaphylatoxin chemotactic receptor binding	0.172902	0.322258	C3
C5L2 anaphylatoxin chemotactic receptor binding	0.172902	0.322258	C3
L-threonine 3-dehydrogenase activity	0.172902	0.322258	TDH
chemoattractant activity	0.172902	0.322258	S100A4
fibroblast growth factor receptor binding	0.192496	0.440777	FLRT2
transporter activity	0.227625	0.866184	ATP8B3
sterol esterase activity	0.227625	0.322258	LIPA
hydro-lyase activity	0.247613	0.293806	CA1
Wnt-protein binding	0.261687	0.407977	CTHRC1
RAGE receptor binding	0.261687	0.440777	S100A4
syndecan binding	0.261687	0.440777	TNC
lipase activity	0.636956	0.293806	LIPA
chemorepellent activity	0.308095	0.322258	FLRT2
carbon-oxygen lyase activity	0.315067	0.322258	CA1
phosphotransferase activity, alcohol group as acceptor	0.707577	0.322258	CAMK4
collagen binding	0.409627	0.322258	TGFBI
zinc ion binding	0.512445	0.322258	CA1
magnesium ion binding	0.747622	0.322258	ATP8B3
extracellular matrix binding	0.329965	0.566255	TGFBI
protein methyltransferase activity	0.825596	0.330945	ANTKMT
protein-lysine N-methyltransferase activity	0.70518	0.353357	ANTKMT
lysine N-methyltransferase activity	0.70518	0.353357	ANTKMT
amyloid-beta binding	0.368881	0.54962	CST3
N-methyltransferase activity	0.817865	0.387022	ANTKMT
hydrolase activity, acting on ester bonds	0.805717	0.390989	LIPA
protease binding	0.442195	0.407977	CST3
lyase activity	0.676926	0.431285	CA1
calmodulin-dependent protein kinase activity	0.431399	0.566255	CAMK4
S-adenosylmethionine-dependent methyltransferase activity	0.707577	0.440777	ANTKMT
kinase activity	0.778512	0.440777	CAMK4
growth factor receptor binding	0.449714	0.626384	FLRT2
methyltransferase activity	0.766754	0.476203	ANTKMT
transferase activity, transferring phosphorus-containing groups	0.766754	0.486559	CAMK4
protein kinase activity	0.673151	0.493922	CAMK4
ATP hydrolysis activity	0.495958	0.69535	ATP8B3
carbohydrate binding	0.636956	0.497816	LGALS9
transferase activity, transferring one-carbon groups	0.778512	0.497816	ANTKMT
proteoglycan binding	0.512445	0.667247	TNC
frizzled binding	0.525762	0.603298	CTHRC1
lipid transporter activity	0.676926	0.53386	ATP8B3
ATPase-coupled intramembrane lipid transporter activity	0.554613	0.566255	ATP8B3
protein serine/threonine kinase activity	0.606583	0.566255	CAMK4
pyrophosphatase activity	0.956037	0.596971	ATP8B3
integrin binding	0.603196	0.649388	TNC
nucleoside-triphosphatase activity	0.921261	0.603298	ATP8B3
hydrolase activity, acting on acid anhydrides, in phosphorus-containing anhydrides	0.956306	0.613389	ATP8B3
hydrolase activity, acting on acid anhydrides	0.956306	0.618079	ATP8B3
cell adhesion molecule binding	0.641417	0.640272	TNC
intramembrane lipid transporter activity	0.676926	0.716156	ATP8B3
ATP-dependent activity	0.683994	0.927689	ATP8B3
carboxylic ester hydrolase activity	0.685281	0.69535	LIPA
enzyme binding	0.707577	0.799199	CST3
peptide binding	0.723	0.813661	CST3
oxidoreductase activity, acting on the CH-OH group of donors, NAD or NADP as acceptor	0.893758	0.729328	TDH
oxidoreductase activity, acting on CH-OH group of donors	0.900721	0.770808	TDH
amide binding	0.823796	0.83219	CST3
