# Supplementary material for: Integrative Transcriptomic and Proteomic Analysis Reveals CaMK4-Mediated Regulation of Proliferation in Goat Skeletal Muscle Satellite Cells
Source: Animals (Basel). 2025 Oct 24;15(21):3083. doi: 10.3390/ani15213083 (PMC12610772; doi:10.3390/ani15213083)
Supplement: Supplementary file 1 [file animals-15-03083-s001.zip › Table S16.xlsx]

## Sheet: Sheet1
Table S16 KEGG enrichment analysis of DEGs from joint transcriptomic and proteomic analysis upon CaMK4 overexpression in goat MUSCs
Pathway	gene_qvalue	pro_qvalue	symbol
Complement and coagulation cascades	0.701526	0.0685185	C3,SERPINB2
Metabolic pathways	0.940234	0.824749	PGFS,CA1,TDH
cAMP signaling pathway	0.137753	0.738061	CAMK4
Pertussis	0.137753	0.709497	C3
Neuroactive ligand-receptor interaction	0.296918	0.370365	C3
Focal adhesion	0.296918	0.999677	TNC
Apelin signaling pathway	0.296918	0.897052	CAMK4
ECM-receptor interaction	0.296918	0.999677	TNC
Aldosterone synthesis and secretion	0.639344	0.370365	CAMK4
Herpes simplex virus 1 infection	0.991565	0.459871	C3
Steroid hormone biosynthesis	0.831274	0.459871	PGFS
Nitrogen metabolism	0.639344	0.459871	CA1
Staphylococcus aureus infection	0.940144	0.459871	C3
Arachidonic acid metabolism	0.932983	0.459871	PGFS
Calcium signaling pathway	0.831274	0.505155	CAMK4
Salivary secretion	0.871935	0.529487	CST3
PI3K-Akt signaling pathway	0.639344	0.884081	TNC
Cholesterol metabolism	0.639344	0.725298	LIPA
Human papillomavirus infection	0.639344	0.999677	TNC
Amphetamine addiction	0.639344	0.687011	CAMK4
Chagas disease	0.831274	0.687011	C3
Tuberculosis	0.929961	0.687011	C3
Long-term potentiation	0.831274	0.687011	CAMK4
Legionellosis	0.698344	0.955655	C3
Kaposi sarcoma-associated herpesvirus infection	0.701996	0.962606	C3
Leishmaniasis	0.868523	0.709497	C3
Neurotrophin signaling pathway	0.912247	0.725298	CAMK4
Salmonella infection	0.831274	0.995125	AHNAK2
Longevity regulating pathway	0.831274	0.959826	CAMK4
MicroRNAs in cancer	0.831274	0.962606	TNC
Oxytocin signaling pathway	0.831274	0.989685	CAMK4
Glioma	0.831274	0.897052	CAMK4
Steroid biosynthesis	0.831274	0.833392	LIPA
Cholinergic synapse	0.831274	0.959826	CAMK4
Lysosome	0.831274	0.959826	LIPA
Osteoclast differentiation	0.912247	0.907563	CAMK4
Folate biosynthesis	0.912247	0.962606	PGFS
Glycine, serine and threonine metabolism	0.912247	0.959826	TDH
Alcoholic liver disease	0.912247	0.999677	C3
Alcoholism	0.929961	0.968708	CAMK4
Ovarian steroidogenesis	0.929961	0.962606	PGFS
Chemical carcinogenesis - reactive oxygen species	0.932983	0.999677	PGFS
Neutrophil extracellular trap formation	0.936985	0.99617	C3
Viral carcinogenesis	0.940144	0.999677	C3
Coronavirus disease - COVID-19	0.985583	0.962606	C3
Systemic lupus erythematosus	0.981261	0.999677	C3
Phagosome	0.981261	0.999677	C3
