# Supplementary material for: Integrative Transcriptomic and Proteomic Analysis Reveals CaMK4-Mediated Regulation of Proliferation in Goat Skeletal Muscle Satellite Cells
Source: Animals (Basel). 2025 Oct 24;15(21):3083. doi: 10.3390/ani15213083 (PMC12610772; doi:10.3390/ani15213083)
Supplement: Supplementary file 1 [file animals-15-03083-s001.zip › Table S17.xlsx]

## Sheet: Sheet1
Table S17 KEGG enrichment analysis of DEGs from joint transcriptomic and proteomic analysis upon CaMK4 knockdown in goat MUSCs
Pathway	gene_qvalue	pro_qvalue	symbol
Alcoholic liver disease	1	1	AK4,SPTLC3,ACOT4,EXT1,RRM2,MAN1A1,AKR1B1,UAP1L1,HK2,CA3,ENPP4,GALNT12,PAPSS2,FOLH1,LBR,IDH3A,MAOA,ACOT4,FADS2,GPI,TK1,SMYD1,PDE4D,ITPK1,GYS1,CKB,CA13,ALDH1A1,CKMT2,MCEE,GSTK1,SGPP1,CDO1,HSD11B1,CAT,SPHK1,GPX3,ISYNA1,PTGS2,GSTM1,ACSS2,PLAAT3,PTGES,CKM,GALNT16,UGDH,PFKP,DCK,ASPA,GPAT3,PDE3A,TDH,PLA2G4A,B4GALT1,ADA,CDA
Spliceosome	4.90368e-05	0.0898459	NFKB1,HSP90B1,TGFBR2,IL6,ITGA6,ITGA3,SLC2A1,FGF7,CTBP2,MAP2K1,ABL1,ARHGEF1,PTGS2,GSTM1,CCND2,CDKN2A,COL4A2
ECM-receptor interaction	6.83912e-05	0.0207552	NFKB1,HSP90B1,IL6,ITGA6,ITGA3,FGF7,GYS1,COL6A3,ITGA4,MAP2K1,ITGA7,CCND2,COL4A2,CSF1
Hypertrophic cardiomyopathy	0.0174314	0.415988	MYL11,TMSB4X,ITGA6,ITGA3,FGF7,MYLK,EZR,ITGA4,MYL2,DIAPH3,MAP2K1,ARHGEF1,ENAH,ITGA7
Cell cycle	1	1	PPIF,NFKB1,DDIT3,IL6,ITPR2,UCHL1,CAT,MAP2K1,GPX3,PTGS2,HSPA5,SLC25A4,TUBB3,CSF1
TNF signaling pathway	3.18047e-06	0.233022	CDK1,MCM5,PCNA,MCM6,MCM4,MCM2,MCM3,ABL1,MAD2L1,CCND2,CHEK1,CDKN2A,MCM7
Pathways in cancer	2.42354e-05	1.65776e-06	DES,IL6,ITGA6,ITGA3,TTN,MYH6,ITGA4,MYL2,TNNT2,MYH7,ITGA7
MicroRNAs in cancer	0.00484192	0.422025	CDK1,NFKB1,TGFBR2,IL6,ITPR2,TRAF3IP2,MAP2K1,ZFP36L2,CCND2,CHEK1,CDKN2A,SLC25A4
Arrhythmogenic right ventricular cardiomyopathy	0.0316831	0.23582	MX1,NFKB1,ITGA6,ITGA3,ISG15,COL6A3,ITGA4,MAP2K1,PTGS2,ITGA7,CCND2,COL4A2
Dilated cardiomyopathy	6.32351e-05	0.000104	DES,ITGA6,ITGA3,TTN,MYH6,ITGA4,MYL2,TNNT2,MYH7,ITGA7
IL-17 signaling pathway	0.00353652	0.000168781	FEN1,MCM5,PCNA,POLA1,MCM6,MCM4,POLD1,MCM2,MCM3,LIG1,MCM7
Calcium signaling pathway	0.00650629	0.00467984	MYL11,ITGA6,ITGA3,MYLK,COL6A3,ITGA4,MYL2,MAP2K1,ITGA7,CCND2,COL4A2
PI3K-Akt signaling pathway	0.0316831	0.354323	PPIF,MEF2D,MYLK,ITPR2,MYH6,MYH7,MAP2K1,ATP1B1,ATP2B1,PDE3A,SLC25A4
DNA replication	1	1	PPIF,NFKB1,DDIT3,IL6,ITPR2,MAP2K1,APOE,PTGS2,SLC25A4,TUBB3,CSF1
Protein digestion and absorption	4.90368e-05	0.422025	NFKB1,SERPINB5,EZR,ABCB1,MAP2K1,CD44,ABL1,PTGS2,CCND2,CDKN2A
MAPK signaling pathway	0.00021982	0.95821	PTPN5,NFKB1,HSPA2,TGFBR2,DDIT3,FGF7,MAP3K20,MAP2K1,PLA2G4A,CSF1
Small cell lung cancer	0.116255	0.661767	NFKB1,TGFBR2,IL6,SLC2A1,MAP2K1,MAD2L1,CCND2,CHEK1,CDKN2A,SLC25A4
Viral protein interaction with cytokine and cytokine receptor	1	1	ERO1A,HSP90B1,MAN1A1,HSPA2,DDIT3,FBXO2,HYOU1,PDIA4,DNAJC3,HSPA5
Lipid and atherosclerosis	0.00187495	0.654533	ERO1A,NFKB1,HSP90B1,HSPA2,DDIT3,IL6,LDLR,ARHGEF1,HSPA5
p53 signaling pathway	0.234858	0.983457	NFKB1,ARF6,ABL2,FGF7,MAP2K1,ABL1,PLAAT3,PLA2G4A,CSF1
Axon guidance	6.32351e-05	0.873493	PPIF,FGF7,MYLK,ITPR2,SPHK1,ATP2B1,SLC25A4,TPCN1
Progesterone-mediated oocyte maturation	0.0237662	0.533406	AK4,RRM2,ENPP4,PAPSS2,PDE4D,DCK,PDE3A,ADA
Chemical carcinogenesis - receptor activation	0.0316831	0.415988	MX1,NFKB1,IL6,OAS1,MAP2K1,DNAJC3,RIGI,SLC25A4
Prostate cancer	0.0761238	0.285656	MYL4,MYH6,MYL2,TNNT2,MYH7,ATP1B1,ATP2B1
Focal adhesion	0.0962833	0.804651	NFKB1,CTSK,DDIT3,LMNB2,LMNB1,ITPR2,MAP2K1,CTSH
Cellular senescence	0.259369	0.547686	NFKB1,NCOR2,IL6,ISG15,OAS1,CD44,CCND2,RIGI
Cell adhesion molecules	0.458452	1	MYL11,NFKB1,ARF6,HSP90B1,IL6,MYL2,MAP2K1,TUBB3
Amoebiasis	1	1	PPIF,HSPA2,DDIT3,IL6,ITPR2,HSPA5,SLC25A4,TUBB3
Regulation of actin cytoskeleton	1	1	PPIF,NFKB1,ABL2,CAT,MAP2K1,ABL1,GSTM1,SLC25A4
Chemical carcinogenesis - DNA adducts	1	1	PPIF,DDIT3,MAOA,ITPR2,UCHL1,HSPA5,SLC25A4,TUBB3
Melanoma	0.00193131	6.84872e-08	ITGA6,ITGA3,COL6A3,ITGA4,CD44,ITGA7,COL4A2
Hematopoietic cell lineage	6.08259e-06	0.4044	NFKB1,CXCL5,IL6,MAP2K1,PTGS2,CEBPB,CSF1
AGE-RAGE signaling pathway in diabetic complications	6.32351e-05	0.671584	NFKB1,HSP90B1,CXCL5,IL6,TRAF3IP2,PTGS2,CEBPB
Rap1 signaling pathway	0.0032962	0.115058	CDK1,TP53I3,RRM2,SERPINB5,CCND2,CHEK1,CDKN2A
Purine metabolism	0.051677	0.0204249	CD9,IL6,ITGA6,ITGA3,ITGA4,CD44,CSF1
C-type lectin receptor signaling pathway	0.174253	0.05904	MEF2D,MYL4,MYLK,ITPR2,MYL2,MAP2K1,SPHK1
Renin secretion	0.523127	0.0892685	MX1,NFKB1,HSPA2,IL6,OAS1,CCND2,RIGI
Influenza A	0.0962833	0.32471	MYL4,MYH6,MYL2,TNNT2,MYH7,ATP1B1
FoxO signaling pathway	0.0962833	1	NFKB1,TGFBR2,DDIT3,IL6,MPO,CCND2,CEBPB
cGMP-PKG signaling pathway	0.101666	0.533406	NFKB1,IL6,HK2,SLC2A1,MAP2K1,TF,PFKP
Human papillomavirus infection	0.458452	0.617755	NFKB1,IL6,ITPR2,MAP2K1,ARHGEF1,PTGS2,CDKN2A
Toll-like receptor signaling pathway	0.817411	0.884126	NFKB1,ARF6,IL6,WIPF3,ITGA4,MAP2K1,ARHGEF1
NOD-like receptor signaling pathway	1	0.834295	HK2,IDH3A,GPI,MCEE,CAT,ACSS2,PFKP
Breast cancer	1	1	SH3KBP1,ARF6,HSPA2,TGFBR2,ASAP3,WIPF3,LDLR
Cytokine-cytokine receptor interaction	5.56227e-05	0.0791382	DES,ACTN2,ITGA6,ITGA3,ITGA4,ITGA7
Osteoclast differentiation	0.34228	0.000183127	COL6A3,DPP4,ATP1B1,SLC3A1,COL4A2,COL15A1
Tyrosine metabolism	0.0302624	0.0132926	NFKB1,IL6,SERPINB6,SERPINB10,COL4A2,SERPINB6
Chronic myeloid leukemia	0.050049	0.517408	NFKB1,TGFBR2,CTBP2,MAP2K1,ABL1,CDKN2A
cAMP signaling pathway	0.0502953	0.761062	NFKB1,PDE4D,MAP2K1,ATP1B1,ATP2B1,PDE3A
Bladder cancer	0.0962833	0.5737	ANK3,ITPR2,EZR,MAP2K1,CD44,ARHGEF1
Cortisol synthesis and secretion	0.285878	0.120348	SLC2A1,MYH6,MYH7,MAP2K1,ATP1B1,PFKP
Ovarian steroidogenesis	0.137991	0.355222	NFKB1,IL6,PREX1,ITPR2,MAP2K1,PTGS2
Apelin signaling pathway	0.191068	0.415988	RRM2,TK1,MPO,GSTM1,CES1,CDA
Endocrine resistance	0.191068	0.517408	NFKB1,TGFBR2,IL6,PCNA,MAP2K1,RIGI
Gap junction	0.191068	0.303889	HSP90B1,ITPR2,PDIA4,GPX3,ATP1B1,HSPA5
GnRH secretion	0.56369	0.443664	MX1,NFKB1,LDLR,OAS1,MAP2K1,RIGI
Arachidonic acid metabolism	1	1	MX1,NFKB1,IL6,ISG15,OAS1,RIGI
Gastric cancer	1	1	PPIF,NFKB1,TGFBR2,SLC2A1,GYS1,SLC25A4
Serotonergic synapse	1	1	PPIF,NFKB1,MPO,MAP2K1,CLCN5,SLC25A4
Adrenergic signaling in cardiomyocytes	1	1	DDIT3,NUP155,CAT,GPX3,HSPA5,TUBB3
Aldosterone synthesis and secretion	0.0492773	0.000466571	NFKB1,ITGA6,ITGA3,PTGS2,COL4A2
Aldosterone-regulated sodium reabsorption	0.0032962	1	L1CAM,ABL1,ENAH,DPYSL5,RGS3
Carbohydrate digestion and absorption	0.0032962	0.64741	NFKB1,HSP90B1,FGF7,MAP2K1,GSTM1
Measles	0.221947	0.0084522	L1CAM,ITGA6,ITGA4,ALCAM,PVR
Fructose and mannose metabolism	0.0277061	0.809384	NFKB1,IL6,LSP1,ITPR2,PTGS2
Phospholipase D signaling pathway	0.0316831	0.656905	TGFBR2,IL6,CAT,MAP2K1,CCND2
Apoptosis	0.0316831	0.780018	NFKB1,CTSK,IL6,IRF5,MAP2K1
Oocyte meiosis	0.0358842	0.81219	NFKB1,IL6,ITPR2,TXNIP,OAS1
Cushing syndrome	0.0415771	0.0892685	CXCL5,TGFBR2,TNFSF18,IL6,CSF1
Cytosolic DNA-sensing pathway	0.0420822	0.517408	NFKB1,TGFBR2,CTSK,MAP2K1,CSF1
Cardiac muscle contraction	0.0548149	0.263292	ACOT4,ACOT4,LDLR,PTGS2,PLA2G4A
Transcriptional misregulation in cancer	1	0.0612904	GPX3,PTGS2,PLAAT3,PTGES,PLA2G4A
Insulin resistance	0.0614852	0.834295	TGFBR2,CDH17,FGF7,ABCB1,MAP2K1
Proteoglycans in cancer	0.0761238	0.135616	MAOA,ITPR2,MAP2K1,PTGS2,PLA2G4A
Central carbon metabolism in cancer	0.0790421	0.448909	ITPR2,LDLR,ATP1B1,ATP2B1,DAGLB
Circadian entrainment	0.0931281	0.571621	GRM7,ARF6,MAP2K1,SPHK1,PLA2G4A
Glycosphingolipid biosynthesis - lacto and neolacto series	0.0962833	0.760497	NFKB1,IL6,OGA,SLC2A1,GYS1
HIF-1 signaling pathway	0.0974249	0.354323	HK2,SLC16A3,SLC2A1,MAP2K1,PFKP
Malaria	0.128119	0.986926	MEF2D,ITPR2,PDE4D,MAP2K1,ARHGEF1
Human T-cell leukemia virus 1 infection	0.1707	0.550954	MYLK,ITPR2,MAP2K1,PTGS2,PLA2G4A
Thyroid hormone signaling pathway	0.199952	0.307946	MYLK,ITPR2,MAP2K1,ARHGEF1,PLA2G4A
Cocaine addiction	0.397852	0.263292	ABCC3,SLC2A1,LDLR,ABCB1,ATP1B1
Type II diabetes mellitus	0.273718	0.263292	PPIF,NFKB1,HSPA2,ITGA6,LDLR
Complement and coagulation cascades	0.51567	0.355222	ABL2,MYH6,MYH7,ABL1,CXADR
Parathyroid hormone synthesis, secretion and action	0.436496	0.957176	SPTLC3,NFKB1,SGPP1,MAP2K1,SPHK1
Adipocytokine signaling pathway	0.750636	0.714695	ARF6,ASAP3,MAP2K1,SPHK1,PLA2G4A
Acute myeloid leukemia	0.716706	1	CDK1,NFKB1,CCND2,CHEK1,CDKN2A
Pentose and glucuronate interconversions	0.974107	1	CDK1,NFKB1,ITPR2,MAP2K1,CHEK1
Fluid shear stress and atherosclerosis	1	1	PPIF,SLC1A3,GPX3,SLC25A4,TUBB3
Kaposi sarcoma-associated herpesvirus infection	1	1	NFKB1,IL6,LSP1,SPHK1,CEBPB
Arginine biosynthesis	0.576065	0.019848	GSTK1,HSD11B1,PTGS2,GSTM1
Oxytocin signaling pathway	0.544503	0.0207552	NFKB1,TGFBR2,IL6,COL4A2
Mismatch repair	0.0227791	1	FGF7,MAP2K1,ENAH,CSF1
Neuroactive ligand-receptor interaction	0.0593279	1	CDK1,ITPR2,MAP2K1,TUBB3
Inflammatory mediator regulation of TRP channels	0.523127	0.0892685	AKR1B1,HK2,PFKFB4,PFKP
Rheumatoid arthritis	0.0962833	1	CDK1,ITPR2,MAP2K1,MAD2L1
Regulation of lipolysis in adipocytes	0.0962833	1	ITPR2,LDLR,MAP2K1,CDKN2A
Herpes simplex virus 1 infection	0.177487	1	CXCL5,CTSK,IL6,CSF1
Chemokine signaling pathway	0.186626	0.362656	NFKB1,IL6,OAS1,RIGI
Drug metabolism - other enzymes	0.186626	0.760497	NFKB1,CXCL5,PREX1,MAP2K1
Hepatitis B	0.191068	0.401928	NFKB1,HSPA2,IL6,EEF1A2
Renal cell carcinoma	0.22094	0.382446	FEN1,PCNA,POLD1,LIG1
Thyroid hormone synthesis	0.221947	0.760497	NFKB1,TGFBR2,MAP2K1,CDKN2A
Legionellosis	0.716706	0.223632	RRM2,GSTK1,GPX3,GSTM1
Cholesterol metabolism	0.277801	0.533406	MAOA,CKB,CKMT2,CKM
Amphetamine addiction	0.301358	0.4044	NFKB1,TGFBR2,MAP2K1,COL4A2
Epithelial cell signaling in Helicobacter pylori infection	0.32626	0.390656	MYL11,EZR,ITGA4,MYL2
Cholinergic synapse	0.34228	0.912097	HSP90B1,HSPA2,ITPR2,MAP2K1
Vascular smooth muscle contraction	0.398547	0.603159	NFKB1,MAP2K1,CCND2,SOCS2
Morphine addiction	0.508565	1	GPD2,PLAAT3,GPAT3,PLA2G4A
Base excision repair	0.514978	0.949321	TJP2,PCNA,EZR,MYL2
Pancreatic cancer	0.845035	0.517408	AKR1B1,HK2,PFKP,B4GALT1
Longevity regulating pathway	0.536968	0.712315	MAP2K1,SPHK1,PTGS2,PLA2G4A
Phenylalanine metabolism	0.73282	0.546118	FHL1,IL6,CCND2,SOCS2
Glutathione metabolism	0.54993	0.617755	GRM7,ITPR2,SLC1A3,PLA2G4A
Metabolism of xenobiotics by cytochrome P450	0.56369	0.661767	MYLK,ITPR2,ARHGEF1,PLA2G4A
Propanoate metabolism	0.58891	0.760497	MYLK,ITPR2,EZR,ATP1B1
Insulin secretion	0.642899	0.726635	NFKB1,EEF1A2,ITGA4,PTGS2
Ras signaling pathway	0.694042	0.661767	S100G,TF,ATP1B1,ATP2B1
Longevity regulating pathway - multiple species	0.743088	0.674243	SLC2A1,ITPR2,GYS1,PFKP
EGFR tyrosine kinase inhibitor resistance	0.728957	1	HK2,GYS1,MAP2K1,SOCS2
Tryptophan metabolism	0.73282	0.809384	RRM2,TK1,DCK,CDA
Epstein-Barr virus infection	0.982091	0.804651	TGFBR2,MAP2K1,GSTM1,CDKN2A
Choline metabolism in cancer	0.918513	1	UAP1L1,HK2,GPI,UGDH
Drug metabolism - cytochrome P450	0.925232	1	HK2,GPI,ACSS2,PFKP
Inflammatory bowel disease	0.00085961	0.263292	CXCL5,IL6,CSF1
Bile secretion	0.0032962	0.809384	CDK1,MAP2K1,MAD2L1
Peroxisome	0.00353652	0.780018	NFKB1,HSP90B1,MAP2K1
Toxoplasmosis	0.0201264	0.390286	FGF7,MAP2K1,CDKN2A
Biosynthesis of unsaturated fatty acids	0.0962833	1	NFKB1,IL6,RIGI
Arginine and proline metabolism	0.133565	1	NFKB1,MPO,MAP2K1
Relaxin signaling pathway	0.136035	0.983457	NFKB1,HSP90B1,GSTM1
NF-kappa B signaling pathway	0.633864	0.174147	PCNA,POLD1,LIG1
Pertussis	0.599962	0.233022	GSTK1,HSD11B1,GSTM1
TGF-beta signaling pathway	0.300171	0.23582	EIF4EBP2,HSPA2,CAT
Circadian rhythm	0.311191	0.263292	MAOA,GSTK1,GSTM1
Neurotrophin signaling pathway	0.271923	0.683952	ACOT4,ACOT4,FADS2
Growth hormone synthesis, secretion and action	0.305087	1	NFKB1,PTGS2,RIGI
Leukocyte transendothelial migration	0.311191	0.834295	NFKB1,CXCL5,IL6
Polyketide sugar unit biosynthesis	0.311191	1	TGFBR2,FST,FMOD
Estrogen signaling pathway	0.32365	1	NFKB1,MAP2K1,ABL1
Nitrogen metabolism	0.32626	0.949321	ITPR2,MAP2K1,SOCS2
Axon regeneration	0.968603	0.362656	FADS2,PLAAT3,PLA2G4A
Adherens junction	0.434496	0.809384	PLIN2,FABP3,FADS2
Viral myocarditis	0.458452	0.517408	ITPR2,ATP1B1,ATP2B1
Monobactam biosynthesis	0.4776	1	ABL2,MAP2K1,ABL1
Steroid hormone biosynthesis	0.491308	0.671584	PFKFB4,GYS1,PFKP
Graft-versus-host disease	0.497853	1	ITPR2,MAP2K1,PLA2G4A
alpha-Linolenic acid metabolism	0.576065	0.514142	ITPR2,ATP1B1,ATP2B1
Antigen processing and presentation	0.525468	0.577944	SPTLC3,SGPP1,SPHK1
Necroptosis	0.613488	0.983457	NFKB1,TGFBR2,IL6
Prolactin signaling pathway	0.613663	0.980258	ITPR2,MAP2K1,PLA2G4A
Fanconi anemia pathway	0.642899	0.731659	ABCC3,ABCB1,ABCC9
PPAR signaling pathway	0.642899	0.760497	GALNT12,GALNT16,B4GALT1
Sphingolipid signaling pathway	0.817411	0.683952	HK2,GPI,GYS1
Hepatitis C	0.727965	0.683952	NFKB1,IL6,ABCC3
Endometrial cancer	0.73282	0.809384	NFKB1,ISG15,RIGI
Phosphatidylinositol signaling system	0.73282	0.752325	PCNA,POLD1,LIG1
Non-small cell lung cancer	0.808841	1	PPIF,ITPR2,SLC25A4
African trypanosomiasis	0.910961	0.986926	NFKB1,TGFBR2,IL6
Proximal tubule bicarbonate reclamation	0.960681	1	MCEE,CAT,ACSS2
Vitamin digestion and absorption	1	1	NFKB1,DDIT3,IL6
Salivary secretion	1	1	ITPR2,PTGS2,DAGLB
Salmonella infection	1	5.22489e-32	NFKB1,IL6
Platinum drug resistance	1	5.04864e-25	HSPA2,Prpf38b
Human cytomegalovirus infection	0.0307277	1	ITPR2,PDE3A
Retinol metabolism	0.0373066	0.873493	FGF7,MAP2K1
B cell receptor signaling pathway	0.0502953	0.976416	MAP2K1,CDKN2A
Glioma	0.0502953	0.996697	ITPR2,LDLR
MAPK signaling pathway - fly	0.0593279	1	MAP2K1,CDKN2A
Glycosaminoglycan biosynthesis - heparan sulfate / heparin	0.0595415	0.326627	ITPR2,MAP2K1
ErbB signaling pathway	0.956882	0.0892685	HK2,ATP1B1
Inositol phosphate metabolism	0.463219	0.115058	IL6,GYPC
AMPK signaling pathway	0.120448	1	NFKB1,MAOA
Nicotine addiction	0.121694	0.438863	HK2,SOCS2
GnRH signaling pathway	0.128119	0.739032	NFKB1,SLC2A1
Glycerophospholipid metabolism	1	0.135616	AKR1B1,UGDH
Pancreatic secretion	0.174253	1	ITPR2,PLA2G4A
Tight junction	0.184864	0.760497	PTGS2,PLAAT3
Signaling pathways regulating pluripotency of stem cells	0.191068	1	SLC2A1,MAP2K1
Galactose metabolism	0.196124	0.976416	LDLR,APOE
Mucin type O-glycan biosynthesis	0.198328	0.355222	ITPR2,MAP2K1
Sphingolipid metabolism	0.212048	0.617755	PDE4D,PDE3A
Linoleic acid metabolism	0.221947	1	NFKB1,CAT
Glycine, serine and threonine metabolism	1	0.233022	MCEE,ACSS2
Alanine, aspartate and glutamate metabolism	0.234858	0.712315	SLC2A1,ATP1B1
Taurine and hypotaurine metabolism	0.250304	0.995114	IL6,MAP2K1
Primary bile acid biosynthesis	0.257962	0.833052	MAOA,CAT
VEGF signaling pathway	0.260091	1	MAP2K1,PLA2G4A
Ribosome biogenesis in eukaryotes	0.982091	0.263292	NFKB1,IL6
JAK-STAT signaling pathway	0.916789	0.263292	GSTK1,CAT
Notch signaling pathway	0.34228	0.547686	CA3,CA13
Glutamatergic synapse	0.34228	0.995114	KIF2C,RAPH1
Platelet activation	1	0.375256	HSPA2,HSPA5
Long-term potentiation	0.397852	1	PLA2G4A,SLC25A4
Gastric acid secretion	0.429156	0.448909	FANCI,FANCD2
Fatty acid elongation	0.446344	0.809384	ITPR2,ITPK1
Natural killer cell mediated cytotoxicity	0.446344	0.712315	MAP2K1,CDKN2A
Glycerolipid metabolism	0.458452	0.517408	GSTM1,CDKN2A
Caffeine metabolism	0.463219	1	NFKB1,MAP2K1
Chagas disease	0.471723	0.661767	MAP2K1,CDKN2A
Long-term depression	0.490801	1	ITPK1,ISYNA1
Hedgehog signaling pathway - fly	0.523127	1	GALNT12,GALNT16
Bacterial invasion of epithelial cells	0.68713	0.533406	PLAAT3,PLA2G4A
Leishmaniasis	0.905295	0.533406	MAOA,TDH
ABC transporters	0.728957	0.533406	FOLH1,ASPA
GABAergic synapse	0.613488	0.547686	NCOR2,CTBP2
Homologous recombination	0.56369	1	ITPR2,MAP2K1
Fatty acid biosynthesis	0.589892	0.949321	ACOT4,ACOT4
Other types of O-glycan biosynthesis	0.600504	1	AKR1B1,GPAT3
Nicotinate and nicotinamide metabolism	0.73282	0.64741	GPI,PFKP
Sulfur metabolism	0.648522	1	NFKB1,MAP2K1
Pentose phosphate pathway	0.653515	0.760497	MAOA,ASPA
PD-L1 expression and PD-1 checkpoint pathway in cancer	1	0.674243	IL6,ITGA4
Histidine metabolism	0.73282	1	MAOA,ITPR2
Lysine degradation	0.73282	1	NFKB1,MAP2K1
Mineral absorption	0.742988	1	TGFBR2,MAP2K1
Allograft rejection	0.750636	1	ATP1B1,ATP2B1
Type I diabetes mellitus	1	0.760497	IDH3A,PFKP
Autoimmune thyroid disease	0.795143	1	MAOA,MAP2K1
Butanoate metabolism	0.799563	1	TGFBR2,CCND2
Intestinal immune network for IgA production	0.845035	1	MPO,TUBB3
Glucagon signaling pathway	0.869049	0.995114	CTBP2,CCND2
Pathogenic Escherichia coli infection	0.897312	0.957176	MAP2K1,PLA2G4A
Starch and sucrose metabolism	1	1	FBXO2,UBE2C
Antifolate resistance	1	1	MAN1A1,B4GALT1
Glycosphingolipid biosynthesis - globo and isoglobo series	1	1	MAN1A1,B4GALT1
Thyroid cancer	1	1	PLAAT3,PLA2G4A
Hedgehog signaling pathway	1	1	EEF1A2,NUP155
Fatty acid degradation	1	1	CTSK,CTSH
Fc gamma R-mediated phagocytosis	0.0492773	1	MAOA
Viral carcinogenesis	0.305087	0.0791382	ATP1B1
Insulin signaling pathway	0.101666	1	B4GALT1
Dopaminergic synapse	0.145446	0.122503	SERPINB2
Biotin metabolism	0.174253	0.809384	GRM7
RIG-I-like receptor signaling pathway	0.196124	1	MAOA
T cell receptor signaling pathway	0.222722	0.957176	MAOA
Non-homologous end-joining	0.355112	0.957176	TGFBR2
Pyrimidine metabolism	0.495781	0.355222	PAPSS2
Neomycin, kanamycin and gentamicin biosynthesis	1	0.362656	HSD11B1
Nucleotide excision repair	1	0.362656	IL6
Colorectal cancer	0.444835	0.834295	MAP2K1
Endocrine and other factor-regulated calcium reabsorption	1	0.448909	IL6
Pantothenate and CoA biosynthesis	0.900614	0.448909	ATP1B1
Biosynthesis of amino acids	0.457377	1	FOLH1
Steroid biosynthesis	0.463219	0.957176	ALDH1A1
Fatty acid metabolism	0.476014	1	EXT1
Mannose type O-glycan biosynthesis	0.712376	0.517408	MAP2K1
Alcoholism	0.73282	0.533406	CDO1
Hippo signaling pathway	0.537737	1	EFL1
Taste transduction	0.599962	1	MAP2K1
Hepatocellular carcinoma	0.633864	1	SEPTIN3
Glycosaminoglycan biosynthesis - keratan sulfate	0.642899	1	POLD1
Spinocerebellar ataxia	0.982091	0.64741	PAPSS2
Basal cell carcinoma	0.656517	1	SMYD1
Melanogenesis	0.676798	1	BAIAP2L1
Yersinia infection	0.68713	0.754432	MAP2K1
Carbon metabolism	0.706386	1	CCND2
Toll and Imd signaling pathway	0.73282	1	FEN1
Phagosome	0.73282	0.845735	HK2
Phenylalanine, tyrosine and tryptophan biosynthesis	0.968603	0.760497	LBR
Wnt signaling pathway	0.771815	0.976416	FADS2
One carbon pool by folate	0.791956	1	B4GALT1
Staphylococcus aureus infection	0.808841	1	B4GALT1
Cysteine and methionine metabolism	0.812817	1	MAP2K1
Selenocompound metabolism	1	0.873493	CDO1
Fc epsilon RI signaling pathway	0.956882	0.873493	PAPSS2
Phototransduction - fly	0.905295	0.995114	ADA
Primary immunodeficiency	0.918513	1	MAP2K1
Th17 cell differentiation	0.931256	1	ACSS2
Autophagy - animal	1	0.953676	IDH3A
Amino sugar and nucleotide sugar metabolism	1	0.957176	AK4
Glycolysis / Gluconeogenesis	1	0.957176	NFKB1
Pyruvate metabolism	1	0.983457	AKR1B1
2-Oxocarboxylic acid metabolism	1	1	IDH3A
Thiamine metabolism	1	1	SSB
Th1 and Th2 cell differentiation	1	1	UGDH
Glyoxylate and dicarboxylate metabolism	1	1	HSPA5
Fat digestion and absorption	1	1	MAP2K1
Riboflavin metabolism	1	1	PFKP
Glycosaminoglycan biosynthesis - chondroitin sulfate / dermatan sulfate	1	1	SLC1A3
Human immunodeficiency virus 1 infection	1	1	MCEE
beta-Alanine metabolism	1	1	TF
