# Supplementary material for: Integrative Transcriptomic and Proteomic Analysis Reveals CaMK4-Mediated Regulation of Proliferation in Goat Skeletal Muscle Satellite Cells
Source: Animals (Basel). 2025 Oct 24;15(21):3083. doi: 10.3390/ani15213083 (PMC12610772; doi:10.3390/ani15213083)
Supplement: Supplementary file 1 [file animals-15-03083-s001.zip › Table S18.xlsx]

## Sheet: Sheet1
Table S18 GO enrichment analysis of DEGs from joint transcriptomic and proteomic analysis upon CaMK4 knockdown in goat MUSCs
GOterm	gene_qvalue	pro_qvalue	symbol
nucleic acid binding	1.94381e-11	1.48775e-08	L1CAM,CRELD2,PPIF,CDK1,NDC80,SYNPO2L,CRIP1,EIF4EBP2,ANK3,GRM7,ZCCHC8,ANO6,CCDC80,SHTN1,FANCI,MX1,EFL1,VASN,TPBG,RBM38,SH3KBP1,MYL11,BAIAP2L1,PBK,ERO1A,STARD5,TNS2,EEPD1,CD248,PGM5,BASP1,GMIP,PACSIN3,LMOD1,EPS8,AK4,SAMD9,TP53I3,SPTLC3,ZBTB40,PTPN5,DES,NFKB1,GEM,CCDC9,ARF6,CD9,CHTF18,FEN1,EXT1,NCOR2,HSP90B1,LGALS9,RACGAP1,TJP2,ERCC6L,ACTN2,THUMPD1,CORO7,MEF2D,CEBPD,MAN1A1,CXCL5,HSPA2,PACSIN2,HMGB2,…
protein binding	1.04339e-20	1	L1CAM,CDK1,NDC80,SYNPO2L,EIF4EBP2,ANK3,GRM7,ANO6,CCDC80,SHTN1,FANCI,MX1,VASN,TPBG,SH3KBP1,BAIAP2L1,TNS2,BASP1,PACSIN3,LMOD1,EPS8,SAMD9,TP53I3,ZBTB40,PTPN5,DES,NFKB1,CD9,EXT1,NCOR2,HSP90B1,RACGAP1,TJP2,ACTN2,CORO7,MEF2D,CXCL5,HSPA2,PACSIN2,MOSPD2,TGFBR2,CTSK,IGFBP5,DDIT3,TNFSF18,XIRP1,IL6,CDH17,PTX3,TMSB4X,ABL2,OGA,CTHRC1,ITGA6,SYNE3,KIF15,LMNB2,CPQ,FBXO2,LBR,LMNB1,LARP6,PTPN12,FABP3,LSP1,STMN2,KL…
heterocyclic compound binding	0.373844	1	CRELD2,PPIF,CDK1,MX1,EFL1,PBK,ERO1A,TNS2,PGM5,AK4,TP53I3,SPTLC3,ACOT4,PTPN5,GEM,ARF6,CHTF18,FEN1,EXT1,HSP90B1,RRM2,CAPN5,ERCC6L,LYPLAL1,MAN1A1,IRF2BPL,MCM5,TGFBR2,CTSK,DTWD1,AKR1B1,UAP1L1,HK2,CA3,ABL2,OGA,ENPP4,CPQ,PAPSS2,FOLH1,ENDOD1,LBR,PTPN12,IDH3A,MAOA,ABCC3,UHRF2,ACOT4,FADS2,MYLK,PFKFB4,PCNA,MAP3K20,GPI,UBE2C,EEF1A2,POLA1,TK1,SMYD1,PDE4D,ITPK1,MPO,MCM6,GYS1,CKB,CA13,ALDH1A1,GPD2,MCM4,CKMT2,U…
organic cyclic compound binding	0.000176156	1	CRELD2,CDK1,CRIP1,GRM7,ZCCHC8,MX1,EFL1,MYL11,PBK,ERO1A,TNS2,CD248,PGM5,GMIP,AK4,TP53I3,SPTLC3,GEM,ARF6,CHTF18,HSP90B1,RACGAP1,ERCC6L,ACTN2,MAN1A1,HSPA2,PACSIN2,MCM5,TGFBR2,CDH17,HK2,CA3,ABL2,LMCD1,KIF15,PAPSS2,FOLH1,ENDOD1,LBR,FABP3,IDH3A,ASAP3,ABCC3,MYL4,MYLK,PFKFB4,MAP3K20,UBE2C,SEPTIN3,EEF1A2,ITPR2,S100G,TK1,SLC1A3,MYH6,PDE4D,ITPK1,MPO,MCM6,PHC2,HYOU1,KIF4A,CA13,SRL,FBLN1,GPD2,MCM4,KIF11,CKMT2…
cytoskeletal protein binding	0.718247	2.44509e-15	CDK1,ZCCHC8,MX1,EFL1,RBM38,PBK,ERO1A,STARD5,EEPD1,AK4,TP53I3,SPTLC3,NFKB1,GEM,CCDC9,ARF6,CHTF18,FEN1,HSP90B1,ERCC6L,THUMPD1,MEF2D,CEBPD,HSPA2,HMGB2,TMPO,MCM5,TGFBR2,DDIT3,HK2,ABL2,RFTN1,KIF15,PAPSS2,MEIS3,ENDOD1,LBR,LMNB1,LARP6,IDH3A,RBM19,ABCC3,IGF2BP2,PRKRA,MYLK,PFKFB4,PCNA,MAP3K20,UBE2C,SEPTIN3,EEF1A2,POLA1,TK1,MYH6,PDE4D,ITPK1,MPO,MCM6,HYOU1,KIF4A,SRL,WDHD1,MCM4,KIF11,CKMT2,UHRF1,POLD1,SMC4,D…
binding	0.738378	1.15378e-15	CDK1,ZCCHC8,MX1,EFL1,RBM38,PBK,ERO1A,EEPD1,AK4,TP53I3,SPTLC3,NFKB1,GEM,CCDC9,ARF6,CHTF18,FEN1,HSP90B1,ERCC6L,THUMPD1,MEF2D,CEBPD,HSPA2,HMGB2,TMPO,MCM5,TGFBR2,DDIT3,HK2,ABL2,RFTN1,KIF15,PAPSS2,MEIS3,ENDOD1,LBR,LMNB1,LARP6,IDH3A,RBM19,ABCC3,IGF2BP2,PRKRA,MYLK,PFKFB4,PCNA,MAP3K20,UBE2C,SEPTIN3,EEF1A2,POLA1,TK1,MYH6,PDE4D,ITPK1,MPO,MCM6,HYOU1,KIF4A,SRL,WDHD1,MCM4,KIF11,CKMT2,UHRF1,POLD1,SMC4,DDX39A,M…
glycosaminoglycan binding	0.00355808	1	CDK1,GRM7,MX1,EFL1,PBK,ERO1A,STARD5,AK4,TP53I3,SPTLC3,GEM,ARF6,CHTF18,HSP90B1,ERCC6L,HSPA2,MCM5,TGFBR2,SLC2A3,HK2,ABL2,KIF15,PAPSS2,LBR,FABP3,IDH3A,ABCC3,MYLK,PFKFB4,MAP3K20,UBE2C,SEPTIN3,EEF1A2,ITPR2,POLA1,TK1,SLC1A3,MYH6,PDE4D,ITPK1,MCM6,HYOU1,KIF4A,SRL,MCM4,KIF11,CKMT2,UHRF1,POLD1,SMC4,DDX39A,MCM2,ABCB1,CTBP2,MCM3,MYH3,HSD11B1,MYH7,CAT,DUS3L,MAP2K1,SPHK1,ABL1,KIF2C,PAM,DCLK1,LMTK2,ATP2B1,ATP13…
actin binding	9.42476e-05	1	CDK1,GRM7,MX1,EFL1,PBK,ERO1A,AK4,TP53I3,SPTLC3,GEM,ARF6,CHTF18,HSP90B1,RACGAP1,ERCC6L,ACTN2,HSPA2,PACSIN2,MCM5,TGFBR2,HK2,ABL2,KIF15,PAPSS2,FOLH1,LBR,FABP3,ABCC3,MYLK,PFKFB4,MAP3K20,UBE2C,SEPTIN3,EEF1A2,ITPR2,TK1,SLC1A3,MYH6,PDE4D,ITPK1,MCM6,HYOU1,KIF4A,SRL,MCM4,KIF11,CKMT2,SMC4,DDX39A,MCM2,ABCB1,MCM3,MYH3,MYH7,DUS3L,MAP2K1,SPHK1,ABL1,KIF2C,PAM,DCLK1,LMTK2,ATP2B1,PTGES,ATP13A3,GTPBP8,PFKP,HSPA5,D…
DNA-binding transcription factor activity	0.00558972	1	CDK1,MX1,EFL1,PBK,ERO1A,AK4,TP53I3,GEM,ARF6,CHTF18,HSP90B1,ERCC6L,HSPA2,MCM5,TGFBR2,HK2,ABL2,KIF15,PAPSS2,LBR,IDH3A,ABCC3,MYLK,PFKFB4,MAP3K20,UBE2C,SEPTIN3,EEF1A2,POLA1,TK1,MYH6,PDE4D,ITPK1,MCM6,HYOU1,KIF4A,SRL,MCM4,KIF11,CKMT2,UHRF1,POLD1,SMC4,DDX39A,MCM2,ABCB1,CTBP2,MCM3,MYH3,HSD11B1,MYH7,CAT,DUS3L,MAP2K1,SPHK1,ABL1,KIF2C,DCLK1,LMTK2,ATP2B1,ATP13A3,GTPBP8,UGDH,PFKP,HSPA5,DCK,CHEK1,CHD1,ACAD11,R…
cis-regulatory region sequence-specific DNA binding	0.00558972	1	CDK1,MX1,EFL1,PBK,ERO1A,AK4,TP53I3,GEM,ARF6,CHTF18,HSP90B1,ERCC6L,HSPA2,MCM5,TGFBR2,HK2,ABL2,KIF15,PAPSS2,LBR,IDH3A,ABCC3,MYLK,PFKFB4,MAP3K20,UBE2C,SEPTIN3,EEF1A2,POLA1,TK1,MYH6,PDE4D,ITPK1,MCM6,HYOU1,KIF4A,SRL,MCM4,KIF11,CKMT2,UHRF1,POLD1,SMC4,DDX39A,MCM2,ABCB1,CTBP2,MCM3,MYH3,HSD11B1,MYH7,CAT,DUS3L,MAP2K1,SPHK1,ABL1,KIF2C,DCLK1,LMTK2,ATP2B1,ATP13A3,GTPBP8,UGDH,PFKP,HSPA5,DCK,CHEK1,CHD1,ACAD11,R…
heparin binding	6.25456e-06	1	CDK1,CCDC80,MX1,EFL1,PBK,AK4,GEM,ARF6,CHTF18,HSP90B1,ERCC6L,HSPA2,MCM5,TGFBR2,CTSK,HK2,ABL2,KIF15,PAPSS2,ABCC3,MYLK,PFKFB4,MAP3K20,GPI,UBE2C,SEPTIN3,EEF1A2,TK1,MYH6,PDE4D,ITPK1,MPO,MCM6,HYOU1,KIF4A,SRL,MCM4,KIF11,CKMT2,SMC4,MANF,DDX39A,MCM2,ABCB1,MCM3,MYH3,MYH7,MAP2K1,CD44,SPHK1,ABL1,KIF2C,APOE,DCLK1,LMTK2,CRISPLD2,ATP2B1,ATP13A3,GTPBP8,PFKP,HSPA5,DCK,CHEK1,CHD1,RIGI,LIG1,ABCC9,TUBB3,ENG,CDA,MCM7
extracellular matrix structural constituent	0.00144077	1	CDK1,MX1,EFL1,PBK,AK4,GEM,ARF6,CHTF18,HSP90B1,ERCC6L,HSPA2,MCM5,TGFBR2,HK2,ABL2,KIF15,PAPSS2,ABCC3,MYLK,PFKFB4,MAP3K20,UBE2C,SEPTIN3,EEF1A2,TK1,MYH6,PDE4D,ITPK1,MCM6,HYOU1,KIF4A,SRL,MCM4,KIF11,CKMT2,SMC4,DDX39A,MCM2,ABCB1,MCM3,MYH3,MYH7,MAP2K1,SPHK1,ABL1,KIF2C,DCLK1,LMTK2,ATP2B1,ATP13A3,GTPBP8,PFKP,HSPA5,DCK,CHEK1,CHD1,RIGI,LIG1,ABCC9,TUBB3,MCM7
RNA polymerase II cis-regulatory region sequence-specific DNA binding	0.00147245	1	CDK1,MX1,EFL1,PBK,AK4,GEM,ARF6,CHTF18,HSP90B1,ERCC6L,HSPA2,MCM5,TGFBR2,HK2,ABL2,KIF15,PAPSS2,ABCC3,MYLK,PFKFB4,MAP3K20,UBE2C,SEPTIN3,EEF1A2,TK1,MYH6,PDE4D,ITPK1,MCM6,HYOU1,KIF4A,SRL,MCM4,KIF11,CKMT2,SMC4,DDX39A,MCM2,ABCB1,MCM3,MYH3,MYH7,MAP2K1,SPHK1,ABL1,KIF2C,DCLK1,LMTK2,ATP2B1,ATP13A3,GTPBP8,PFKP,HSPA5,DCK,CHEK1,CHD1,RIGI,LIG1,ABCC9,TUBB3,MCM7
carbohydrate derivative binding	0.0019892	1	CDK1,MX1,EFL1,PBK,AK4,GEM,ARF6,CHTF18,HSP90B1,ERCC6L,HSPA2,MCM5,TGFBR2,HK2,ABL2,KIF15,PAPSS2,ABCC3,MYLK,PFKFB4,MAP3K20,UBE2C,SEPTIN3,EEF1A2,TK1,MYH6,PDE4D,ITPK1,MCM6,HYOU1,KIF4A,SRL,MCM4,KIF11,CKMT2,SMC4,DDX39A,MCM2,ABCB1,MCM3,MYH3,MYH7,MAP2K1,SPHK1,ABL1,KIF2C,DCLK1,LMTK2,ATP2B1,ATP13A3,GTPBP8,PFKP,HSPA5,DCK,CHEK1,CHD1,RIGI,LIG1,ABCC9,TUBB3,MCM7
DNA-binding transcription factor activity, RNA polymerase II-specific	0.00173912	1	CDK1,MX1,EFL1,PBK,AK4,GEM,ARF6,CHTF18,HSP90B1,ERCC6L,HSPA2,MCM5,TGFBR2,HK2,ABL2,KIF15,PAPSS2,ABCC3,MYLK,PFKFB4,MAP3K20,UBE2C,SEPTIN3,EEF1A2,TK1,MYH6,ITPK1,MCM6,HYOU1,KIF4A,SRL,MCM4,KIF11,CKMT2,SMC4,DDX39A,MCM2,ABCB1,MCM3,MYH3,MYH7,MAP2K1,SPHK1,ABL1,KIF2C,DCLK1,LMTK2,ATP2B1,ATP13A3,GTPBP8,PFKP,HSPA5,DCK,CHEK1,CHD1,RIGI,LIG1,ABCC9,TUBB3,MCM7
adenyl ribonucleotide binding	0.596382	1	MX1,EFL1,TNS2,ACOT4,PTPN5,GEM,ARF6,CHTF18,FEN1,HSP90B1,CAPN5,LYPLAL1,MAN1A1,MCM5,CTSK,OGA,ENPP4,CPQ,FOLH1,ENDOD1,PTPN12,ABCC3,ACOT4,PCNA,EEF1A2,PDE4D,MCM4,POLD1,SMC4,UCHL1,MCM2,ABCB1,MCM3,MYH3,SGPP1,DPP4,CAT,USP36,HTRA3,PLBD1,ATP2B1,ATP13A3,HSPA5,ASPA,PDE3A,DAGLB,CES1,PRUNE2,RIGI,USP10,CTSH,DPYSL5,PLA2G4A,ABCC9,TUBB3,UBASH3B,ADA,LACTB,CDA,MCM7
adenyl nucleotide binding	0.122051	0.829491	CRELD2,CRIP1,GRM7,ZCCHC8,MYL11,TNS2,CD248,PGM5,GMIP,GEM,RACGAP1,ACTN2,MAN1A1,TGFBR2,CDH17,CA3,ABL2,LMCD1,ENDOD1,IDH3A,ASAP3,MYL4,MAP3K20,S100G,TK1,PDE4D,ITPK1,MPO,PHC2,CA13,FBLN1,GPD2,UHRF1,POLD1,LDLR,MYL2,CDO1,EFEMP1,TRIM72,CAT,DUS3L,TF,SPHK1,ABL1,APOE,PAM,GTPBP8,PFKP,ZFP36L2,PDLIM3,PDE3A,RIGI,TES,PLA2G4A,PRPSAP1,B4GALT1,ADA,CDA
DNA-binding transcription activator activity	0.129756	0.829491	CRELD2,CRIP1,ZCCHC8,MYL11,TNS2,CD248,PGM5,GMIP,GEM,RACGAP1,ACTN2,MAN1A1,TGFBR2,CDH17,CA3,ABL2,LMCD1,ENDOD1,IDH3A,ASAP3,MYL4,MAP3K20,S100G,TK1,PDE4D,ITPK1,MPO,PHC2,CA13,FBLN1,GPD2,UHRF1,POLD1,LDLR,MYL2,CDO1,EFEMP1,TRIM72,CAT,DUS3L,TF,SPHK1,ABL1,APOE,PAM,GTPBP8,PFKP,ZFP36L2,PDLIM3,PDE3A,RIGI,TES,PLA2G4A,PRPSAP1,B4GALT1,ADA,CDA
double-stranded DNA binding	0.000905621	0.829491	NDC80,MX1,TNS2,PACSIN3,TP53I3,DES,NFKB1,EXT1,ACTN2,MEF2D,CXCL5,PACSIN2,DDIT3,TNFSF18,PTX3,OGA,LMNB2,CPQ,PRKRA,SLC2A1,PCNA,TK1,MCM6,PHC2,EZR,FBLN1,UHRF1,DDX39A,LDLR,DPP4,HSD11B1,TRIM72,IRF5,CAT,APOE,GPX3,HTRA3,PTGS2,GSTM1,ALCAM,CLCN5,UGDH,MAD2L1,DCK,ASPA,C1QTNF3,RIGI,TDH,CEBPB,PRPSAP1,ENG,UBASH3B,CSF1,CDA,TPCN1
ATP binding	6.37159e-06	1	CDK1,PBK,AK4,CHTF18,HSP90B1,ERCC6L,HSPA2,MCM5,TGFBR2,HK2,ABL2,KIF15,PAPSS2,ABCC3,MYLK,PFKFB4,MAP3K20,UBE2C,TK1,MYH6,PDE4D,ITPK1,MCM6,HYOU1,KIF4A,MCM4,KIF11,CKMT2,SMC4,DDX39A,MCM2,ABCB1,MCM3,MYH3,MYH7,MAP2K1,SPHK1,ABL1,KIF2C,DCLK1,LMTK2,ATP2B1,ATP13A3,PFKP,HSPA5,DCK,CHEK1,CHD1,RIGI,LIG1,ABCC9,MCM7
signaling receptor binding	8.03639e-06	1	CDK1,PBK,AK4,CHTF18,HSP90B1,ERCC6L,HSPA2,MCM5,TGFBR2,HK2,ABL2,KIF15,PAPSS2,ABCC3,MYLK,PFKFB4,MAP3K20,UBE2C,TK1,MYH6,PDE4D,ITPK1,MCM6,HYOU1,KIF4A,MCM4,KIF11,CKMT2,SMC4,DDX39A,MCM2,ABCB1,MCM3,MYH3,MYH7,MAP2K1,SPHK1,ABL1,KIF2C,DCLK1,LMTK2,ATP2B1,ATP13A3,PFKP,HSPA5,DCK,CHEK1,CHD1,RIGI,LIG1,ABCC9,MCM7
sequence-specific double-stranded DNA binding	9.71786e-06	1	CDK1,PBK,AK4,CHTF18,HSP90B1,ERCC6L,HSPA2,MCM5,TGFBR2,HK2,ABL2,KIF15,PAPSS2,ABCC3,MYLK,PFKFB4,MAP3K20,UBE2C,TK1,MYH6,ITPK1,MCM6,HYOU1,KIF4A,MCM4,KIF11,CKMT2,SMC4,DDX39A,MCM2,ABCB1,MCM3,MYH3,MYH7,MAP2K1,SPHK1,ABL1,KIF2C,DCLK1,LMTK2,ATP2B1,ATP13A3,PFKP,HSPA5,DCK,CHEK1,CHD1,RIGI,LIG1,ABCC9,MCM7
transcription cis-regulatory region binding	1	4.84859e-21	ZCCHC8,RBM38,EEPD1,NFKB1,CCDC9,FEN1,HSP90B1,THUMPD1,MEF2D,CEBPD,HMGB2,TMPO,MCM5,DDIT3,RFTN1,MEIS3,ENDOD1,LBR,LMNB1,LARP6,RBM19,IGF2BP2,PRKRA,PCNA,MAP3K20,EEF1A2,POLA1,MCM6,WDHD1,MCM4,UHRF1,POLD1,SMC4,DDX39A,MCM2,OAS1,MCM3,IRF5,SPHK1,ABL1,SSB,PTBP2,ZFP36L2,IGF2BP3,RIGI,LIG1,CEBPB,CENPT,KHSRP,MCM7
transcription regulatory region nucleic acid binding	0.215769	1	CDK1,PBK,AK4,SPTLC3,EXT1,IRF2BPL,TGFBR2,DTWD1,UAP1L1,HK2,ABL2,PAPSS2,UHRF2,MYLK,PFKFB4,MAP3K20,UBE2C,POLA1,TK1,SMYD1,ITPK1,GYS1,CKB,CKMT2,UHRF1,POLD1,TRAF3IP2,OAS1,GSTK1,EFEMP1,TRIM72,MAP2K1,SPHK1,ABL1,NAA15,DCLK1,GSTM1,LMTK2,PTGES,CKM,GALNT16,PFKP,DCK,CHEK1,GPAT3,TSTD1,PLA2G4A,PRPSAP1,B4GALT1
enzyme binding	1.55382e-05	1	FANCI,TNS2,EPS8,NCOR2,HSP90B1,RACGAP1,TJP2,MEF2D,HSPA2,LMNB1,SASH1,ITGA3,PRKRA,NDRG1,PCNA,GPI,EEF1A2,MYH6,PDE4D,TXNIP,CKB,EZR,KIF11,POLD1,CYRIA,UCHL1,CCDC50,LDLR,FMNL1,DIAPH3,DPP4,TRIM72,IRF5,CAT,SPHK1,ABL1,APOE,TSPAN5,PTGS2,DNAJC3,ATP1B1,TPX2,HSPA5,CCND2,RIGI,CDKN2A,CEBPB,FANCD2
cytoskeletal motor activity	3.19116e-12	0.679938	NDC80,SHTN1,PACSIN3,LMOD1,EPS8,DES,NFKB1,RACGAP1,ACTN2,CORO7,PACSIN2,XIRP1,TMSB4X,SYNE3,KIF15,LARP6,FABP3,LSP1,--,MYL4,--,NDRG1,RCSD1,PLEKHH2,WIPF3,MYH6,KIF4A,EZR,KIF11,CNN1,MYL2,MYH3,TNNT2,FMNL1,DIAPH3,MYH7,TNNT1,ABRAXAS2,ABL1,KIF2C,APOE,DCLK1,LMTK2
protein tyrosine kinase activity	8.35101e-05	0.984585	GRM7,DENND2B,GMIP,PACSIN3,RACGAP1,CXCL5,SERPINB5,TGFBR2,DDIT3,IL6,ASAP3,PREX1,PLEKHG4,FGF7,PCNA,MAP3K20,GPI,TBC1D2,FST,CHN1,TXNIP,FBLN1,COL6A3,SERPINB6,DPP4,MAP2K1,SERPINB10,SERPINB2,APOE,ARHGEF1,KCNAB2,DNAJC3,ATP1B1,LMTK2,CCND2,CDKN2A,CTSH,LXN,TFPI2,ENG,SERPINB6,CSF1
DNA-binding transcription activator activity, RNA polymerase II-specific	0.403023	1	CRELD2,PPIF,CDK1,PBK,ERO1A,TNS2,PTPN5,CAPN5,IRF2BPL,TGFBR2,CTSK,ABL2,CPQ,FOLH1,PTPN12,UHRF2,MYLK,MAP3K20,SMYD1,UHRF1,UCHL1,TRAF3IP2,PDIA4,DPP4,EFEMP1,TRIM72,MAP2K1,ABL1,PAM,USP36,DCLK1,HTRA3,LMTK2,GALNT16,CHEK1,USP10,CTSH,UBASH3B,LACTB
RNA polymerase II transcription regulatory region sequence-specific DNA binding	0.000165049	1	EEPD1,NFKB1,FEN1,MEF2D,CEBPD,HMGB2,TMPO,MCM5,DDIT3,MEIS3,LBR,LMNB1,PCNA,POLA1,MCM6,WDHD1,MCM4,UHRF1,POLD1,SMC4,MCM2,MCM3,IRF5,SPHK1,ABL1,RIGI,LIG1,CEBPB,CENPT,MCM7
molecular function regulator	0.000252535	1	CDK1,PBK,AK4,TGFBR2,UAP1L1,HK2,ABL2,PAPSS2,MYLK,PFKFB4,MAP3K20,POLA1,TK1,ITPK1,GYS1,CKB,CKMT2,POLD1,OAS1,EFEMP1,MAP2K1,SPHK1,ABL1,DCLK1,LMTK2,CKM,PFKP,DCK,CHEK1,PRPSAP1
anion binding	0.000533794	1	GRM7,DENND2B,GMIP,RACGAP1,SERPINB5,TGFBR2,ASAP3,PREX1,PLEKHG4,PCNA,MAP3K20,TBC1D2,CHN1,TXNIP,FBLN1,COL6A3,SERPINB6,MAP2K1,SERPINB10,SERPINB2,APOE,ARHGEF1,DNAJC3,LMTK2,CCND2,CDKN2A,CTSH,LXN,TFPI2,SERPINB6
transmembrane receptor protein kinase activity	0.0123845	1	CHTF18,HSP90B1,ERCC6L,HSPA2,MCM5,KIF15,ABCC3,MYH6,MCM6,HYOU1,KIF4A,MCM4,KIF11,SMC4,DDX39A,MCM2,ABCB1,MCM3,MYH3,MYH7,KIF2C,ATP1B1,ATP2B1,ATP13A3,HSPA5,CHD1,RIGI,ABCC9,MCM7
protein kinase activity	1.045e-05	0.0447455	CD9,NCOR2,HSP90B1,CXCL5,TGFBR2,TNFSF18,IL6,CDH17,CTHRC1,FGF7,PCNA,GPI,FST,ISG15,CHN1,FBLN1,UCHL1,TRAF3IP2,DPP4,EFEMP1,TF,ABL1,APOE,CXADR,TUBB3,ENG,SOCS2,CSF1
transcription regulator activity	0.0371768	1	ANO6,STARD5,SFXN3,SLC2A3,CDH17,SLC16A3,CNNM4,ABCC3,SLC2A1,ITPR2,SLC1A3,SLC20A1,ABCB1,LRRC8E,APOE,SLC2A6,KCNAB2,ATP1B1,CLCN5,ATP2B1,ATP13A3,SLC6A6,SLC25A4,ABCC9,GSDME,TPCN1
kinase activity	0.109306	0.972825	EFL1,CD9,ACTN2,CTSK,XIRP1,CDH17,PTX3,SYNE3,MYL4,PCNA,RCSD1,MAP3K20,FST,MYH6,ISG15,EZR,FBLN1,LDLR,MYH3,MYH7,ABL1,APOE,NAA15,CXADR,PFKP,HSPA5
DNA binding	0.738378	0.495261	ERO1A,TP53I3,RRM2,AKR1B1,LBR,IDH3A,MAOA,FADS2,MPO,ALDH1A1,GPD2,CTBP2,PDIA4,GSTK1,CDO1,HSD11B1,CAT,DUS3L,PAM,GPX3,PTGS2,PTGES,UGDH,ACAD11,TDH
ion binding	0.000135089	1	CDK1,PBK,AK4,TGFBR2,HK2,ABL2,PAPSS2,MYLK,PFKFB4,MAP3K20,TK1,ITPK1,CKB,CKMT2,EFEMP1,MAP2K1,SPHK1,ABL1,DCLK1,LMTK2,CKM,PFKP,DCK,CHEK1
sequence-specific DNA binding	0.0824442	1	ANO6,SFXN3,SLC2A3,CDH17,SLC16A3,CNNM4,ABCC3,SLC2A1,ITPR2,SLC1A3,SLC20A1,ABCB1,LRRC8E,SLC2A6,KCNAB2,ATP1B1,CLCN5,ATP2B1,ATP13A3,SLC6A6,SLC25A4,ABCC9,GSDME,TPCN1
kinase binding	0.458433	1	MX1,EFL1,GEM,ARF6,CHTF18,HSP90B1,MCM5,ENPP4,ABCC3,EEF1A2,MCM4,SMC4,MCM2,ABCB1,MCM3,MYH3,ATP2B1,ATP13A3,HSPA5,PRUNE2,RIGI,ABCC9,TUBB3,MCM7
phosphotransferase activity, alcohol group as acceptor	0.4628	1	MX1,EFL1,GEM,ARF6,CHTF18,HSP90B1,MCM5,ENPP4,ABCC3,EEF1A2,MCM4,SMC4,MCM2,ABCB1,MCM3,MYH3,ATP2B1,ATP13A3,HSPA5,PRUNE2,RIGI,ABCC9,TUBB3,MCM7
transferase activity, transferring phosphorus-containing groups	0.469437	1	MX1,EFL1,GEM,ARF6,CHTF18,HSP90B1,MCM5,ENPP4,ABCC3,EEF1A2,MCM4,SMC4,MCM2,ABCB1,MCM3,MYH3,ATP2B1,ATP13A3,HSPA5,PRUNE2,RIGI,ABCC9,TUBB3,MCM7
metal ion transmembrane transporter activity	2.57084e-06	0.441208	LMOD1,EPS8,ACTN2,CORO7,XIRP1,TMSB4X,SYNE3,LSP1,--,MYL4,RCSD1,PLEKHH2,WIPF3,MYH6,EZR,CNN1,MYL2,MYH3,TNNT2,FMNL1,DIAPH3,MYH7,ABL1
tubulin binding	0.402977	1	MX1,EFL1,GEM,ARF6,CHTF18,HSP90B1,MCM5,ABCC3,EEF1A2,MCM4,SMC4,MCM2,ABCB1,MCM3,MYH3,ATP2B1,ATP13A3,HSPA5,RIGI,ABCC9,TUBB3,MCM7
calcium ion transmembrane transporter activity	0.373844	1	GRM7,ANO6,TP53I3,EXT1,MEF2D,DDIT3,CPQ,ITGA3,PRKRA,DPP4,HSD11B1,CAT,APOE,PTGS2,SLC3A1,MAD2L1,DCK,CENPT,ENG,CSF1,CDA
microtubule binding	1	2.06086e-37	ZCCHC8,RBM38,CCDC9,HSP90B1,THUMPD1,RFTN1,LARP6,RBM19,IGF2BP2,PRKRA,MAP3K20,EEF1A2,OAS1,SSB,PTBP2,ZFP36L2,IGF2BP3,RIGI,KHSRP
enzyme regulator activity	0.000252535	1	CDK1,PBK,TGFBR2,HK2,ABL2,PAPSS2,MYLK,PFKFB4,MAP3K20,ITPK1,EFEMP1,MAP2K1,SPHK1,ABL1,DCLK1,LMTK2,PFKP,DCK,CHEK1
gated channel activity	0.00299925	0.968282	ANO6,SFXN3,SLC2A3,SLC16A3,CNNM4,SLC2A1,ITPR2,SLC1A3,SLC20A1,LRRC8E,KCNAB2,ATP1B1,CLCN5,ATP2B1,ATP13A3,SLC6A6,SLC25A4,ABCC9,TPCN1
protein kinase binding	0.611223	1	CRIP1,ZCCHC8,CA3,ABL2,LMCD1,TK1,PHC2,CA13,UHRF1,CDO1,TRIM72,TF,ABL1,PAM,RIGI,TES,B4GALT1,ADA,CDA
identical protein binding	0.543475	1	CHTF18,FEN1,ERCC6L,MCM5,DTWD1,PCNA,POLA1,MCM6,MCM4,POLD1,DDX39A,MCM2,MCM3,DUS3L,CHD1,RIGI,LIG1,MCM7
sulfur compound binding	0.000244534	0.971212	TNS2,RACGAP1,TJP2,SASH1,PCNA,EEF1A2,MYH6,EZR,KIF11,IRF5,ABL1,DNAJC3,ATP1B1,TPX2,CCND2,CDKN2A,CEBPB
calcium ion binding	0.00483162	0.829491	ANO6,SLC16A3,CNNM4,ITPR2,SLC1A3,SLC20A1,LRRC8E,KCNAB2,ATP1B1,CLCN5,ATP2B1,ATP13A3,SLC6A6,SLC25A4,ABCC9,TPCN1
cell adhesion molecule binding	0.00884838	1	STARD5,PACSIN3,RACGAP1,ACTN2,HSPA2,PACSIN2,FABP3,PREX1,ITPR2,MANF,RBP1,TRIM72,SPHK1,APOE,PLA2G4A,GSDME
voltage-gated channel activity	0.0601852	1	CHTF18,HSP90B1,MCM5,ABCC3,MCM4,SMC4,MCM2,ABCB1,MCM3,MYH3,ATP2B1,ATP13A3,HSPA5,RIGI,ABCC9,MCM7
transmembrane receptor protein tyrosine kinase activator activity	0.283803	0.829491	TP53I3,EXT1,MEF2D,DDIT3,CPQ,PRKRA,DPP4,HSD11B1,CAT,APOE,PTGS2,MAD2L1,DCK,ENG,CSF1,CDA
cation channel activity	0.373844	1	TNS2,ACOT4,PTPN5,FEN1,LYPLAL1,PTPN12,ACOT4,PDE4D,POLD1,SGPP1,PLBD1,ASPA,PDE3A,DAGLB,PLA2G4A,UBASH3B
transmembrane receptor protein tyrosine kinase activity	0.000707084	1	RACGAP1,TJP2,SASH1,PCNA,EEF1A2,MYH6,EZR,KIF11,IRF5,ABL1,DNAJC3,ATP1B1,TPX2,CCND2,CDKN2A
purine ribonucleotide binding	0.00173912	0.951861	ANO6,SFXN3,SLC16A3,CNNM4,ITPR2,SLC1A3,SLC20A1,KCNAB2,ATP1B1,ATP2B1,ATP13A3,SLC6A6,SLC25A4,ABCC9,TPCN1
calcium channel activity	0.217566	1	L1CAM,BASP1,TJP2,ACTN2,HSPA2,MOSPD2,DDIT3,LBR,PTPN12,EZR,ABL1,ENAH,CXADR,HSPA5,CHEK1
ribonucleotide binding	0.469437	1	CRIP1,ZCCHC8,CA3,LMCD1,TK1,PHC2,CA13,UHRF1,CDO1,TRIM72,PAM,RIGI,TES,ADA,CDA
microtubule motor activity	0.00114684	0.327793	CRELD2,MYL11,CD248,ACTN2,MAN1A1,CDH17,MYL4,S100G,FBLN1,GPD2,LDLR,MYL2,EFEMP1,PLA2G4A
cation transmembrane transporter activity	0.00410993	0.85598	ANO6,SLC16A3,CNNM4,ITPR2,SLC1A3,SLC20A1,KCNAB2,ATP1B1,ATP2B1,ATP13A3,SLC6A6,SLC25A4,ABCC9,TPCN1
voltage-gated ion channel activity	8.50728e-06	0.607811	NFKB1,MEF2D,CEBPD,MCM5,DDIT3,MEIS3,LMNB1,PCNA,UHRF1,IRF5,ABL1,RIGI,CEBPB
purine ribonucleoside triphosphate binding	0.000135089	0.679938	BASP1,NFKB1,NCOR2,ACTN2,MEF2D,CEBPD,DDIT3,LMCD1,MEIS3,SMYD1,CTBP2,IRF5,CEBPB
purine nucleotide binding	0.000130359	1	CDK1,PBK,TGFBR2,ABL2,MYLK,MAP3K20,EFEMP1,MAP2K1,ABL1,DCLK1,LMTK2,CHEK1
protein tyrosine kinase activator activity	0.000412612	1	NDC80,RACGAP1,KIF15,--,NDRG1,WIPF3,KIF4A,EZR,KIF11,ABRAXAS2,KIF2C,DCLK1
actin filament binding	0.163674	1	CDH17,SLC16A3,ABCC3,SLC1A3,SLC20A1,ABCB1,ATP1B1,ATP2B1,ATP13A3,SLC6A6,SLC25A4,ABCC9
ion channel activity	1.55382e-05	0.489	NFKB1,MEF2D,CEBPD,MCM5,DDIT3,MEIS3,LMNB1,UHRF1,IRF5,ABL1,CEBPB
ion transmembrane transporter activity	0.000189147	0.679938	NFKB1,MEF2D,CEBPD,MCM5,DDIT3,MEIS3,LMNB1,UHRF1,IRF5,ABL1,CEBPB
kinase regulator activity	0.000519109	0.895374	NDC80,RACGAP1,KIF15,--,NDRG1,KIF4A,EZR,KIF11,ABRAXAS2,KIF2C,DCLK1
growth factor binding	0.00802263	0.987088	CHTF18,FEN1,ERCC6L,PCNA,POLA1,MCM6,MCM4,POLD1,CHD1,LIG1,MCM7
small molecule binding	1	0.1851	GRM7,TGFBR2,ADGRL2,EFEMP1,CD44,SPHK1,PDE3A,RIGI,CTSH,ABCC9,ENG
inorganic cation transmembrane transporter activity	1	0.1851	GRM7,TGFBR2,ADGRL2,EFEMP1,CD44,SPHK1,PDE3A,RIGI,CTSH,ABCC9,ENG
DNA secondary structure binding	0.855996	1	CAPN5,CTSK,CPQ,FOLH1,UCHL1,DPP4,USP36,HTRA3,USP10,CTSH,LACTB
inorganic molecular entity transmembrane transporter activity	0.972693	1	MX1,EFL1,AK4,GEM,ARF6,SEPTIN3,EEF1A2,SRL,GTPBP8,RIGI,TUBB3
guanyl-nucleotide exchange factor activity	0.977509	1	MX1,EFL1,AK4,GEM,ARF6,SEPTIN3,EEF1A2,SRL,GTPBP8,RIGI,TUBB3
voltage-gated cation channel activity	0.987644	1	MX1,EFL1,AK4,GEM,ARF6,SEPTIN3,EEF1A2,SRL,GTPBP8,RIGI,TUBB3
nucleotide binding	0.000312269	0.679938	CNNM4,ITPR2,SLC1A3,SLC20A1,KCNAB2,ATP1B1,ATP2B1,SLC6A6,ABCC9,TPCN1
nucleoside phosphate binding	0.00114877	0.00248424	CD9,CDH17,ARVCF,NDRG1,TBC1D2,ISG15,EZR,FBLN1,ITGA4,CXADR
nuclear receptor activity	0.00276296	0.692475	ACTN2,XIRP1,SYNE3,MYL4,RCSD1,MYH6,EZR,MYH3,MYH7,ABL1
protein kinase regulator activity	0.472049	0.0456306	SERPINB5,FBLN1,COL6A3,SERPINB6,SERPINB10,SERPINB2,CTSH,LXN,TFPI2,SERPINB6
peptidase inhibitor activity	0.122975	0.895374	ANO6,SFXN3,SLC2A3,SLC16A3,SLC2A1,SLC1A3,LRRC8E,CLCN5,SLC6A6,SLC25A4
endopeptidase inhibitor activity	0.0136604	1	DENND2B,GMIP,RACGAP1,ASAP3,PREX1,PLEKHG4,TBC1D2,CHN1,ARHGEF1
serine-type endopeptidase inhibitor activity	0.0136604	1	DENND2B,GMIP,RACGAP1,ASAP3,PREX1,PLEKHG4,TBC1D2,CHN1,ARHGEF1
catalytic activity, acting on DNA	0.0185994	1	DENND2B,GMIP,RACGAP1,ASAP3,PREX1,PLEKHG4,TBC1D2,CHN1,ARHGEF1
signaling receptor regulator activity	0.208167	0.971212	PGM5,GEM,ABL2,IDH3A,MAP3K20,ITPK1,SPHK1,ABL1,PRPSAP1
ligand-activated transcription factor activity	0.21938	1	RACGAP1,ACTN2,PACSIN2,PREX1,ITPR2,TRIM72,APOE,PLA2G4A,GSDME
lipid binding	0.373844	1	CHTF18,MCM5,MCM6,MCM4,DDX39A,MCM2,MCM3,RIGI,MCM7
signaling receptor activator activity	0.469437	0.412906	LGALS9,SLC2A3,HK2,PTX3,FBXO2,ADGRL2,PAM,LGALSL,ENG
integrin binding	0.870639	0.679938	CRELD2,PPIF,PGM5,GPI,ITPK1,PDIA4,MCEE,ISYNA1,PTGES
receptor ligand activity	1	1	ANK3,MYL11,Lad1,NUP155,FBLN1,MYL2,ADD3,COL4A2,TUBB3
ATP-dependent activity	0.423339	0.0074375	SERPINB5,COL6A3,SERPINB6,SERPINB10,SERPINB2,LXN,TFPI2,SERPINB6
GTPase regulator activity	0.666426	0.0074375	SERPINB5,COL6A3,SERPINB6,SERPINB10,SERPINB2,LXN,TFPI2,SERPINB6
nucleoside-triphosphatase regulator activity	0.0108858	0.00835494	CXCL5,IL6,FGF7,GPI,FST,DPP4,ENG,CSF1
calcium-release channel activity	0.014276	0.618298	ANO6,ITPR2,LRRC8E,KCNAB2,CLCN5,ABCC9,GSDME,TPCN1
tropomyosin binding	0.014276	0.618298	ANO6,ITPR2,LRRC8E,KCNAB2,CLCN5,ABCC9,GSDME,TPCN1
channel activity	0.70448	0.0197069	SERPINB5,COL6A3,SERPINB6,SERPINB10,SERPINB2,LXN,TFPI2,SERPINB6
ligand-gated calcium channel activity	0.0909228	1	CDK1,PBK,TGFBR2,MYLK,MAP3K20,MAP2K1,LMTK2,CHEK1
passive transmembrane transporter activity	0.151525	1	SLC16A3,SLC1A3,SLC20A1,ATP1B1,ATP2B1,ATP13A3,SLC6A6,SLC25A4
cytokine activity	0.151525	0.895374	CDK1,NFKB1,MEIS3,PCNA,POLD1,SMC4,NCAPH,CEBPB
voltage-gated calcium channel activity	1	0.249691	GRM7,TGFBR2,ADGRL2,EFEMP1,CD44,SPHK1,CTSH,ABCC9
GTPase activator activity	0.373844	0.679938	PPIF,CRIP1,FOLH1,FBXO2,LDLR,APOE,PTGES,PLA2G4A
3',5'-cyclic-nucleotide phosphodiesterase activity	0.469437	1	GPI,TXNIP,CKB,UCHL1,CCDC50,HSPA5,RIGI,CEBPB
actin monomer binding	1.53087e-06	0.00835494	CCDC80,TGFBR2,MPO,CD44,APOE,CRISPLD2,ENG
proteoglycan binding	3.28188e-06	0.41557	NFKB1,MEF2D,CEBPD,DDIT3,MEIS3,IRF5,CEBPB
endopeptidase regulator activity	1.62846e-05	0.679938	KIF15,MYH6,KIF4A,KIF11,MYH3,MYH7,KIF2C
scavenger receptor activity	0.00297022	0.679938	ANO6,ITPR2,LRRC8E,KCNAB2,CLCN5,ABCC9,TPCN1
anaphase-promoting complex binding	0.546542	0.0074375	SERPINB5,COL6A3,SERPINB6,SERPINB10,SERPINB2,TFPI2,SERPINB6
cadherin binding	0.0091796	0.0144416	CXCL5,IL6,FGF7,GPI,DPP4,ENG,CSF1
cyclic-nucleotide phosphodiesterase activity	0.0929762	0.987088	SFXN3,SLC2A3,SLC16A3,SLC2A1,SLC1A3,SLC6A6,SLC25A4
growth factor activity	0.23957	0.357297	MPO,GSTK1,CAT,APOE,GPX3,PTGS2,PTGES
protein kinase activator activity	0.36664	1	TNS2,PTPN5,PTPN12,PDE4D,SGPP1,PDE3A,UBASH3B
bioactive lipid receptor activity	0.373844	0.412906	PPIF,CRIP1,FOLH1,FBXO2,LDLR,APOE,PTGES
fibronectin binding	0.469437	1	GPI,TXNIP,CKB,UCHL1,CCDC50,HSPA5,RIGI
low voltage-gated calcium channel activity	0.469437	0.495261	CXCL5,TGFBR2,TNFSF18,IL6,ENG,SOCS2,CSF1
pancreatic polypeptide receptor activity	0.805186	0.984585	BASP1,NFKB1,NCOR2,ACTN2,LMCD1,SMYD1,CTBP2
peptide YY receptor activity	0.927266	0.829491	RBM38,LARP6,IGF2BP2,PTBP2,ZFP36L2,IGF2BP3,KHSRP
ryanodine-sensitive calcium-release channel activity	6.25456e-06	0.638944	NFKB1,MEF2D,DDIT3,MEIS3,IRF5,CEBPB
cargo receptor activity	8.03639e-06	0.415556	NFKB1,MEF2D,DDIT3,MEIS3,IRF5,CEBPB
kinase activator activity	1.55382e-05	0.679938	NFKB1,MEF2D,DDIT3,UHRF1,IRF5,CEBPB
transporter activity	1.55382e-05	0.679938	NFKB1,MEF2D,DDIT3,UHRF1,IRF5,CEBPB
sodium ion transmembrane transporter activity	4.31925e-05	0.412906	NFKB1,MEF2D,DDIT3,MEIS3,IRF5,CEBPB
heparan sulfate proteoglycan binding	0.00303811	1	TGFBR2,MAP3K20,MAP2K1,DNAJC3,CCND2,CDKN2A
semaphorin receptor binding	0.00344664	0.00608097	VASN,TGFBR2,IGFBP5,ITGA6,LRRC32,ENG
peptidase regulator activity	0.014276	0.0113828	CXCL5,IL6,FGF7,GPI,DPP4,CSF1
bubble DNA binding	0.0387247	0.679938	CNNM4,SLC1A3,SLC20A1,ATP1B1,SLC6A6,TPCN1
voltage-gated sodium channel activity	0.0853542	1	CDH17,SLC16A3,SLC1A3,SLC20A1,SLC6A6,SLC25A4
DNA helicase activity	0.0935063	1	CHTF18,ERCC6L,MCM6,MCM4,CHD1,MCM7
ATP hydrolysis activity	0.0981107	0.535372	MPO,GSTK1,CAT,GPX3,PTGS2,PTGES
cytokine binding	0.151525	0.679938	MPO,GSTK1,CAT,GPX3,PTGS2,PTGES
death receptor activity	0.428695	1	EXT1,MEF2D,DDIT3,ITGA3,SLC3A1,CENPT
3',5'-cyclic-AMP phosphodiesterase activity	0.458433	1	ABCC3,ABCB1,ATP1B1,ATP2B1,ATP13A3,ABCC9
chemokine activity	0.464228	1	ABCC3,ABCB1,ATP1B1,ATP2B1,ATP13A3,ABCC9
kinesin binding	0.644248	1	NDC80,TJP2,SYNE3,SASH1,MAP2K1,ATP1B1
lipoprotein particle binding	0.647145	1	CAPN5,CTSK,UCHL1,USP36,USP10,CTSH
transforming growth factor beta binding	0.850865	0.679938	IDH3A,GPD2,CTBP2,HSD11B1,UGDH,TDH
transmembrane transporter activity	0.918078	0.984585	CAPN5,CTSK,UCHL1,DPP4,HTRA3,CTSH
protein-lipid complex binding	0.989348	1	MX1,EFL1,GEM,ARF6,EEF1A2,TUBB3
secondary active transmembrane transporter activity	3.88585e-06	0.679938	NFKB1,MEF2D,DDIT3,UHRF1,CEBPB
E-box binding	0.000693571	0.638944	ANO6,ITPR2,KCNAB2,CLCN5,TPCN1
high voltage-gated calcium channel activity	0.00104532	0.037538	CCDC80,MPO,APOE,CRISPLD2,PTGES
protein serine/threonine kinase activity	0.00139788	0.679938	ANO6,ITPR2,KCNAB2,ABCC9,TPCN1
organic anion transmembrane transporter activity	0.00732058	1	MAP3K20,MAP2K1,DNAJC3,CCND2,CDKN2A
ATP-dependent activity, acting on DNA	0.108679	0.0097008	CD9,CDH17,ISG15,FBLN1,CXADR
creatine kinase activity	0.208167	0.0615742	VASN,TGFBR2,ITGA4,LRRC32,ENG
phosphotransferase activity, nitrogenous group as acceptor	0.426834	1	RACGAP1,ACTN2,ITPR2,PLA2G4A,GSDME
muscle alpha-actinin binding	0.442616	1	TNS2,PTPN5,PTPN12,SGPP1,UBASH3B
receptor signaling protein tyrosine kinase activator activity	0.469437	0.968468	UAP1L1,PAPSS2,POLA1,POLD1,OAS1
oxidoreductase activity, acting on peroxide as acceptor	0.543475	1	SPTLC3,SPHK1,NAA15,GPAT3,PLA2G4A
actinin binding	0.543475	0.875593	BASP1,NCOR2,LMCD1,SMYD1,CTBP2
insulin-like growth factor binding	0.543475	1	EPS8,NDRG1,CYRIA,FMNL1,DIAPH3
protein-containing complex binding	0.665732	0.895374	CAT,ASPA,DPYSL5,ADA,CDA
cation binding	0.665732	1	EPS8,NDRG1,CYRIA,FMNL1,DIAPH3
DNA binding, bending	0.666426	1	SPTLC3,SPHK1,NAA15,GPAT3,PLA2G4A
histone kinase activity	0.855052	0.679938	IDH3A,CTBP2,HSD11B1,UGDH,TDH
anion transmembrane transporter activity	0.70448	1	NDC80,TJP2,SYNE3,MAP2K1,ATP1B1
metal ion binding	0.89876	1	IRF2BPL,UHRF2,UHRF1,TRAF3IP2,TRIM72
receptor tyrosine kinase binding	0.933688	1	IRF2BPL,UHRF2,UHRF1,TRAF3IP2,TRIM72
cyclic nucleotide binding	0.960803	1	IRF2BPL,UHRF2,UHRF1,TRAF3IP2,TRIM72
intracellular ligand-gated ion channel activity	0.960803	1	IRF2BPL,UHRF2,UHRF1,TRAF3IP2,TRIM72
protein kinase C binding	1	1	FEN1,DTWD1,DDX39A,DUS3L,RIGI
transforming growth factor beta-activated receptor activity	4.24068e-06	0.0097008	CCDC80,MPO,APOE,CRISPLD2
sphingosine-1-phosphate receptor activity	6.25456e-06	0.679938	NFKB1,MEF2D,DDIT3,CEBPB
neuropeptide Y receptor activity	4.75471e-05	0.697634	NFKB1,MEF2D,DDIT3,CEBPB
cAMP binding	0.00115244	0.45311	ANO6,KCNAB2,CLCN5,TPCN1
neuregulin receptor activity	0.00153733	0.829491	KIF15,KIF4A,KIF11,KIF2C
intramolecular lyase activity	0.00501895	1	DENND2B,PREX1,PLEKHG4,ARHGEF1
netrin receptor activity	0.373844	0.0144416	CXCL5,IL6,GPI,CSF1
protein tyrosine phosphatase activity	0.0297457	0.412906	CCDC80,CTSK,IGFBP5,FBLN1
platelet-derived growth factor-activated receptor activity	0.035137	1	TGFBR2,MAP3K20,MAP2K1,CCND2
arylsulfatase activity	0.0540927	0.895374	CHTF18,MCM6,MCM4,MCM7
D3 vitamins binding	0.0824442	0.412906	VASN,TGFBR2,LRRC32,ENG
scaffold protein binding	0.151525	0.891717	TNS2,PTPN5,PTPN12,UBASH3B
peroxidase activity	0.151525	0.832126	MCM6,MCM4,SMC4,MCM7
purine-specific mismatch base pair DNA N-glycosylase activity	0.151525	0.679938	ACTN2,ITPR2,PDE4D,ABCC9
single-stranded DNA binding	0.166957	1	MEF2D,DDIT3,UHRF2,CDKN2A
syndecan binding	0.613181	0.206698	SLC2A3,HK2,PAM,ENG
1-phosphatidylinositol-3-kinase regulator activity	0.208167	1	SFXN3,SLC16A3,SLC1A3,SLC6A6
active ion transmembrane transporter activity	0.216045	1	MEF2D,DDIT3,UHRF2,CDKN2A
voltage-gated calcium channel activity involved in AV node cell action potential	0.217566	1	SFXN3,SLC16A3,SLC1A3,SLC6A6
kinetochore binding	0.23957	0.829491	SLC16A3,SLC1A3,SLC20A1,SLC6A6
sulfonylurea receptor activity	0.283803	0.829491	SLC16A3,SLC1A3,SLC20A1,SLC6A6
lipoprotein lipase activity	0.283803	0.679938	GRM7,FABP3,SLC1A3,PAM
amino acid:cation symporter activity	0.305846	1	MEF2D,DDIT3,UHRF2,CDKN2A
icosanoid receptor activity	0.335708	1	ANO6,STARD5,SLC2A1,APOE
steroid hormone receptor activity	0.373844	0.679938	TP53I3,LBR,HSD11B1,CAT
phosphatidylinositol 3-kinase regulator activity	0.373844	0.829491	RACGAP1,ACTN2,PLA2G4A,GSDME
monooxygenase activity	0.373844	0.902022	CPQ,FOLH1,DPP4,CTSH
thrombin-activated receptor activity	0.373844	0.679938	PTPN5,ABL2,ABL1,UBASH3B
2',3'-cyclic GMP-AMP binding	0.373844	0.679938	CAPN5,CTSK,UCHL1,CTSH
alpha-tubulin binding	0.43878	1	TNS2,PTPN5,PTPN12,UBASH3B
vitamin D binding	0.469437	1	EXT1,GYS1,GALNT16,B4GALT1
2'-5'-oligoadenylate synthetase activity	0.469437	0.679938	GRM7,FABP3,SLC1A3,PAM
hepatocyte growth factor binding	0.631637	1	EXT1,GYS1,GALNT16,B4GALT1
gamma-aminobutyric acid:sodium symporter activity	0.707353	1	EXT1,GYS1,GALNT16,B4GALT1
transmembrane transporter binding	0.755041	0.85598	CRELD2,GPI,PDIA4,PTGES
chondroitin sulfate binding	0.78023	1	RFTN1,PRKRA,OAS1,RIGI
transmembrane receptor protein serine/threonine kinase activity	0.883579	0.829491	DTWD1,GSTK1,GSTM1,PTGES
NAADP-sensitive calcium-release channel activity	0.897918	0.85598	HSP90B1,HSPA2,HYOU1,HSPA5
ligand-gated cation channel activity	0.927266	1	EFL1,MAP3K20,NAA15,HSPA5
proteinase activated receptor activity	0.975898	0.984585	HSP90B1,HSPA2,HYOU1,HSPA5
D-loop DNA binding	0.997504	1	EFL1,MAP3K20,NAA15,HSPA5
lipopolysaccharide immune receptor activity	3.20639e-05	0.679938	ABL2,EFEMP1,ABL1
chromatin binding	0.00043351	0.829491	ITPR2,ATP2B1,TPCN1
delta14-sterol reductase activity	0.00173912	0.679938	ANO6,KCNAB2,CLCN5
hyaluronic acid binding	0.0141399	0.679938	LMOD1,TNNT2,TNNT1
transcription coactivator binding	0.0196702	0.679938	TMSB4X,MYL4,MYL2
calmodulin binding	0.0253707	0.679938	ARVCF,NDRG1,TBC1D2
ligand-gated channel activity	0.026752	1	MAP3K20,MAP2K1,CCND2
ligand-gated ion channel activity	0.0962484	0.412906	CKB,CKMT2,CKM
secondary active monocarboxylate transmembrane transporter activity	0.0962484	0.412906	CKB,CKMT2,CKM
potassium channel activity	0.151525	1	ITPR2,PDE4D,MAP2K1
tumor necrosis factor-activated receptor activity	0.191218	0.940599	LARP6,IGF2BP2,IGF2BP3
spectrin binding	0.191218	0.679938	MYH6,MYH3,MYH7
voltage-gated chloride channel activity	0.202784	0.756815	KCNAB2,ATP1B1,ABCC9
active transmembrane transporter activity	0.202784	0.393467	FBXO2,LDLR,APOE
DNA polymerase activity	0.217566	0.984585	PACSIN3,DDIT3,TXNIP
modified amino acid binding	0.2313	0.824556	ITGA3,LDLR,DPP4
chemokine receptor binding	0.23957	0.679938	CXCL5,CTHRC1,UCHL1
transcription factor binding	0.280456	0.984585	SFXN3,SLC1A3,SLC6A6
sodium channel activity	0.281057	0.679938	GSTK1,GPX3,PTGES
signaling receptor activity	0.305507	0.895374	ATP1B1,ATP2B1,ATP13A3
molecular transducer activity	0.305846	1	ANK3,ADD3,TUBB3
growth factor receptor binding	0.308666	0.679938	PTPN5,ABL2,ABL1
mRNA 5'-UTR binding	0.373844	0.679938	ANO6,LRRC8E,CLCN5
ephrin receptor activity	0.373844	0.679938	SLC1A3,SLC20A1,SLC6A6
microfilament motor activity	0.373844	0.679938	NCOR2,MEF2D,CEBPB
low-density lipoprotein particle binding	0.373844	1	PDE4D,EZR,ATP1B1
MAP kinase kinase kinase activity	0.373844	0.679938	PTPN5,ABL2,ABL1
pattern recognition receptor activity	0.373844	0.865178	ATP1B1,ATP2B1,ATP13A3
amino acid:sodium symporter activity	0.388171	0.412906	MPO,CAT,PTGS2
intramembrane lipid transporter activity	0.442616	0.607811	GSTK1,GSTM1,PTGES
potassium ion transmembrane transporter activity	0.459882	0.829491	FANCI,PCNA,FANCD2
amyloid-beta binding	0.469437	0.543217	MPO,CAT,PTGS2
monosaccharide binding	0.469437	0.679938	ANO6,LRRC8E,CLCN5
steroid binding	0.469437	0.679938	HK2,PFKFB4,PFKP
magnesium ion binding	0.543475	0.824556	ABCC3,ABCB1,ABCC9
carboxylic acid transmembrane transporter activity	1	0.570849	GRM7,ADGRL2,SPHK1
phosphatidylserine binding	0.611223	0.780392	CA3,CA13,PAM
immune receptor activity	0.70448	0.679938	LBR,DUS3L,ACAD11
transferase activity	0.70448	0.829491	ERO1A,DUS3L,ACAD11
DNA-binding transcription factor binding	0.712362	0.829491	IDH3A,CTBP2,UGDH
insulin-like growth factor I binding	0.738378	1	UHRF2,UHRF1,CHD1
neurotrophin binding	0.738378	1	ATP1B1,ATP2B1,ATP13A3
C-acyltransferase activity	0.783223	1	UHRF1,ABRAXAS2,CHD1
protein domain specific binding	0.805234	0.895374	IGF2BP2,ZFP36L2,IGF2BP3
molecular function inhibitor activity	0.827533	1	PLBD1,DAGLB,PLA2G4A
organic acid transmembrane transporter activity	0.84687	1	DPP4,HTRA3,CTSH
metallocarboxypeptidase activity	0.850865	1	ABL2,ABL1,B4GALT1
phospholipid binding	0.867532	1	DPP4,HTRA3,CTSH
dehydroascorbic acid transmembrane transporter activity	0.900648	0.895374	AK4,TK1,DCK
interleukin-1 receptor activity	0.897918	1	UCHL1,USP36,USP10
gamma-aminobutyric acid transmembrane transporter activity	0.927266	1	DPP4,HTRA3,CTSH
minor groove of adenine-thymine-rich DNA binding	0.944625	1	UCHL1,USP36,USP10
lipopolysaccharide binding	0.962471	1	UCHL1,USP36,USP10
chemoattractant activity	0.966709	1	UCHL1,USP36,USP10
BMP binding	1	0.984585	MAN1A1,OGA,PCNA
alpha-actinin binding	0.992462	1	EIF4EBP2,IGF2BP2,EEF1A2
protease binding	0.469437	5.26404e-06	FBLN1,COL4A2
solute:cation symporter activity	0.00010347	0.679938	TGFBR2,EFEMP1
G protein-coupled receptor binding	0.00147245	0.679938	ITPR2,TPCN1
antioxidant activity	0.0141399	0.679938	ITPR2,TPCN1
metalloendopeptidase inhibitor activity	0.014276	0.824556	ITPR2,TPCN1
transmembrane signaling receptor activity	0.0196702	0.692475	PDE4D,PDE3A
phosphofructokinase activity	0.0196702	0.679938	CTSK,APOE
PDZ domain binding	0.0267034	0.829491	PDE4D,PDE3A
ATPase-coupled intramembrane lipid transporter activity	0.0267034	0.824556	FGF7,CSF1
DNA-binding transcription repressor activity	0.0674505	0.679938	PDE4D,PDE3A
oxidoreductase activity, acting on paired donors, with incorporation or reduction of molecular oxygen, NAD(PH as one donor, and incorporation of one atom of oxygen	0.0824442	0.412906	LDLR,APOE
1-acylglycerol-3-phosphate O-acyltransferase activity	0.0824442	0.412906	LDLR,APOE
phosphatidylinositol 3-kinase activity	0.373844	0.104854	IGFBP5,ITGA6
insulin-like growth factor receptor binding	0.122051	0.865178	CDK1,CHEK1
voltage-gated potassium channel activity involved in cardiac muscle cell action potential repolarization	0.130099	0.679938	ITPR2,TPCN1
lysophosphatidic acid acyltransferase activity	0.151525	0.829491	SLC1A3,SLC6A6
amino acid transmembrane transporter activity	0.151525	0.829491	RACGAP1,WIPF3
glutathione peroxidase activity	0.151525	0.865178	ITPR2,TPCN1
DNA-binding transcription repressor activity, RNA polymerase II-specific	0.151525	0.679938	CNN1,SPHK1
sulfuric ester hydrolase activity	0.151795	0.865178	ITPR2,TPCN1
organic acid:sodium symporter activity	0.151795	0.865178	ITPR2,TPCN1
symporter activity	0.163371	0.679938	SLC16A3,SLC6A6
protein homodimerization activity	0.163371	0.679938	KCNAB2,ABCC9
organic acid binding	0.163371	0.829491	ANO6,CLCN5
protein tyrosine kinase binding	0.163674	0.85598	POLA1,POLD1
oxalate transmembrane transporter activity	0.166071	0.891717	TRIM72,PTGES
myosin VI binding	0.191218	0.679938	IL6,EFEMP1
lysophosphatidic acid receptor activity	0.196985	0.679938	SLC1A3,SLC6A6
histone-lysine N-methyltransferase activity	0.215769	0.679938	CD44,CTSH
brain-derived neurotrophic factor binding	0.216189	0.412906	IGFBP5,ITGA6
glycerol-3-phosphate dehydrogenase (quinone activity	0.225058	0.412906	SLC2A3,SLC2A1
nitric-oxide synthase activity	0.373844	0.254222	PFKFB4,PFKP
bombesin receptor binding	0.283803	0.692475	SLC1A3,SLC6A6
stem cell factor receptor binding	0.283803	1	TJP2,PCNA
telomerase inhibitor activity	0.287712	0.679938	FOLH1,PTGES
galactose binding	0.305846	0.692475	POLA1,POLD1
sigma factor activity	0.328405	1	DNAJC3,CDKN2A
oxidoreductase activity, acting on the CH-OH group of donors, quinone or similar compound as acceptor	0.348132	0.85598	SLC16A3,SLC6A6
histone kinase activity (H3-S28 specific	0.348737	1	ERCC6L,CHD1
glucuronosyl-N-acetylglucosaminyl-proteoglycan 4-alpha-N-acetylglucosaminyltransferase activity	0.368003	0.679938	STARD5,APOE
L-tryptophan transmembrane transporter activity	0.373844	0.679938	STARD5,APOE
inositol 1,4,5-trisphosphate-sensitive calcium-release channel activity	0.373844	0.829491	PCNA,POLD1
L-amino acid transmembrane transporter activity	0.373844	0.895374	SFXN3,SLC6A6
selenium binding	0.373844	0.679938	CPQ,FOLH1
oncostatin-M receptor activity	0.373844	0.880816	CCND2,CDKN2A
intracellular phosphatidylinositol-3,5-bisphosphate-sensitive cation channel activity	0.373844	1	DNAJC3,CDKN2A
endothelin B receptor binding	0.373844	0.971212	GRM7,SLC1A3
interleukin-6 receptor binding	0.373844	0.984585	ADA,CDA
DNA/DNA annealing activity	0.373844	0.679938	TK1,DCK
RNA-DNA hybrid ribonuclease activity	0.373844	0.679938	STARD5,APOE
amidine-lyase activity	0.373844	0.830182	PDE4D,PDE3A
voltage-gated potassium channel activity involved in ventricular cardiac muscle cell action potential repolarization	0.373844	0.829491	LARP6,LMTK2
oxidoreductase activity, acting on the CH-NH2 group of donors, oxygen as acceptor	0.373844	0.679938	ACTN2,GSDME
phosphatidylinositol-4,5-bisphosphate 3-kinase activity	0.373844	0.829491	KANK1,CXADR
phosphatidylinositol bisphosphate kinase activity	0.373844	0.895374	MYL11,MYL2
oligopeptide binding	0.373844	0.829491	IGF2BP2,IGF2BP3
oxidoreductase activity, acting on paired donors, with incorporation or reduction of molecular oxygen, reduced pteridine as one donor, and incorporation of one atom of oxygen	0.381142	0.679938	ABL2,ABL1
NMDA glutamate receptor activity	0.442616	0.412906	SLC2A3,SLC2A1
flap endonuclease activity	0.788769	0.412906	PDE3A,CTSH
enzyme inhibitor activity	0.648809	0.412906	SLC2A3,SLC2A1
P-type transmembrane transporter activity	0.666426	0.412906	SLC2A3,SLC2A1
RNA polymerase II-specific DNA-binding transcription factor binding	0.472049	0.412906	ANO6,CLCN5
DNA-directed DNA polymerase activity	0.417598	1	RACGAP1,NDRG1
structural constituent of cytoskeleton	0.421643	0.756815	HSP90B1,APOE
G-protein alpha-subunit binding	0.421643	0.956528	ANO6,CLCN5
phosphotyrosine residue binding	0.433415	0.985642	SLC2A1,ABL1
sulfate transmembrane transporter activity	0.433415	1	PTPN12,ABL1
single-stranded DNA helicase activity	0.434999	0.679938	SLC2A3,SLC2A1
chloride transmembrane transporter activity	0.442616	0.679938	CA3,CDO1
DNA N-glycosylase activity	0.464937	0.984585	CPQ,FOLH1
protein kinase inhibitor activity	0.469437	0.829491	HSP90B1,APOE
lipid transporter activity	0.469437	0.638944	PAM,PTGS2
monocarboxylic acid transmembrane transporter activity	0.469437	0.679938	CA3,CA13
ATP-dependent chromatin remodeler activity	0.469437	0.679938	ACTN2,GSDME
carboxypeptidase activity	0.469437	0.987088	CA3,CA13
phosphoric ester hydrolase activity	0.469437	1	STARD5,APOE
cholesterol transfer activity	0.469437	0.984585	ADA,CDA
hypoxanthine dehydrogenase activity	0.469437	1	UHRF1,CHD1
dihydropyrimidinase activity	0.469437	0.895374	DNAJC3,HSPA5
formyl-CoA transferase activity	0.472049	1	UHRF1,CHD1
sterol transporter activity	0.489866	1	STARD5,ITPR2
inositol tetrakisphosphate 1-kinase activity	0.501158	0.85598	TK1,DCK
galanin receptor binding	0.501158	1	GPAT3,PLA2G4A
histone kinase activity (H2A-S1 specific	0.531479	0.829491	PAPSS2,OAS1
annealing activity	0.543475	0.865178	HSPA2,MANF
UDP-N-acetylmuramoylalanine-D-glutamate ligase activity	0.543475	0.692475	TGFBR2,ENG
CCR1 chemokine receptor binding	0.543475	0.829491	SLC2A3,HK2
inorganic anion transmembrane transporter activity	0.543475	1	SPHK1,NAA15
UDP-galactosyltransferase activity	0.591468	1	MAP2K1,CCND2
calcium ion sequestering activity	0.598829	0.956528	PACSIN3,KCNAB2
sn-glycerol-3-phosphate:ubiquinone-8 oxidoreductase activity	0.611223	0.679938	SLC2A3,SLC2A1
myosin I binding	0.611223	0.679938	CDO1,TF
histone methyltransferase activity (H3-K79 specific	0.611223	0.971212	PACSIN3,KCNAB2
secondary active sulfate transmembrane transporter activity	0.611223	1	HSP90B1,SPHK1
calcium activated cation channel activity	0.613181	1	ABCC3,SLC25A4
folate:anion antiporter activity	0.61662	0.679938	SLC2A3,SLC2A1
denatured protein binding	0.633021	0.679938	CDO1,TF
5'-flap endonuclease activity	0.648809	0.865178	BAIAP2L1,ABL1
Ac-Asp-Glu binding	0.648809	0.756815	TP53I3,LBR
C-acetyltransferase activity	0.658454	0.679938	SLC2A3,SLC2A1
transmembrane-ephrin receptor activity	0.666426	0.956528	TGFBR2,ENG
3',5'-cyclic-GMP phosphodiesterase activity	0.70448	0.679938	CRELD2,PDIA4
lactosylceramide 4-alpha-galactosyltransferase activity	0.765625	0.679938	SPTLC3,PAM
aromatic-L-amino-acid decarboxylase activity	0.938653	0.679938	ERO1A,PDIA4
mechanosensitive ion channel activity	0.867532	0.679938	ERO1A,PDIA4
cellulose binding	0.70448	0.679938	CRELD2,PDIA4
NADPH phosphatase activity	0.772518	0.679938	PCNA,CEBPB
clathrin adaptor activity	0.815858	0.679938	ERO1A,PDIA4
lipid antigen binding	0.682831	0.940599	ABCC3,SLC6A6
mismatch base pair DNA N-glycosylase activity	0.703498	0.895374	CA3,CA13
damaged DNA binding	0.703498	1	CHN1,ABL1
adrenergic receptor binding	0.70448	0.980483	APOE,ATP1B1
inward rectifier potassium channel activity	0.70448	1	FEN1,POLD1
placental growth factor-activated receptor activity	0.70448	1	HSP90B1,SPHK1
sn-glycerol-3-phosphate:ubiquinone oxidoreductase activity	0.738378	0.900741	CDK1,UNC45B
steroid hydroxylase activity	0.751688	1	FEN1,POLD1
WW domain binding	0.827533	0.895374	ABCC3,SLC6A6
MAP kinase serine/threonine phosphatase activity	0.986008	0.829491	CAT,ASPA
interleukin-11 receptor binding	0.834367	1	PLBD1,PLA2G4A
catalytic activity	0.862436	1	SLC16A3,SLC25A4
lactate:proton symporter activity	0.867532	0.923022	FBLN1,CTSH
phosphatidylcholine transporter activity	0.884521	0.874289	HSPA2,EZR
hexon binding	0.927266	1	DAGLB,PLA2G4A
glyceryl-ether monooxygenase activity	0.971544	0.984585	ACOT4,ACOT4
retinoic acid 4-hydroxylase activity	0.971852	1	ACSS2,LIG1
leukotriene B4 receptor activity	0.972693	1	DDX39A,RIGI
thyroid hormone binding	0.99101	1	HSP90B1,HSPA2
neurotrophin receptor activity	0.992514	1	DDX39A,RIGI
BMP receptor activity	0.997504	1	DTWD1,DUS3L
UDP-glucose 6-dehydrogenase activity	1	1	IGF2BP2,EEF1A2
microtubule plus end polymerase	1	1	MAN1A1,OGA
ubiquitin-protein transferase inhibitor activity	0.00139788	0.679938	EFEMP1
nicotinate-nucleotide diphosphorylase (carboxylating activity	0.00483162	0.679938	ABL1
GTPase activating protein binding	0.00531504	0.254222	KCNAB2
molecular template activity	0.0297457	0.679938	SPHK1
cytochrome bo3 ubiquinol oxidase activity	0.035137	0.495261	LDLR
NADP binding	0.0387247	0.679938	APOE
protein binding involved in heterotypic cell-cell adhesion	0.046542	0.679938	ABL1
succinate-hydroxymethylglutarate CoA-transferase activity	0.053767	0.679938	TPCN1
chromatin DNA binding	0.0687053	0.679938	CXCL5
type 2 galanin receptor binding	0.0743201	0.984585	SHTN1
catalase activity	0.103764	0.679938	NFKB1
L-tyrosine transmembrane transporter activity	0.122051	0.895374	HMGB2
type 1 galanin receptor binding	0.129756	1	PCNA
hydroxyacid-oxoacid transhydrogenase activity	0.130099	0.956528	PDE4D
CCR6 chemokine receptor binding	0.131081	0.971212	ABL1
phosphatidic acid binding	0.133142	0.679938	TGFBR2
protein kinase A catalytic subunit binding	0.133142	0.679938	SPHK1
bicarbonate transmembrane transporter activity	0.133142	0.895374	PDE4D
brain-derived neurotrophic factor-activated receptor activity	0.151525	0.679938	ISYNA1
MH1 domain binding	0.151525	0.679938	PCNA
solute:sodium symporter activity	0.151525	0.679938	ABCC9
carbamoyl-phosphate synthase (ammonia activity	0.151525	0.679938	PDE3A
granulocyte macrophage colony-stimulating factor receptor binding	0.151525	0.679938	PAM
G protein-coupled neurotransmitter receptor activity involved in regulation of postsynaptic membrane potential	0.151525	0.679938	OAS1
lysophosphatidylcholine flippase activity	0.151525	0.679938	SLC6A6
netrin receptor activity involved in chemorepulsion	0.151525	0.679938	TGFBR2
phosphatidylinositol phosphate binding	0.151525	0.829491	TPCN1
calcium-induced calcium release activity	0.151525	0.679938	LBR
plus-end-directed microtubule motor activity	0.151525	0.692475	CD44
voltage-gated potassium channel activity	0.166071	0.679938	CXCL5
histone kinase activity (H3-S10 specific	0.180519	0.692475	TPCN1
G protein-coupled enkephalin receptor activity	0.191218	0.239785	LDLR
rRNA (cytosine-C5--methyltransferase activity	0.191218	0.984585	MAP3K20
transcription regulator activator activity	0.191336	0.956528	RIGI
myosin VI light chain binding	0.202784	1	ANO6
phospholipase A2 inhibitor activity	0.206817	1	STARD5
2'-5'-RNA ligase activity	0.209186	0.830182	TRIM72
type 2 fibroblast growth factor receptor binding	0.216189	1	SPTLC3
11-beta-hydroxysteroid dehydrogenase (NADP+ activity	0.219241	0.679938	FOLH1
monocarboxylate:sodium symporter activity	0.225058	0.679938	SLC6A6
xanthine dehydrogenase activity	0.226935	0.829491	FGF7
aromatic amino acid transmembrane transporter activity	0.227871	0.679938	ENG
JAK pathway signal transduction adaptor activity	0.827533	0.239785	LXN
aliphatic-amine oxidase activity	0.468789	0.254222	CXADR
leukotriene receptor activity	0.257238	0.679938	NFKB1
receptor antagonist activity	0.277523	1	GPAT3
double-stranded DNA 5'-3' exodeoxyribonuclease activity	0.277523	0.679938	SOCS2
exogenous lipid antigen binding	0.277523	1	GPAT3
protein tag	0.281057	0.679938	NFKB1
estrogen binding	0.283803	0.895374	LMTK2
TFIID-class transcription factor complex binding	0.283803	1	SMYD1
tetrahydrofolyl-poly(glutamate polymer binding	0.283803	0.679938	GPD2
cargo adaptor activity	0.283803	0.829491	ENG
cyclic GMP-AMP synthase activity	0.283803	0.679938	GPD2
oxaloacetate transmembrane transporter activity	0.283803	0.829491	EXT1
calcidiol binding	0.283803	0.829491	ITPR2
MAP kinase tyrosine/serine/threonine phosphatase activity	0.283803	1	SLC1A3
purine-nucleoside phosphorylase activity	0.283803	0.679938	GPX3
inositol-1,3,4-trisphosphate 6-kinase activity	0.283803	0.829491	TPCN1
P-type calcium transporter activity involved in regulation of presynaptic cytosolic calcium ion concentration	0.287712	0.829491	IL6
formate dehydrogenase (NAD+ activity	0.287712	0.679938	FEN1
peptidylamidoglycolate lyase activity	0.287712	0.956528	PAM
5-hydroxy-L-tryptophan decarboxylase activity	0.287712	0.412906	MAOA
histone acetyltransferase activity (H2A-K5 specific	0.287712	0.679938	FEN1
hydrolase activity, acting on ester bonds	0.291377	1	TXNIP
activating MHC class I receptor activity	0.305846	0.956528	SASH1
arsenite methyltransferase activity	0.311307	0.679938	CHTF18
gamma-catenin binding	0.311307	0.679938	PCNA
transcription elongation regulator activity	0.348737	0.829491	FOLH1
troponin I binding	0.373844	0.679938	ITPK1
opsonin receptor activity	0.373844	0.85598	B4GALT1
RNA polymerase II general transcription initiation factor binding	0.373844	0.679938	GPD2
transmembrane protein dislocase activity	0.373844	0.692475	ANO6
neutral amino acid transmembrane transporter activity	0.373844	0.679938	FBXO2
lithocholic acid receptor activity	0.373844	0.679938	FEN1
prostanoid receptor activity	0.373844	0.679938	FOLH1
transcription coregulator binding	0.373844	0.895374	PDE3A
L-dopa decarboxylase activity	0.373844	0.679938	PCNA
phosphocholine phosphatase activity	0.373844	0.412906	UCHL1
serine C-palmitoyltransferase activity	0.373844	0.679938	GPD2
oleate transmembrane transporter activity	0.373844	0.895374	ENAH
calcium-dependent phospholipid binding	0.373844	0.679938	SLC16A3
exopeptidase activity	0.373844	0.829491	CTSH
RNA polymerase II core promoter sequence-specific DNA binding	0.373844	0.679938	UGDH
platelet-derived growth factor alpha-receptor activity	0.373844	0.824556	FMNL1
peptidoglycan glycosyltransferase activity	0.373844	0.984585	CEBPB
phosphoprotein binding	0.373844	0.679938	CAT
kinetochore adaptor activity	0.373844	0.679938	PACSIN2
5'-3' DNA/RNA helicase activity	0.373844	1	EZR
telomeric D-loop binding	0.373844	0.679938	KCNAB2
C-palmitoyltransferase activity	0.373844	0.679938	HSD11B1
tRNA dihydrouridine synthase activity	0.373844	0.679938	SLC6A6
histone deacetylase binding	0.373844	0.679938	MAOA
single-stranded DNA endodeoxyribonuclease activity	0.373844	0.412906	FST
N-acylglucosamine 2-epimerase activity	0.373844	0.679938	ISG15
neuropeptide receptor binding	0.373844	0.679938	PDE3A
1-acylglycerophosphoethanolamine O-acyltransferase activity	0.373844	0.679938	FOLH1
protein-fructosamine 3-kinase activity	0.373844	0.679938	ITPK1
adrenomedullin receptor binding	0.373844	0.679938	PAM
inositol 1,4,5 trisphosphate binding	0.373844	0.679938	CTSH
tyrosine 3-monooxygenase activity	0.373844	0.679938	TNNT2
GPI-linked ephrin receptor activity	0.373844	0.895374	SPTLC3
keratan sulfotransferase activity	0.373844	0.830182	PLA2G4A
TRAIL binding	0.373844	0.829491	CEBPB
N-box binding	0.373844	0.679938	NDC80
helicase activity	0.373844	0.895374	SPTLC3
Y-form DNA binding	0.373844	0.829491	DUS3L
amide binding	0.373844	0.829491	ITPR2
ATPase binding	0.373844	0.829491	MAP3K20
transforming growth factor beta receptor activity, type I	0.373844	0.679938	MAOA
metalloexopeptidase activity	0.373844	0.679938	ANO6
ethanolamine-phosphate phospho-lyase activity	0.373844	0.679938	ASPA
interleukin-5 receptor activity	0.373844	0.679938	ITGA6
chloride-activated potassium channel activity	0.373844	0.829491	EFEMP1
peptide binding	0.373844	0.829491	SLC1A3
JUN kinase kinase kinase activity	0.373844	0.984585	GPAT3
argininosuccinate synthase activity	0.373844	0.679938	GYS1
prostaglandin E receptor activity	0.373844	1	CDKN2A
estrogen response element binding	0.373844	0.679938	CTHRC1
1-phosphatidylinositol-3-kinase activity	0.373844	0.679938	MAOA
Pyrin domain binding	0.373844	0.679938	PAM
pyrrolysyl-tRNA synthetase activity	0.373844	0.679938	APOE
flavonoid 3'-monooxygenase activity	0.373844	0.984585	DPP4
phenethylamine:oxygen oxidoreductase (deaminating activity	0.373844	0.679938	GPI
muramyl dipeptide binding	0.373844	0.679938	MAOA
translation factor activity, non-nucleic acid binding	0.373844	0.679938	IDH3A
voltage-gated calcium channel activity involved in cardiac muscle cell action potential	0.373844	0.829491	PDE3A
ion gated channel activity	0.373844	0.824556	ENG
peptidyl-dipeptidase inhibitor activity	0.373844	0.679938	OGA
N-sulfoglucosamine-3-sulfatase activity	0.373844	0.679938	UCHL1
sphingomyelin transfer activity	0.373844	0.679938	ALDH1A1
aspartoacylase activity	0.373844	0.679938	CTSH
neuregulin binding	0.373844	0.85598	CD44
oleate hydratase activity	0.373844	0.679938	GRM7
small conductance calcium-activated potassium channel activity	0.373844	0.679938	ISYNA1
2',3'-cyclic GMP-AMP synthase activity	0.373844	0.679938	ITPK1
NADP phosphatase activity	0.373844	0.679938	CDO1
cyclin-dependent protein serine/threonine kinase regulator activity	0.373844	0.679938	ABCC3
epidermal growth factor receptor binding	0.373844	0.679938	TDH
neuromedin U receptor binding	0.373844	0.984585	EXT1
glutamate binding	0.373844	0.679938	PDE3A
pituitary adenylate cyclase activating polypeptide activity	0.373844	1	KIF2C
fibroblast growth factor-activated receptor activity	0.373844	0.679938	CTSH
protein N-acetylglucosaminyltransferase activity	0.373844	0.987088	ANO6
kinase inhibitor activity	0.373844	0.679938	ITPK1
myosin tail binding	0.381142	1	UNC45B
amino acid binding	0.381142	0.679938	CD248
hydrolase activity, acting on carbon-nitrogen (but not peptide bonds, in cyclic amidines	0.469437	0.412906	CTSK
lysophospholipid acyltransferase activity	0.611223	0.412906	PFKP
very long-chain fatty acid-CoA ligase activity	0.4628	0.412906	FST
inositol hexakisphosphate 6-kinase activity	0.415935	1	SLC25A4
deoxynucleoside kinase activity	0.417598	0.895374	LDLR
ATPase-coupled inorganic anion transmembrane transporter activity	0.417598	1	TF
inorganic diphosphate transmembrane transporter activity	0.417598	0.85598	SLC1A3
N-acetylneuraminate lyase activity	0.417598	0.679938	CTHRC1
glycogen synthase activity, transferring glucose-1-phosphate	0.417598	1	LARP6
platelet-derived growth factor beta-receptor activity	0.417598	1	SLC25A4
protein serine/threonine kinase inhibitor activity	0.421643	1	GPAT3
voltage-gated ion channel activity involved in regulation of presynaptic membrane potential	0.421643	0.895374	B4GALT1
sterol transfer activity	0.434999	0.987088	RACGAP1
Wnt-protein binding	0.434999	0.956528	CEBPB
voltage-gated proton channel activity	0.442616	0.679938	DPP4
monoamine oxidase activity	0.442616	0.692475	PTGES
MAP kinase phosphatase activity	0.442616	0.956528	LBR
oxidoreductase activity, acting on CH or CH2 groups, NAD or NADP as acceptor	0.442616	0.679938	SGPP1
peptidylglycine monooxygenase activity	0.442616	0.984585	PCNA
metal chelating activity	0.442616	0.984585	CHEK1
phosphoric diester hydrolase activity	0.442616	0.679938	FST
dipeptidyl-peptidase activity	0.442616	0.829491	LDLR
glucose-6-phosphate isomerase activity	0.442616	0.956528	SLC20A1
oxidoreductase activity, acting on the CH-NH2 group of donors	0.459882	0.956528	FEN1
glycerophospholipid flippase activity	0.4628	0.85598	ABL1
type 2 neuromedin U receptor binding	0.4628	1	CDKN2A
myosin binding	0.4628	1	PAM
fructose 1,6-bisphosphate 1-phosphatase activity	0.4628	0.679938	MAOA
low-affinity IgE receptor activity	0.469437	0.679938	GRM7
isocitrate dehydrogenase (NAD+ activity	0.469437	1	SMYD1
ciliary neurotrophic factor binding	0.469437	0.679938	CDH17
caffeine oxidase activity	0.469437	0.679938	TK1
estrogen receptor activity	0.469437	0.829491	EXT1
alanine dehydrogenase activity	0.469437	0.679938	TGFBR2
lithocholic acid binding	0.469437	0.679938	DTWD1
interleukin-10 receptor activity	0.469437	0.679938	DCK
diacylglyceride transfer activity	0.469437	0.829491	CHEK1
procollagen-proline 3-dioxygenase activity	0.469437	0.895374	SLC16A3
argininosuccinate lyase activity	0.469437	0.829491	PLA2G4A
phosphatidylglycerol transfer activity	0.469437	0.679938	PAPSS2
phosphatidylinositol-4,5-bisphosphate binding	0.469437	0.85598	ALDH1A1
estrogen 16-alpha-hydroxylase activity	0.469437	0.829491	EFEMP1
coreceptor activity	0.469437	0.824556	NCOR2
acetylcholine binding	0.469437	1	SMYD1
carnitine transmembrane transporter activity	0.469437	0.679938	TSTD1
beta1-adrenergic receptor activity	0.469437	1	SMYD1
store-operated calcium channel activity	0.469437	0.679938	ENPP4
palmitoleyl hydrolase activity	0.469437	0.679938	PTGS2
interleukin-4 receptor activity	0.469437	0.679938	DCK
beta-N-acetylglucosaminidase activity	0.469437	0.829491	MAP3K20
alpha-2A adrenergic receptor binding	0.469437	0.679938	FST
interleukin-8 receptor binding	0.469437	0.679938	TP53I3
lysophospholipid:sodium symporter activity	0.469437	0.956528	ATP2B1
1-phosphofructokinase activity	0.469437	0.679938	ADA
type 1 neuromedin U receptor binding	0.469437	0.865178	SPTLC3
3-deoxyglucosone dehydrogenase activity	0.469437	0.829491	B4GALT1
oxidoreductase activity, acting on CH or CH2 groups, oxygen as acceptor	0.469437	0.679938	MCEE
glycine C-acetyltransferase activity	0.469437	0.679938	ITPK1
alpha-N-acetylneuraminate alpha-2,8-sialyltransferase activity	0.469437	1	PLA2G4A
prostaglandin receptor activity	0.469437	0.679938	B4GALT1
complement component C5a receptor activity	0.469437	0.679938	SLC6A6
high-density lipoprotein particle binding	0.469437	0.679938	GRM7
IkappaB kinase complex binding	0.469437	0.679938	ENG
MHC class I receptor activity	0.469437	0.679938	TUBB3
alanine:sodium symporter activity	0.469437	0.679938	SPHK1
L-amino-acid oxidase activity	0.469437	0.829491	ACAD11
triacyl lipopeptide binding	0.469437	1	SLC25A4
DNA-(apurinic or apyrimidinic site endonuclease activity	0.469437	0.829491	FABP3
calcium:sodium antiporter activity	0.469437	0.679938	GRM7
MRF binding	0.469437	0.679938	ITPK1
1-acylglycerophosphoserine O-acyltransferase activity	0.469437	1	MAP2K1
xanthine oxidase activity	0.469437	0.679938	CDH17
beta-catenin binding	0.469437	0.679938	SGPP1
cytokine receptor activity	0.469437	0.829491	ACSS2
suramin binding	0.469437	0.829491	DCK
group III metabotropic glutamate receptor activity	0.469437	0.829491	ABL1
opioid peptide activity	0.469437	0.829491	SLC16A3
RNA-directed DNA polymerase activity	0.469437	0.679938	HSD11B1
5'-3' DNA helicase activity	0.469437	0.956528	LRRC8E
phosphatidylcholine flippase activity	0.469437	0.829491	CAT
chemokine receptor antagonist activity	0.469437	0.85598	GSDME
inositol-3-phosphate synthase activity	0.469437	0.829491	TF
cysteine-type endopeptidase activity	0.469437	0.679938	ACTN2
protein dimerization activity	0.469437	0.679938	SPHK1
dTDP-glucose 4,6-dehydratase activity	0.469437	0.895374	DDIT3
protein phosphorylated amino acid binding	0.485501	0.829491	DDIT3
adenylate cyclase activity	0.501158	0.829491	FEN1
endothelin A receptor binding	0.501158	0.895374	ALDH1A1
structural constituent of muscle	0.501158	0.956528	SLC1A3
inositol trisphosphate kinase activity	0.501158	0.829491	SLC20A1
vascular endothelial growth factor binding	0.501158	1	MAN1A1
histone serine kinase activity	0.501158	1	SLC25A4
calcitriol binding	0.501158	0.679938	ACTN2
oxidoreductase activity, acting on CH or CH2 groups, quinone or similar compound as acceptor	0.501158	1	MAN1A1
platelet-derived growth factor receptor binding	0.501158	0.940599	ACSS2
Roundabout binding	0.537355	0.895374	ANO6
guanine nucleotide transmembrane transporter activity	0.53838	1	CTSH
type 3 galanin receptor binding	0.541619	0.940599	PACSIN3
ketol-acid reductoisomerase activity	0.541619	0.984585	SOCS2
cysteine dioxygenase activity	0.543475	0.679938	MYLK
flippase activity	0.543475	0.679938	ACSS2
formate transmembrane transporter activity	0.543475	0.829491	B4GALT1
microtubule nucleator activity	0.543475	0.679938	PTX3
ribose 1,5-bisphosphate isomerase activity	0.543475	1	SLC2A1
glucuronoside transmembrane transporter activity	0.543475	0.679938	PTX3
L-threonine 3-dehydrogenase activity	0.543475	1	SLC25A4
guanine deaminase activity	0.543475	1	PACSIN3
cannabinoid receptor activity	0.543475	1	ABL1
granulocyte colony-stimulating factor receptor binding	0.543475	0.679938	GRM7
P-type ion transporter activity	0.543475	0.679938	CSF1
glucuronosyltransferase activity	0.543475	0.895374	PGM5
co-receptor binding	0.543475	0.679938	FBLN1
cGMP-inhibited cyclic-nucleotide phosphodiesterase activity	0.543475	0.679938	SLC1A3
cerebroside transfer activity	0.543475	0.679938	TNNT2
melanin-concentrating hormone activity	0.543475	0.679938	GYS1
transforming growth factor beta receptor activity, type III	0.543475	0.829491	GRM7
microtubule plus-end binding	0.543475	0.895374	LIG1
G protein-coupled peptide receptor activity	0.543475	0.829491	SLC6A6
acyloxyacyl hydrolase activity	0.543475	0.829491	PRPSAP1
ciliary neurotrophic factor receptor activity	0.543475	0.679938	APOE
HLA-A specific activating MHC class I receptor activity	0.543475	0.679938	AK4
tubulin-dependent ATPase activity	0.543475	1	POLD1
phospholipid transporter activity	0.543475	0.895374	MOSPD2
inositol-1,3,4-trisphosphate 5-kinase activity	0.543475	1	SLC25A4
quaternary ammonium group transmembrane transporter activity	0.543475	0.895374	TPCN1
N6-methyladenosine-containing RNA binding	0.543475	0.895374	DAGLB
N-acetylgalactosamine kinase activity	0.543475	0.984585	PLA2G4A
type I interferon binding	0.543475	0.829491	SLC6A6
cholesterol 25-hydroxylase activity	0.543475	0.829491	APOE
non-membrane spanning protein tyrosine kinase activity	0.543475	0.940599	PACSIN3
Hsp90 protein binding	0.543475	1	LIG1
p53 binding	0.543475	0.679938	PCNA
extracellular matrix binding	0.543475	0.984585	SLC25A4
heme binding	0.543475	0.679938	UHRF1
nucleoside-triphosphatase activity	0.543475	0.679938	ACTN2
catalytic activity, acting on a protein	0.543475	0.679938	ACAD11
protein tyrosine/serine/threonine phosphatase activity	0.543475	0.679938	PCNA
carbohydrate binding	0.543475	0.895374	LIG1
D-glucose transmembrane transporter activity	0.543475	0.679938	SLC25A4
lysophosphatidic acid phosphatase activity	0.543475	0.829491	LDLR
phosphorus-oxygen lyase activity	0.543475	1	GALNT16
filamin binding	0.543475	0.679938	PTGES
hormone binding	0.559052	0.987088	ACSS2
collagen binding	0.567936	1	LMTK2
6-phosphofructokinase activity	0.572646	1	FEN1
metalloendopeptidase activity involved in amyloid precursor protein catabolic process	0.575562	1	FEN1
glucose transmembrane transporter activity	0.575908	0.829491	PRPSAP1
signaling receptor inhibitor activity	0.575908	0.984585	PACSIN3
hexose transmembrane transporter activity	0.575908	0.956528	PLA2G4A
chloride channel activity	0.575908	1	MAP2K1
fructose binding	0.575908	0.984585	SLC25A4
platelet-derived growth factor binding	0.575908	0.679938	ABCC3
G-protein beta-subunit binding	0.596382	1	SLC25A4
antiporter activity	0.61662	0.607811	PAM
lipoprotein particle receptor activity	0.611223	0.956528	ACAD11
transferrin receptor binding	0.611223	0.679938	CDA
acidic amino acid transmembrane transporter activity	0.611223	0.829491	HK2
gamma-tubulin binding	0.611223	0.956528	DCK
sphingolipid transporter activity	0.611223	0.679938	SFXN3
C2H2 zinc finger domain binding	0.611223	0.895374	IDH3A
frizzled binding	0.611223	0.829491	PCNA
calcium-activated potassium channel activity	0.611223	0.679938	GRM7
RNA stem-loop binding	0.611223	0.679938	GRM7
ATP transmembrane transporter activity	0.611223	1	STARD5
3'-5' DNA helicase activity	0.611223	0.829491	SLC16A3
glycine binding	0.611223	1	TRIM72
histone methyltransferase binding	0.611223	0.829491	GPAT3
low-density lipoprotein particle receptor binding	0.611223	0.85598	SLC6A6
ubiquitin-protein transferase regulator activity	0.611223	0.956528	ADA
acylglycerol O-acyltransferase activity	0.611223	1	MAP2K1
voltage-gated anion channel activity	0.611223	1	CDKN2A
galactosyltransferase activity	0.611223	0.895374	PTGES
phosphatidylinositol binding	0.611223	1	FEN1
protein heterodimerization activity	0.611223	1	STARD5
protein self-association	0.611223	0.895374	SMYD1
SH3 domain binding	0.611223	0.679938	PFKFB4
phosphatidylinositol-3,4,5-trisphosphate binding	0.611223	1	EZR
core promoter sequence-specific DNA binding	0.611223	0.829491	SOCS2
vitamin transmembrane transporter activity	0.611223	0.895374	ACTN2
phosphoprotein phosphatase activity	0.611223	0.679938	PAM
LBD domain binding	0.61662	0.895374	ITGA4
oxidoreductase activity, acting on diphenols and related substances as donors	0.61662	0.679938	PTX3
SUMO ligase activity	0.61662	0.971212	DPP4
chemorepellent activity	0.61662	0.830182	NUP155
glutathione binding	0.627942	1	GALNT16
chromo shadow domain binding	0.648809	0.679938	PLA2G4A
PH domain binding	0.648809	1	GPI
phosphatase activity	0.648809	0.85598	DDIT3
sphingosine-1-phosphate phosphatase activity	0.657114	0.756815	ABL1
thyroid hormone transmembrane transporter activity	0.658043	0.895374	TGFBR2
hydrolase activity, hydrolyzing N-glycosyl compounds	0.658454	1	LMTK2
cytochrome-c oxidase activity	0.658454	0.984585	LMTK2
vascular endothelial growth factor-activated receptor activity	0.658807	0.756815	TNFSF18
5'-deoxyribose-5-phosphate lyase activity	0.666426	0.679938	EZR
axon guidance receptor activity	0.666426	0.679938	PLA2G4A
oxidoreductase activity, acting on CH or CH2 groups	0.666426	0.692475	PCNA
GABA-gated chloride ion channel activity	0.666426	0.692475	ITGA4
oxidoreductase activity, acting on the CH-NH group of donors, oxygen as acceptor	0.666426	0.829491	HK2
acid phosphatase activity	0.666426	0.679938	MANF
histone threonine kinase activity	0.666426	0.679938	SPHK1
nickel cation binding	0.666426	0.679938	SLC1A3
oxidoreductase activity, acting on a heme group of donors	0.666426	0.829491	SYNE3
activin binding	0.666426	0.984585	DPP4
glutamate-gated calcium ion channel activity	0.666426	0.679938	ERCC6L
clathrin light chain binding	0.666426	1	SLC25A4
sodium channel inhibitor activity	0.666426	1	FEN1
low-density lipoprotein particle receptor activity	0.738378	0.679938	TF
inorganic phosphate transmembrane transporter activity	0.879499	0.679938	PAM
glutathione transferase activity	0.850865	0.679938	PAPSS2
transcription corepressor binding	0.850865	0.679938	PCNA
transmitter-gated ion channel activity	0.738378	0.679938	ANO6
transmitter-gated channel activity	0.941256	0.679938	PGM5
hydrolase activity, acting on acid anhydrides, in phosphorus-containing anhydrides	0.70448	0.679938	UAP1L1
primary active transmembrane transporter activity	0.781685	0.679938	GRM7
endodeoxyribonuclease activity	0.805234	0.679938	LARP6
sodium channel regulator activity	0.971382	0.679938	CDO1
TBP-class protein binding	0.827533	0.679938	ACAD11
DNA polymerase binding	0.805234	0.679938	PLA2G4A
dicarboxylic acid transmembrane transporter activity	0.792763	0.679938	LBR
peptide receptor activity	0.805234	0.679938	CPQ
hydrolase activity, acting on acid anhydrides	0.805234	0.679938	SASH1
four-way junction DNA binding	0.738378	0.679938	MCM5
salt transmembrane transporter activity	0.805234	0.679938	ABCC3
calcium:cation antiporter activity	0.878223	0.679938	PLA2G4A
cyclin-dependent protein serine/threonine kinase inhibitor activity	0.927266	0.679938	CNNM4
nucleoside-diphosphatase activity	0.855052	0.679938	CDO1
ligand-gated anion channel activity	0.844222	0.679938	CDO1
epigenetic reader	0.722185	0.679938	ANO6
carbon-nitrogen lyase activity	0.850865	0.679938	PAPSS2
primary amine oxidase activity	0.738378	0.679938	CHTF18
long-chain fatty acid-CoA ligase activity	0.688833	0.984585	STMN2
ATPase-coupled transmembrane transporter activity	0.70448	0.692475	PCNA
metallopeptidase activity	0.738378	0.692475	CCND2
phosphatidylserine transfer activity	0.738378	0.692475	PRKRA
diamine N-acetyltransferase activity	0.738378	0.692475	PTX3
lipoprotein particle receptor binding	0.703498	0.895374	CTSH
glutamate receptor activity	0.70448	0.865178	EIF4EBP2
glutathione specific gamma-glutamylcyclotransferase activity	0.70448	0.971212	MCEE
inositol monophosphate 1-phosphatase activity	0.70448	0.956528	TPX2
histone methyltransferase activity	0.70448	0.956528	ATP1B1
nerve growth factor binding	0.70448	1	LMTK2
methylarsonite methyltransferase activity	0.70448	0.956528	SLC25A4
RNA-binding transcription regulator activity	0.70448	0.956528	OGA
peptidyl-proline 3-dioxygenase activity	0.70448	1	FEN1
proton-dependent oligopeptide secondary active transmembrane transporter activity	0.70448	0.984585	ERO1A
promoter-enhancer loop anchoring activity	0.70448	0.829491	ABCC3
1-phosphatidylinositol binding	0.70448	0.956528	ATP1B1
structural molecule activity conferring elasticity	0.70448	1	EXT1
forked DNA-dependent helicase activity	0.70448	0.895374	PLA2G4A
oxidoreductase activity, acting on paired donors, with incorporation or reduction of molecular oxygen	0.722185	0.85598	LMNB1
acetylcholinesterase activity	0.722185	0.984585	CAPN5
thymidine kinase activity	0.722185	1	CDA
vascular endothelial growth factor receptor 1 binding	0.73362	1	TSTD1
interleukin-6 binding	0.738378	0.85598	ENPP4
interleukin-18 receptor activity	0.738378	0.984585	TP53I3
4-hydroxybenzoate 3-monooxygenase activity	0.738378	0.956528	CTSH
RNA polymerase II sequence-specific DNA-binding transcription factor recruiting activity	0.738378	0.895374	EIF4EBP2
peptidyl-lysine N6-myristoyltransferase activity	0.738378	0.956528	DAGLB
acetyl-CoA carboxylase activity	0.738378	0.971212	TRIM72
ubiquitin protein ligase binding	0.755041	1	SLC25A4
zinc ion binding	0.755041	0.956528	ACTN2
peptide crotonyltransferase activity	0.761613	1	FEN1
phosphatase activator activity	0.772518	0.984585	EZR
lysine-tRNA ligase activity	0.781685	0.984585	CTSH
oxysterol 7-alpha-hydroxylase activity	0.781685	0.895374	PTPN12
N-acetylglucosaminyl-proteoglycan 4-beta-glucuronosyltransferase activity	0.781685	0.956528	ATP1B1
interleukin-33 receptor activity	0.788769	0.829491	SPTLC3
transforming growth factor beta receptor activity, type II	0.788769	0.829491	SPTLC3
tRNA-uridine aminocarboxypropyltransferase activity	0.788769	1	ACSS2
double-stranded DNA exodeoxyribonuclease activity	0.788769	0.824556	KCNAB2
deoxyguanosine kinase activity	0.792763	1	MAN1A1
methotrexate transmembrane transporter activity	0.805234	1	ABRAXAS2
ADP-ribosylarginine hydrolase activity	0.805234	1	CDK1
vitamin D 24-hydroxylase activity	0.805234	0.829491	DDIT3
UFM1 hydrolase activity	0.805234	1	MAN1A1
serine-tRNA ligase activity	0.805234	1	CDK1
interleukin-18 binding	0.805234	0.956528	PPIF
calcitonin receptor activity	0.805234	0.829491	FABP3
histone kinase activity (H3-T11 specific	0.805234	0.985642	ALDH1A1
glucuronylgalactosylproteoglycan 4-beta-N-acetylgalactosaminyltransferase activity	0.808678	0.956528	ERO1A
glycine-gated chloride ion channel activity	0.815858	0.984585	SLC16A3
glutamate synthase activity	0.903153	0.824556	AK4
solute:proton symporter activity	0.827533	1	RACGAP1
protein-ribulosamine 3-kinase activity	0.827533	1	CDK1
L-aspartate oxidase activity	0.827533	0.85598	GSDME
ceramide 1-phosphate binding	0.827533	0.829491	AK4
adenylylsulfate kinase activity	0.827533	0.956528	CDK1
interferon binding	0.827533	0.895374	MAP2K1
transposase activity	0.827533	0.971212	FABP3
DNA clamp unloader activity	0.827533	0.829491	PTX3
ubiquitin ligase inhibitor activity	0.827533	0.829491	CDH17
aldehyde dehydrogenase (NAD+ activity	0.827533	0.829491	PTX3
L-dopa O-methyltransferase activity	0.827533	0.956528	CDK1
adipokinetic hormone binding	0.88697	0.829491	GYS1
epidermal growth factor-activated receptor activity	0.955511	0.829491	GYS1
Notch binding	0.903153	0.829491	APOE
UDP-glycosyltransferase activity	0.83393	1	SMYD1
carbonate dehydratase activity	0.844222	0.895374	ALDH1A1
cysteine-type aminopeptidase activity	0.847801	1	POLD1
L-glutamine transmembrane transporter activity	0.847801	0.916385	APOE
FK506 binding	0.847801	1	POLD1
ATP-activated inward rectifier potassium channel activity	0.849591	1	POLD1
3-hydroxyisobutyrate dehydrogenase activity	0.850865	0.984585	ERO1A
histone kinase activity (H3-T3 specific	0.850865	1	TP53I3
protein-lysine N-methyltransferase activity	0.946159	0.85598	FABP3
plus-end directed microfilament motor activity	0.972693	0.85598	GSDME
thiosulfate-thiol sulfurtransferase activity	0.867532	1	ABL1
lysine N-methyltransferase activity	0.867532	0.984585	PGM5
CCR5 chemokine receptor binding	0.867532	1	TSTD1
glycolipid transfer activity	0.867532	1	SMYD1
bis(5'-adenosyl-triphosphatase activity	0.867532	1	TF
phosphatidylinositol bisphosphate binding	0.867532	0.971212	ZFP36L2
tetrapyrrole binding	0.887974	1	UCHL1
NF-kappaB-inducing kinase activity	0.965733	0.895374	SYNE3
IMP dehydrogenase activity	0.903153	0.895374	CPQ
chromatin loop anchoring activity	0.972693	0.895374	HSD11B1
diacylglycerol binding	0.965733	0.895374	HSD11B1
prostaglandin-endoperoxide synthase activity	0.996469	0.895374	PPIF
deoxycytidine kinase activity	0.897353	0.987088	TP53I3
small ribosomal subunit rRNA binding	0.903153	0.956528	CDH17
rRNA (cytosine methyltransferase activity	0.903153	1	SPHK1
arachidonate-CoA ligase activity	0.982044	0.907953	PPIF
activin receptor antagonist activity	0.909208	0.971212	ABL1
NADPH:quinone reductase activity	0.909385	1	FEN1
glutaminyl-peptide cyclotransferase activity	0.918078	1	ATP1B1
P-type calcium transporter activity	0.919768	1	DNAJC3
oxidoreductase activity, acting on paired donors, with incorporation or reduction of molecular oxygen, another compound as one donor, and incorporation of one atom of oxygen	0.922615	1	RIGI
2'-deoxyadenosine deaminase activity	0.927266	1	USP36
RNA-directed 5'-3' RNA polymerase activity	0.927266	1	UCHL1
guanosine phosphorylase activity	0.934702	0.930503	AK4
cyclic-di-GMP binding	0.937909	0.956528	AK4
UDP-galactopyranose mutase activity	0.965733	0.940599	UHRF1
4-hydroxyphenylpyruvate dioxygenase activity	0.941256	1	CDH17
nucleotidyltransferase activity	0.946159	0.956528	ACTN2
palmitoyltransferase activity	0.946159	0.956528	OGA
C3HC4-type RING finger domain binding	0.966709	1	GEM
GMP reductase activity	0.968052	1	MAP3K20
endothelin receptor activity	0.970981	1	EIF4EBP2
beta-N-acetylglucosaminylglycopeptide beta-1,4-galactosyltransferase activity	0.972693	1	SMYD1
methylmalonyl-CoA epimerase activity	0.996469	0.984585	PLA2G4A
DNA-DNA tethering activity	0.986008	1	SMYD1
inositol tetrakisphosphate kinase activity	0.989042	1	TF
geranylgeranyl reductase activity	0.989348	1	SMYD1
ABC-type sterol transporter activity	0.993497	1	EEF1A2
lipopeptide binding	1	1	EEF1A2
