# Supplementary material for: Integrative Transcriptomic and Proteomic Analysis Reveals CaMK4-Mediated Regulation of Proliferation in Goat Skeletal Muscle Satellite Cells
Source: Animals (Basel). 2025 Oct 24;15(21):3083. doi: 10.3390/ani15213083 (PMC12610772; doi:10.3390/ani15213083)
Supplement: Supplementary file 1 [file animals-15-03083-s001.zip › Table S2.xlsx]

## Sheet: Sheet1
Table S2 Primer sequences for cell proliferation and transcriptome validation genes
Primer	Sequence (5’-3’)
PCNA	F: TGAAGATAATGCGGACACCT
	R: AGGCATCTTTACTACACAGC
CCND2	F: CCGTCGATGATTGCAACTGG
	R: GGCAATCCACATCCGTGTTG
CDKN1C	F: CAGCCAGAGCATTGGCAATG
	R: CTGTCCACCTCGGTCCACT
CCDC80	F:ACCCGCAAAACCCTTCATTC
	R:GTGGCCATCTTGCAGAAACT
CNN1	F:TCGGCAACAACTTCATGGAC
	R:CGTACTTGGTGATGGCCTTG
EFEMP1	F:ACTATGCTGACTCTGGCGTT
	R:ATTCCACCTTTGCAAGCGTC
FNDC1	F:AGAAAGTGGCCGGAAGATGA
	R:CTGTAGACCGGCTGACTCTG
CXCL8	F:TGTGTGAAGCTGCAGTTCTG
	R:AGCACACCTCTTTTCCGTTG
MYH3	F:CCGTGCTGTACAACCTCAAG
	R:AGATGGAGAAGATGTGGGGC
NR4A2	F:GTGAGTCTGATCAGTGCCCT
	R:CCATGGAGCCAGTCAGAAGA
TJP2	F:CATTTCTGACGTGCTCCCG
	R:CCACTTTTCCTCAGCTGCTG
C1QTNF3	F:GCAACACGGTCTTCAGCAT
	R:CACCGTTGCCCATTCTCAG
NR4A3	F:TTCCTTAAGTTTGCAGAGCCT
	R:TGTTGCATAGCTCCTCCACT
CTHRC1	F:TGGACGCCTAACTACAAGCA
	R:TGAGCCGCTGAACAAAACTC
FOS	F:AGTTCCTACTCCCTCAGCTG
	R:CCCTTCGGATTCTCCTTTTCTC
PPL	F:GTGCCCCTCAAGTACCGC
	R:GCTCTCCCCGTTGTTCCT
S100A4	F:GCAAGGAGGGTGACAAGTTC
	R:CCACCTCGTTGTCCTTGTTG
CST3	F:GGCCGGACTACATGTACCAA
	R:GGCAGCTAAACTTCACCAGG
ENO3	F:TTGCCTGCTGTTGAAAGTCA
	R:AGGTGTCCTCGGTCTCTCC
CaMK4	F: GTCTCCACCTCAGGCTGG
	R: TCCTCCATCTCCTCCTCTGA
GAPDH	F: CACAGTCAAGGCAGAGAAC
	R: TACTCAGCACCAGCATCA
