# Supplementary material for: Integrative Transcriptomic and Proteomic Analysis Reveals CaMK4-Mediated Regulation of Proliferation in Goat Skeletal Muscle Satellite Cells
Source: Animals (Basel). 2025 Oct 24;15(21):3083. doi: 10.3390/ani15213083 (PMC12610772; doi:10.3390/ani15213083)
Supplement: Supplementary file 1 [file animals-15-03083-s001.zip › Table S3.xlsx]

## Sheet: Sheet1
Table S3 Transcriptomic DEGs upon CaMK4 overexpression in goat MUSCs
ID	log2(FC)	p-value	FDR	symbol
ENSCHIG00000011930	9.56878640113439	0	0	CAMK4
MSTRG.1084	3.66531248234889	1.42275458612842e-17	1.20813205681095e-13	--
ENSCHIG00000025384	1.3225018051728	6.83149289189212e-12	3.86730812610013e-08	FOS
ENSCHIG00000009664	1.2745380694776	1.01951713942033e-11	4.32861489469385e-08	NR4A1
ENSCHIG00000011592	-0.761912	2.34321291864311e-11	7.95895699946318e-08	SMOC1
ENSCHIG00000015994	0.997783242858945	7.91294972390194e-11	1.91608335439186e-07	LIPG
ENSCHIG00000008320	-1.80475	8.65173221024971e-11	1.91608335439186e-07	C3
ENSCHIG00000009709	-1.34718	9.02588873292993e-11	1.91608335439186e-07	LGALS9
ENSCHIG00000020744	0.998753036151042	1.07251249388331e-10	2.0238310759578e-07	TNC
ENSCHIG00000019785	-0.832018	5.70365720339729e-10	9.68652102852962e-07	TNFSF4
ENSCHIG00000019504	-0.778941	1.27133071259977e-09	1.96281904473471e-06	ENO3
ENSCHIG00000012791	1.11459667095752	8.64504866411196e-09	1.22349051218844e-05	CTHRC1
ENSCHIG00000011770	-0.788516	1.09874938847974e-08	1.43538929727319e-05	PPL
ENSCHIG00000000624	-0.858493	1.31436000209668e-08	1.59441256540056e-05	OTULINL
ENSCHIG00000012843	1.24245537771334	5.81445019488948e-08	6.171675478738e-05	NR4A2
ENSCHIG00000017433	-0.637285	1.44990035958785e-07	0.000144845045922826	SERPINB2
ENSCHIG00000009090	-0.754959	1.57338470542453e-07	0.000148448846956804	CST3
ENSCHIG00000012025	-0.62606	2.1890644347644e-07	0.000195667796292652	AHNAK2
ENSCHIG00000015227	-0.611842	2.84532442597752e-07	0.000241610723631882	ITGA3
ENSCHIG00000025367	-0.780962	3.12419936381442e-07	0.000252658465693621	S100A4
ENSCHIG00000008185	-0.607516	5.28376791750556e-07	0.000407882866104532	FLRT2
ENSCHIG00000015521	-0.703437	1.19280599795142e-06	0.000844059344300371	TGFBR3
ENSCHIG00000015605	-0.641656	1.35503462117415e-06	0.000913244164699117	ARHGAP20
ENSCHIG00000022709	2.7740202704558	1.39812449403386e-06	0.000913244164699117	MCHR1
ENSCHIG00000014217	-0.772435	4.11612594762649e-06	0.00251520217890375	CXCL1
ENSCHIG00000023553	-0.588256	4.14683277449832e-06	0.00251520217890375	SCN2A
ENSCHIG00000012020	-0.79209	5.21078529122764e-06	0.00294982555336397	EMB
ENSCHIG00000024121	1.99513424482818	5.63997417425633e-06	0.00304363284350302	CA1
ENSCHIG00000026057	1.47101800923439	5.75093050231116e-06	0.00304363284350302	TDH
MSTRG.16301	-0.652806	5.91414260352114e-06	0.00304363284350302	--
ENSCHIG00000020254	-0.587876	6.37182575572763e-06	0.00318272696498595	LIPA
ENSCHIG00000002248	-0.941141	9.63015720282401e-06	0.00442024215609622	Clca3a1
ENSCHIG00000022375	-0.605438	1.12723436650123e-05	0.00503784769639223	MYBL1
ENSCHIG00000000860	1.6104168984165	1.4015757718874e-05	0.00590108010245224	SIRT4
ENSCHIG00000014437	-0.616809	1.42462629806596e-05	0.00590108010245224	SH3RF2
ENSCHIG00000020056	-1.37045	1.78747769628296e-05	0.00722779374189846	SEC14L5
ENSCHIG00000012523	-0.672537	2.68719720877998e-05	0.0103719704992524	PTX3
ENSCHIG00000000139	-0.947022	4.37093261984905e-05	0.0157939465282758	SRGN
ENSCHIG00000001756	-1.31767	4.82091359911503e-05	0.0166767151114921	ISLR
ENSCHIG00000025609	1.14226300779682	4.90982603529769e-05	0.0166767151114921	C1QTNF3
ENSCHIG00000020292	1.08862178765693	5.55358997325976e-05	0.018137811253052	NR4A3
MSTRG.3000	-1.67062	5.80708357229083e-05	0.0186078679826821	--
ENSCHIG00000010975	-0.659989	6.63950572076377e-05	0.0197822325711809	THBD
ENSCHIG00000023615	-1.03313	6.79682757353866e-05	0.019901814255415	PAK6
ENSCHIG00000008263	0.810486154902429	9.01928647447713e-05	0.0235653141840069	NCALD
ENSCHIG00000014010	-1.55234	9.42530109279933e-05	0.0238910281282106	ABCC1
ENSCHIG00000002685	-7.90689	9.72338708131631e-05	0.0242841592355875	ELOVL7
ENSCHIG00000015533	-1.23444	0.000101136450486619	0.0248927585306414	MACC1
ENSCHIG00000005840	-0.720327	0.000110464306792299	0.0265124602311604	LRRC71
ENSCHIG00000022705	0.685197645698628	0.000123586146554618	0.0287515551635216	EGR1
ENSCHIG00000018090	0.708200320499333	0.000132541088283441	0.0304181797610497	FAM184B
MSTRG.14820	-0.666619	0.000135444105765069	0.0306699633094422	--
ENSCHIG00000004685	0.658499913166265	0.000157542502344801	0.0338786278380706	TGFBI
MSTRG.9236	-0.726723	0.000159588425310348	0.0338786278380706	--
ENSCHIG00000015574	0.724806412978153	0.000183969372340342	0.0381018518348296	FGF7
ENSCHIG00000026732	1.91155060419686	0.000186286347093217	0.0381168799118567	TEKT2
ENSCHIG00000016301	-0.847217	0.000240569230626722	0.046471371650352	SLC26A7
MSTRG.140	-0.645039	0.000247133651264349	0.047158098869915	--
ENSCHIG00000022723	-0.855107	0.000307712459657688	0.0544516799445314	MEAK7
MSTRG.7729	-1.37136	0.000307799639326091	0.0544516799445314	--
ENSCHIG00000014781	-0.602193	0.000338622817295497	0.0592869206817467	SYDE2
ENSCHIG00000009730	-0.609801	0.000407808150599886	0.0669090069080732	P2RY2
ENSCHIG00000011883	-0.681935	0.00043458071348106	0.0694473175378413	EDN1
ENSCHIG00000026810	-0.59743	0.000443639531011105	0.0697623162514963	FZD8
ENSCHIG00000012548	-1.89473	0.000457600965190592	0.0712975889158883	SAA1
ENSCHIG00000015174	-0.679985	0.00052872423160677	0.0808948074358359	MECOM
ENSCHIG00000016005	-0.593991	0.000550999787436063	0.0820549114361075	ATP8B3
ENSCHIG00000020681	-0.86677	0.000555632975042829	0.0820549114361075	PIDD1
ENSCHIG00000022668	-0.899661	0.000613140860653776	0.0889997541579751	FCGBP
ENSCHIG00000019052	-0.638522	0.000660219286524358	0.0934375345253597	DMTN
ENSCHIG00000014360	-1.01976	0.000667796749352372	0.0935218059572348	CLIC5
ENSCHIG00000022614	-2.02379	0.000675696179474312	0.0935218059572348	ABCB1
ENSCHIG00000015701	-2.78574	0.000677335107621733	0.0935218059572348	ADAMDEC1
MSTRG.15471	-1.73972	0.000754071315542736	0.10244402072362	--
ENSCHIG00000017180	1.7772244806046	0.000768053212321859	0.102707462243009	IL11
ENSCHIG00000019419	-0.674793	0.000793219031789757	0.103900307709504	OSGIN1
MSTRG.13528	-0.706287	0.00082090831677864	0.105617317756452	--
ENSCHIG00000015954	-0.592861	0.000862334314413418	0.108040135054268	PMCH
ENSCHIG00000017378	-1.02653	0.00086635366473465	0.108040135054268	NUPR1
ENSCHIG00000018794	-0.887055	0.000978518845013504	0.117029475668059	RTL8A
ENSCHIG00000024044	-0.63648	0.00108774676265945	0.124818941015172	ZFP3
ENSCHIG00000019161	0.814469568702522	0.00120636172724687	0.13567974313797	ANGPT2
ENSCHIG00000012385	-0.677319	0.00122091616110354	0.135935612720071	S100A2
ENSCHIG00000015757	-0.784816	0.0012389092869624	0.136076495614005	NEMP1
ENSCHIG00000015991	-1.00549	0.00126971937374418	0.13817714758352	PPARGC1A
ENSCHIG00000021466	-0.819826	0.00140748415103388	0.148467722590114	ZNF554
ENSCHIG00000009715	-0.780787	0.00152170068033724	0.156903980912248	GAS7
ENSCHIG00000011624	-1.764	0.00152441599543784	0.156903980912248	HOXD3
ENSCHIG00000012315	0.944883899367308	0.00160668244105113	0.162418380335543	CCN4
ENSCHIG00000023329	1.91519715896401	0.00169475569857675	0.166370150456237	HAS1
ENSCHIG00000012588	-2.90507	0.00179032631104841	0.174742021497328	CSMD3
ENSCHIG00000020312	-1.51622	0.00192589638738565	0.18478812625407	Ptprv
ENSCHIG00000020698	-0.618134	0.00199870407084613	0.189631235950726	STOML1
ENSCHIG00000020208	-0.606782	0.00205936716834969	0.192166113297158	TMEM160
ENSCHIG00000018472	-0.659732	0.00207913857577158	0.192950876679392	TTN
ENSCHIG00000011175	-0.613151	0.00220526511456208	0.20088192732957	CCL17
ENSCHIG00000026208	-1.62427	0.00221871251269679	0.20088192732957	TIMM10
ENSCHIG00000020679	-0.859274	0.00230335374470655	0.205726582484788	TGM1
MSTRG.16516	1.21531273767739	0.00231371237440939	0.205726582484788	AMOT
ENSCHIG00000023059	-0.597852	0.00251443356641491	0.216764595220429	ELAPOR2
ENSCHIG00000018556	-0.593535	0.00265517865199008	0.224342781327102	--
ENSCHIG00000018380	-0.589562	0.00269594050844988	0.226659196311903	FBXW4
ENSCHIG00000008203	-0.937397	0.00279354880759042	0.229509921940323	RHBDL1
ENSCHIG00000007938	-0.768286	0.00279741823244697	0.229509921940323	SBK1
ENSCHIG00000012613	-1.06941	0.00281598484514203	0.229922454928111	ARHGEF26
ENSCHIG00000012227	-1.02017	0.00286592106564215	0.232455043429358	PGFS
MSTRG.16752	-0.592324	0.00292145526760945	0.232934623520241	--
ENSCHIG00000000189	-0.724162	0.00299153307999166	0.234336283464754	FAM83H
ENSCHIG00000017594	0.653416385489191	0.00305543272739519	0.234798253435984	MBD6
ENSCHIG00000007093	-0.827028	0.00338183241862423	0.251930118242096	CFDP2
ENSCHIG00000013060	0.851416299605565	0.00364953317956733	0.261519080120641	SNCAIP
ENSCHIG00000018609	-0.717191	0.00368655762500313	0.26182855385399	SCAMP5
ENSCHIG00000022676	-1.04155	0.00376269252648926	0.26405705445193	FRMD3
ENSCHIG00000007288	0.697303668608772	0.00380601977242128	0.265998492983665	PDE4B
ENSCHIG00000013432	-0.666845	0.00396615512361404	0.27201688229221	PDK4
ENSCHIG00000024175	1.70837099177731	0.00410054568363654	0.275582165505664	MELTF
ENSCHIG00000017920	0.660421256877552	0.00426391168878953	0.281766584477481	TIAM1
ENSCHIG00000027152	-0.732883	0.00438432253152805	0.282055686688279	RBP2
ENSCHIG00000025373	-0.624981	0.00462218485944038	0.285790569656099	SLC37A4
MSTRG.10788	-0.608725	0.00463121422196178	0.285790569656099	--
ENSCHIG00000026022	-0.624195	0.00498827962897723	0.299876289941579	--
ENSCHIG00000012991	-1.28959	0.00499705529373296	0.299876289941579	Slc11a2
ENSCHIG00000026756	0.802635372673424	0.00507435792985518	0.30344303071384	COL27A1
ENSCHIG00000015794	-0.687621	0.00518964361330364	0.307641635628539	JAG2
MSTRG.13002	-0.95005	0.00521550301496871	0.307641635628539	MT-CO3
ENSCHIG00000022649	-0.60476	0.00527499521036037	0.30976603697702	GTDC1
ENSCHIG00000019494	-2.2334	0.00537102099742922	0.312368588293236	Wfdc3
ENSCHIG00000021430	-0.58526	0.00556420829117925	0.3187338795221	GPR156
ENSCHIG00000021088	-1.31329	0.00562858032535074	0.31969959754325	FAM180A
ENSCHIG00000011485	-1.32234	0.00570681875226214	0.321989710530458	GLRA3
ENSCHIG00000010442	-0.921289	0.00573441176872293	0.322475215457687	CXCL5
ENSCHIG00000023396	-0.873329	0.00598980123101796	0.332467827559411	PSMB10
ENSCHIG00000024548	-0.625919	0.00644213910531544	0.344046693162176	XYLB
ENSCHIG00000013472	-1.17156	0.0064929551512447	0.344593304167465	MEIS3
ENSCHIG00000003108	-0.691905	0.00652608322618393	0.344867537726814	MYL11
ENSCHIG00000026785	-0.77218	0.00660949897453247	0.344867537726814	LRRC7
ENSCHIG00000024027	-0.647753	0.0066594522641106	0.345628054419972	TMEM38A
ENSCHIG00000025168	-0.825035	0.00677679236063814	0.348570735181988	OMD
ENSCHIG00000011318	-1.07429	0.00685123737944488	0.349413106351689	CATSPERG
MSTRG.5453	-2.01687	0.00724308843803277	0.35859820019571	--
MSTRG.16656	0.676271888266319	0.00737889174071795	0.363233966471342	FGF7
ENSCHIG00000009849	-0.705962	0.00751125231559818	0.366562063436218	PRADC1
ENSCHIG00000016347	-1.77064	0.00757722711403209	0.367708668263794	GINS2
ENSCHIG00000016778	-3.66138	0.00757805063253417	0.367708668263794	NRXN1
ENSCHIG00000024285	-0.976958	0.00767809292706301	0.371088761661577	SPA17
ENSCHIG00000014934	-1.00429	0.00772291772848294	0.371196028091848	DHRS13
ENSCHIG00000018363	-0.795751	0.00780530862867397	0.373401567438789	TTC41P
MSTRG.14571	-0.829204	0.00785227730561066	0.374092536667549	--
ENSCHIG00000024533	4.37401660603582	0.00818565989517012	0.385090387916302	SLC27A6
ENSCHIG00000008614	-3.84539	0.0081856933426241	0.385090387916302	ZCCHC12
ENSCHIG00000000420	-0.938391	0.00822487740557036	0.385585211408525	FBXO15
MSTRG.663	-1.97268	0.0085523554775974	0.393616946005519	--
ENSCHIG00000024321	-0.983582	0.00873662818469697	0.397820182565127	C4orf33
ENSCHIG00000016500	1.33806237714762	0.00932264708472703	0.411342863124435	LRRC15
ENSCHIG00000016308	-0.659396	0.00956520286330443	0.418674845947163	TTN
ENSCHIG00000019519	-0.795665	0.00971606014887547	0.422014960379417	TENT5B
ENSCHIG00000017155	-0.698231	0.00992186867483054	0.426590115707967	RHBDD3
ENSCHIG00000017537	-2.86817	0.0100062386155239	0.429100386920896	RLBP1
MSTRG.14353	-0.649228	0.0100307868814459	0.429100386920896	--
ENSCHIG00000014164	-0.730148	0.0102449519317293	0.433575106725324	RYR1
ENSCHIG00000025655	0.953755815230772	0.0102462236458735	0.433575106725324	VWCE
MSTRG.12557	-0.788764	0.010263039092244	0.433575106725324	--
ENSCHIG00000013031	-0.613546	0.0102951872385575	0.433854007127596	ITGA6
MSTRG.15985	-0.909243	0.0105476736736198	0.438673324995305	MOV10L1
ENSCHIG00000012293	0.640652381282495	0.0107197011710735	0.440173400611121	NPY1R
MSTRG.8586	0.658876528685034	0.0110061080936256	0.447039191502296	--
ENSCHIG00000025029	-1.33196	0.0112217561214809	0.450170337894328	CPS1
ENSCHIG00000010777	-2.01668	0.0112429935889022	0.450170337894328	FHL5
ENSCHIG00000015479	-0.954487	0.0116772945484904	0.463353956348161	C15orf40
ENSCHIG00000023843	-0.685843	0.0117073525721702	0.463430165899685	MERTK
ENSCHIG00000024097	-1.42405	0.0119362242918171	0.46626736668407	OPRL1
MSTRG.598	-0.705708	0.0121398376517014	0.468570142815558	--
ENSCHIG00000019913	-1.00387	0.0121926897773326	0.469542971629114	IRF1
ENSCHIG00000012983	-1.56624	0.0123047004000977	0.470699415208091	MMP24
ENSCHIG00000013854	-0.806733	0.0125097885602822	0.473901603618272	PBLD
ENSCHIG00000022366	-0.829225	0.0126099662079117	0.473901603618272	KLHDC8B
ENSCHIG00000008425	-1.89482	0.0129539598063918	0.480457186276454	COL10A1
MSTRG.9024	-0.85749	0.0132549527241515	0.481898939162206	--
ENSCHIG00000025411	-0.845822	0.013706449812379	0.492128196963282	HSPA6
ENSCHIG00000021568	1.51328389374406	0.0140218555590867	0.495730423899797	IBSP
ENSCHIG00000025251	-1.74335	0.0144086442061547	0.499599185569241	LYVE1
ENSCHIG00000011415	1.01883713888524	0.0147047160361637	0.502033739243473	PRSS35
ENSCHIG00000012796	0.856915891878632	0.0148634596180615	0.50316032667247	RXFP4
ENSCHIG00000008681	-0.775366	0.0149825242519967	0.503582437139738	BHLHB9
ENSCHIG00000026596	-0.808118	0.0150039871160989	0.503582437139738	QRFPR
ENSCHIG00000018857	-0.607546	0.0152174424229398	0.508061282240428	RTL8A
MSTRG.7789	-0.927784	0.0153020320203015	0.508061282240428	--
ENSCHIG00000002921	0.608351162252541	0.0154687719416196	0.510109036668982	H1-0
ENSCHIG00000011155	-2.30885	0.0159393402971402	0.5205727235891	VAV1
ENSCHIG00000012862	1.01644427044736	0.016181952762025	0.521899228662738	SLC7A3
ENSCHIG00000021972	-0.615929	0.0163694969513774	0.522946275299016	PKHD1
ENSCHIG00000026953	0.757446417179091	0.0164318701684211	0.522946275299016	SP7
ENSCHIG00000009627	-1.13049	0.0165443002143694	0.523027529363738	CCDC65
ENSCHIG00000017804	-1.59086	0.0165688518399394	0.523027529363738	Clec2d11
ENSCHIG00000010221	-2.75086	0.0166667899870626	0.524019888327913	FAM83G
ENSCHIG00000015904	-0.756816	0.0166860152749423	0.524019888327913	Ttll3
ENSCHIG00000009483	-0.654011	0.0171346243534278	0.529642644874989	TEN1
ENSCHIG00000025882	-3.16993	0.0172498649363541	0.531172014238146	--
ENSCHIG00000020293	0.904148595152592	0.017622051076745	0.535041162981601	SNAP25
MSTRG.12616	-1.0675	0.0177140846860623	0.535041162981601	--
ENSCHIG00000025025	-2.12771	0.0179148867549215	0.537541557877796	PHYHD1
ENSCHIG00000025162	-0.897705	0.0179893033057803	0.538198405981654	DCC
ENSCHIG00000020238	-3.66507	0.0188985108768502	0.549508990690314	SLC12A1
ENSCHIG00000024697	-0.798046	0.0189210288709338	0.549508990690314	TFPT
MSTRG.8510	-1.40512	0.0189584724831786	0.549508990690314	--
MSTRG.1769	-0.753201	0.0190568918420335	0.549508990690314	--
ENSCHIG00000008074	-0.598343	0.0195456216063919	0.555089116624337	YBEY
ENSCHIG00000016687	-0.604743	0.0197448677558007	0.557948567548691	PDRG1
ENSCHIG00000020685	-0.746169	0.019987101489214	0.56102546523744	OCEL1
ENSCHIG00000013838	-2.17675	0.020171720260016	0.56102546523744	TAS2R40
ENSCHIG00000016339	-0.784121	0.0202968182992034	0.56102546523744	GINS4
MSTRG.12169	-0.592278	0.0203492720123808	0.56102546523744	rp9
ENSCHIG00000026643	-0.767646	0.0212358263551702	0.573808014620744	C2orf68
ENSCHIG00000007053	-3.09565	0.0214254078137605	0.574607131704124	KLRF2
ENSCHIG00000019371	-1.1161	0.021557475216271	0.574607131704124	ABCA12
MSTRG.13198	-1.28715	0.0218912852134524	0.579096100903523	--
ENSCHIG00000026951	-0.964994	0.0221854676842151	0.580092954853257	ADAM20
ENSCHIG00000013852	-0.595347	0.0223591926309645	0.580092954853257	MRPS12
ENSCHIG00000016416	-1.08298	0.0223752197458241	0.580092954853257	PRKN
ENSCHIG00000014930	-0.71406	0.0226108359687862	0.5811537178255	UBE2L6
ENSCHIG00000022461	-2.21074	0.022699805476451	0.582342592759164	C5orf34
ENSCHIG00000014552	3.83880160576635	0.0228883491161649	0.585410893132272	TMEM102
ENSCHIG00000023460	-0.74813	0.0230745582949323	0.586639556171909	CA11
ENSCHIG00000020781	-0.969307	0.0233802551339647	0.588540351793629	ENDOG
ENSCHIG00000026765	-0.953656	0.0233819545589517	0.588540351793629	CLDN15
ENSCHIG00000008167	-1.28818	0.0236344886017344	0.588540351793629	GDF9
ENSCHIG00000023364	-0.750066	0.023787802049534	0.58976385723684	EML6
ENSCHIG00000001816	-0.742735	0.0242035923293631	0.591105907947202	C4orf3
MSTRG.1837	-0.601581	0.0245240390271418	0.591105907947202	--
ENSCHIG00000023246	-0.829496	0.0245248935337666	0.591105907947202	NLRP3
ENSCHIG00000020069	-3.33092	0.0245872304295183	0.591105907947202	SCEL
ENSCHIG00000020745	-0.650457	0.0246636131545392	0.591105907947202	ANTKMT
ENSCHIG00000008397	-0.58846	0.0250134515903501	0.591105907947202	RPLP1
ENSCHIG00000020747	-0.670994	0.0251770689401395	0.591105907947202	DEDD2
MSTRG.9501	-0.629232	0.0253728288136743	0.591105907947202	--
ENSCHIG00000019902	-0.7818	0.0254067737780161	0.591105907947202	SFI1
ENSCHIG00000022188	-2.16963	0.0257205654422882	0.591105907947202	ABAT
ENSCHIG00000015449	-6.30834	0.0258317646326544	0.591105907947202	LAIR1
ENSCHIG00000008551	7.72280753116955	0.0258317684424966	0.591105907947202	FZD10
ENSCHIG00000011126	2.16708652871427	0.0258383714263454	0.591105907947202	SOX2
ENSCHIG00000013329	-1.4181	0.0259022386910329	0.591105907947202	NRXN1
ENSCHIG00000026479	-0.724963	0.0262384855169959	0.591105907947202	HSPA12B
ENSCHIG00000015866	-2.57127	0.0263834832816055	0.591105907947202	CDRT4
ENSCHIG00000013544	-0.68982	0.0265513144265141	0.591105907947202	BTBD19
ENSCHIG00000010622	-0.900534	0.02655850456706	0.591105907947202	NLRP14
ENSCHIG00000018555	-0.58754	0.0266736271246489	0.591105907947202	L1RE1
ENSCHIG00000010114	-2.24324	0.0267656152158864	0.591105907947202	RNF125
ENSCHIG00000009082	-3.47721	0.0270951889789721	0.59528796174629	TNR
ENSCHIG00000012470	-1.24652	0.0271589152859627	0.595917129588508	C11orf71
MSTRG.16342	-0.998724	0.0273069811990707	0.597892978455842	TM9SF2
MSTRG.2253	-2.12372	0.0275903530125118	0.599600503185997	--
ENSCHIG00000012117	-0.767413	0.0276685649227365	0.599600503185997	MAML2
ENSCHIG00000022621	-2.67138	0.0282297070172989	0.601975010653075	TIGD4
ENSCHIG00000006725	-2.46133	0.0287439394023488	0.604904984969132	Supt20h
ENSCHIG00000024539	-0.62842	0.0291221744764623	0.60872218344704	LSM5
ENSCHIG00000012691	0.585683091636136	0.0294769232023725	0.60872218344704	TRPA1
ENSCHIG00000021461	-1.01012	0.0295354685916076	0.60872218344704	TNFAIP3
ENSCHIG00000019141	-0.587944	0.0295569814929991	0.60872218344704	SKA2
ENSCHIG00000005207	-0.845916	0.0303353907949681	0.61404760652079	CALML4
ENSCHIG00000015213	-3.13289	0.0303772742421914	0.614163391018019	KCNT2
ENSCHIG00000023133	-0.613971	0.0305150198284342	0.615503528908558	STAB1
ENSCHIG00000012823	1.0911478880582	0.0308871419953624	0.617297978879833	IL10RA
ENSCHIG00000021683	-0.892521	0.0311903832493188	0.620553311820509	TCTN3
ENSCHIG00000017800	3.29739618970789	0.0314760386897135	0.622639246095008	TRIM63
ENSCHIG00000019166	3.99638874644762	0.0318158438766663	0.622853804131344	CRABP1
ENSCHIG00000022775	-0.726054	0.0320167250399135	0.622853804131344	ANKRD39
ENSCHIG00000009138	-0.594302	0.0324284379702609	0.624928809100157	BBOF1
ENSCHIG00000024854	-2.17075	0.0326028620158482	0.624928809100157	NKPD1
ENSCHIG00000017730	-0.778134	0.0326712160385854	0.624928809100157	HOOK2
ENSCHIG00000026689	-3.34834	0.0328719681844715	0.624928809100157	PEA15
ENSCHIG00000006391	-0.681607	0.0336669922306896	0.627580988217055	DNMT3B
ENSCHIG00000019191	-0.908654	0.0337515123998656	0.627580988217055	SLCO2A1
ENSCHIG00000024865	-1.59541	0.0338169044777241	0.627580988217055	PXMP2
ENSCHIG00000014870	1.4369613378336	0.0339760736402943	0.627580988217055	COLGALT2
ENSCHIG00000001217	-3.58496	0.0342785576172957	0.627580988217055	ADAM32
ENSCHIG00000025429	0.928367242446924	0.0343832996743662	0.627580988217055	KRT6C
ENSCHIG00000021341	-0.614549	0.0348096579848471	0.628416936307573	PAQR4
ENSCHIG00000010812	-0.768029	0.034873942972726	0.628416936307573	PROB1
ENSCHIG00000001775	-1.3462	0.0348950424008632	0.628416936307573	SLITRK5
ENSCHIG00000011152	0.75879256439352	0.0349643887941759	0.628416936307573	GPR83
ENSCHIG00000023057	-0.961726	0.0350773423142507	0.628416936307573	ISYNA1
ENSCHIG00000022240	-0.63342	0.0357926124473221	0.634615533545664	CLSTN2
ENSCHIG00000025215	0.74395697912399	0.03634924869662	0.637068411367076	TGM2
ENSCHIG00000025182	1.13641573925206	0.0366769593508565	0.638524055584146	RGS16
MSTRG.9644	-10.5454	0.0367746428147606	0.638592800534846	--
ENSCHIG00000001073	-9.51914	0.0372146611251551	0.638738230954854	PFN2
ENSCHIG00000024770	7.20212382383046	0.0372146895211259	0.638738230954854	RLIM
ENSCHIG00000013578	0.625184016661969	0.037493265249463	0.641883189245595	SLC25A33
ENSCHIG00000014575	-1.09441	0.0377117445854681	0.643336406179981	CDH12
ENSCHIG00000024438	-0.977172	0.0378482666805397	0.643336406179981	PDCD1LG2
ENSCHIG00000016194	0.616204981492764	0.0378913056695629	0.643336406179981	C11orf96
ENSCHIG00000024748	-2.08299	0.0380955182279972	0.643336406179981	GNG11
ENSCHIG00000018424	-0.921109	0.0382545582375944	0.643336406179981	TSHR
ENSCHIG00000020750	-0.846844	0.0383710200380715	0.643336406179981	AKAP7
ENSCHIG00000019349	2.03817470302623	0.0384975747628957	0.643336406179981	CPXM2
ENSCHIG00000015884	-10.8916	0.0389675615007664	0.645489006065794	--
ENSCHIG00000016344	-6.31288	0.0389675615007664	0.645489006065794	PPP2R2C
ENSCHIG00000025031	-6.0607	0.0391852579654677	0.646728120532107	CYP4F21
ENSCHIG00000001745	-1.00747	0.0395178200646595	0.648213409827655	PLPP6
ENSCHIG00000022907	-0.642596	0.0396600379635468	0.648373263533614	AURKB
ENSCHIG00000017768	-1.8218	0.0400484549711434	0.650133763975039	CFTR
ENSCHIG00000021019	-1.24367	0.0401559361060707	0.650133763975039	XRCC3
ENSCHIG00000023037	-0.780967	0.04045583518841	0.65087130151315	ETV4
ENSCHIG00000016443	-0.634994	0.0405559102881368	0.65087130151315	TTLL9
ENSCHIG00000012580	-0.792268	0.0406479309964131	0.65087130151315	Pik3r4
ENSCHIG00000012799	-0.937805	0.0407841583927213	0.65087130151315	PHF7
ENSCHIG00000021261	-1.12186	0.0409309633172021	0.65087130151315	DLEC1
ENSCHIG00000017721	-0.845366	0.0411112682489039	0.652368388762812	UBE2E2
ENSCHIG00000013477	-2.65435	0.0413265504793704	0.652368388762812	ECHDC2
ENSCHIG00000011874	-3.13654	0.0413321779082862	0.652368388762812	MSL3
ENSCHIG00000015736	-1.01391	0.0414401184333908	0.65285485283328	SH3TC2
MSTRG.13762	-2.04961	0.0418249042829377	0.654317884530793	--
ENSCHIG00000012230	-0.982337	0.0418266822370826	0.654317884530793	ROBO2
ENSCHIG00000016777	-0.684328	0.0421334468989087	0.654526626308013	C1orf105
ENSCHIG00000013439	-0.623326	0.0421852601676135	0.654526626308013	AOX1
ENSCHIG00000021863	-1.00518	0.0423021378203325	0.654526626308013	MED19
ENSCHIG00000010848	-0.982608	0.0433876968913469	0.66220272351682	ACOT13
ENSCHIG00000016400	-0.927534	0.0437283842262076	0.664256841962151	SPINK5
ENSCHIG00000010783	-0.813849	0.044459176131085	0.668940045873801	SH2D3C
ENSCHIG00000023593	-0.772122	0.0444838168060613	0.668940045873801	CPT1B
ENSCHIG00000026411	-0.695551	0.0447793256153257	0.668940045873801	HYDIN
ENSCHIG00000003866	-2.23068	0.0455732003782764	0.669340086614765	HYAL4
ENSCHIG00000001025	-0.845417	0.045682629258277	0.669340086614765	Robo1
ENSCHIG00000024428	-1.14673	0.0459580172477039	0.669340086614765	HOXA2
ENSCHIG00000013346	2.40392722208462	0.0460841767316111	0.669340086614765	LINGO2
ENSCHIG00000018853	-1.61391	0.0461215584834665	0.669340086614765	--
ENSCHIG00000008393	-0.645912	0.0462261119397757	0.669340086614765	MAPK8IP2
MSTRG.16532	0.744006123738333	0.0463489337489821	0.669340086614765	--
ENSCHIG00000015452	-0.698924	0.0464978573195445	0.669782112686874	CDH6
ENSCHIG00000011162	-2.31361	0.0467039580809867	0.670264905278323	PGBD5
ENSCHIG00000017138	-0.733844	0.0468005698189658	0.670264905278323	TOMT
ENSCHIG00000026016	-8.61102	0.0468791458890791	0.670723281073488	CNTNAP2
ENSCHIG00000017912	-1.21312	0.0470876567892427	0.672135398063562	UQCC4
ENSCHIG00000009129	-1.04972	0.0472620694927138	0.672801111646906	RAET1E
MSTRG.2989	-0.60482	0.0474773189895036	0.675299253265276	--
ENSCHIG00000026791	-1.58688	0.0476787777773376	0.675431246533912	GSDME
ENSCHIG00000016286	-3.03899	0.047773158608966	0.67554667165368	FGF13
ENSCHIG00000012207	-6.62936	0.0478378410732477	0.675898548208791	GALNT18
ENSCHIG00000023478	-1.14141	0.0479895589575125	0.676268173514429	KIF6
ENSCHIG00000020198	-0.626953	0.0480075533711405	0.676268173514429	NPDC1
ENSCHIG00000015236	-0.690808	0.0481437305041603	0.676268173514429	SPTBN4
ENSCHIG00000023644	-0.869355	0.0482443587492202	0.676268173514429	SLC24A1
MSTRG.15912	-1.62384	0.0482921446500448	0.676268173514429	--
MSTRG.77	-0.605831	0.0489252153943038	0.678539194908118	Pol
MSTRG.16727	-1.11063	0.0494015522471087	0.678539194908118	CABIN1
ENSCHIG00000016892	1.0479417387931	0.0494150502403534	0.678539194908118	SHD
ENSCHIG00000025060	-2.33808	0.0498348839304411	0.678539194908118	CCDC159
ENSCHIG00000012666	-1.24924	0.049901869209764	0.678539194908118	VDAC3
ENSCHIG00000016870	-8.68387	0.0499478880280442	0.678539194908118	REEP2
ENSCHIG00000013464	7.53138146051631	0.0499479388914377	0.678539194908118	CNGA3
