# Supplementary material for: Integrative Transcriptomic and Proteomic Analysis Reveals CaMK4-Mediated Regulation of Proliferation in Goat Skeletal Muscle Satellite Cells
Source: Animals (Basel). 2025 Oct 24;15(21):3083. doi: 10.3390/ani15213083 (PMC12610772; doi:10.3390/ani15213083)
Supplement: Supplementary file 1 [file animals-15-03083-s001.zip › Table S4.xlsx]

## Sheet: Sheet1
Table S4 GO enrichment analysis of transcriptomic DEGs upon CaMK4 overexpression in goat MUSCs
GOterm	p-value	adjusted p-value	Genes
neuropeptide Y receptor activity	0.000170651	0.0714897	ENSCHIG00000011152(GPR83);ENSCHIG00000012293(NPY1R);ENSCHIG00000026596(QRFPR)
intracellular ligand-gated ion channel activity	0.000231358	0.0714897	ENSCHIG00000012691(TRPA1);ENSCHIG00000013464(CNGA3);ENSCHIG00000014164(RYR1);ENSCHIG00000017768(CFTR)
receptor ligand activity	0.000599556	0.0869425	ENSCHIG00000008167(GDF9);ENSCHIG00000008185(FLRT2);ENSCHIG00000010442(CXCL5);ENSCHIG00000011175(CCL17);ENSCHIG00000011883(EDN1);ENSCHIG00000014217(CXCL1);ENSCHIG00000015574(FGF7);ENSCHIG00000015794(JAG2);ENSCHIG00000015954(PMCH);ENSCHIG00000016286(FGF13);ENSCHIG00000017180(IL11);ENSCHIG00000019419(OSGIN1);ENSCHIG00000019785(TNFSF4);ENSCHIG00000025367(S100A4);MSTRG.16656(FGF7)
transposase activity	0.000650462	0.0869425	ENSCHIG00000011162(PGBD5);MSTRG.9236(--)
signaling receptor activator activity	0.000703419	0.0869425	ENSCHIG00000008167(GDF9);ENSCHIG00000008185(FLRT2);ENSCHIG00000010442(CXCL5);ENSCHIG00000011175(CCL17);ENSCHIG00000011883(EDN1);ENSCHIG00000014217(CXCL1);ENSCHIG00000015574(FGF7);ENSCHIG00000015794(JAG2);ENSCHIG00000015954(PMCH);ENSCHIG00000016286(FGF13);ENSCHIG00000017180(IL11);ENSCHIG00000019419(OSGIN1);ENSCHIG00000019785(TNFSF4);ENSCHIG00000025367(S100A4);MSTRG.16656(FGF7)
signaling receptor regulator activity	0.00105806	0.105373	ENSCHIG00000008167(GDF9);ENSCHIG00000008185(FLRT2);ENSCHIG00000010442(CXCL5);ENSCHIG00000011175(CCL17);ENSCHIG00000011883(EDN1);ENSCHIG00000014217(CXCL1);ENSCHIG00000015574(FGF7);ENSCHIG00000015794(JAG2);ENSCHIG00000015954(PMCH);ENSCHIG00000016286(FGF13);ENSCHIG00000017180(IL11);ENSCHIG00000019419(OSGIN1);ENSCHIG00000019785(TNFSF4);ENSCHIG00000025367(S100A4);MSTRG.16656(FGF7)
growth factor activity	0.00119355	0.105373	ENSCHIG00000008167(GDF9);ENSCHIG00000015574(FGF7);ENSCHIG00000015794(JAG2);ENSCHIG00000016286(FGF13);ENSCHIG00000017180(IL11);ENSCHIG00000019419(OSGIN1);MSTRG.16656(FGF7)
inorganic anion transmembrane transporter activity	0.0025022	0.172902	ENSCHIG00000002248(Clca3a1);ENSCHIG00000011485(GLRA3);ENSCHIG00000012666(VDAC3);ENSCHIG00000016301(SLC26A7);ENSCHIG00000017768(CFTR);ENSCHIG00000020238(SLC12A1);ENSCHIG00000025373(SLC37A4)
chemoattractant activity	0.00304575	0.172902	ENSCHIG00000015574(FGF7);ENSCHIG00000025367(S100A4);MSTRG.16656(FGF7)
anion channel activity	0.00571185	0.172902	ENSCHIG00000002248(Clca3a1);ENSCHIG00000011485(GLRA3);ENSCHIG00000012666(VDAC3);ENSCHIG00000016301(SLC26A7);ENSCHIG00000017768(CFTR)
protein-glutamine gamma-glutamyltransferase activity	0.00578019	0.172902	ENSCHIG00000020679(TGM1);ENSCHIG00000025215(TGM2)
channel activity	0.00885731	0.172902	ENSCHIG00000002248(Clca3a1);ENSCHIG00000011485(GLRA3);ENSCHIG00000012666(VDAC3);ENSCHIG00000012691(TRPA1);ENSCHIG00000013464(CNGA3);ENSCHIG00000014164(RYR1);ENSCHIG00000015213(KCNT2);ENSCHIG00000016301(SLC26A7);ENSCHIG00000017768(CFTR);ENSCHIG00000020293(SNAP25);ENSCHIG00000023553(SCN2A);ENSCHIG00000024027(TMEM38A);ENSCHIG00000026791(GSDME)
passive transmembrane transporter activity	0.00885731	0.172902	ENSCHIG00000002248(Clca3a1);ENSCHIG00000011485(GLRA3);ENSCHIG00000012666(VDAC3);ENSCHIG00000012691(TRPA1);ENSCHIG00000013464(CNGA3);ENSCHIG00000014164(RYR1);ENSCHIG00000015213(KCNT2);ENSCHIG00000016301(SLC26A7);ENSCHIG00000017768(CFTR);ENSCHIG00000020293(SNAP25);ENSCHIG00000023553(SCN2A);ENSCHIG00000024027(TMEM38A);ENSCHIG00000026791(GSDME)
signaling receptor binding	0.00899286	0.172902	ENSCHIG00000008167(GDF9);ENSCHIG00000008185(FLRT2);ENSCHIG00000008320(C3);ENSCHIG00000010442(CXCL5);ENSCHIG00000011175(CCL17);ENSCHIG00000011883(EDN1);ENSCHIG00000012791(CTHRC1);ENSCHIG00000014217(CXCL1);ENSCHIG00000015521(TGFBR3);ENSCHIG00000015574(FGF7);ENSCHIG00000015794(JAG2);ENSCHIG00000015954(PMCH);ENSCHIG00000016286(FGF13);ENSCHIG00000016870(REEP2);ENSCHIG00000017180(IL11);ENSCHIG000000190…
ion channel activity	0.0107725	0.172902	ENSCHIG00000002248(Clca3a1);ENSCHIG00000011485(GLRA3);ENSCHIG00000012666(VDAC3);ENSCHIG00000012691(TRPA1);ENSCHIG00000013464(CNGA3);ENSCHIG00000014164(RYR1);ENSCHIG00000015213(KCNT2);ENSCHIG00000016301(SLC26A7);ENSCHIG00000017768(CFTR);ENSCHIG00000020293(SNAP25);ENSCHIG00000023553(SCN2A);ENSCHIG00000024027(TMEM38A)
protein binding	0.0115934	0.172902	ENSCHIG00000000189(FAM83H);ENSCHIG00000000420(FBXO15);ENSCHIG00000001073(PFN2);ENSCHIG00000001756(ISLR);ENSCHIG00000001775(SLITRK5);ENSCHIG00000004685(TGFBI);ENSCHIG00000005840(LRRC71);ENSCHIG00000007053(KLRF2);ENSCHIG00000007288(PDE4B);ENSCHIG00000008167(GDF9);ENSCHIG00000008185(FLRT2);ENSCHIG00000008263(NCALD);ENSCHIG00000008320(C3);ENSCHIG00000008393(MAPK8IP2);ENSCHIG00000008425(COL10A1);ENSCH…
G protein-coupled receptor binding	0.0116308	0.172902	ENSCHIG00000008320(C3);ENSCHIG00000010442(CXCL5);ENSCHIG00000011175(CCL17);ENSCHIG00000011883(EDN1);ENSCHIG00000012791(CTHRC1);ENSCHIG00000014217(CXCL1);ENSCHIG00000016870(REEP2)
anion transmembrane transporter activity	0.0127756	0.172902	ENSCHIG00000002248(Clca3a1);ENSCHIG00000011485(GLRA3);ENSCHIG00000012666(VDAC3);ENSCHIG00000012862(SLC7A3);ENSCHIG00000016301(SLC26A7);ENSCHIG00000017768(CFTR);ENSCHIG00000020238(SLC12A1);ENSCHIG00000023644(SLC24A1);ENSCHIG00000025373(SLC37A4)
aminoacyltransferase activity	0.0131029	0.172902	ENSCHIG00000020679(TGM1);ENSCHIG00000025215(TGM2)
ligand-gated anion channel activity	0.0131029	0.172902	ENSCHIG00000011485(GLRA3);ENSCHIG00000017768(CFTR)
chloride channel activity	0.0141888	0.172902	ENSCHIG00000002248(Clca3a1);ENSCHIG00000011485(GLRA3);ENSCHIG00000016301(SLC26A7);ENSCHIG00000017768(CFTR)
nociceptin receptor activity	0.0148281	0.172902	ENSCHIG00000024097(OPRL1)
4-aminobutyrate transaminase activity	0.0148281	0.172902	ENSCHIG00000022188(ABAT)
carbamoyl-phosphate synthase (ammonia) activity	0.0148281	0.172902	ENSCHIG00000025029(CPS1)
inositol-3-phosphate synthase activity	0.0148281	0.172902	ENSCHIG00000023057(ISYNA1)
interleukin-10 receptor activity	0.0148281	0.172902	ENSCHIG00000012823(IL10RA)
thyroid-stimulating hormone receptor activity	0.0148281	0.172902	ENSCHIG00000018424(TSHR)
interleukin-11 receptor binding	0.0148281	0.172902	ENSCHIG00000017180(IL11)
intracellularly ATP-gated chloride channel activity	0.0148281	0.172902	ENSCHIG00000017768(CFTR)
L-threonine 3-dehydrogenase activity	0.0148281	0.172902	ENSCHIG00000026057(TDH)
pyrimidine nucleotide transmembrane transporter activity	0.0148281	0.172902	ENSCHIG00000013578(SLC25A33)
intramolecular lyase activity	0.0148281	0.172902	ENSCHIG00000023057(ISYNA1)
melanin-concentrating hormone receptor activity	0.0148281	0.172902	ENSCHIG00000022709(MCHR1)
melanin-concentrating hormone activity	0.0148281	0.172902	ENSCHIG00000015954(PMCH)
endothelin A receptor binding	0.0148281	0.172902	ENSCHIG00000011883(EDN1)
C5a anaphylatoxin chemotactic receptor binding	0.0148281	0.172902	ENSCHIG00000008320(C3)
C5L2 anaphylatoxin chemotactic receptor binding	0.0148281	0.172902	ENSCHIG00000008320(C3)
taste receptor binding	0.0148281	0.172902	ENSCHIG00000016870(REEP2)
N-acetylgalactosamine kinase activity	0.0148281	0.172902	MSTRG.16656(FGF7)
4-aminobutyrate:2-oxoglutarate transaminase activity	0.0148281	0.172902	ENSCHIG00000022188(ABAT)
pyrrolysyl-tRNA synthetase activity	0.0148281	0.172902	MSTRG.16532(--)
(S)-3-amino-2-methylpropionate transaminase activity	0.0148281	0.172902	ENSCHIG00000022188(ABAT)
protein-glutamine glutaminase activity	0.0148281	0.172902	ENSCHIG00000025215(TGM2)
lipoamidase activity	0.0148281	0.172902	ENSCHIG00000000860(SIRT4)
chloride-activated potassium channel activity	0.0148281	0.172902	ENSCHIG00000015213(KCNT2)
transforming growth factor beta receptor activity, type III	0.0148281	0.172902	ENSCHIG00000015521(TGFBR3)
intracellularly ATP-gated ion channel activity	0.0148281	0.172902	ENSCHIG00000017768(CFTR)
Sec61 translocon complex binding	0.0148281	0.172902	ENSCHIG00000017768(CFTR)
peptide serotonyltransferase activity	0.0148281	0.172902	ENSCHIG00000025215(TGM2)
histone serotonyltransferase activity	0.0148281	0.172902	ENSCHIG00000025215(TGM2)
peptide dopaminyltransferase activity	0.0148281	0.172902	ENSCHIG00000025215(TGM2)
histone dopaminyltransferase activity	0.0148281	0.172902	ENSCHIG00000025215(TGM2)
peptide histaminyltransferase activity	0.0148281	0.172902	ENSCHIG00000025215(TGM2)
ABC-type transporter activity	0.0157637	0.180407	ENSCHIG00000014010(ABCC1);ENSCHIG00000017768(CFTR);ENSCHIG00000019371(ABCA12);ENSCHIG00000022614(ABCB1)
metalloendopeptidase activity	0.0165797	0.182496	ENSCHIG00000001217(ADAM32);ENSCHIG00000008074(YBEY);ENSCHIG00000012983(MMP24);ENSCHIG00000015701(ADAMDEC1);ENSCHIG00000026951(ADAM20)
nuclear receptor activity	0.0172639	0.182496	ENSCHIG00000009664(NR4A1);ENSCHIG00000012843(NR4A2);ENSCHIG00000020292(NR4A3)
neuropeptide receptor activity	0.0172639	0.182496	ENSCHIG00000011152(GPR83);ENSCHIG00000012293(NPY1R);ENSCHIG00000026596(QRFPR)
DNA-binding transcription activator activity, RNA polymerase II-specific	0.0174793	0.182496	ENSCHIG00000009664(NR4A1);ENSCHIG00000011624(HOXD3);ENSCHIG00000012843(NR4A2);ENSCHIG00000013472(MEIS3);ENSCHIG00000019913(IRF1);ENSCHIG00000020292(NR4A3);ENSCHIG00000022375(MYBL1);ENSCHIG00000022705(EGR1);ENSCHIG00000023037(ETV4);ENSCHIG00000025384(FOS);ENSCHIG00000026953(SP7)
calcium-release channel activity	0.017718	0.182496	ENSCHIG00000012691(TRPA1);ENSCHIG00000014164(RYR1)
Wnt-activated receptor activity	0.017718	0.182496	ENSCHIG00000008551(FZD10);ENSCHIG00000026810(FZD8)
ligand-activated transcription factor activity	0.0185428	0.187307	ENSCHIG00000009664(NR4A1);ENSCHIG00000012843(NR4A2);ENSCHIG00000020292(NR4A3)
gated channel activity	0.0187913	0.187307	ENSCHIG00000002248(Clca3a1);ENSCHIG00000011485(GLRA3);ENSCHIG00000012666(VDAC3);ENSCHIG00000012691(TRPA1);ENSCHIG00000013464(CNGA3);ENSCHIG00000014164(RYR1);ENSCHIG00000015213(KCNT2);ENSCHIG00000017768(CFTR);ENSCHIG00000020293(SNAP25)
DNA-binding transcription activator activity	0.0195155	0.191438	ENSCHIG00000009664(NR4A1);ENSCHIG00000011624(HOXD3);ENSCHIG00000012843(NR4A2);ENSCHIG00000013472(MEIS3);ENSCHIG00000019913(IRF1);ENSCHIG00000020292(NR4A3);ENSCHIG00000022375(MYBL1);ENSCHIG00000022705(EGR1);ENSCHIG00000023037(ETV4);ENSCHIG00000025384(FOS);ENSCHIG00000026953(SP7)
metallopeptidase activity	0.0200262	0.192496	ENSCHIG00000001217(ADAM32);ENSCHIG00000002248(Clca3a1);ENSCHIG00000008074(YBEY);ENSCHIG00000012983(MMP24);ENSCHIG00000015701(ADAMDEC1);ENSCHIG00000019349(CPXM2);ENSCHIG00000026951(ADAM20)
fibroblast growth factor receptor binding	0.0202464	0.192496	ENSCHIG00000008185(FLRT2);MSTRG.16656(FGF7)
bicarbonate transmembrane transporter activity	0.0229154	0.211369	ENSCHIG00000016301(SLC26A7);ENSCHIG00000017768(CFTR)
protein-hormone receptor activity	0.0229154	0.211369	ENSCHIG00000018424(TSHR);ENSCHIG00000022709(MCHR1)
chemokine activity	0.0241717	0.219678	ENSCHIG00000010442(CXCL5);ENSCHIG00000011175(CCL17);ENSCHIG00000014217(CXCL1)
molecular function regulator	0.0259763	0.221857	ENSCHIG00000007288(PDE4B);ENSCHIG00000008167(GDF9);ENSCHIG00000008185(FLRT2);ENSCHIG00000008320(C3);ENSCHIG00000009090(CST3);ENSCHIG00000010442(CXCL5);ENSCHIG00000010783(SH2D3C);ENSCHIG00000011155(VAV1);ENSCHIG00000011175(CCL17);ENSCHIG00000011883(EDN1);ENSCHIG00000012613(ARHGEF26);ENSCHIG00000014217(CXCL1);ENSCHIG00000015574(FGF7);ENSCHIG00000015794(JAG2);ENSCHIG00000015954(PMCH);ENSCHIG00000016…
transmembrane transporter activity	0.0285154	0.221857	ENSCHIG00000002248(Clca3a1);ENSCHIG00000011485(GLRA3);ENSCHIG00000012666(VDAC3);ENSCHIG00000012691(TRPA1);ENSCHIG00000012862(SLC7A3);ENSCHIG00000012991(Slc11a2);ENSCHIG00000013464(CNGA3);ENSCHIG00000013578(SLC25A33);ENSCHIG00000014010(ABCC1);ENSCHIG00000014164(RYR1);ENSCHIG00000015213(KCNT2);ENSCHIG00000016301(SLC26A7);ENSCHIG00000017768(CFTR);ENSCHIG00000019191(SLCO2A1);ENSCHIG00000019371(ABCA12…
spectrin binding	0.028657	0.221857	ENSCHIG00000015236(SPTBN4);ENSCHIG00000019052(DMTN)
RNA-binding transcription regulator activity	0.0294373	0.221857	MSTRG.12616(--)
aldehyde oxidase activity	0.0294373	0.221857	ENSCHIG00000013439(AOX1)
carbamoyl-phosphate synthase (glutamine-hydrolyzing) activity	0.0294373	0.221857	ENSCHIG00000025029(CPS1)
lipoprotein lipase activity	0.0294373	0.221857	ENSCHIG00000015994(LIPG)
sodium:potassium:chloride symporter activity	0.0294373	0.221857	ENSCHIG00000020238(SLC12A1)
potassium:sodium symporter activity	0.0294373	0.221857	ENSCHIG00000020238(SLC12A1)
catechol O-methyltransferase activity	0.0294373	0.221857	ENSCHIG00000017138(TOMT)
glycine-gated chloride ion channel activity	0.0294373	0.221857	ENSCHIG00000011485(GLRA3)
temperature-gated cation channel activity	0.0294373	0.221857	ENSCHIG00000012691(TRPA1)
L-dopa O-methyltransferase activity	0.0294373	0.221857	ENSCHIG00000017138(TOMT)
orcinol O-methyltransferase activity	0.0294373	0.221857	ENSCHIG00000017138(TOMT)
cytokine activity	0.0304975	0.227078	ENSCHIG00000010442(CXCL5);ENSCHIG00000011175(CCL17);ENSCHIG00000011883(EDN1);ENSCHIG00000014217(CXCL1);ENSCHIG00000017180(IL11);ENSCHIG00000019785(TNFSF4)
carbonate dehydratase activity	0.0349066	0.227625	ENSCHIG00000023460(CA11);ENSCHIG00000024121(CA1)
cyclic nucleotide binding	0.0349066	0.227625	ENSCHIG00000007288(PDE4B);ENSCHIG00000013464(CNGA3)
transporter activity	0.0357546	0.227625	ENSCHIG00000002248(Clca3a1);ENSCHIG00000011485(GLRA3);ENSCHIG00000012666(VDAC3);ENSCHIG00000012691(TRPA1);ENSCHIG00000012862(SLC7A3);ENSCHIG00000012991(Slc11a2);ENSCHIG00000013464(CNGA3);ENSCHIG00000013578(SLC25A33);ENSCHIG00000014010(ABCC1);ENSCHIG00000014164(RYR1);ENSCHIG00000015213(KCNT2);ENSCHIG00000016005(ATP8B3);ENSCHIG00000016301(SLC26A7);ENSCHIG00000017768(CFTR);ENSCHIG00000019191(SLCO2A1…
ligand-gated ion channel activity	0.0374273	0.227625	ENSCHIG00000011485(GLRA3);ENSCHIG00000012691(TRPA1);ENSCHIG00000013464(CNGA3);ENSCHIG00000014164(RYR1);ENSCHIG00000017768(CFTR)
ligand-gated channel activity	0.0374273	0.227625	ENSCHIG00000011485(GLRA3);ENSCHIG00000012691(TRPA1);ENSCHIG00000013464(CNGA3);ENSCHIG00000014164(RYR1);ENSCHIG00000017768(CFTR)
chemokine receptor binding	0.0378835	0.227625	ENSCHIG00000010442(CXCL5);ENSCHIG00000011175(CCL17);ENSCHIG00000014217(CXCL1)
inorganic molecular entity transmembrane transporter activity	0.0381	0.227625	ENSCHIG00000002248(Clca3a1);ENSCHIG00000011485(GLRA3);ENSCHIG00000012666(VDAC3);ENSCHIG00000012691(TRPA1);ENSCHIG00000012991(Slc11a2);ENSCHIG00000013464(CNGA3);ENSCHIG00000014164(RYR1);ENSCHIG00000015213(KCNT2);ENSCHIG00000016301(SLC26A7);ENSCHIG00000017768(CFTR);ENSCHIG00000020238(SLC12A1);ENSCHIG00000020293(SNAP25);ENSCHIG00000023553(SCN2A);ENSCHIG00000023644(SLC24A1);ENSCHIG00000024027(TMEM38A…
ligand-gated calcium channel activity	0.038211	0.227625	ENSCHIG00000012691(TRPA1);ENSCHIG00000014164(RYR1)
endopeptidase activity	0.0431926	0.227625	ENSCHIG00000001217(ADAM32);ENSCHIG00000008074(YBEY);ENSCHIG00000008203(RHBDL1);ENSCHIG00000011415(PRSS35);ENSCHIG00000012983(MMP24);ENSCHIG00000015701(ADAMDEC1);ENSCHIG00000017155(RHBDD3);ENSCHIG00000020681(PIDD1);ENSCHIG00000023396(PSMB10);ENSCHIG00000026951(ADAM20);MSTRG.12169(rp9)
L-ornithine transmembrane transporter activity	0.0438307	0.227625	ENSCHIG00000012862(SLC7A3)
peptide YY receptor activity	0.0438307	0.227625	ENSCHIG00000012293(NPY1R)
pancreatic polypeptide receptor activity	0.0438307	0.227625	ENSCHIG00000012293(NPY1R)
(1->3)-beta-D-glucan binding	0.0438307	0.227625	ENSCHIG00000012523(PTX3)
DNA (cytosine-5-)-methyltransferase activity	0.0438307	0.227625	ENSCHIG00000006391(DNMT3B)
galactokinase activity	0.0438307	0.227625	MSTRG.16656(FGF7)
sterol esterase activity	0.0438307	0.227625	ENSCHIG00000020254(LIPA)
xylulokinase activity	0.0438307	0.227625	ENSCHIG00000024548(XYLB)
G protein-coupled GABA receptor activity	0.0438307	0.227625	ENSCHIG00000021430(GPR156)
ryanodine-sensitive calcium-release channel activity	0.0438307	0.227625	ENSCHIG00000014164(RYR1)
intracellular cGMP-activated cation channel activity	0.0438307	0.227625	ENSCHIG00000013464(CNGA3)
galactose binding	0.0438307	0.227625	MSTRG.16656(FGF7)
acetyltransferase activator activity	0.0438307	0.227625	ENSCHIG00000017378(NUPR1)
hexose phosphate transmembrane transporter activity	0.0438307	0.227625	ENSCHIG00000025373(SLC37A4)
organophosphate:inorganic phosphate antiporter activity	0.0438307	0.227625	ENSCHIG00000025373(SLC37A4)
hexose-phosphate:inorganic phosphate antiporter activity	0.0438307	0.227625	ENSCHIG00000025373(SLC37A4)
oxidoreductase activity, acting on the aldehyde or oxo group of donors, oxygen as acceptor	0.0438307	0.227625	ENSCHIG00000013439(AOX1)
oxalate transmembrane transporter activity	0.0438307	0.227625	ENSCHIG00000016301(SLC26A7)
bombesin receptor binding	0.0438307	0.227625	ENSCHIG00000011883(EDN1)
endothelin B receptor binding	0.0438307	0.227625	ENSCHIG00000011883(EDN1)
apolipoprotein A-I receptor binding	0.0438307	0.227625	ENSCHIG00000019371(ABCA12)
X11-like protein binding	0.0438307	0.227625	ENSCHIG00000022240(CLSTN2)
histone kinase activity (H3-S28 specific)	0.0438307	0.227625	ENSCHIG00000022907(AURKB)
hemi-methylated DNA-binding	0.0438307	0.227625	ENSCHIG00000022705(EGR1)
virion binding	0.0438307	0.227625	ENSCHIG00000012523(PTX3)
glucose 6-phosphate:inorganic phosphate antiporter activity	0.0438307	0.227625	ENSCHIG00000025373(SLC37A4)
temperature-gated ion channel activity	0.0438307	0.227625	ENSCHIG00000012691(TRPA1)
hydro-lyase activity	0.0480802	0.247613	ENSCHIG00000019504(ENO3);ENSCHIG00000023460(CA11);ENSCHIG00000024121(CA1)
carbohydrate kinase activity	0.0487928	0.249206	ENSCHIG00000024548(XYLB);MSTRG.16656(FGF7)
Wnt-protein binding	0.0525296	0.261687	ENSCHIG00000008551(FZD10);ENSCHIG00000012791(CTHRC1)
potassium ion transmembrane transporter activity	0.0533904	0.261687	ENSCHIG00000015213(KCNT2);ENSCHIG00000020238(SLC12A1);ENSCHIG00000020293(SNAP25);ENSCHIG00000023644(SLC24A1);ENSCHIG00000024027(TMEM38A)
carnitine O-palmitoyltransferase activity	0.0580116	0.261687	ENSCHIG00000023593(CPT1B)
G protein-coupled opioid receptor activity	0.0580116	0.261687	ENSCHIG00000024097(OPRL1)
type 2 fibroblast growth factor receptor binding	0.0580116	0.261687	MSTRG.16656(FGF7)
11-cis retinal binding	0.0580116	0.261687	ENSCHIG00000017537(RLBP1)
crossover junction endodeoxyribonuclease activity	0.0580116	0.261687	ENSCHIG00000021019(XRCC3)
O-palmitoyltransferase activity	0.0580116	0.261687	ENSCHIG00000023593(CPT1B)
apolipoprotein receptor binding	0.0580116	0.261687	ENSCHIG00000019371(ABCA12)
ISG15 transferase activity	0.0580116	0.261687	ENSCHIG00000014930(UBE2L6)
angiostatin binding	0.0580116	0.261687	MSTRG.16516(AMOT)
syndecan binding	0.0580116	0.261687	ENSCHIG00000020744(TNC)
calcium-induced calcium release activity	0.0580116	0.261687	ENSCHIG00000014164(RYR1)
RAGE receptor binding	0.0580116	0.261687	ENSCHIG00000025367(S100A4)
lysophosphatidic acid phosphatase activity	0.0580116	0.261687	ENSCHIG00000001745(PLPP6)
keratin filament binding	0.0580116	0.261687	ENSCHIG00000000189(FAM83H)
ion transmembrane transporter activity	0.0585892	0.262378	ENSCHIG00000002248(Clca3a1);ENSCHIG00000011485(GLRA3);ENSCHIG00000012666(VDAC3);ENSCHIG00000012691(TRPA1);ENSCHIG00000012862(SLC7A3);ENSCHIG00000012991(Slc11a2);ENSCHIG00000013464(CNGA3);ENSCHIG00000014164(RYR1);ENSCHIG00000015213(KCNT2);ENSCHIG00000016301(SLC26A7);ENSCHIG00000017768(CFTR);ENSCHIG00000020238(SLC12A1);ENSCHIG00000020293(SNAP25);ENSCHIG00000023553(SCN2A);ENSCHIG00000023644(SLC24A1)…
DNA secondary structure binding	0.0602947	0.268073	ENSCHIG00000002921(H1-0);ENSCHIG00000021019(XRCC3)
kinesin binding	0.0643157	0.283908	ENSCHIG00000008393(MAPK8IP2);ENSCHIG00000022240(CLSTN2)
G protein-coupled peptide receptor activity	0.0652016	0.285777	ENSCHIG00000011152(GPR83);ENSCHIG00000012293(NPY1R);ENSCHIG00000024097(OPRL1);ENSCHIG00000026596(QRFPR)
phosphopyruvate hydratase activity	0.071983	0.290755	ENSCHIG00000019504(ENO3)
intracellular cyclic nucleotide activated cation channel activity	0.071983	0.290755	ENSCHIG00000013464(CNGA3)
inhibitory extracellular ligand-gated ion channel activity	0.071983	0.290755	ENSCHIG00000011485(GLRA3)
calcium, potassium:sodium antiporter activity	0.071983	0.290755	ENSCHIG00000023644(SLC24A1)
DNA-methyltransferase activity	0.071983	0.290755	ENSCHIG00000006391(DNMT3B)
retinal binding	0.071983	0.290755	ENSCHIG00000017537(RLBP1)
extracellularly glycine-gated ion channel activity	0.071983	0.290755	ENSCHIG00000011485(GLRA3)
extracellularly glycine-gated chloride channel activity	0.071983	0.290755	ENSCHIG00000011485(GLRA3)
chloride channel inhibitor activity	0.071983	0.290755	ENSCHIG00000017768(CFTR)
neuregulin binding	0.071983	0.290755	ENSCHIG00000013031(ITGA6)
molybdopterin cofactor binding	0.071983	0.290755	ENSCHIG00000013439(AOX1)
cyclic nucleotide-gated ion channel activity	0.071983	0.290755	ENSCHIG00000013464(CNGA3)
beta-tubulin binding	0.0726166	0.291409	ENSCHIG00000016286(FGF13);ENSCHIG00000021261(DLEC1)
peptidase activity	0.0760507	0.302757	ENSCHIG00000001217(ADAM32);ENSCHIG00000002248(Clca3a1);ENSCHIG00000008074(YBEY);ENSCHIG00000008203(RHBDL1);ENSCHIG00000011415(PRSS35);ENSCHIG00000012983(MMP24);ENSCHIG00000015701(ADAMDEC1);ENSCHIG00000017155(RHBDD3);ENSCHIG00000019349(CPXM2);ENSCHIG00000020681(PIDD1);ENSCHIG00000021461(TNFAIP3);ENSCHIG00000023396(PSMB10);ENSCHIG00000026951(ADAM20);MSTRG.12169(rp9)
organophosphate ester transmembrane transporter activity	0.0768897	0.302757	ENSCHIG00000013578(SLC25A33);ENSCHIG00000025373(SLC37A4)
peptide receptor activity	0.0769141	0.302757	ENSCHIG00000011152(GPR83);ENSCHIG00000012293(NPY1R);ENSCHIG00000024097(OPRL1);ENSCHIG00000026596(QRFPR)
transcription regulator activity	0.0788418	0.308095	ENSCHIG00000006391(DNMT3B);ENSCHIG00000006725(Supt20h);ENSCHIG00000009664(NR4A1);ENSCHIG00000010777(FHL5);ENSCHIG00000011126(SOX2);ENSCHIG00000011624(HOXD3);ENSCHIG00000012117(MAML2);ENSCHIG00000012843(NR4A2);ENSCHIG00000013472(MEIS3);ENSCHIG00000015174(MECOM);ENSCHIG00000015991(PPARGC1A);ENSCHIG00000017378(NUPR1);ENSCHIG00000019913(IRF1);ENSCHIG00000020292(NR4A3);ENSCHIG00000021863(MED19);ENSCHI…
endodeoxyribonuclease activity	0.0812402	0.308095	ENSCHIG00000020781(ENDOG);ENSCHIG00000021019(XRCC3)
minor groove of adenine-thymine-rich DNA binding	0.085748	0.308095	ENSCHIG00000002921(H1-0)
double-stranded methylated DNA binding	0.085748	0.308095	ENSCHIG00000022705(EGR1)
phosphate ion transmembrane transporter activity	0.085748	0.308095	ENSCHIG00000025373(SLC37A4)
L-lysine transmembrane transporter activity	0.085748	0.308095	ENSCHIG00000012862(SLC7A3)
potassium:chloride symporter activity	0.085748	0.308095	ENSCHIG00000020238(SLC12A1)
carnitine O-acyltransferase activity	0.085748	0.308095	ENSCHIG00000023593(CPT1B)
endodeoxyribonuclease activity, producing 3'-phosphomonoesters	0.085748	0.308095	ENSCHIG00000021019(XRCC3)
chloride channel regulator activity	0.085748	0.308095	ENSCHIG00000017768(CFTR)
bitter taste receptor activity	0.085748	0.308095	ENSCHIG00000013838(TAS2R40)
glucocorticoid receptor binding	0.085748	0.308095	ENSCHIG00000012843(NR4A2)
sphingosine-1-phosphate phosphatase activity	0.085748	0.308095	ENSCHIG00000001745(PLPP6)
chemorepellent activity	0.085748	0.308095	ENSCHIG00000008185(FLRT2)
phosphorylation-dependent protein binding	0.085748	0.308095	ENSCHIG00000011155(VAV1)
carbon-oxygen lyase activity	0.0884784	0.315067	ENSCHIG00000019504(ENO3);ENSCHIG00000023460(CA11);ENSCHIG00000024121(CA1)
catalytic activity, acting on DNA	0.0887082	0.315067	ENSCHIG00000006391(DNMT3B);ENSCHIG00000011162(PGBD5);ENSCHIG00000020781(ENDOG);ENSCHIG00000021019(XRCC3);MSTRG.13528(--);MSTRG.14820(--);MSTRG.9236(--)
extracellular matrix binding	0.0947244	0.329965	ENSCHIG00000004685(TGFBI);ENSCHIG00000016500(LRRC15)
calcium ion binding	0.0991083	0.329965	ENSCHIG00000003108(MYL11);ENSCHIG00000005207(CALML4);ENSCHIG00000008263(NCALD);ENSCHIG00000010975(THBD);ENSCHIG00000011592(SMOC1);ENSCHIG00000012385(S100A2);ENSCHIG00000014575(CDH12);ENSCHIG00000015452(CDH6);ENSCHIG00000015794(JAG2);ENSCHIG00000022240(CLSTN2);ENSCHIG00000025215(TGM2);ENSCHIG00000025367(S100A4);ENSCHIG00000025655(VWCE)
complement component C1q complex binding	0.0993097	0.329965	ENSCHIG00000012523(PTX3)
type II transforming growth factor beta receptor binding	0.0993097	0.329965	ENSCHIG00000015521(TGFBR3)
sodium:chloride symporter activity	0.0993097	0.329965	ENSCHIG00000020238(SLC12A1)
DEAD/H-box RNA helicase binding	0.0993097	0.329965	ENSCHIG00000026953(SP7)
cGMP binding	0.0993097	0.329965	ENSCHIG00000013464(CNGA3)
lipid phosphatase activity	0.0993097	0.329965	ENSCHIG00000001745(PLPP6)
phosphatidylinositol-4,5-bisphosphate 3-kinase activity	0.0993097	0.329965	MSTRG.16656(FGF7)
phosphatidylinositol bisphosphate kinase activity	0.0993097	0.329965	MSTRG.16656(FGF7)
protein-glutamic acid ligase activity	0.0993097	0.329965	ENSCHIG00000016443(TTLL9)
tubulin-glutamic acid ligase activity	0.0993097	0.329965	ENSCHIG00000016443(TTLL9)
peptidase inhibitor activity	0.101183	0.33439	ENSCHIG00000008320(C3);ENSCHIG00000009090(CST3);ENSCHIG00000016400(SPINK5);ENSCHIG00000017433(SERPINB2);ENSCHIG00000019494(Wfdc3)
ion gated channel activity	0.108794	0.353456	ENSCHIG00000002248(Clca3a1);ENSCHIG00000015213(KCNT2)
metal ion transmembrane transporter activity	0.109331	0.353456	ENSCHIG00000012691(TRPA1);ENSCHIG00000012991(Slc11a2);ENSCHIG00000014164(RYR1);ENSCHIG00000015213(KCNT2);ENSCHIG00000020238(SLC12A1);ENSCHIG00000020293(SNAP25);ENSCHIG00000023553(SCN2A);ENSCHIG00000023644(SLC24A1);ENSCHIG00000024027(TMEM38A)
tubulin binding	0.112393	0.353456	ENSCHIG00000007288(PDE4B);ENSCHIG00000008263(NCALD);ENSCHIG00000016286(FGF13);ENSCHIG00000017730(HOOK2);ENSCHIG00000019141(SKA2);ENSCHIG00000021261(DLEC1);ENSCHIG00000023478(KIF6)
transforming growth factor beta-activated receptor activity	0.112671	0.353456	ENSCHIG00000015521(TGFBR3)
phospholipase A1 activity	0.112671	0.353456	ENSCHIG00000015994(LIPG)
1-phosphatidylinositol-3-kinase activity	0.112671	0.353456	MSTRG.16656(FGF7)
syntaxin-1 binding	0.112671	0.353456	ENSCHIG00000020293(SNAP25)
intermediate filament binding	0.112671	0.353456	ENSCHIG00000000189(FAM83H)
titin binding	0.112671	0.353456	ENSCHIG00000017800(TRIM63)
histone serine kinase activity	0.112671	0.353456	ENSCHIG00000022907(AURKB)
ion channel regulator activity	0.115786	0.361393	ENSCHIG00000007288(PDE4B);ENSCHIG00000016286(FGF13);ENSCHIG00000017768(CFTR)
phosphotyrosine residue binding	0.118461	0.363393	ENSCHIG00000010783(SH2D3C);ENSCHIG00000011155(VAV1)
cation channel activity	0.118791	0.363393	ENSCHIG00000012691(TRPA1);ENSCHIG00000013464(CNGA3);ENSCHIG00000014164(RYR1);ENSCHIG00000015213(KCNT2);ENSCHIG00000020293(SNAP25);ENSCHIG00000023553(SCN2A);ENSCHIG00000024027(TMEM38A)
channel regulator activity	0.12224	0.363393	ENSCHIG00000007288(PDE4B);ENSCHIG00000016286(FGF13);ENSCHIG00000017768(CFTR)
hyalurononglucosaminidase activity	0.125835	0.363393	ENSCHIG00000003866(HYAL4)
protein phosphatase 1 binding	0.125835	0.363393	ENSCHIG00000014437(SH3RF2)
phosphatidate phosphatase activity	0.125835	0.363393	ENSCHIG00000001745(PLPP6)
fatty acid elongase activity	0.125835	0.363393	ENSCHIG00000002685(ELOVL7)
prostaglandin transmembrane transporter activity	0.125835	0.363393	ENSCHIG00000019191(SLCO2A1)
anion:sodium symporter activity	0.125835	0.363393	ENSCHIG00000020238(SLC12A1)
endonuclease activity, active with either ribo- or deoxyribonucleic acids and producing 3'-phosphomonoesters	0.125835	0.363393	ENSCHIG00000021019(XRCC3)
potassium ion antiporter activity	0.125835	0.363393	ENSCHIG00000023644(SLC24A1)
protein phosphatase 2B binding	0.125835	0.363393	MSTRG.16727(CABIN1)
very long-chain fatty acid-CoA ligase activity	0.125835	0.363393	ENSCHIG00000024533(SLC27A6)
NAD-dependent protein deacetylase activity	0.125835	0.363393	ENSCHIG00000000860(SIRT4)
ATP-gated ion channel activity	0.125835	0.363393	ENSCHIG00000017768(CFTR)
G protein-coupled purinergic nucleotide receptor activity	0.125835	0.363393	ENSCHIG00000009730(P2RY2)
amyloid-beta binding	0.128332	0.368881	ENSCHIG00000009090(CST3);ENSCHIG00000022240(CLSTN2)
ligand-gated cation channel activity	0.132161	0.378127	ENSCHIG00000012691(TRPA1);ENSCHIG00000013464(CNGA3);ENSCHIG00000014164(RYR1)
ATPase-coupled transmembrane transporter activity	0.133105	0.379074	ENSCHIG00000014010(ABCC1);ENSCHIG00000017768(CFTR);ENSCHIG00000019371(ABCA12);ENSCHIG00000022614(ABCB1)
opsonin binding	0.138805	0.38125	ENSCHIG00000012523(PTX3)
complement binding	0.138805	0.38125	ENSCHIG00000012523(PTX3)
MAP-kinase scaffold activity	0.138805	0.38125	ENSCHIG00000008393(MAPK8IP2)
calcium:sodium antiporter activity	0.138805	0.38125	ENSCHIG00000023644(SLC24A1)
glycine binding	0.138805	0.38125	ENSCHIG00000011485(GLRA3)
insulin-like growth factor I binding	0.138805	0.38125	ENSCHIG00000013031(ITGA6)
icosanoid transmembrane transporter activity	0.138805	0.38125	ENSCHIG00000019191(SLCO2A1)
cardiolipin binding	0.138805	0.38125	ENSCHIG00000026791(GSDME)
cytokine receptor binding	0.14529	0.397299	ENSCHIG00000010442(CXCL5);ENSCHIG00000011175(CCL17);ENSCHIG00000014217(CXCL1);ENSCHIG00000015521(TGFBR3);ENSCHIG00000017180(IL11);ENSCHIG00000019785(TNFSF4)
threonine-type endopeptidase activity	0.151582	0.405532	ENSCHIG00000023396(PSMB10)
retinoid binding	0.151582	0.405532	ENSCHIG00000017537(RLBP1)
taste receptor activity	0.151582	0.405532	ENSCHIG00000013838(TAS2R40)
isoprenoid binding	0.151582	0.405532	ENSCHIG00000017537(RLBP1)
phosphatidylinositol 3-kinase activity	0.151582	0.405532	MSTRG.16656(FGF7)
collagen binding	0.153776	0.409627	ENSCHIG00000004685(TGFBI);ENSCHIG00000016500(LRRC15)
protein phosphorylated amino acid binding	0.158977	0.421664	ENSCHIG00000010783(SH2D3C);ENSCHIG00000011155(VAV1)
four-way junction DNA binding	0.164171	0.422742	ENSCHIG00000021019(XRCC3)
chloride transmembrane transporter activity	0.164171	0.422742	ENSCHIG00000017768(CFTR)
sulfate transmembrane transporter activity	0.164171	0.422742	ENSCHIG00000016301(SLC26A7)
calcium:cation antiporter activity	0.164171	0.422742	ENSCHIG00000023644(SLC24A1)
cAMP binding	0.164171	0.422742	ENSCHIG00000007288(PDE4B)
ubiquitin conjugating enzyme binding	0.164171	0.422742	ENSCHIG00000010114(RNF125)
L-arginine transmembrane transporter activity	0.164171	0.422742	ENSCHIG00000012862(SLC7A3)
guanyl-nucleotide exchange factor activity	0.166804	0.427738	ENSCHIG00000010783(SH2D3C);ENSCHIG00000011155(VAV1);ENSCHIG00000012613(ARHGEF26);ENSCHIG00000017920(TIAM1);MSTRG.16656(FGF7)
protein phosphatase regulator activity	0.169474	0.431399	ENSCHIG00000016344(PPP2R2C);MSTRG.16727(CABIN1)
deoxyribonuclease activity	0.174766	0.431399	ENSCHIG00000020781(ENDOG);ENSCHIG00000021019(XRCC3)
ligase activity, forming carbon-nitrogen bonds	0.174766	0.431399	ENSCHIG00000016443(TTLL9);ENSCHIG00000025029(CPS1)
PDZ domain binding	0.174766	0.431399	ENSCHIG00000017768(CFTR);ENSCHIG00000026810(FZD8)
calmodulin-dependent protein kinase activity	0.176574	0.431399	ENSCHIG00000011930(CAMK4)
structural constituent of muscle	0.176574	0.431399	ENSCHIG00000003108(MYL11)
arginine transmembrane transporter activity	0.176574	0.431399	ENSCHIG00000012862(SLC7A3)
cation:chloride symporter activity	0.176574	0.431399	ENSCHIG00000020238(SLC12A1)
ATPase-coupled inorganic anion transmembrane transporter activity	0.176574	0.431399	ENSCHIG00000017768(CFTR)
solute:anion antiporter activity	0.176574	0.431399	ENSCHIG00000025373(SLC37A4)
phosphatidylglycerol binding	0.176574	0.431399	ENSCHIG00000026791(GSDME)
peptidase regulator activity	0.176608	0.431399	ENSCHIG00000008320(C3);ENSCHIG00000009090(CST3);ENSCHIG00000016400(SPINK5);ENSCHIG00000017433(SERPINB2);ENSCHIG00000019494(Wfdc3)
protease binding	0.181744	0.442195	ENSCHIG00000009090(CST3);ENSCHIG00000015227(ITGA3);ENSCHIG00000021461(TNFAIP3)
transition metal ion binding	0.185323	0.449136	ENSCHIG00000008614(ZCCHC12);ENSCHIG00000009664(NR4A1);ENSCHIG00000010114(RNF125);ENSCHIG00000012385(S100A2);ENSCHIG00000012843(NR4A2);ENSCHIG00000012983(MMP24);ENSCHIG00000013439(AOX1);ENSCHIG00000017800(TRIM63);ENSCHIG00000019349(CPXM2);ENSCHIG00000020292(NR4A3);ENSCHIG00000021461(TNFAIP3);ENSCHIG00000022705(EGR1);ENSCHIG00000023460(CA11);ENSCHIG00000024121(CA1);ENSCHIG00000024175(MELTF);ENSCHIG…
endopeptidase inhibitor activity	0.186505	0.449714	ENSCHIG00000008320(C3);ENSCHIG00000009090(CST3);ENSCHIG00000016400(SPINK5);ENSCHIG00000017433(SERPINB2)
RNA polymerase II core promoter sequence-specific DNA binding	0.188794	0.449714	ENSCHIG00000025384(FOS)
3',5'-cyclic-AMP phosphodiesterase activity	0.188794	0.449714	ENSCHIG00000007288(PDE4B)
long noncoding RNA binding	0.188794	0.449714	ENSCHIG00000015991(PPARGC1A)
growth factor receptor binding	0.1892	0.449714	ENSCHIG00000008185(FLRT2);ENSCHIG00000017180(IL11);MSTRG.16656(FGF7)
RNA-directed DNA polymerase activity	0.190791	0.451757	MSTRG.13528(--);MSTRG.14820(--)
cytoskeletal protein binding	0.193981	0.457559	ENSCHIG00000001073(PFN2);ENSCHIG00000007288(PDE4B);ENSCHIG00000008263(NCALD);ENSCHIG00000008393(MAPK8IP2);ENSCHIG00000015236(SPTBN4);ENSCHIG00000016286(FGF13);ENSCHIG00000017730(HOOK2);ENSCHIG00000017800(TRIM63);ENSCHIG00000019052(DMTN);ENSCHIG00000019141(SKA2);ENSCHIG00000021261(DLEC1);ENSCHIG00000022240(CLSTN2);ENSCHIG00000022676(FRMD3);ENSCHIG00000023478(KIF6)
NAD binding	0.196176	0.459685	ENSCHIG00000000860(SIRT4);ENSCHIG00000013439(AOX1)
fatty acid synthase activity	0.200833	0.459685	ENSCHIG00000002685(ELOVL7)
polynucleotide adenylyltransferase activity	0.200833	0.459685	ENSCHIG00000019519(TENT5B)
intracellular calcium activated chloride channel activity	0.200833	0.459685	ENSCHIG00000002248(Clca3a1)
BMP binding	0.200833	0.459685	ENSCHIG00000015521(TGFBR3)
threonine-type peptidase activity	0.200833	0.459685	ENSCHIG00000023396(PSMB10)
neuropeptide receptor binding	0.200833	0.459685	ENSCHIG00000011883(EDN1)
RNA adenylyltransferase activity	0.200833	0.459685	ENSCHIG00000019519(TENT5B)
calcium ion transmembrane transporter activity	0.20434	0.460688	ENSCHIG00000012691(TRPA1);ENSCHIG00000014164(RYR1);ENSCHIG00000023644(SLC24A1)
protein self-association	0.207001	0.460688	ENSCHIG00000019052(DMTN);ENSCHIG00000021461(TNFAIP3)
DNA-binding transcription factor activity	0.209345	0.460688	ENSCHIG00000009664(NR4A1);ENSCHIG00000011126(SOX2);ENSCHIG00000011624(HOXD3);ENSCHIG00000012843(NR4A2);ENSCHIG00000013472(MEIS3);ENSCHIG00000015174(MECOM);ENSCHIG00000019913(IRF1);ENSCHIG00000020292(NR4A3);ENSCHIG00000022375(MYBL1);ENSCHIG00000022705(EGR1);ENSCHIG00000023037(ETV4);ENSCHIG00000024428(HOXA2);ENSCHIG00000025384(FOS);ENSCHIG00000026953(SP7);MSTRG.1769(--)
polypeptide N-acetylgalactosaminyltransferase activity	0.212695	0.460688	ENSCHIG00000012207(GALNT18)
transmembrane receptor protein serine/threonine kinase activity	0.212695	0.460688	ENSCHIG00000015521(TGFBR3)
triglyceride lipase activity	0.212695	0.460688	ENSCHIG00000015994(LIPG)
insulin-like growth factor binding	0.212695	0.460688	ENSCHIG00000013031(ITGA6)
basic amino acid transmembrane transporter activity	0.212695	0.460688	ENSCHIG00000012862(SLC7A3)
anion:cation symporter activity	0.212695	0.460688	ENSCHIG00000020238(SLC12A1)
carbon-nitrogen ligase activity, with glutamine as amido-N-donor	0.212695	0.460688	ENSCHIG00000025029(CPS1)
histone kinase activity	0.212695	0.460688	ENSCHIG00000022907(AURKB)
acyl-CoA hydrolase activity	0.212695	0.460688	ENSCHIG00000010848(ACOT13)
intracellular chloride channel activity	0.212695	0.460688	ENSCHIG00000002248(Clca3a1)
NAD+ binding	0.212695	0.460688	ENSCHIG00000000860(SIRT4)
primary active transmembrane transporter activity	0.213897	0.460688	ENSCHIG00000014010(ABCC1);ENSCHIG00000017768(CFTR);ENSCHIG00000019371(ABCA12);ENSCHIG00000022614(ABCB1)
transcription coregulator activity	0.21738	0.460688	ENSCHIG00000006391(DNMT3B);ENSCHIG00000006725(Supt20h);ENSCHIG00000010777(FHL5);ENSCHIG00000012117(MAML2);ENSCHIG00000015991(PPARGC1A);ENSCHIG00000017378(NUPR1);ENSCHIG00000021863(MED19)
endonuclease activity	0.219747	0.460688	ENSCHIG00000008074(YBEY);ENSCHIG00000020781(ENDOG);ENSCHIG00000021019(XRCC3)
catalytic activity, acting on a protein	0.220754	0.460688	ENSCHIG00000000860(SIRT4);ENSCHIG00000001217(ADAM32);ENSCHIG00000002248(Clca3a1);ENSCHIG00000007938(SBK1);ENSCHIG00000008074(YBEY);ENSCHIG00000008203(RHBDL1);ENSCHIG00000010114(RNF125);ENSCHIG00000011415(PRSS35);ENSCHIG00000011930(CAMK4);ENSCHIG00000012207(GALNT18);ENSCHIG00000012580(Pik3r4);ENSCHIG00000012983(MMP24);ENSCHIG00000013432(PDK4);ENSCHIG00000014437(SH3RF2);ENSCHIG00000014930(UBE2L6);E…
endopeptidase regulator activity	0.223269	0.460688	ENSCHIG00000008320(C3);ENSCHIG00000009090(CST3);ENSCHIG00000016400(SPINK5);ENSCHIG00000017433(SERPINB2)
phosphatase regulator activity	0.22335	0.460688	ENSCHIG00000016344(PPP2R2C);MSTRG.16727(CABIN1)
purinergic nucleotide receptor activity	0.22438	0.460688	ENSCHIG00000009730(P2RY2)
voltage-gated anion channel activity	0.22438	0.460688	ENSCHIG00000012666(VDAC3)
fatty acid ligase activity	0.22438	0.460688	ENSCHIG00000024533(SLC27A6)
hexosaminidase activity	0.22438	0.460688	ENSCHIG00000003866(HYAL4)
nucleotide receptor activity	0.22438	0.460688	ENSCHIG00000009730(P2RY2)
ankyrin binding	0.22438	0.460688	ENSCHIG00000015236(SPTBN4)
protein kinase A regulatory subunit binding	0.22438	0.460688	ENSCHIG00000020750(AKAP7)
histone acetyltransferase binding	0.22438	0.460688	ENSCHIG00000022705(EGR1)
ubiquitin-like protein conjugating enzyme binding	0.22438	0.460688	ENSCHIG00000010114(RNF125)
phosphatidylinositol kinase activity	0.22438	0.460688	MSTRG.16656(FGF7)
ATP-dependent DNA damage sensor activity	0.22438	0.460688	ENSCHIG00000021019(XRCC3)
ligase activity	0.229575	0.469793	ENSCHIG00000016443(TTLL9);ENSCHIG00000024533(SLC27A6);ENSCHIG00000025029(CPS1);MSTRG.16532(--)
dicarboxylic acid transmembrane transporter activity	0.235894	0.476412	ENSCHIG00000016301(SLC26A7)
acid-amino acid ligase activity	0.235894	0.476412	ENSCHIG00000016443(TTLL9)
sodium channel regulator activity	0.235894	0.476412	ENSCHIG00000016286(FGF13)
polysaccharide binding	0.235894	0.476412	ENSCHIG00000012523(PTX3)
potassium channel activity	0.239323	0.481763	ENSCHIG00000015213(KCNT2);ENSCHIG00000020293(SNAP25);ENSCHIG00000024027(TMEM38A)
active transmembrane transporter activity	0.241307	0.484182	ENSCHIG00000014010(ABCC1);ENSCHIG00000017768(CFTR);ENSCHIG00000019371(ABCA12);ENSCHIG00000020238(SLC12A1);ENSCHIG00000022614(ABCB1);ENSCHIG00000023644(SLC24A1);ENSCHIG00000025373(SLC37A4)
NAD+ ADP-ribosyltransferase activity	0.247237	0.488154	ENSCHIG00000000860(SIRT4)
Notch binding	0.247237	0.488154	ENSCHIG00000015794(JAG2)
CoA hydrolase activity	0.247237	0.488154	ENSCHIG00000010848(ACOT13)
transforming growth factor beta binding	0.247237	0.488154	ENSCHIG00000015521(TGFBR3)
protein sequestering activity	0.247237	0.488154	ENSCHIG00000016500(LRRC15)
DNA-binding transcription factor activity, RNA polymerase II-specific	0.255375	0.495958	ENSCHIG00000009664(NR4A1);ENSCHIG00000011624(HOXD3);ENSCHIG00000012843(NR4A2);ENSCHIG00000013472(MEIS3);ENSCHIG00000019913(IRF1);ENSCHIG00000020292(NR4A3);ENSCHIG00000022375(MYBL1);ENSCHIG00000022705(EGR1);ENSCHIG00000023037(ETV4);ENSCHIG00000024428(HOXA2);ENSCHIG00000025384(FOS);ENSCHIG00000026953(SP7)
cation transmembrane transporter activity	0.255624	0.495958	ENSCHIG00000012691(TRPA1);ENSCHIG00000012862(SLC7A3);ENSCHIG00000012991(Slc11a2);ENSCHIG00000013464(CNGA3);ENSCHIG00000014164(RYR1);ENSCHIG00000015213(KCNT2);ENSCHIG00000020238(SLC12A1);ENSCHIG00000020293(SNAP25);ENSCHIG00000023553(SCN2A);ENSCHIG00000023644(SLC24A1);ENSCHIG00000024027(TMEM38A)
hydrolase activity, acting on carbon-nitrogen (but not peptide) bonds, in linear amides	0.256296	0.495958	ENSCHIG00000000860(SIRT4);ENSCHIG00000025215(TGM2)
ATP hydrolysis activity	0.256413	0.495958	ENSCHIG00000014010(ABCC1);ENSCHIG00000016005(ATP8B3);ENSCHIG00000017768(CFTR);ENSCHIG00000019371(ABCA12);ENSCHIG00000022614(ABCB1);ENSCHIG00000025411(HSPA6)
lipopolysaccharide binding	0.258412	0.495958	ENSCHIG00000009664(NR4A1)
fibronectin binding	0.258412	0.495958	ENSCHIG00000016500(LRRC15)
SNAP receptor activity	0.258412	0.495958	ENSCHIG00000020293(SNAP25)
laminin binding	0.258412	0.495958	ENSCHIG00000016500(LRRC15)
DNA damage sensor activity	0.258412	0.495958	ENSCHIG00000021019(XRCC3)
SMAD binding	0.26731	0.504063	ENSCHIG00000015521(TGFBR3);ENSCHIG00000025384(FOS)
transforming growth factor beta receptor binding	0.269422	0.504063	ENSCHIG00000015521(TGFBR3)
voltage-gated sodium channel activity	0.269422	0.504063	ENSCHIG00000023553(SCN2A)
transaminase activity	0.269422	0.504063	ENSCHIG00000022188(ABAT)
CoA-ligase activity	0.269422	0.504063	ENSCHIG00000024533(SLC27A6)
wide pore channel activity	0.269422	0.504063	ENSCHIG00000026791(GSDME)
G-protein beta-subunit binding	0.269422	0.504063	ENSCHIG00000024748(GNG11)
2 iron, 2 sulfur cluster binding	0.269422	0.504063	ENSCHIG00000013439(AOX1)
inorganic cation transmembrane transporter activity	0.269975	0.504063	ENSCHIG00000012691(TRPA1);ENSCHIG00000012991(Slc11a2);ENSCHIG00000013464(CNGA3);ENSCHIG00000014164(RYR1);ENSCHIG00000015213(KCNT2);ENSCHIG00000020238(SLC12A1);ENSCHIG00000020293(SNAP25);ENSCHIG00000023553(SCN2A);ENSCHIG00000023644(SLC24A1);ENSCHIG00000024027(TMEM38A)
antiporter activity	0.272817	0.507834	ENSCHIG00000023644(SLC24A1);ENSCHIG00000025373(SLC37A4)
DNA polymerase activity	0.278322	0.512445	MSTRG.13528(--);MSTRG.14820(--)
zinc ion binding	0.278536	0.512445	ENSCHIG00000008614(ZCCHC12);ENSCHIG00000009664(NR4A1);ENSCHIG00000010114(RNF125);ENSCHIG00000012843(NR4A2);ENSCHIG00000012983(MMP24);ENSCHIG00000017800(TRIM63);ENSCHIG00000019349(CPXM2);ENSCHIG00000020292(NR4A3);ENSCHIG00000021461(TNFAIP3);ENSCHIG00000022705(EGR1);ENSCHIG00000023460(CA11);ENSCHIG00000024121(CA1);MSTRG.1769(--)
hyaluronic acid binding	0.280269	0.512445	ENSCHIG00000025251(LYVE1)
GABA receptor activity	0.280269	0.512445	ENSCHIG00000021430(GPR156)
proteoglycan binding	0.280269	0.512445	ENSCHIG00000020744(TNC)
R-SMAD binding	0.280269	0.512445	ENSCHIG00000025384(FOS)
3',5'-cyclic-nucleotide phosphodiesterase activity	0.290956	0.525762	ENSCHIG00000007288(PDE4B)
frizzled binding	0.290956	0.525762	ENSCHIG00000012791(CTHRC1)
transferase activity, transferring nitrogenous groups	0.290956	0.525762	ENSCHIG00000022188(ABAT)
gamma-tubulin binding	0.290956	0.525762	ENSCHIG00000007288(PDE4B)
chromatin DNA binding	0.294818	0.53069	ENSCHIG00000002921(H1-0);ENSCHIG00000015991(PPARGC1A)
glycosaminoglycan binding	0.2954	0.53069	ENSCHIG00000015994(LIPG);ENSCHIG00000025251(LYVE1);MSTRG.16656(FGF7)
cyclic-nucleotide phosphodiesterase activity	0.301485	0.536938	ENSCHIG00000007288(PDE4B)
calcium channel regulator activity	0.301485	0.536938	ENSCHIG00000007288(PDE4B)
acid-thiol ligase activity	0.301485	0.536938	ENSCHIG00000024533(SLC27A6)
sodium ion transmembrane transporter activity	0.303502	0.538978	ENSCHIG00000020238(SLC12A1);ENSCHIG00000023553(SCN2A);ENSCHIG00000023644(SLC24A1)
transcription coactivator activity	0.308005	0.54443	ENSCHIG00000010777(FHL5);ENSCHIG00000012117(MAML2);ENSCHIG00000015991(PPARGC1A);ENSCHIG00000017378(NUPR1)
metal ion binding	0.308913	0.54443	ENSCHIG00000003108(MYL11);ENSCHIG00000005207(CALML4);ENSCHIG00000006391(DNMT3B);ENSCHIG00000007288(PDE4B);ENSCHIG00000008263(NCALD);ENSCHIG00000008614(ZCCHC12);ENSCHIG00000009664(NR4A1);ENSCHIG00000010114(RNF125);ENSCHIG00000010975(THBD);ENSCHIG00000011155(VAV1);ENSCHIG00000011592(SMOC1);ENSCHIG00000012385(S100A2);ENSCHIG00000012799(PHF7);ENSCHIG00000012843(NR4A2);ENSCHIG00000012983(MMP24);ENSCHI…
metallocarboxypeptidase activity	0.311858	0.54443	ENSCHIG00000019349(CPXM2)
nucleotide transmembrane transporter activity	0.311858	0.54443	ENSCHIG00000013578(SLC25A33)
protein deacetylase activity	0.311858	0.54443	ENSCHIG00000000860(SIRT4)
miRNA binding	0.311858	0.54443	ENSCHIG00000011126(SOX2)
cation binding	0.316837	0.551565	ENSCHIG00000003108(MYL11);ENSCHIG00000005207(CALML4);ENSCHIG00000006391(DNMT3B);ENSCHIG00000007288(PDE4B);ENSCHIG00000008263(NCALD);ENSCHIG00000008614(ZCCHC12);ENSCHIG00000009664(NR4A1);ENSCHIG00000010114(RNF125);ENSCHIG00000010975(THBD);ENSCHIG00000011155(VAV1);ENSCHIG00000011485(GLRA3);ENSCHIG00000011592(SMOC1);ENSCHIG00000012385(S100A2);ENSCHIG00000012799(PHF7);ENSCHIG00000012843(NR4A2);ENSCHI…
phosphatase binding	0.319732	0.554613	ENSCHIG00000014437(SH3RF2);ENSCHIG00000015236(SPTBN4);MSTRG.16727(CABIN1)
amino acid binding	0.322078	0.554613	ENSCHIG00000011485(GLRA3)
ATPase-coupled intramembrane lipid transporter activity	0.322078	0.554613	ENSCHIG00000016005(ATP8B3)
phosphoprotein binding	0.322178	0.554613	ENSCHIG00000010783(SH2D3C);ENSCHIG00000011155(VAV1)
protein phosphatase inhibitor activity	0.332146	0.567034	MSTRG.16727(CABIN1)
O-methyltransferase activity	0.332146	0.567034	ENSCHIG00000017138(TOMT)
acetylgalactosaminyltransferase activity	0.332146	0.567034	ENSCHIG00000012207(GALNT18)
binding	0.333944	0.568532	ENSCHIG00000000189(FAM83H);ENSCHIG00000000420(FBXO15);ENSCHIG00000000860(SIRT4);ENSCHIG00000001073(PFN2);ENSCHIG00000001756(ISLR);ENSCHIG00000001775(SLITRK5);ENSCHIG00000002921(H1-0);ENSCHIG00000003108(MYL11);ENSCHIG00000004685(TGFBI);ENSCHIG00000005207(CALML4);ENSCHIG00000005840(LRRC71);ENSCHIG00000006391(DNMT3B);ENSCHIG00000007053(KLRF2);ENSCHIG00000007288(PDE4B);ENSCHIG00000007938(SBK1);ENSCHI…
ubiquitin-like protein transferase activity	0.335949	0.570375	ENSCHIG00000010114(RNF125);ENSCHIG00000014437(SH3RF2);ENSCHIG00000014930(UBE2L6);ENSCHIG00000016416(PRKN);ENSCHIG00000021461(TNFAIP3);MSTRG.1769(--)
microtubule binding	0.338202	0.571519	ENSCHIG00000016286(FGF13);ENSCHIG00000017730(HOOK2);ENSCHIG00000019141(SKA2);ENSCHIG00000023478(KIF6)
unfolded protein binding	0.338472	0.571519	ENSCHIG00000016687(PDRG1);ENSCHIG00000025411(HSPA6)
tumor necrosis factor receptor binding	0.342066	0.576013	ENSCHIG00000019785(TNFSF4)
iron ion binding	0.344089	0.577845	ENSCHIG00000013439(AOX1);ENSCHIG00000024175(MELTF);ENSCHIG00000025031(CYP4F21)
calcium channel activity	0.34927	0.584956	ENSCHIG00000012691(TRPA1);ENSCHIG00000014164(RYR1)
excitatory extracellular ligand-gated ion channel activity	0.351839	0.586082	ENSCHIG00000011485(GLRA3)
telomeric DNA binding	0.351839	0.586082	ENSCHIG00000009483(TEN1)
transmembrane transporter binding	0.360008	0.598077	ENSCHIG00000007288(PDE4B);ENSCHIG00000016286(FGF13)
phosphatase inhibitor activity	0.361467	0.598675	MSTRG.16727(CABIN1)
GTPase activator activity	0.362305	0.598675	ENSCHIG00000010783(SH2D3C);ENSCHIG00000011155(VAV1);ENSCHIG00000012613(ARHGEF26);ENSCHIG00000017920(TIAM1);ENSCHIG00000025182(RGS16);MSTRG.16656(FGF7)
organic anion transmembrane transporter activity	0.368374	0.603196	ENSCHIG00000012862(SLC7A3);ENSCHIG00000016301(SLC26A7);ENSCHIG00000017768(CFTR)
integrin binding	0.37068	0.603196	ENSCHIG00000020744(TNC);ENSCHIG00000021568(IBSP)
heparin binding	0.37068	0.603196	ENSCHIG00000015994(LIPG);MSTRG.16656(FGF7)
core promoter sequence-specific DNA binding	0.370953	0.603196	ENSCHIG00000025384(FOS)
coreceptor activity	0.370953	0.603196	ENSCHIG00000015521(TGFBR3)
cation:cation antiporter activity	0.370953	0.603196	ENSCHIG00000023644(SLC24A1)
active ion transmembrane transporter activity	0.371873	0.603196	ENSCHIG00000017768(CFTR);ENSCHIG00000020238(SLC12A1);ENSCHIG00000023644(SLC24A1);ENSCHIG00000025373(SLC37A4)
chromatin binding	0.37511	0.606583	ENSCHIG00000002921(H1-0);ENSCHIG00000013472(MEIS3);ENSCHIG00000015991(PPARGC1A);ENSCHIG00000017378(NUPR1);ENSCHIG00000017594(MBD6);ENSCHIG00000022705(EGR1);ENSCHIG00000025384(FOS)
RNA polymerase II cis-regulatory region sequence-specific DNA binding	0.378497	0.606583	ENSCHIG00000012843(NR4A2);ENSCHIG00000019913(IRF1);ENSCHIG00000022375(MYBL1);ENSCHIG00000022705(EGR1);ENSCHIG00000023037(ETV4);ENSCHIG00000024428(HOXA2);ENSCHIG00000025384(FOS);ENSCHIG00000026953(SP7)
palmitoyltransferase activity	0.380299	0.606583	ENSCHIG00000023593(CPT1B)
alpha-tubulin binding	0.380299	0.606583	ENSCHIG00000021261(DLEC1)
regulatory RNA binding	0.380299	0.606583	ENSCHIG00000011126(SOX2)
molecular sequestering activity	0.380299	0.606583	ENSCHIG00000016500(LRRC15)
protein serine/threonine kinase activity	0.380832	0.606583	ENSCHIG00000007938(SBK1);ENSCHIG00000011930(CAMK4);ENSCHIG00000012580(Pik3r4);ENSCHIG00000015521(TGFBR3);ENSCHIG00000022907(AURKB);ENSCHIG00000023615(PAK6)
calmodulin binding	0.386554	0.614115	ENSCHIG00000014164(RYR1);ENSCHIG00000023553(SCN2A)
deacetylase activity	0.389506	0.615638	ENSCHIG00000000860(SIRT4)
cadherin binding	0.389506	0.615638	ENSCHIG00000012983(MMP24)
serine-type endopeptidase inhibitor activity	0.39704	0.623596	ENSCHIG00000016400(SPINK5);ENSCHIG00000017433(SERPINB2)
solute:cation antiporter activity	0.398577	0.623596	ENSCHIG00000023644(SLC24A1)
adenylyltransferase activity	0.398577	0.623596	ENSCHIG00000019519(TENT5B)
small molecule sensor activity	0.398577	0.623596	ENSCHIG00000021019(XRCC3)
GTPase regulator activity	0.402022	0.625818	ENSCHIG00000010783(SH2D3C);ENSCHIG00000011155(VAV1);ENSCHIG00000012613(ARHGEF26);ENSCHIG00000017920(TIAM1);ENSCHIG00000025182(RGS16);MSTRG.16656(FGF7)
nucleoside-triphosphatase regulator activity	0.402022	0.625818	ENSCHIG00000010783(SH2D3C);ENSCHIG00000011155(VAV1);ENSCHIG00000012613(ARHGEF26);ENSCHIG00000017920(TIAM1);ENSCHIG00000025182(RGS16);MSTRG.16656(FGF7)
carboxypeptidase activity	0.407514	0.631187	ENSCHIG00000019349(CPXM2)
clathrin binding	0.407514	0.631187	ENSCHIG00000008263(NCALD)
lipase activity	0.412612	0.636956	ENSCHIG00000015994(LIPG);ENSCHIG00000020254(LIPA)
cysteine-type endopeptidase inhibitor activity	0.416318	0.636956	ENSCHIG00000009090(CST3)
ligase activity, forming carbon-sulfur bonds	0.416318	0.636956	ENSCHIG00000024533(SLC27A6)
tumor necrosis factor receptor superfamily binding	0.416318	0.636956	ENSCHIG00000019785(TNFSF4)
carbohydrate binding	0.416392	0.636956	ENSCHIG00000009709(LGALS9);ENSCHIG00000012523(PTX3);MSTRG.16656(FGF7)
cell adhesion molecule binding	0.420346	0.641417	ENSCHIG00000012983(MMP24);ENSCHIG00000020744(TNC);ENSCHIG00000021568(IBSP)
protein phosphatase binding	0.422883	0.642165	ENSCHIG00000014437(SH3RF2);MSTRG.16727(CABIN1)
thiolester hydrolase activity	0.424993	0.642165	ENSCHIG00000010848(ACOT13)
syntaxin binding	0.424993	0.642165	ENSCHIG00000020293(SNAP25)
FAD binding	0.424993	0.642165	ENSCHIG00000013439(AOX1)
nuclear receptor binding	0.427983	0.645107	ENSCHIG00000012843(NR4A2);ENSCHIG00000015991(PPARGC1A)
cis-regulatory region sequence-specific DNA binding	0.430425	0.647209	ENSCHIG00000012843(NR4A2);ENSCHIG00000019913(IRF1);ENSCHIG00000022375(MYBL1);ENSCHIG00000022705(EGR1);ENSCHIG00000023037(ETV4);ENSCHIG00000024428(HOXA2);ENSCHIG00000025384(FOS);ENSCHIG00000026953(SP7)
acyltransferase activity	0.432036	0.648018	ENSCHIG00000002685(ELOVL7);ENSCHIG00000020679(TGM1);ENSCHIG00000023593(CPT1B);ENSCHIG00000025215(TGM2)
growth factor binding	0.433061	0.648018	ENSCHIG00000013031(ITGA6);ENSCHIG00000015521(TGFBR3)
sodium channel activity	0.441958	0.659734	ENSCHIG00000023553(SCN2A)
protein kinase activity	0.452905	0.673151	ENSCHIG00000007938(SBK1);ENSCHIG00000011930(CAMK4);ENSCHIG00000012580(Pik3r4);ENSCHIG00000013432(PDK4);ENSCHIG00000015521(TGFBR3);ENSCHIG00000022907(AURKB);ENSCHIG00000023615(PAK6);ENSCHIG00000023843(MERTK);MSTRG.16656(FGF7)
hormone activity	0.453124	0.673151	ENSCHIG00000011883(EDN1);ENSCHIG00000015954(PMCH)
vitamin binding	0.458077	0.676718	ENSCHIG00000017537(RLBP1);ENSCHIG00000022188(ABAT)
nuclear receptor coactivator activity	0.458425	0.676718	ENSCHIG00000015991(PPARGC1A)
adenyl ribonucleotide binding	0.460497	0.676718	ENSCHIG00000007288(PDE4B);ENSCHIG00000007938(SBK1);ENSCHIG00000011930(CAMK4);ENSCHIG00000012580(Pik3r4);ENSCHIG00000013432(PDK4);ENSCHIG00000014010(ABCC1);ENSCHIG00000014930(UBE2L6);ENSCHIG00000016005(ATP8B3);ENSCHIG00000016443(TTLL9);ENSCHIG00000017768(CFTR);ENSCHIG00000019371(ABCA12);ENSCHIG00000021019(XRCC3);ENSCHIG00000022614(ABCB1);ENSCHIG00000022907(AURKB);ENSCHIG00000023478(KIF6);ENSCHIG00…
enzyme regulator activity	0.461126	0.676718	ENSCHIG00000008320(C3);ENSCHIG00000009090(CST3);ENSCHIG00000010783(SH2D3C);ENSCHIG00000011155(VAV1);ENSCHIG00000012613(ARHGEF26);ENSCHIG00000016344(PPP2R2C);ENSCHIG00000016400(SPINK5);ENSCHIG00000017378(NUPR1);ENSCHIG00000017433(SERPINB2);ENSCHIG00000017920(TIAM1);ENSCHIG00000019494(Wfdc3);ENSCHIG00000025182(RGS16);MSTRG.16656(FGF7);MSTRG.16727(CABIN1)
ubiquitin-protein transferase activity	0.46238	0.676718	ENSCHIG00000010114(RNF125);ENSCHIG00000014437(SH3RF2);ENSCHIG00000016416(PRKN);ENSCHIG00000021461(TNFAIP3);MSTRG.1769(--)
protein tyrosine kinase activity	0.463004	0.676718	ENSCHIG00000023843(MERTK);MSTRG.16656(FGF7)
nucleotidyltransferase activity	0.463191	0.676718	ENSCHIG00000019519(TENT5B);MSTRG.13528(--);MSTRG.14820(--)
protein kinase A binding	0.466476	0.676926	ENSCHIG00000020750(AKAP7)
intramembrane lipid transporter activity	0.466476	0.676926	ENSCHIG00000016005(ATP8B3)
lyase activity	0.46702	0.676926	ENSCHIG00000019504(ENO3);ENSCHIG00000023460(CA11);ENSCHIG00000024121(CA1)
lipid transporter activity	0.467905	0.676926	ENSCHIG00000016005(ATP8B3);ENSCHIG00000019371(ABCA12)
adenyl nucleotide binding	0.46881	0.676926	ENSCHIG00000007288(PDE4B);ENSCHIG00000007938(SBK1);ENSCHIG00000011930(CAMK4);ENSCHIG00000012580(Pik3r4);ENSCHIG00000013432(PDK4);ENSCHIG00000014010(ABCC1);ENSCHIG00000014930(UBE2L6);ENSCHIG00000016005(ATP8B3);ENSCHIG00000016443(TTLL9);ENSCHIG00000017768(CFTR);ENSCHIG00000019371(ABCA12);ENSCHIG00000021019(XRCC3);ENSCHIG00000022614(ABCB1);ENSCHIG00000022907(AURKB);ENSCHIG00000023478(KIF6);ENSCHIG00…
nucleobase-containing compound transmembrane transporter activity	0.474408	0.683412	ENSCHIG00000013578(SLC25A33)
ATP-dependent activity	0.476038	0.683994	ENSCHIG00000014010(ABCC1);ENSCHIG00000016005(ATP8B3);ENSCHIG00000017768(CFTR);ENSCHIG00000019371(ABCA12);ENSCHIG00000021019(XRCC3);ENSCHIG00000022614(ABCB1);ENSCHIG00000023478(KIF6);ENSCHIG00000024533(SLC27A6);ENSCHIG00000025411(HSPA6)
carboxylic acid transmembrane transporter activity	0.477626	0.683994	ENSCHIG00000012862(SLC7A3);ENSCHIG00000016301(SLC26A7)
RNA polymerase II transcription regulatory region sequence-specific DNA binding	0.478132	0.683994	ENSCHIG00000011624(HOXD3);ENSCHIG00000012843(NR4A2);ENSCHIG00000019913(IRF1);ENSCHIG00000022375(MYBL1);ENSCHIG00000022705(EGR1);ENSCHIG00000023037(ETV4);ENSCHIG00000024428(HOXA2);ENSCHIG00000025384(FOS);ENSCHIG00000026953(SP7)
ATP-dependent protein folding chaperone	0.482222	0.685281	ENSCHIG00000025411(HSPA6)
organic acid transmembrane transporter activity	0.482446	0.685281	ENSCHIG00000012862(SLC7A3);ENSCHIG00000016301(SLC26A7)
serine-type endopeptidase activity	0.485981	0.685281	ENSCHIG00000008203(RHBDL1);ENSCHIG00000011415(PRSS35);ENSCHIG00000017155(RHBDD3)
carboxylic ester hydrolase activity	0.487239	0.685281	ENSCHIG00000015994(LIPG);ENSCHIG00000020254(LIPA)
aminoacyl-tRNA ligase activity	0.489921	0.685281	MSTRG.16532(--)
structural constituent of cytoskeleton	0.489921	0.685281	ENSCHIG00000015236(SPTBN4)
L-amino acid transmembrane transporter activity	0.489921	0.685281	ENSCHIG00000012862(SLC7A3)
ligase activity, forming carbon-oxygen bonds	0.489921	0.685281	MSTRG.16532(--)
sulfur compound transmembrane transporter activity	0.489921	0.685281	ENSCHIG00000016301(SLC26A7)
identical protein binding	0.49012	0.685281	ENSCHIG00000004685(TGFBI);ENSCHIG00000007053(KLRF2);ENSCHIG00000008681(BHLHB9);ENSCHIG00000009090(CST3);ENSCHIG00000009664(NR4A1);ENSCHIG00000010442(CXCL5);ENSCHIG00000012385(S100A2);ENSCHIG00000012523(PTX3);ENSCHIG00000012691(TRPA1);ENSCHIG00000013060(SNCAIP);ENSCHIG00000013439(AOX1);ENSCHIG00000013854(PBLD);ENSCHIG00000017730(HOOK2);ENSCHIG00000020679(TGM1);ENSCHIG00000020781(ENDOG);ENSCHIG0000…
nuclease activity	0.497203	0.692474	ENSCHIG00000008074(YBEY);ENSCHIG00000020781(ENDOG);ENSCHIG00000021019(XRCC3)
phosphatidylinositol-4,5-bisphosphate binding	0.497505	0.692474	ENSCHIG00000026791(GSDME)
ATP binding	0.501062	0.695858	ENSCHIG00000007938(SBK1);ENSCHIG00000011930(CAMK4);ENSCHIG00000012580(Pik3r4);ENSCHIG00000013432(PDK4);ENSCHIG00000014010(ABCC1);ENSCHIG00000014930(UBE2L6);ENSCHIG00000016005(ATP8B3);ENSCHIG00000016443(TTLL9);ENSCHIG00000017768(CFTR);ENSCHIG00000019371(ABCA12);ENSCHIG00000021019(XRCC3);ENSCHIG00000022614(ABCB1);ENSCHIG00000022907(AURKB);ENSCHIG00000023478(KIF6);ENSCHIG00000023615(PAK6);ENSCHIG000…
sequence-specific DNA binding	0.507198	0.702799	ENSCHIG00000009483(TEN1);ENSCHIG00000009664(NR4A1);ENSCHIG00000011126(SOX2);ENSCHIG00000011624(HOXD3);ENSCHIG00000012843(NR4A2);ENSCHIG00000013472(MEIS3);ENSCHIG00000015991(PPARGC1A);ENSCHIG00000019913(IRF1);ENSCHIG00000020292(NR4A3);ENSCHIG00000022375(MYBL1);ENSCHIG00000022705(EGR1);ENSCHIG00000023037(ETV4);ENSCHIG00000024428(HOXA2);ENSCHIG00000025384(FOS);ENSCHIG00000026953(SP7)
lysine N-methyltransferase activity	0.51234	0.70518	ENSCHIG00000020745(ANTKMT)
protein-lysine N-methyltransferase activity	0.51234	0.70518	ENSCHIG00000020745(ANTKMT)
2-oxoglutarate-dependent dioxygenase activity	0.51234	0.70518	ENSCHIG00000025025(PHYHD1)
hydrolase activity, acting on carbon-nitrogen (but not peptide) bonds	0.515408	0.707577	ENSCHIG00000000860(SIRT4);ENSCHIG00000025215(TGM2)
catalytic activity, acting on a nucleic acid	0.517518	0.707577	ENSCHIG00000006391(DNMT3B);ENSCHIG00000008074(YBEY);ENSCHIG00000011162(PGBD5);ENSCHIG00000020781(ENDOG);ENSCHIG00000021019(XRCC3);MSTRG.13528(--);MSTRG.14820(--);MSTRG.16532(--);MSTRG.9236(--)
secondary active transmembrane transporter activity	0.519271	0.707577	ENSCHIG00000020238(SLC12A1);ENSCHIG00000023644(SLC24A1);ENSCHIG00000025373(SLC37A4)
promoter-specific chromatin binding	0.519592	0.707577	ENSCHIG00000022705(EGR1)
oxidoreductase activity, acting on the aldehyde or oxo group of donors	0.526738	0.707577	ENSCHIG00000013439(AOX1)
transmitter-gated ion channel activity	0.526738	0.707577	ENSCHIG00000011485(GLRA3)
transmitter-gated channel activity	0.526738	0.707577	ENSCHIG00000011485(GLRA3)
monosaccharide binding	0.526738	0.707577	MSTRG.16656(FGF7)
carbohydrate derivative transmembrane transporter activity	0.526738	0.707577	ENSCHIG00000025373(SLC37A4)
ion binding	0.527865	0.707577	ENSCHIG00000000860(SIRT4);ENSCHIG00000003108(MYL11);ENSCHIG00000005207(CALML4);ENSCHIG00000006391(DNMT3B);ENSCHIG00000007288(PDE4B);ENSCHIG00000007938(SBK1);ENSCHIG00000008263(NCALD);ENSCHIG00000008614(ZCCHC12);ENSCHIG00000009664(NR4A1);ENSCHIG00000010114(RNF125);ENSCHIG00000010975(THBD);ENSCHIG00000011155(VAV1);ENSCHIG00000011485(GLRA3);ENSCHIG00000011592(SMOC1);ENSCHIG00000011930(CAMK4);ENSCHIG…
enzyme binding	0.529542	0.707577	ENSCHIG00000000189(FAM83H);ENSCHIG00000008393(MAPK8IP2);ENSCHIG00000009090(CST3);ENSCHIG00000010114(RNF125);ENSCHIG00000013060(SNCAIP);ENSCHIG00000014437(SH3RF2);ENSCHIG00000015227(ITGA3);ENSCHIG00000015236(SPTBN4);ENSCHIG00000015991(PPARGC1A);ENSCHIG00000017768(CFTR);ENSCHIG00000017920(TIAM1);ENSCHIG00000019161(ANGPT2);ENSCHIG00000020292(NR4A3);ENSCHIG00000020750(AKAP7);ENSCHIG00000021461(TNFAIP…
phosphotransferase activity, alcohol group as acceptor	0.529556	0.707577	ENSCHIG00000007938(SBK1);ENSCHIG00000011930(CAMK4);ENSCHIG00000012580(Pik3r4);ENSCHIG00000013432(PDK4);ENSCHIG00000015521(TGFBR3);ENSCHIG00000022907(AURKB);ENSCHIG00000023615(PAK6);ENSCHIG00000023843(MERTK);ENSCHIG00000024548(XYLB);MSTRG.16656(FGF7)
S-adenosylmethionine-dependent methyltransferase activity	0.530108	0.707577	ENSCHIG00000006391(DNMT3B);ENSCHIG00000017138(TOMT);ENSCHIG00000020745(ANTKMT)
kinase binding	0.53011	0.707577	ENSCHIG00000000189(FAM83H);ENSCHIG00000008393(MAPK8IP2);ENSCHIG00000017920(TIAM1);ENSCHIG00000019161(ANGPT2);ENSCHIG00000020292(NR4A3);ENSCHIG00000020750(AKAP7);ENSCHIG00000021461(TNFAIP3);ENSCHIG00000022907(AURKB)
modified amino acid binding	0.533777	0.710936	ENSCHIG00000025029(CPS1)
transcription cis-regulatory region binding	0.535336	0.711479	ENSCHIG00000011126(SOX2);ENSCHIG00000011624(HOXD3);ENSCHIG00000012843(NR4A2);ENSCHIG00000019913(IRF1);ENSCHIG00000022375(MYBL1);ENSCHIG00000022705(EGR1);ENSCHIG00000023037(ETV4);ENSCHIG00000024428(HOXA2);ENSCHIG00000025384(FOS);ENSCHIG00000026953(SP7)
transcription regulatory region nucleic acid binding	0.537258	0.712501	ENSCHIG00000011126(SOX2);ENSCHIG00000011624(HOXD3);ENSCHIG00000012843(NR4A2);ENSCHIG00000019913(IRF1);ENSCHIG00000022375(MYBL1);ENSCHIG00000022705(EGR1);ENSCHIG00000023037(ETV4);ENSCHIG00000024428(HOXA2);ENSCHIG00000025384(FOS);ENSCHIG00000026953(SP7)
pentosyltransferase activity	0.540712	0.714145	ENSCHIG00000000860(SIRT4)
serine-type peptidase activity	0.540809	0.714145	ENSCHIG00000008203(RHBDL1);ENSCHIG00000011415(PRSS35);ENSCHIG00000017155(RHBDD3)
SNARE binding	0.547545	0.718434	ENSCHIG00000020293(SNAP25)
metalloexopeptidase activity	0.547545	0.718434	ENSCHIG00000019349(CPXM2)
receptor tyrosine kinase binding	0.547545	0.718434	ENSCHIG00000019161(ANGPT2)
pyridoxal phosphate binding	0.554276	0.723	ENSCHIG00000022188(ABAT)
vitamin B6 binding	0.554276	0.723	ENSCHIG00000022188(ABAT)
serine hydrolase activity	0.554858	0.723	ENSCHIG00000008203(RHBDL1);ENSCHIG00000011415(PRSS35);ENSCHIG00000017155(RHBDD3)
peptide binding	0.555704	0.723	ENSCHIG00000009090(CST3);ENSCHIG00000022240(CLSTN2)
p53 binding	0.560907	0.727849	ENSCHIG00000010114(RNF125)
ubiquitin protein ligase activity	0.561786	0.727849	ENSCHIG00000010114(RNF125);ENSCHIG00000014437(SH3RF2);MSTRG.1769(--)
endoribonuclease activity	0.567441	0.732105	ENSCHIG00000008074(YBEY)
enzyme inhibitor activity	0.567441	0.732105	MSTRG.16727(CABIN1)
acyltransferase activity, transferring groups other than amino-acyl groups	0.572056	0.736522	ENSCHIG00000002685(ELOVL7);ENSCHIG00000023593(CPT1B);ENSCHIG00000025215(TGM2)
signaling adaptor activity	0.573877	0.73733	ENSCHIG00000008393(MAPK8IP2)
O-acyltransferase activity	0.580218	0.742391	ENSCHIG00000023593(CPT1B)
solute:sodium symporter activity	0.580218	0.742391	ENSCHIG00000020238(SLC12A1)
magnesium ion binding	0.585517	0.747622	ENSCHIG00000016005(ATP8B3);ENSCHIG00000019504(ENO3);ENSCHIG00000020781(ENDOG)
ubiquitin-like protein ligase activity	0.592145	0.753578	ENSCHIG00000010114(RNF125);ENSCHIG00000014437(SH3RF2);MSTRG.1769(--)
protein folding chaperone	0.59262	0.753578	ENSCHIG00000025411(HSPA6)
phosphatidylinositol bisphosphate binding	0.598683	0.759725	ENSCHIG00000026791(GSDME)
double-stranded DNA binding	0.603751	0.764586	ENSCHIG00000002921(H1-0);ENSCHIG00000009664(NR4A1);ENSCHIG00000011126(SOX2);ENSCHIG00000011624(HOXD3);ENSCHIG00000012843(NR4A2);ENSCHIG00000013472(MEIS3);ENSCHIG00000019913(IRF1);ENSCHIG00000022375(MYBL1);ENSCHIG00000022705(EGR1);ENSCHIG00000023037(ETV4);ENSCHIG00000024428(HOXA2);ENSCHIG00000025384(FOS);ENSCHIG00000026953(SP7)
methyltransferase activity	0.608417	0.766754	ENSCHIG00000006391(DNMT3B);ENSCHIG00000017138(TOMT);ENSCHIG00000020745(ANTKMT)
oxidoreductase activity, acting on paired donors, with incorporation or reduction of molecular oxygen	0.609624	0.766754	ENSCHIG00000025025(PHYHD1);ENSCHIG00000025031(CYP4F21)
sulfur compound binding	0.609624	0.766754	ENSCHIG00000015994(LIPG);MSTRG.16656(FGF7)
transferase activity, transferring phosphorus-containing groups	0.613273	0.766754	ENSCHIG00000007938(SBK1);ENSCHIG00000011930(CAMK4);ENSCHIG00000012580(Pik3r4);ENSCHIG00000013432(PDK4);ENSCHIG00000015521(TGFBR3);ENSCHIG00000019519(TENT5B);ENSCHIG00000022907(AURKB);ENSCHIG00000023615(PAK6);ENSCHIG00000023843(MERTK);ENSCHIG00000024548(XYLB);MSTRG.13528(--);MSTRG.14820(--);MSTRG.16656(FGF7)
microtubule motor activity	0.616339	0.766754	ENSCHIG00000023478(KIF6)
aspartic-type endopeptidase activity	0.616339	0.766754	MSTRG.12169(rp9)
iron-sulfur cluster binding	0.616339	0.766754	ENSCHIG00000013439(AOX1)
metal cluster binding	0.616339	0.766754	ENSCHIG00000013439(AOX1)
voltage-gated ion channel activity	0.617465	0.766754	ENSCHIG00000012666(VDAC3);ENSCHIG00000020293(SNAP25)
transferase activity	0.621882	0.766754	ENSCHIG00000000860(SIRT4);ENSCHIG00000002685(ELOVL7);ENSCHIG00000006391(DNMT3B);ENSCHIG00000007938(SBK1);ENSCHIG00000010114(RNF125);ENSCHIG00000011930(CAMK4);ENSCHIG00000012207(GALNT18);ENSCHIG00000012580(Pik3r4);ENSCHIG00000013432(PDK4);ENSCHIG00000014437(SH3RF2);ENSCHIG00000014930(UBE2L6);ENSCHIG00000015521(TGFBR3);ENSCHIG00000016416(PRKN);ENSCHIG00000017138(TOMT);ENSCHIG00000019519(TENT5B);ENS…
transmembrane receptor protein kinase activity	0.62205	0.766754	ENSCHIG00000015521(TGFBR3)
neurotransmitter receptor activity	0.62205	0.766754	ENSCHIG00000011485(GLRA3)
aspartic-type peptidase activity	0.62205	0.766754	MSTRG.12169(rp9)
sequence-specific double-stranded DNA binding	0.622833	0.766754	ENSCHIG00000009664(NR4A1);ENSCHIG00000011126(SOX2);ENSCHIG00000011624(HOXD3);ENSCHIG00000012843(NR4A2);ENSCHIG00000013472(MEIS3);ENSCHIG00000019913(IRF1);ENSCHIG00000022375(MYBL1);ENSCHIG00000022705(EGR1);ENSCHIG00000023037(ETV4);ENSCHIG00000024428(HOXA2);ENSCHIG00000025384(FOS);ENSCHIG00000026953(SP7)
voltage-gated channel activity	0.625185	0.76812	ENSCHIG00000012666(VDAC3);ENSCHIG00000020293(SNAP25)
kinase activity	0.63613	0.778512	ENSCHIG00000007938(SBK1);ENSCHIG00000011930(CAMK4);ENSCHIG00000012580(Pik3r4);ENSCHIG00000013432(PDK4);ENSCHIG00000015521(TGFBR3);ENSCHIG00000022907(AURKB);ENSCHIG00000023615(PAK6);ENSCHIG00000023843(MERTK);ENSCHIG00000024548(XYLB);MSTRG.16656(FGF7)
transferase activity, transferring one-carbon groups	0.636605	0.778512	ENSCHIG00000006391(DNMT3B);ENSCHIG00000017138(TOMT);ENSCHIG00000020745(ANTKMT)
amino acid transmembrane transporter activity	0.638682	0.778512	ENSCHIG00000012862(SLC7A3)
organic acid binding	0.638682	0.778512	ENSCHIG00000011485(GLRA3)
catalytic activity	0.643871	0.781986	ENSCHIG00000000860(SIRT4);ENSCHIG00000001217(ADAM32);ENSCHIG00000001745(PLPP6);ENSCHIG00000002248(Clca3a1);ENSCHIG00000002685(ELOVL7);ENSCHIG00000003866(HYAL4);ENSCHIG00000006391(DNMT3B);ENSCHIG00000007093(CFDP2);ENSCHIG00000007288(PDE4B);ENSCHIG00000007938(SBK1);ENSCHIG00000008074(YBEY);ENSCHIG00000008203(RHBDL1);ENSCHIG00000010114(RNF125);ENSCHIG00000010848(ACOT13);ENSCHIG00000011162(PGBD5);ENS…
enzyme activator activity	0.644063	0.781986	ENSCHIG00000017378(NUPR1)
N-acyltransferase activity	0.649363	0.783802	ENSCHIG00000025215(TGM2)
ubiquitin binding	0.649363	0.783802	ENSCHIG00000021461(TNFAIP3)
chaperone binding	0.649363	0.783802	ENSCHIG00000017768(CFTR)
isomerase activity	0.651258	0.784556	ENSCHIG00000017768(CFTR);ENSCHIG00000023057(ISYNA1)
dioxygenase activity	0.654585	0.78703	ENSCHIG00000025025(PHYHD1)
monooxygenase activity	0.65973	0.791676	ENSCHIG00000025031(CYP4F21)
ubiquitin protein ligase binding	0.663355	0.794483	ENSCHIG00000013060(SNCAIP);ENSCHIG00000015991(PPARGC1A);ENSCHIG00000026810(FZD8)
hydrolase activity	0.667826	0.797554	ENSCHIG00000000860(SIRT4);ENSCHIG00000001217(ADAM32);ENSCHIG00000001745(PLPP6);ENSCHIG00000002248(Clca3a1);ENSCHIG00000003866(HYAL4);ENSCHIG00000007288(PDE4B);ENSCHIG00000008074(YBEY);ENSCHIG00000008203(RHBDL1);ENSCHIG00000010848(ACOT13);ENSCHIG00000011415(PRSS35);ENSCHIG00000012983(MMP24);ENSCHIG00000014010(ABCC1);ENSCHIG00000015701(ADAMDEC1);ENSCHIG00000015994(LIPG);ENSCHIG00000016005(ATP8B3);E…
extracellular ligand-gated ion channel activity	0.669791	0.797554	ENSCHIG00000011485(GLRA3)
phosphoric diester hydrolase activity	0.669791	0.797554	ENSCHIG00000007288(PDE4B)
carbohydrate derivative binding	0.679514	0.805717	ENSCHIG00000007288(PDE4B);ENSCHIG00000007938(SBK1);ENSCHIG00000009664(NR4A1);ENSCHIG00000011930(CAMK4);ENSCHIG00000012580(Pik3r4);ENSCHIG00000013432(PDK4);ENSCHIG00000013464(CNGA3);ENSCHIG00000014010(ABCC1);ENSCHIG00000014930(UBE2L6);ENSCHIG00000015994(LIPG);ENSCHIG00000016005(ATP8B3);ENSCHIG00000016443(TTLL9);ENSCHIG00000017768(CFTR);ENSCHIG00000019371(ABCA12);ENSCHIG00000020744(TNC);ENSCHIG0000…
protein tyrosine kinase binding	0.679556	0.805717	ENSCHIG00000019161(ANGPT2)
signaling receptor activity	0.683151	0.805717	ENSCHIG00000008551(FZD10);ENSCHIG00000009664(NR4A1);ENSCHIG00000009730(P2RY2);ENSCHIG00000010975(THBD);ENSCHIG00000011152(GPR83);ENSCHIG00000011485(GLRA3);ENSCHIG00000012293(NPY1R);ENSCHIG00000012796(RXFP4);ENSCHIG00000012823(IL10RA);ENSCHIG00000012843(NR4A2);ENSCHIG00000013838(TAS2R40);ENSCHIG00000015521(TGFBR3);ENSCHIG00000018424(TSHR);ENSCHIG00000020292(NR4A3);ENSCHIG00000021430(GPR156);ENSCHI…
molecular transducer activity	0.683151	0.805717	ENSCHIG00000008551(FZD10);ENSCHIG00000009664(NR4A1);ENSCHIG00000009730(P2RY2);ENSCHIG00000010975(THBD);ENSCHIG00000011152(GPR83);ENSCHIG00000011485(GLRA3);ENSCHIG00000012293(NPY1R);ENSCHIG00000012796(RXFP4);ENSCHIG00000012823(IL10RA);ENSCHIG00000012843(NR4A2);ENSCHIG00000013838(TAS2R40);ENSCHIG00000015521(TGFBR3);ENSCHIG00000018424(TSHR);ENSCHIG00000020292(NR4A3);ENSCHIG00000021430(GPR156);ENSCHI…
hydrolase activity, acting on ester bonds	0.683165	0.805717	ENSCHIG00000001745(PLPP6);ENSCHIG00000007288(PDE4B);ENSCHIG00000008074(YBEY);ENSCHIG00000010848(ACOT13);ENSCHIG00000015994(LIPG);ENSCHIG00000020254(LIPA);ENSCHIG00000020312(Ptprv);ENSCHIG00000020781(ENDOG);ENSCHIG00000021019(XRCC3)
phospholipase activity	0.689033	0.811091	ENSCHIG00000015994(LIPG)
protein tyrosine phosphatase activity	0.693667	0.813446	ENSCHIG00000020312(Ptprv)
solute:cation symporter activity	0.693667	0.813446	ENSCHIG00000020238(SLC12A1)
flavin adenine dinucleotide binding	0.698231	0.817111	ENSCHIG00000013439(AOX1)
ubiquitin-like protein ligase binding	0.699436	0.817111	ENSCHIG00000013060(SNCAIP);ENSCHIG00000015991(PPARGC1A);ENSCHIG00000026810(FZD8)
cytokine receptor activity	0.702728	0.817865	ENSCHIG00000012823(IL10RA)
N-methyltransferase activity	0.702728	0.817865	ENSCHIG00000020745(ANTKMT)
voltage-gated potassium channel activity	0.711523	0.823796	ENSCHIG00000020293(SNAP25)
actin binding	0.713491	0.823796	ENSCHIG00000001073(PFN2);ENSCHIG00000008263(NCALD);ENSCHIG00000015236(SPTBN4);ENSCHIG00000019052(DMTN)
amide binding	0.714775	0.823796	ENSCHIG00000009090(CST3);ENSCHIG00000022240(CLSTN2)
transcription coregulator binding	0.715823	0.823796	ENSCHIG00000025384(FOS)
single-stranded DNA binding	0.715823	0.823796	ENSCHIG00000009483(TEN1)
ubiquitin-like protein binding	0.715823	0.823796	ENSCHIG00000021461(TNFAIP3)
thiol-dependent deubiquitinase	0.720059	0.825596	ENSCHIG00000021461(TNFAIP3)
protein methyltransferase activity	0.720059	0.825596	ENSCHIG00000020745(ANTKMT)
protein-containing complex binding	0.724192	0.828798	ENSCHIG00000000189(FAM83H);ENSCHIG00000004685(TGFBI);ENSCHIG00000012523(PTX3);ENSCHIG00000015236(SPTBN4);ENSCHIG00000016500(LRRC15);ENSCHIG00000017768(CFTR);ENSCHIG00000018609(SCAMP5);ENSCHIG00000019052(DMTN);ENSCHIG00000020744(TNC);ENSCHIG00000021568(IBSP)
exopeptidase activity	0.736383	0.838093	ENSCHIG00000019349(CPXM2)
carboxylic acid binding	0.736383	0.838093	ENSCHIG00000011485(GLRA3)
cargo receptor activity	0.736383	0.838093	ENSCHIG00000025251(LYVE1)
deubiquitinase activity	0.740313	0.841018	ENSCHIG00000021461(TNFAIP3)
DNA binding	0.742907	0.841092	ENSCHIG00000002921(H1-0);ENSCHIG00000009483(TEN1);ENSCHIG00000009664(NR4A1);ENSCHIG00000011126(SOX2);ENSCHIG00000011624(HOXD3);ENSCHIG00000012843(NR4A2);ENSCHIG00000013472(MEIS3);ENSCHIG00000015991(PPARGC1A);ENSCHIG00000017378(NUPR1);ENSCHIG00000017594(MBD6);ENSCHIG00000019913(IRF1);ENSCHIG00000020292(NR4A3);ENSCHIG00000021019(XRCC3);ENSCHIG00000021461(TNFAIP3);ENSCHIG00000022375(MYBL1);ENSCHIG00…
immune receptor activity	0.744186	0.841092	ENSCHIG00000012823(IL10RA)
glycosyltransferase activity	0.744462	0.841092	ENSCHIG00000000860(SIRT4);ENSCHIG00000012207(GALNT18);ENSCHIG00000022649(GTDC1)
ribonuclease activity	0.748001	0.842012	ENSCHIG00000008074(YBEY)
omega peptidase activity	0.748001	0.842012	ENSCHIG00000021461(TNFAIP3)
purine ribonucleotide binding	0.752465	0.845497	ENSCHIG00000007288(PDE4B);ENSCHIG00000007938(SBK1);ENSCHIG00000011930(CAMK4);ENSCHIG00000012580(Pik3r4);ENSCHIG00000013432(PDK4);ENSCHIG00000013464(CNGA3);ENSCHIG00000014010(ABCC1);ENSCHIG00000014930(UBE2L6);ENSCHIG00000016005(ATP8B3);ENSCHIG00000016443(TTLL9);ENSCHIG00000017768(CFTR);ENSCHIG00000019371(ABCA12);ENSCHIG00000021019(XRCC3);ENSCHIG00000022614(ABCB1);ENSCHIG00000022907(AURKB);ENSCHIG0…
anion binding	0.75398	0.845661	ENSCHIG00000000860(SIRT4);ENSCHIG00000007288(PDE4B);ENSCHIG00000007938(SBK1);ENSCHIG00000011485(GLRA3);ENSCHIG00000011930(CAMK4);ENSCHIG00000012580(Pik3r4);ENSCHIG00000013432(PDK4);ENSCHIG00000013439(AOX1);ENSCHIG00000013464(CNGA3);ENSCHIG00000014010(ABCC1);ENSCHIG00000014930(UBE2L6);ENSCHIG00000016005(ATP8B3);ENSCHIG00000016443(TTLL9);ENSCHIG00000017768(CFTR);ENSCHIG00000019371(ABCA12);ENSCHIG00…
heat shock protein binding	0.755461	0.845788	ENSCHIG00000025411(HSPA6)
symporter activity	0.759108	0.848334	ENSCHIG00000020238(SLC12A1)
purine nucleotide binding	0.762957	0.851097	ENSCHIG00000007288(PDE4B);ENSCHIG00000007938(SBK1);ENSCHIG00000011930(CAMK4);ENSCHIG00000012580(Pik3r4);ENSCHIG00000013432(PDK4);ENSCHIG00000013464(CNGA3);ENSCHIG00000014010(ABCC1);ENSCHIG00000014930(UBE2L6);ENSCHIG00000016005(ATP8B3);ENSCHIG00000016443(TTLL9);ENSCHIG00000017768(CFTR);ENSCHIG00000019371(ABCA12);ENSCHIG00000021019(XRCC3);ENSCHIG00000022614(ABCB1);ENSCHIG00000022907(AURKB);ENSCHIG0…
cytokine binding	0.766241	0.852198	ENSCHIG00000015521(TGFBR3)
ribonucleotide binding	0.766702	0.852198	ENSCHIG00000007288(PDE4B);ENSCHIG00000007938(SBK1);ENSCHIG00000011930(CAMK4);ENSCHIG00000012580(Pik3r4);ENSCHIG00000013432(PDK4);ENSCHIG00000013464(CNGA3);ENSCHIG00000014010(ABCC1);ENSCHIG00000014930(UBE2L6);ENSCHIG00000016005(ATP8B3);ENSCHIG00000016443(TTLL9);ENSCHIG00000017768(CFTR);ENSCHIG00000019371(ABCA12);ENSCHIG00000021019(XRCC3);ENSCHIG00000022614(ABCB1);ENSCHIG00000022907(AURKB);ENSCHIG0…
RNA polymerase II-specific DNA-binding transcription factor binding	0.771395	0.855874	ENSCHIG00000012843(NR4A2);ENSCHIG00000015991(PPARGC1A);ENSCHIG00000025384(FOS)
small molecule binding	0.779656	0.86349	ENSCHIG00000000860(SIRT4);ENSCHIG00000007288(PDE4B);ENSCHIG00000007938(SBK1);ENSCHIG00000011485(GLRA3);ENSCHIG00000011930(CAMK4);ENSCHIG00000012580(Pik3r4);ENSCHIG00000013432(PDK4);ENSCHIG00000013439(AOX1);ENSCHIG00000013464(CNGA3);ENSCHIG00000014010(ABCC1);ENSCHIG00000014930(UBE2L6);ENSCHIG00000016005(ATP8B3);ENSCHIG00000016443(TTLL9);ENSCHIG00000017537(RLBP1);ENSCHIG00000017768(CFTR);ENSCHIG000…
structural constituent of chromatin	0.78959	0.871721	ENSCHIG00000002921(H1-0)
cytoskeletal motor activity	0.79273	0.871721	ENSCHIG00000023478(KIF6)
ubiquitin-like protein-specific protease activity	0.79273	0.871721	ENSCHIG00000021461(TNFAIP3)
molecular function activator activity	0.79273	0.871721	ENSCHIG00000017378(NUPR1)
hydrolase activity, hydrolyzing O-glycosyl compounds	0.795824	0.873569	ENSCHIG00000003866(HYAL4)
molecular function inhibitor activity	0.804831	0.88189	MSTRG.16727(CABIN1)
ATP-dependent activity, acting on DNA	0.810616	0.886656	ENSCHIG00000021019(XRCC3)
oxidoreductase activity, acting on the CH-OH group of donors, NAD or NADP as acceptor	0.818973	0.893758	ENSCHIG00000026057(TDH)
nucleotide binding	0.822124	0.893758	ENSCHIG00000000860(SIRT4);ENSCHIG00000007288(PDE4B);ENSCHIG00000007938(SBK1);ENSCHIG00000011930(CAMK4);ENSCHIG00000012580(Pik3r4);ENSCHIG00000013432(PDK4);ENSCHIG00000013439(AOX1);ENSCHIG00000013464(CNGA3);ENSCHIG00000014010(ABCC1);ENSCHIG00000014930(UBE2L6);ENSCHIG00000016005(ATP8B3);ENSCHIG00000016443(TTLL9);ENSCHIG00000017768(CFTR);ENSCHIG00000019371(ABCA12);ENSCHIG00000021019(XRCC3);ENSCHIG00…
nucleoside phosphate binding	0.822124	0.893758	ENSCHIG00000000860(SIRT4);ENSCHIG00000007288(PDE4B);ENSCHIG00000007938(SBK1);ENSCHIG00000011930(CAMK4);ENSCHIG00000012580(Pik3r4);ENSCHIG00000013432(PDK4);ENSCHIG00000013439(AOX1);ENSCHIG00000013464(CNGA3);ENSCHIG00000014010(ABCC1);ENSCHIG00000014930(UBE2L6);ENSCHIG00000016005(ATP8B3);ENSCHIG00000016443(TTLL9);ENSCHIG00000017768(CFTR);ENSCHIG00000019371(ABCA12);ENSCHIG00000021019(XRCC3);ENSCHIG00…
lipid binding	0.824132	0.893758	ENSCHIG00000009664(NR4A1);ENSCHIG00000015236(SPTBN4);ENSCHIG00000017537(RLBP1);ENSCHIG00000019166(CRABP1);ENSCHIG00000026791(GSDME);ENSCHIG00000027152(RBP2)
phosphatidylinositol phosphate binding	0.82434	0.893758	ENSCHIG00000026791(GSDME)
protein kinase binding	0.827498	0.895611	ENSCHIG00000000189(FAM83H);ENSCHIG00000008393(MAPK8IP2);ENSCHIG00000019161(ANGPT2);ENSCHIG00000020292(NR4A3);ENSCHIG00000020750(AKAP7)
voltage-gated cation channel activity	0.832094	0.899011	ENSCHIG00000020293(SNAP25)
transcription corepressor activity	0.837073	0.900721	ENSCHIG00000006391(DNMT3B)
heme binding	0.837073	0.900721	ENSCHIG00000025031(CYP4F21)
purine ribonucleoside triphosphate binding	0.839078	0.900721	ENSCHIG00000007938(SBK1);ENSCHIG00000011930(CAMK4);ENSCHIG00000012580(Pik3r4);ENSCHIG00000013432(PDK4);ENSCHIG00000014010(ABCC1);ENSCHIG00000014930(UBE2L6);ENSCHIG00000016005(ATP8B3);ENSCHIG00000016443(TTLL9);ENSCHIG00000017768(CFTR);ENSCHIG00000019371(ABCA12);ENSCHIG00000021019(XRCC3);ENSCHIG00000022614(ABCB1);ENSCHIG00000022907(AURKB);ENSCHIG00000023478(KIF6);ENSCHIG00000023615(PAK6);ENSCHIG000…
oxidoreductase activity, acting on CH-OH group of donors	0.839507	0.900721	ENSCHIG00000026057(TDH)
UDP-glycosyltransferase activity	0.844268	0.902812	ENSCHIG00000012207(GALNT18)
transmembrane signaling receptor activity	0.844378	0.902812	ENSCHIG00000008551(FZD10);ENSCHIG00000009730(P2RY2);ENSCHIG00000010975(THBD);ENSCHIG00000011152(GPR83);ENSCHIG00000011485(GLRA3);ENSCHIG00000012293(NPY1R);ENSCHIG00000012796(RXFP4);ENSCHIG00000012823(IL10RA);ENSCHIG00000013838(TAS2R40);ENSCHIG00000015521(TGFBR3);ENSCHIG00000018424(TSHR);ENSCHIG00000021430(GPR156);ENSCHIG00000022709(MCHR1);ENSCHIG00000024097(OPRL1);ENSCHIG00000025251(LYVE1);ENSCHI…
catalytic activity, acting on a tRNA	0.846595	0.903619	MSTRG.16532(--)
tetrapyrrole binding	0.851146	0.90691	ENSCHIG00000025031(CYP4F21)
hydrolase activity, acting on glycosyl bonds	0.855562	0.910047	ENSCHIG00000003866(HYAL4)
nucleoside-triphosphatase activity	0.867596	0.921261	ENSCHIG00000014010(ABCC1);ENSCHIG00000016005(ATP8B3);ENSCHIG00000017768(CFTR);ENSCHIG00000019371(ABCA12);ENSCHIG00000022614(ABCB1);ENSCHIG00000025411(HSPA6)
phosphoric ester hydrolase activity	0.873276	0.925702	ENSCHIG00000001745(PLPP6);ENSCHIG00000007288(PDE4B);ENSCHIG00000020312(Ptprv)
protein-macromolecule adaptor activity	0.881303	0.932612	ENSCHIG00000008393(MAPK8IP2);ENSCHIG00000020293(SNAP25)
modification-dependent protein binding	0.893147	0.943529	ENSCHIG00000011155(VAV1)
phosphatase activity	0.898409	0.947468	ENSCHIG00000001745(PLPP6);ENSCHIG00000020312(Ptprv)
hexosyltransferase activity	0.909484	0.956037	ENSCHIG00000012207(GALNT18)
pyrophosphatase activity	0.909628	0.956037	ENSCHIG00000014010(ABCC1);ENSCHIG00000016005(ATP8B3);ENSCHIG00000017768(CFTR);ENSCHIG00000019371(ABCA12);ENSCHIG00000022614(ABCB1);ENSCHIG00000025411(HSPA6)
cysteine-type peptidase activity	0.912175	0.956306	ENSCHIG00000021461(TNFAIP3)
DNA-binding transcription factor binding	0.913038	0.956306	ENSCHIG00000012843(NR4A2);ENSCHIG00000015991(PPARGC1A);ENSCHIG00000025384(FOS)
hydrolase activity, acting on acid anhydrides, in phosphorus-containing anhydrides	0.91692	0.956306	ENSCHIG00000014010(ABCC1);ENSCHIG00000016005(ATP8B3);ENSCHIG00000017768(CFTR);ENSCHIG00000019371(ABCA12);ENSCHIG00000022614(ABCB1);ENSCHIG00000025411(HSPA6)
phosphoprotein phosphatase activity	0.91732	0.956306	ENSCHIG00000020312(Ptprv)
hydrolase activity, acting on acid anhydrides	0.917621	0.956306	ENSCHIG00000014010(ABCC1);ENSCHIG00000016005(ATP8B3);ENSCHIG00000017768(CFTR);ENSCHIG00000019371(ABCA12);ENSCHIG00000022614(ABCB1);ENSCHIG00000025411(HSPA6)
protein heterodimerization activity	0.937724	0.975411	ENSCHIG00000012843(NR4A2);ENSCHIG00000015227(ITGA3)
oxidoreductase activity	0.939109	0.975411	ENSCHIG00000012227(PGFS);ENSCHIG00000013439(AOX1);ENSCHIG00000019419(OSGIN1);ENSCHIG00000025025(PHYHD1);ENSCHIG00000025031(CYP4F21);ENSCHIG00000026057(TDH)
DNA-binding transcription repressor activity, RNA polymerase II-specific	0.94902	0.984051	ENSCHIG00000024428(HOXA2)
DNA-binding transcription repressor activity	0.952734	0.984421	ENSCHIG00000024428(HOXA2)
molecular adaptor activity	0.955594	0.984421	ENSCHIG00000008393(MAPK8IP2);ENSCHIG00000020293(SNAP25)
phosphatidylinositol binding	0.957485	0.984421	ENSCHIG00000026791(GSDME)
catalytic activity, acting on RNA	0.958841	0.984421	ENSCHIG00000008074(YBEY);MSTRG.16532(--)
small GTPase binding	0.96176	0.984421	MSTRG.16656(FGF7)
G protein-coupled receptor activity	0.962691	0.984421	ENSCHIG00000009730(P2RY2);ENSCHIG00000011152(GPR83);ENSCHIG00000012293(NPY1R);ENSCHIG00000012796(RXFP4);ENSCHIG00000013838(TAS2R40);ENSCHIG00000018424(TSHR);ENSCHIG00000021430(GPR156);ENSCHIG00000022709(MCHR1);ENSCHIG00000024097(OPRL1);ENSCHIG00000026596(QRFPR)
protein homodimerization activity	0.963206	0.984421	ENSCHIG00000007053(KLRF2);ENSCHIG00000008681(BHLHB9);ENSCHIG00000013439(AOX1);ENSCHIG00000020781(ENDOG)
phospholipid binding	0.963289	0.984421	ENSCHIG00000015236(SPTBN4);ENSCHIG00000026791(GSDME)
protein domain specific binding	0.964096	0.984421	ENSCHIG00000017768(CFTR);ENSCHIG00000026810(FZD8);MSTRG.16727(CABIN1)
transcription factor binding	0.965306	0.984421	ENSCHIG00000012843(NR4A2);ENSCHIG00000015991(PPARGC1A);ENSCHIG00000025384(FOS)
GTPase binding	0.973014	0.990647	MSTRG.16656(FGF7)
structural molecule activity	0.97577	0.991819	ENSCHIG00000002921(H1-0);ENSCHIG00000003108(MYL11);ENSCHIG00000008397(RPLP1);ENSCHIG00000013852(MRPS12);ENSCHIG00000015236(SPTBN4);ENSCHIG00000026765(CLDN15)
guanyl ribonucleotide binding	0.984385	0.997973	ENSCHIG00000013464(CNGA3);ENSCHIG00000025215(TGM2)
guanyl nucleotide binding	0.98538	0.997973	ENSCHIG00000013464(CNGA3);ENSCHIG00000025215(TGM2)
structural constituent of ribosome	0.986669	0.997973	ENSCHIG00000008397(RPLP1);ENSCHIG00000013852(MRPS12)
protein dimerization activity	0.993443	1	ENSCHIG00000007053(KLRF2);ENSCHIG00000008681(BHLHB9);ENSCHIG00000012843(NR4A2);ENSCHIG00000013439(AOX1);ENSCHIG00000015227(ITGA3);ENSCHIG00000020781(ENDOG)
GTP binding	0.997419	1	ENSCHIG00000025215(TGM2)
heterocyclic compound binding	0.999418	1	ENSCHIG00000000860(SIRT4);ENSCHIG00000002921(H1-0);ENSCHIG00000007288(PDE4B);ENSCHIG00000007938(SBK1);ENSCHIG00000008614(ZCCHC12);ENSCHIG00000009483(TEN1);ENSCHIG00000009664(NR4A1);ENSCHIG00000011126(SOX2);ENSCHIG00000011624(HOXD3);ENSCHIG00000011930(CAMK4);ENSCHIG00000012580(Pik3r4);ENSCHIG00000012843(NR4A2);ENSCHIG00000013432(PDK4);ENSCHIG00000013439(AOX1);ENSCHIG00000013464(CNGA3);ENSCHIG00000…
organic cyclic compound binding	0.999597	1	ENSCHIG00000000860(SIRT4);ENSCHIG00000002921(H1-0);ENSCHIG00000007288(PDE4B);ENSCHIG00000007938(SBK1);ENSCHIG00000008614(ZCCHC12);ENSCHIG00000009483(TEN1);ENSCHIG00000009664(NR4A1);ENSCHIG00000011126(SOX2);ENSCHIG00000011624(HOXD3);ENSCHIG00000011930(CAMK4);ENSCHIG00000012580(Pik3r4);ENSCHIG00000012843(NR4A2);ENSCHIG00000013432(PDK4);ENSCHIG00000013439(AOX1);ENSCHIG00000013464(CNGA3);ENSCHIG00000…
nucleic acid binding	0.999853	1	ENSCHIG00000002921(H1-0);ENSCHIG00000008614(ZCCHC12);ENSCHIG00000009483(TEN1);ENSCHIG00000009664(NR4A1);ENSCHIG00000011126(SOX2);ENSCHIG00000011624(HOXD3);ENSCHIG00000012843(NR4A2);ENSCHIG00000013472(MEIS3);ENSCHIG00000015991(PPARGC1A);ENSCHIG00000017378(NUPR1);ENSCHIG00000017594(MBD6);ENSCHIG00000019913(IRF1);ENSCHIG00000020292(NR4A3);ENSCHIG00000020781(ENDOG);ENSCHIG00000021019(XRCC3);ENSCHIG00…
RNA binding	1	1	ENSCHIG00000011126(SOX2);ENSCHIG00000015991(PPARGC1A);ENSCHIG00000024539(LSM5)
molecular_function	1	1	ENSCHIG00000000189(FAM83H);ENSCHIG00000000420(FBXO15);ENSCHIG00000000860(SIRT4);ENSCHIG00000001073(PFN2);ENSCHIG00000001217(ADAM32);ENSCHIG00000001745(PLPP6);ENSCHIG00000001756(ISLR);ENSCHIG00000001775(SLITRK5);ENSCHIG00000002248(Clca3a1);ENSCHIG00000002685(ELOVL7);ENSCHIG00000002921(H1-0);ENSCHIG00000003108(MYL11);ENSCHIG00000003866(HYAL4);ENSCHIG00000004685(TGFBI);ENSCHIG00000005207(CALML4);ENS…
