# Supplementary material for: Integrative Transcriptomic and Proteomic Analysis Reveals CaMK4-Mediated Regulation of Proliferation in Goat Skeletal Muscle Satellite Cells
Source: Animals (Basel). 2025 Oct 24;15(21):3083. doi: 10.3390/ani15213083 (PMC12610772; doi:10.3390/ani15213083)
Supplement: Supplementary file 1 [file animals-15-03083-s001.zip › Table S5.xlsx]

## Sheet: Sheet1
Table S5 KEGG enrichment analysis of transcriptomic DEGs upon CaMK4 overexpression in goat MUSCs
Pathway	p-value	adjusted p-value	Genes
Pertussis	0.000762138	0.137753	CALML4,C3,CXCL5,IRF1,NLRP3,FOS
cAMP signaling pathway	0.00121906	0.137753	CALML4,PDE4B,VAV1,EDN1,CAMK4,NPY1R,CNGA3,CFTR,TIAM1,TSHR,FOS
Regulation of actin cytoskeleton	0.00287313	0.216442	PFN2,MYL11,VAV1,ITGA6,ITGA3,FGF7,TIAM1,PAK6,--,FGF7
Neuroactive ligand-receptor interaction	0.00729792	0.296918	C3,P2RY2,GPR83,GLRA3,EDN1,NPY1R,RXFP4,PMCH,TSHR,GPR156,MCHR1,OPRL1
TNF signaling pathway	0.00792483	0.296918	CXCL5,EDN1,CXCL1,IRF1,TNFAIP3,FOS
IL-17 signaling pathway	0.010383	0.296918	CXCL5,CCL17,CXCL1,TNFAIP3,FOS
Focal adhesion	0.0105391	0.296918	MYL11,TNR,VAV1,ITGA6,ITGA3,TNC,IBSP,PAK6
Apelin signaling pathway	0.0113137	0.296918	CALML4,CAMK4,Pik3r4,RYR1,PPARGC1A,EGR1,GNG11
ECM-receptor interaction	0.0118242	0.296918	TNR,ITGA6,ITGA3,TNC,IBSP
Hypertrophic cardiomyopathy	0.0175981	0.397717	EDN1,ITGA6,ITGA3,TTN,TTN
ABC transporters	0.0207926	0.408723	ABCC1,CFTR,ABCA12,ABCB1
Breast cancer	0.0217021	0.408723	FZD10,FGF7,JAG2,FOS,FZD8,FGF7
Parathyroid hormone synthesis, secretion and action	0.0249897	0.434437	PDE4B,NR4A2,MMP24,EGR1,FOS
Nitrogen metabolism	0.04269	0.639344	CA1,CPS1
Cholesterol metabolism	0.0444464	0.639344	VDAC3,LIPG,LIPA
PI3K-Akt signaling pathway	0.047522	0.639344	TNR,NR4A1,ITGA6,ITGA3,FGF7,PPP2R2C,ANGPT2,TNC,IBSP,GNG11,FGF7
Human papillomavirus infection	0.0486867	0.639344	FZD10,TNR,MAML2,ITGA6,ITGA3,PPP2R2C,IRF1,TNC,IBSP,FZD8
Melanogenesis	0.0575873	0.639344	CALML4,FZD10,EDN1,FZD8
Viral protein interaction with cytokine and cytokine receptor	0.0610333	0.639344	CXCL5,CCL17,IL10RA,CXCL1
C-type lectin receptor signaling pathway	0.0627966	0.639344	CALML4,CCL17,IRF1,NLRP3
Aldosterone synthesis and secretion	0.0645867	0.639344	CALML4,NR4A1,CAMK4,NR4A2
Chemokine signaling pathway	0.0673086	0.639344	CXCL5,VAV1,CCL17,CXCL1,TIAM1,GNG11
Dopaminergic synapse	0.0696712	0.639344	CALML4,PPP2R2C,TOMT,GNG11,FOS
MAPK signaling pathway	0.0719096	0.639344	MAPK8IP2,NR4A1,MECOM,FGF7,ANGPT2,FOS,HSPA6,FGF7
Rap1 signaling pathway	0.0749468	0.639344	PFN2,CALML4,VAV1,FGF7,TIAM1,ANGPT2,FGF7
Cell adhesion molecules	0.078108	0.639344	ITGA6,NRXN1,NRXN1,PDCD1LG2,CNTNAP2,CLDN15
Butanoate metabolism	0.081244	0.639344	ABAT,--
Phototransduction	0.0855347	0.639344	CALML4,SLC24A1
Gastric cancer	0.0859597	0.639344	FZD10,FGF7,ABCB1,FZD8,FGF7
Pathways in cancer	0.0863587	0.639344	CALML4,FZD10,EDN1,ITGA6,MECOM,ITGA3,FGF7,JAG2,GNG11,DCC,FOS,FZD8,FGF7
Circadian entrainment	0.0881045	0.639344	CALML4,RYR1,GNG11,FOS
Amphetamine addiction	0.0905266	0.639344	CALML4,CAMK4,FOS
Renin secretion	0.0991108	0.678759	Clca3a1,CALML4,EDN1
Dilated cardiomyopathy	0.103488	0.687427	ITGA6,ITGA3,TTN,TTN
Nicotinate and nicotinamide metabolism	0.10794	0.687427	SIRT4,AOX1
Vitamin B6 metabolism	0.109502	0.687427	AOX1
Hippo signaling pathway	0.119828	0.697774	FZD10,SOX2,PPP2R2C,FZD8,AMOT
AMPK signaling pathway	0.120015	0.697774	PPARGC1A,PPP2R2C,CFTR,CPT1B
Ras signaling pathway	0.123104	0.697774	CALML4,FGF7,TIAM1,ANGPT2,PAK6,GNG11,FGF7
Gastric acid secretion	0.1235	0.697774	CALML4,SLC26A7,CFTR
Legionellosis	0.126691	0.698344	C3,CXCL1,HSPA6
Complement and coagulation cascades	0.136438	0.701526	C3,THBD,SERPINB2
Alanine, aspartate and glutamate metabolism	0.13658	0.701526	ABAT,CPS1
Tyrosine metabolism	0.13658	0.701526	AOX1,TOMT
Kaposi sarcoma-associated herpesvirus infection	0.139778	0.701996	CALML4,C3,CXCL1,ANGPT2,GNG11,FOS
Other types of O-glycan biosynthesis	0.156502	0.759668	GALNT18,COLGALT2
Relaxin signaling pathway	0.158896	0.759668	EDN1,RXFP4,GNG11,FOS
Tight junction	0.161345	0.759668	PPP2R2C,CFTR,TIAM1,CLDN15,AMOT
Rheumatoid arthritis	0.169975	0.776997	CXCL5,CXCL1,IL11,FOS
Lipid and atherosclerosis	0.171902	0.776997	CALML4,VAV1,CXCL1,NLRP3,FOS,HSPA6
Taste transduction	0.177755	0.7877	TAS2R40,SCN2A,--
Fluid shear stress and atherosclerosis	0.18999	0.825724	CALML4,THBD,EDN1,FOS
Cytokine-cytokine receptor interaction	0.203675	0.831274	GDF9,CXCL5,CCL17,IL10RA,CXCL1,IL11,TNFSF4
Oxytocin signaling pathway	0.204727	0.831274	CALML4,CAMK4,RYR1,FOS
Valine, leucine and isoleucine degradation	0.213549	0.831274	AOX1,ABAT
Inflammatory mediator regulation of TRP channels	0.214467	0.831274	CALML4,P2RY2,TRPA1
AGE-RAGE signaling pathway in diabetic complications	0.214467	0.831274	THBD,EDN1,EGR1
Regulation of lipolysis in adipocytes	0.218843	0.831274	NPY1R,TSHR
Glucagon signaling pathway	0.222001	0.831274	CALML4,PPARGC1A,CPT1B
Basal cell carcinoma	0.22415	0.831274	FZD10,FZD8
Notch signaling pathway	0.229466	0.831274	MAML2,JAG2
Insulin resistance	0.229587	0.831274	PPARGC1A,CPT1B,SLC27A6
Fatty acid metabolism	0.240124	0.831274	ELOVL7,CPT1B
MicroRNAs in cancer	0.247611	0.831274	DNMT3B,TNR,TNC,ABCB1
Hematopoietic cell lineage	0.248758	0.831274	ITGA6,ITGA3,IL11
Long-term potentiation	0.256152	0.831274	CALML4,CAMK4
Steroid biosynthesis	0.262609	0.831274	LIPA
Leukocyte transendothelial migration	0.264268	0.831274	MYL11,VAV1,CLDN15
Cholinergic synapse	0.264268	0.831274	CAMK4,GNG11,FOS
Calcium signaling pathway	0.265769	0.831274	CALML4,CAMK4,VDAC3,RYR1,FGF7,FGF7
Ferroptosis	0.266851	0.831274	VDAC3,Slc11a2
Arginine biosynthesis	0.273241	0.831274	CPS1
Th1 and Th2 cell differentiation	0.279896	0.831274	MAML2,JAG2,FOS
Steroid hormone biosynthesis	0.282897	0.831274	PGFS,TOMT
Toxoplasmosis	0.287744	0.831274	IL10RA,ITGA6,HSPA6
Adipocytokine signaling pathway	0.28824	0.831274	PPARGC1A,CPT1B
Melanoma	0.29358	0.831274	FGF7,FGF7
Glycosaminoglycan degradation	0.29405	0.831274	HYAL4
Salmonella infection	0.298031	0.831274	PFN2,MYL11,AHNAK2,ARHGEF26,NLRP3,FOS
Axon guidance	0.308476	0.831274	Robo1,ROBO2,PAK6,DCC
Glioma	0.309563	0.831274	CALML4,CAMK4
Parkinson disease	0.313368	0.831274	CALML4,VDAC3,Slc11a2,SNCAIP,UBE2L6,PRKN,MT-CO3
Vitamin digestion and absorption	0.314267	0.831274	RBP2
T cell receptor signaling pathway	0.31533	0.831274	VAV1,PAK6,FOS
HIF-1 signaling pathway	0.32323	0.831274	EDN1,ANGPT2,ENO3
Prolactin signaling pathway	0.325475	0.831274	IRF1,FOS
NOD-like receptor signaling pathway	0.328063	0.831274	VDAC3,CXCL1,TNFAIP3,NLRP3
Lysine degradation	0.330759	0.831274	COLGALT2,MECOM
Signaling pathways regulating pluripotency of stem cells	0.335081	0.831274	FZD10,SOX2,FZD8
B cell receptor signaling pathway	0.341293	0.831274	VAV1,FOS
Estrogen signaling pathway	0.346926	0.831274	CALML4,FOS,HSPA6
Fatty acid elongation	0.362331	0.831274	ELOVL7
Lysosome	0.366622	0.831274	HYAL4,Slc11a2,LIPA
Arrhythmogenic right ventricular cardiomyopathy	0.367391	0.831274	ITGA6,ITGA3
Pathways of neurodegeneration - multiple diseases	0.368094	0.831274	CALML4,FZD10,Pik3r4,VDAC3,SNCAIP,RYR1,UBE2L6,PRKN,FZD8,MT-CO3
Biosynthesis of unsaturated fatty acids	0.371534	0.831274	ELOVL7
PPAR signaling pathway	0.372565	0.831274	CPT1B,SLC27A6
RNA degradation	0.377722	0.831274	ENO3,LSM5
Longevity regulating pathway	0.377722	0.831274	CAMK4,PPARGC1A
Chagas disease	0.378396	0.831274	C3,PPP2R2C,FOS
Renin-angiotensin system	0.380606	0.831274	--
Cushing syndrome	0.390126	0.831274	FZD10,NR4A1,FZD8
Biosynthesis of amino acids	0.393087	0.831274	ENO3,CPS1
NF-kappa B signaling pathway	0.394025	0.831274	CXCL1,PIDD1,TNFAIP3
GnRH signaling pathway	0.398171	0.831274	CALML4,EGR1
Shigellosis	0.398171	0.831274	PFN2,Pik3r4
Proteoglycans in cancer	0.40668	0.831274	FZD10,VAV1,TIAM1,FZD8
Mucin type O-glycan biosynthesis	0.407048	0.831274	GALNT18
Propanoate metabolism	0.407048	0.831274	ABAT
Endocrine resistance	0.408281	0.831274	JAG2,FOS
Colorectal cancer	0.408281	0.831274	DCC,FOS
beta-Alanine metabolism	0.41561	0.838642	ABAT
Pentose and glucuronate interconversions	0.432369	0.864737	XYLB
Leishmaniasis	0.438105	0.868523	C3,FOS
GABAergic synapse	0.447866	0.871935	ABAT,GNG11
MAPK signaling pathway - fly	0.44865	0.871935	PFN2
Wnt signaling pathway	0.455362	0.871935	FZD10,CCN4,FZD8
Salivary secretion	0.457534	0.871935	CALML4,CST3
Apoptosis	0.459116	0.871935	PIDD1,ENDOG,FOS
Autophagy - other	0.464467	0.874747	Pik3r4
Morphine addiction	0.476574	0.89013	PDE4B,GNG11
Small cell lung cancer	0.481271	0.89129	ITGA6,ITGA3
Spinocerebellar ataxia	0.485083	0.89129	Pik3r4,VDAC3,RYR1
Pancreatic secretion	0.495208	0.899173	Clca3a1,CFTR
Bile secretion	0.504368	0.899173	CFTR,ABCB1
Ubiquitin mediated proteolysis	0.506866	0.899173	UBE2L6,PRKN,UBE2E2
Homologous recombination	0.509266	0.899173	XRCC3
Carbohydrate digestion and absorption	0.509266	0.899173	SLC37A4
Fatty acid degradation	0.53025	0.912247	CPT1B
Tryptophan metabolism	0.53025	0.912247	AOX1
Osteoclast differentiation	0.5312	0.912247	CAMK4,FOS
Glycine, serine and threonine metabolism	0.537045	0.912247	TDH
Folate biosynthesis	0.537045	0.912247	PGFS
Alcoholic liver disease	0.541496	0.912247	C3,CXCL1,PPARGC1A,CPT1B
Neurotrophin signaling pathway	0.548536	0.912247	CALML4,CAMK4
Measles	0.548963	0.912247	TNFAIP3,FOS,HSPA6
Cysteine and methionine metabolism	0.563261	0.922985	DNMT3B
Necroptosis	0.569217	0.922985	VDAC3,TNFAIP3,NLRP3
JAK-STAT signaling pathway	0.569217	0.922985	IL10RA,AOX1,IL11
Alzheimer disease	0.573706	0.922985	CALML4,FZD10,Pik3r4,VDAC3,Slc11a2,FZD8,MT-CO3
Yersinia infection	0.575845	0.922985	VAV1,NLRP3,FOS
Proteasome	0.581951	0.926203	PSMB10
Tuberculosis	0.598541	0.929961	CALML4,C3,IL10RA
Chemical carcinogenesis - receptor activation	0.598541	0.929961	FGF7,FOS,FGF7
Cortisol synthesis and secretion	0.599847	0.929961	NR4A1
Ovarian steroidogenesis	0.605641	0.929961	PGFS
Carbon metabolism	0.613351	0.929961	ENO3,CPS1
Alcoholism	0.617362	0.929961	CALML4,CAMK4,GNG11
Prion disease	0.624803	0.929961	VDAC3,RYR1,EGR1,HSPA6,MT-CO3
Drug metabolism - cytochrome P450	0.627998	0.929961	AOX1
Longevity regulating pathway - multiple species	0.627998	0.929961	HSPA6
Protein digestion and absorption	0.632105	0.929961	COL10A1,COL27A1
Retinol metabolism	0.633387	0.929961	AOX1
Long-term depression	0.643935	0.929961	RYR1
Insulin signaling pathway	0.646598	0.929961	CALML4,PPARGC1A
Human immunodeficiency virus 1 infection	0.646636	0.929961	CALML4,PAK6,GNG11,FOS
Diabetic cardiomyopathy	0.646636	0.929961	VDAC3,PDK4,CPT1B,MT-CO3
Vascular smooth muscle contraction	0.65015	0.929961	CALML4,EDN1
Renal cell carcinoma	0.659195	0.932983	PAK6
Chemical carcinogenesis - reactive oxygen species	0.664199	0.932983	PGFS,VDAC3,FOS,MT-CO3
Inositol phosphate metabolism	0.673805	0.932983	ISYNA1
Autophagy - animal	0.677562	0.932983	Supt20h,Pik3r4
Glycerolipid metabolism	0.678535	0.932983	LIPG
Fc epsilon RI signaling pathway	0.692321	0.932983	VAV1
Thyroid hormone synthesis	0.692321	0.932983	TSHR
Mineral absorption	0.696785	0.932983	Slc11a2
Adrenergic signaling in cardiomyocytes	0.696963	0.932983	CALML4,PPP2R2C
Glycolysis / Gluconeogenesis	0.701184	0.932983	ENO3
ErbB signaling pathway	0.714006	0.932983	PAK6
Synaptic vesicle cycle	0.714006	0.932983	SNAP25
Mitophagy - animal	0.718157	0.932983	PRKN
Chronic myeloid leukemia	0.718157	0.932983	MECOM
Huntington disease	0.730405	0.932983	Pik3r4,VDAC3,PPARGC1A,TGM2,MT-CO3
mTOR signaling pathway	0.735715	0.932983	FZD10,FZD8
Arachidonic acid metabolism	0.738033	0.932983	PGFS
Insulin secretion	0.738033	0.932983	SNAP25
Hepatocellular carcinoma	0.738515	0.932983	FZD10,FZD8
Transcriptional misregulation in cancer	0.743861	0.932983	NUPR1,NR4A3,ETV4
Hepatitis C	0.752143	0.932983	PPP2R2C,CLDN15
Cellular senescence	0.757421	0.932983	CALML4,VDAC3
Peroxisome	0.760055	0.932983	PXMP2
Bacterial invasion of epithelial cells	0.766979	0.932983	ARHGEF26
cGMP-PKG signaling pathway	0.767691	0.932983	CALML4,VDAC3
Human cytomegalovirus infection	0.768178	0.932983	CALML4,IL10RA,GNG11
Choline metabolism in cancer	0.770366	0.932983	FOS
Natural killer cell mediated cytotoxicity	0.772684	0.932983	RAET1E,VAV1
Hepatitis B	0.772684	0.932983	VDAC3,FOS
Phosphatidylinositol signaling system	0.780238	0.932983	CALML4
RIG-I-like receptor signaling pathway	0.780238	0.932983	RNF125
p53 signaling pathway	0.792747	0.936985	PIDD1
Protein processing in endoplasmic reticulum	0.794017	0.936985	PRKN,HSPA6
Human T-cell leukemia virus 1 infection	0.805765	0.936985	VDAC3,EGR1,FOS
Toll-like receptor signaling pathway	0.807394	0.936985	FOS
Non-alcoholic fatty liver disease	0.81972	0.936985	FOS,MT-CO3
mRNA surveillance pathway	0.823619	0.936985	PPP2R2C
Spliceosome	0.828448	0.936985	LSM5,HSPA6,rp9
Growth hormone synthesis, secretion and action	0.82872	0.936985	FOS
Fc gamma R-mediated phagocytosis	0.831215	0.936985	VAV1
PD-L1 expression and PD-1 checkpoint pathway in cancer	0.831215	0.936985	FOS
Cardiac muscle contraction	0.833674	0.936985	MT-CO3
Autoimmune thyroid disease	0.84084	0.936985	TSHR
Neutrophil extracellular trap formation	0.842533	0.936985	C3,VDAC3
Sphingolipid signaling pathway	0.84316	0.936985	PPP2R2C
Glutamatergic synapse	0.84992	0.936985	GNG11
Serotonergic synapse	0.84992	0.936985	GNG11
Thermogenesis	0.856116	0.939234	PPARGC1A,CPT1B,MT-CO3
Antigen processing and presentation	0.868513	0.940144	HSPA6
Staphylococcus aureus infection	0.870432	0.940144	C3
Amoebiasis	0.872323	0.940144	CXCL1
Oocyte meiosis	0.876024	0.940144	CALML4
Th17 cell differentiation	0.881376	0.940144	FOS
Viral carcinogenesis	0.881905	0.940144	C3,VDAC3
Metabolic pathways	0.88615	0.940234	SIRT4,ELOVL7,HYAL4,DNMT3B,PDE4B,GALNT18,PGFS,AOX1,COLGALT2,MECOM,LIPG,TOMT,ENO3,ABAT,ISYNA1,CA1,XYLB,CPS1,TDH,--,MT-CO3
Purine metabolism	0.896095	0.946344	PDE4B
Amyotrophic lateral sclerosis	0.930867	0.977479	PFN2,Pik3r4,PRKN,MT-CO3
Retrograde endocannabinoid signaling	0.934228	0.977479	GNG11
Systemic lupus erythematosus	0.9441	0.981261	C3
Phagosome	0.946527	0.981261	C3
Influenza A	0.952499	0.982944	NLRP3
Oxidative phosphorylation	0.963623	0.985583	MT-CO3
Coronavirus disease - COVID-19	0.963779	0.985583	C3,RPLP1,NLRP3,FOS
Herpes simplex virus 1 infection	0.974015	0.991565	C3,ZNF554,--
Endocytosis	0.986385	0.994065	HSPA6
Epstein-Barr virus infection	0.986982	0.994065	TNFAIP3
Ribosome	0.989667	0.994065	RPLP1,MRPS12
Olfactory transduction	0.9993	0.9993	CALML4,NCALD,CNGA3
