# Supplementary material for: Integrative Transcriptomic and Proteomic Analysis Reveals CaMK4-Mediated Regulation of Proliferation in Goat Skeletal Muscle Satellite Cells
Source: Animals (Basel). 2025 Oct 24;15(21):3083. doi: 10.3390/ani15213083 (PMC12610772; doi:10.3390/ani15213083)
Supplement: Supplementary file 1 [file animals-15-03083-s001.zip › Table S6.xlsx]

## Sheet: Sheet1
Table S6 Proteomic DEPs upon CaMK4 overexpression in goat MUSCs
ID	log2(FC)	p-value	FDR	symbol
ENSCHIG00000017462	1.66191636055146	0.00196288834376982	0.276117050213543	Igh-1a
ENSCHIG00000000097	-0.502691	0.0311082926565196	0.605671221893476	ANXA8
ENSCHIG00000000128	-0.325041	0.0174749661132361	0.564186770151922	VAMP7
ENSCHIG00000000149	3.27199334090936	0.00869776096943388	0.47040208867289	CA1
ENSCHIG00000024121	3.27199334090936	0.00869776096943388	0.47040208867289	CA1
ENSCHIG00000000151	-0.415994	0.0381068560380336	0.611792628232868	CRELD2
ENSCHIG00000000250	0.279705916356153	0.0161513819168217	0.559144871491368	FUT11
ENSCHIG00000000353	0.332155163626381	0.0129412864106724	0.530353907827481	CDK1
ENSCHIG00000000379	-0.502827	0.0417367539672661	0.616189608226229	MAP7D3
ENSCHIG00000000398	0.936791986137031	0.0088723631258228	0.47040208867289	C7orf50
ENSCHIG00000000428	-0.329487	0.0403262928115897	0.614852517541605	RNMT
ENSCHIG00000000593	0.473929007476204	0.0435303923045892	0.616189608226229	OGFOD3
ENSCHIG00000001154	0.545742437087284	0.0386065612593609	0.611792628232868	TMBIM6
ENSCHIG00000001419	-0.425675	0.0231671860386923	0.596934582168878	TAGLN3
ENSCHIG00000001919	-0.332148	0.0262368884051854	0.605671221893476	NUBP1
ENSCHIG00000002225	-0.333886	0.0256765631218405	0.605671221893476	PITPNB
ENSCHIG00000002757	0.265299538246596	0.0226557553138183	0.596934582168878	SERPINH1
ENSCHIG00000002911	-0.391381	0.0380924075924567	0.611792628232868	GGA3
ENSCHIG00000002940	-0.327902	0.0048821980301854	0.401279267649559	ECHDC1
ENSCHIG00000002946	1.53182838079633	0.0106662548855657	0.497546571743384	SH3KBP1
ENSCHIG00000003444	2.19075995087195	0.0128507852620281	0.530353907827481	NCAPG2
ENSCHIG00000003482	0.348619345552394	0.033367849220758	0.605671221893476	ARMCX3
ENSCHIG00000003612	0.446376839220475	0.00313490492141368	0.345692537762666	FANCA
ENSCHIG00000003759	-0.495301	0.0301326643925007	0.605671221893476	PPM1G
ENSCHIG00000003903	-0.366476	0.0365232440847596	0.605671221893476	JAK2
ENSCHIG00000004685	0.408498627117804	0.00533993767710885	0.405216259625694	TGFBI
ENSCHIG00000005424	-0.443588	0.0393663390464884	0.614092300842954	IST1
ENSCHIG00000005522	-0.373787	0.0384995803805025	0.611792628232868	CTSD
ENSCHIG00000005527	0.474416094367104	0.0436727481875809	0.616189608226229	MTRES1
ENSCHIG00000005820	0.276982254614837	0.0274365994196198	0.605671221893476	CAMLG
ENSCHIG00000006239	-0.292629	0.0219549378905376	0.596934582168878	DDX19B
ENSCHIG00000006283	1.96767163741802	0.0321350818442229	0.605671221893476	PABPC1L2A
ENSCHIG00000011138	1.96767163741802	0.0321350818442229	0.605671221893476	PABPC1L2A
ENSCHIG00000006633	3.14797622660505	0.0136675310718945	0.530353907827481	GATAD1
ENSCHIG00000006650	-0.580717	0.0336251692199734	0.605671221893476	ISCA2
ENSCHIG00000006738	0.318955146543047	0.00425969587331347	0.378859379399106	SEC11C
ENSCHIG00000006811	-0.290857	0.0314380154491378	0.605671221893476	PSMG2
ENSCHIG00000006814	-0.448308	0.0323942257060099	0.605671221893476	VWA1
ENSCHIG00000006838	-0.556519	0.0138427268138615	0.530353907827481	PPP4R2
ENSCHIG00000006844	0.335437300498817	0.0330069984667796	0.605671221893476	PDS5B
ENSCHIG00000006854	-0.71374	0.029770410638372	0.605671221893476	CLEC3B
ENSCHIG00000006984	-0.316487	0.024783631634554	0.604406337332631	COMT
ENSCHIG00000007140	-0.476286	0.0129450575513586	0.530353907827481	NIT1
ENSCHIG00000007155	0.399077275392565	0.00237410488821673	0.290769469178151	NEDD4L
ENSCHIG00000007324	-0.288953	0.0442519620030583	0.616189608226229	APEH
ENSCHIG00000007327	-0.323735	0.0460827185226134	0.616189608226229	RAB3A
ENSCHIG00000007406	0.429922357467603	0.0336842277827056	0.605671221893476	ZNF512
ENSCHIG00000007539	0.729126387525529	0.0386684726128855	0.611792628232868	AMOTL1
ENSCHIG00000007953	-0.644942	0.0128766066215917	0.530353907827481	LCP1
ENSCHIG00000008131	0.304167931032091	0.0485485515604525	0.616189608226229	CBL
ENSCHIG00000008185	-0.374094	0.00602154655465695	0.418358142628656	FLRT2
ENSCHIG00000008320	0.413448640070655	0.0192850562627146	0.569480851141268	C3
ENSCHIG00000008331	1.97913329432791	0.0331950531691761	0.605671221893476	SIPA1
ENSCHIG00000008537	-0.400644	0.0237235474744037	0.596934582168878	RNF181
ENSCHIG00000008560	0.329820921431992	0.0482025970233784	0.616189608226229	MARF1
ENSCHIG00000008605	-0.362425	0.00959412507224153	0.484308840639976	MIS12
ENSCHIG00000008714	-2.63452	0.000954984636420848	0.22295906933438	MYH8
ENSCHIG00000008760	-0.27824	0.0138410014135264	0.530353907827481	ARF6
ENSCHIG00000008841	0.323376790940016	0.00893431754925855	0.47040208867289	DENND3
ENSCHIG00000008890	-0.26843	0.0348257428718983	0.605671221893476	PSPH
ENSCHIG00000008943	0.650284542727899	0.0498982141548618	0.616189608226229	ZBTB4
ENSCHIG00000009001	-0.341699	0.0175058127171205	0.564186770151922	AIF1L
ENSCHIG00000009045	0.347865506211439	0.0248364001554166	0.604406337332631	RBM27
ENSCHIG00000009090	-0.84575	0.00394831008024668	0.363681713547251	CST3
ENSCHIG00000009109	-0.335551	0.0481846927612933	0.616189608226229	LYPLA1
ENSCHIG00000009177	-0.349092	0.0387377870301464	0.611792628232868	GLOD4
ENSCHIG00000009206	-0.348429	0.0283864122791199	0.605671221893476	GLRX5
ENSCHIG00000009221	0.263852713163046	0.0177125190327263	0.564186770151922	UTP20
ENSCHIG00000009350	0.520859540901168	0.00865218092713834	0.47040208867289	HPS5
ENSCHIG00000009495	-3.09843	0.00654980891317217	0.418358142628656	POLR1D
ENSCHIG00000014902	-3.09843	0.00654980891317217	0.418358142628656	POLR1D
ENSCHIG00000009529	-0.377	0.0161344439829151	0.559144871491368	DAB2
ENSCHIG00000009637	1.00673838370795	0.0241298679982601	0.596934582168878	G6PC3
ENSCHIG00000009697	-1.94611	0.0294611233136109	0.605671221893476	RFXANK
ENSCHIG00000009700	-0.287566	0.0208973489135559	0.593627732825764	GPR108
ENSCHIG00000009709	-0.84552	5.43522871100022e-05	0.0338388280832356	LGALS9
ENSCHIG00000009716	11.1799432963656	1.74478588127354e-07	0.000434509843966487	ZCCHC7
ENSCHIG00000009755	-0.325043	0.0495043066750526	0.616189608226229	PSME1
ENSCHIG00000009953	-0.553658	0.038912439517165	0.611888362460644	RAP2C
ENSCHIG00000009981	-0.465239	0.0368017863062037	0.605671221893476	ASB8
ENSCHIG00000010063	-0.339434	0.0352177260607038	0.605671221893476	ACTN2
ENSCHIG00000010108	0.360830734287287	0.0235186298533455	0.596934582168878	TAPBP
ENSCHIG00000010125	3.14170374822657	0.00272034271310962	0.317557506400655	FAM76A
ENSCHIG00000010259	-0.277702	0.0220374879264646	0.596934582168878	PIP4K2C
ENSCHIG00000010297	0.356092653290634	0.0190838770769404	0.568030460724388	MTIF2
ENSCHIG00000010381	-0.459681	0.0387496673911907	0.611792628232868	STING1
ENSCHIG00000010402	-0.358481	0.0358058984773815	0.605671221893476	PNP
ENSCHIG00000010421	0.582535496815862	0.00218695910922676	0.276928330593782	TTC39B
ENSCHIG00000010490	0.263605258912242	0.0261933245292911	0.605671221893476	WDR3
ENSCHIG00000010571	-3.96633	6.64707395574613e-06	0.00620753619042242	TNNC2
ENSCHIG00000010604	-0.358585	0.00488775443128227	0.401279267649559	SMNDC1
ENSCHIG00000010778	1.0432544386181	0.0238902812258117	0.596934582168878	AGT
ENSCHIG00000010821	0.277338556676015	0.00211043183491315	0.276117050213543	PHKA2
ENSCHIG00000010875	1.21866938251633	0.00108836320652854	0.242801620685305	TTC13
ENSCHIG00000011046	0.379201599860765	0.0427808812869657	0.616189608226229	DDX1
ENSCHIG00000011301	0.519885509408192	0.0311348951304278	0.605671221893476	NOL9
ENSCHIG00000011304	0.310776346215892	0.042514121217314	0.616189608226229	PTGIS
ENSCHIG00000011307	0.320851483974587	0.000826265753419235	0.20576771479317	MTMR9
ENSCHIG00000011344	-3.61739	0.0148083681900337	0.546278218804321	MYH13
ENSCHIG00000011357	-0.481924	0.0341671872804284	0.605671221893476	APBB1
ENSCHIG00000011432	0.466481689774429	0.03347227041232	0.605671221893476	UBIAD1
ENSCHIG00000011446	-0.82127	0.001136170701586	0.242801620685305	ATF2
ENSCHIG00000011473	-0.627142	0.0300370983112927	0.605671221893476	TGFBR2
ENSCHIG00000011489	0.541899578222356	0.0361006837573295	0.605671221893476	PEX16
ENSCHIG00000011504	-0.316756	0.0402064813808335	0.614279391403286	RNF14
ENSCHIG00000025097	-0.316756	0.0402064813808335	0.614279391403286	RNF14
ENSCHIG00000011554	-0.530289	0.0118222623146388	0.516515331886939	GPD1L
ENSCHIG00000011569	0.783534927667109	0.000178489657067884	0.0740831237752312	DCP2
ENSCHIG00000011585	0.411177401073858	0.00331631530810791	0.348745199598419	FRG1
ENSCHIG00000011770	-0.347702	0.00455069735450755	0.390784596960068	PPL
ENSCHIG00000011834	-1.13117	0.0145859815609862	0.542148598219543	MASTL
ENSCHIG00000011880	0.73057084402695	0.0109941716287985	0.500964111798542	PICK1
ENSCHIG00000011930	7.83539954562574	2.55140604625663e-08	0.000190615545715833	CAMK4
ENSCHIG00000011993	-0.539766	0.0277707816541952	0.605671221893476	MPI
ENSCHIG00000012020	-3.98712	0.000222118649215139	0.0829724214143152	EMB
ENSCHIG00000012025	-0.534329	0.00867268795874902	0.47040208867289	AHNAK2
ENSCHIG00000012108	-0.303566	0.0152990467256668	0.554052970941923	LRRC14
ENSCHIG00000012198	-0.496787	0.00702365384257299	0.430526317536408	OSCP1
ENSCHIG00000012227	-1.22533	0.0262462240204328	0.605671221893476	PGFS
ENSCHIG00000012367	0.565318546757155	0.031592125608148	0.605671221893476	TSPO
ENSCHIG00000012385	-0.570125	0.0460014381699458	0.616189608226229	S100A2
ENSCHIG00000012443	-0.331509	0.0117455251129194	0.516515331886939	BPNT2
ENSCHIG00000012584	0.573917347602758	0.0163926988156272	0.562165624883784	LIX1L
ENSCHIG00000012669	-0.565697	0.0497824434963325	0.616189608226229	TAX1BP3
ENSCHIG00000012673	-0.350973	0.00995383378439932	0.492484054326141	TATDN3
ENSCHIG00000012678	0.283144294008727	0.0140793925713076	0.536669091327752	MID1
ENSCHIG00000012774	-0.34314	0.0315788766506001	0.605671221893476	FAH
ENSCHIG00000012791	0.756742696056817	0.00175042693430888	0.265303582478476	CTHRC1
ENSCHIG00000012851	-0.295763	0.0345941888161044	0.605671221893476	SHC1
ENSCHIG00000012855	-0.94662	0.0187621482399804	0.564952919691306	DHDDS
ENSCHIG00000012892	0.362852818763082	0.0272017770062487	0.605671221893476	CSNK1A1
ENSCHIG00000012894	-0.502949	0.00184754904467559	0.265443056014833	STK17A
ENSCHIG00000012935	0.505690969897838	0.0133753671178393	0.530353907827481	NOL10
ENSCHIG00000012993	-0.381288	0.0186526746389405	0.564186770151922	ENPP4
ENSCHIG00000013003	0.570669983557533	0.0418461037396569	0.616189608226229	CMSS1
ENSCHIG00000013259	-0.642262	0.0422539764503388	0.616189608226229	TRIT1
ENSCHIG00000013277	0.317332240095024	0.0324591820772059	0.605671221893476	GPKOW
ENSCHIG00000013444	0.331878730856128	0.0278126443649413	0.605671221893476	PAPSS2
ENSCHIG00000013453	1.98765782255428	0.0282627548343463	0.605671221893476	SUV39H2
ENSCHIG00000013477	-3.8998	0.00226115734118927	0.281551774933751	ECHDC2
ENSCHIG00000013491	-0.279806	0.00116072655844983	0.242801620685305	DGKA
ENSCHIG00000013499	0.301836654924999	0.00367912182585422	0.363681713547251	WARS2
ENSCHIG00000013530	-0.752391	0.0188316561961431	0.564952919691306	YEATS2
ENSCHIG00000013538	0.819652883683398	0.000164260062923164	0.0721874664764095	GPN2
ENSCHIG00000013547	0.484592607475371	0.0105914203786838	0.497546571743384	YY1
ENSCHIG00000013575	0.36815742581448	0.0236393457682791	0.596934582168878	MFGE8
ENSCHIG00000013684	-0.303175	0.0123130252209286	0.530353907827481	PDLIM2
ENSCHIG00000013719	-0.514831	0.0128912391043764	0.530353907827481	RBKS
ENSCHIG00000013743	0.849011773601741	0.0204582418969811	0.586114345941617	RPS27A
ENSCHIG00000013850	0.380087223153009	0.00828415736514868	0.47040208867289	TSFM
ENSCHIG00000013911	1.27581366400943	0.00257962954217001	0.305911306500828	PPP1R14A
ENSCHIG00000013979	-0.484605	0.0361353247901399	0.605671221893476	Inf2
ENSCHIG00000013999	0.276059660935045	0.0109969367333638	0.500964111798542	HDHD5
ENSCHIG00000014065	-0.356414	0.0200065632189994	0.581591571241808	PGP
ENSCHIG00000014068	-0.586421	0.0176137810136409	0.564186770151922	FABP3
ENSCHIG00000014074	0.293857988787672	0.0265393605978823	0.605671221893476	PLRG1
ENSCHIG00000014110	0.266181943486934	0.0442697437418851	0.616189608226229	MRPL45
ENSCHIG00000014132	-0.693837	0.0477169659096559	0.616189608226229	TSPAN9
ENSCHIG00000014177	-0.587509	0.00404036704917974	0.363681713547251	ANKRD11
ENSCHIG00000014193	-0.439212	0.0487445836495661	0.616189608226229	DCP1B
ENSCHIG00000014247	0.397315494517389	0.00622580518770628	0.418358142628656	DNMT3A
ENSCHIG00000014305	10.5619118775602	0.00639900012384541	0.418358142628656	CXXC1
ENSCHIG00000014316	-2.45609	0.00865898430843118	0.47040208867289	PIGX
ENSCHIG00000014320	0.266808525962546	0.0293833798613816	0.605671221893476	AMFR
ENSCHIG00000014385	-0.539296	0.0354852184797149	0.605671221893476	BCL2L13
ENSCHIG00000014399	-0.404293	0.0225497117715235	0.596934582168878	RRAGC
ENSCHIG00000014529	2.91616469508081	0.00135074247217709	0.242801620685305	HOMER2
ENSCHIG00000014622	0.417006984942889	0.0194512803447814	0.570749854735422	CYB5R1
ENSCHIG00000014695	-0.558581	0.0143549535528183	0.541071101476148	DOCK8
ENSCHIG00000014702	-0.3934	0.045897169775774	0.616189608226229	NQO2
ENSCHIG00000014720	-0.40391	0.00348951652679664	0.357125725639694	RAB3D
ENSCHIG00000014730	0.4457614524435	0.00013160934356658	0.0614533378616198	CTNNA2
ENSCHIG00000014798	-0.293544	0.0380117841125474	0.611792628232868	EFHD2
ENSCHIG00000014838	-0.754228	0.0374420093354534	0.610762558395572	TALDO1
ENSCHIG00000014867	0.363698570258472	0.0327984787867465	0.605671221893476	THYN1
ENSCHIG00000014912	0.3684300433786	0.0135248853052925	0.530353907827481	LIAS
ENSCHIG00000014947	-0.38899	0.0480129517780248	0.616189608226229	BTD
ENSCHIG00000014991	9.16028305139601	0.000234956813476927	0.083588683499339	WRN
ENSCHIG00000015010	-0.363418	0.0301651835682963	0.605671221893476	PBDC1
ENSCHIG00000015239	-0.463804	0.00598630751368789	0.418358142628656	RPS6KA1
ENSCHIG00000015249	-0.360046	0.0161658803697143	0.559144871491368	AHNAK
ENSCHIG00000015292	2.13715264487297	0.0220510294928724	0.596934582168878	RCOR2
ENSCHIG00000015358	0.573850553536648	0.0109665870915621	0.500964111798542	LOXL2
ENSCHIG00000015402	2.14764173837954	0.0319552730630624	0.605671221893476	MFSD3
ENSCHIG00000015426	0.295377121576166	0.00207235626520408	0.276117050213543	TDG
ENSCHIG00000015479	-0.369397	0.022054111139635	0.596934582168878	C15orf40
ENSCHIG00000015480	0.60002069106546	0.0241289796318094	0.596934582168878	FBXL8
ENSCHIG00000015512	0.437535716483597	0.0177663895971494	0.564186770151922	CCDC115
ENSCHIG00000015514	-0.271082	0.0471927569873397	0.616189608226229	PEPD
ENSCHIG00000015523	0.350931290154985	0.0399841424327279	0.614279391403286	SLC2A1
ENSCHIG00000015610	-0.690125	0.00892942541888602	0.47040208867289	CD99
ENSCHIG00000015626	0.283262480098101	0.00614152724818534	0.418358142628656	NCAPD2
ENSCHIG00000015637	-0.413464	0.0317924890683222	0.605671221893476	GAS6
ENSCHIG00000015647	0.81019900147726	0.0132007823271995	0.530353907827481	MAFG
ENSCHIG00000015675	-0.319642	0.022770726044393	0.596934582168878	UAP1
ENSCHIG00000015693	0.283927051876057	0.0230021468061185	0.596934582168878	RAB11FIP5
ENSCHIG00000015704	-0.509107	0.00825955990017197	0.47040208867289	ASL
ENSCHIG00000015863	-0.455803	0.0480250011727702	0.616189608226229	PCNA
ENSCHIG00000015872	-0.364936	0.0376156922795956	0.610927906567084	ERH
ENSCHIG00000015928	-0.552743	0.0148433246442614	0.546278218804321	A1m
ENSCHIG00000015929	10.1581131837188	0.00543091509896657	0.405216259625694	LRCH2
ENSCHIG00000015968	-0.352307	0.0357656670218569	0.605671221893476	EGLN1
ENSCHIG00000016005	2.99005765675932	0.00138391173149433	0.242801620685305	ATP8B3
ENSCHIG00000016075	-0.466012	0.0124711015306935	0.530353907827481	KPNA6
ENSCHIG00000016080	0.568069436139717	0.0341558267620121	0.605671221893476	RUNX2
ENSCHIG00000016100	0.324105931515065	0.0337775819139517	0.605671221893476	PXDN
ENSCHIG00000016153	-0.391803	0.0383411324139885	0.611792628232868	LSM2
ENSCHIG00000016175	-0.501199	0.0422386549168622	0.616189608226229	TBC1D2B
ENSCHIG00000016184	-0.530717	0.0326323836195358	0.605671221893476	SERPINB9
ENSCHIG00000016194	0.551546614005141	0.00148233668283775	0.24610083016624	C11orf96
ENSCHIG00000016237	0.655033313212255	0.00894167252475681	0.47040208867289	INIP
ENSCHIG00000016280	-2.24103	0.0232784101974041	0.596934582168878	CRYBG3
ENSCHIG00000016293	-0.41079	0.0488097600261517	0.616189608226229	MMP2
ENSCHIG00000016327	0.962263857275311	0.000797502936051888	0.205453256387712	QSER1
ENSCHIG00000016446	-0.434008	0.00534164784842615	0.405216259625694	MAPK12
ENSCHIG00000016471	0.282922722924468	0.0131008167223406	0.530353907827481	MPRIP
ENSCHIG00000016489	0.991548682274582	0.032923067774081	0.605671221893476	ZNF836
ENSCHIG00000021602	0.991548682274582	0.032923067774081	0.605671221893476	ZNF836
ENSCHIG00000023288	0.991548682274582	0.032923067774081	0.605671221893476	ZNF836
ENSCHIG00000023421	0.991548682274582	0.032923067774081	0.605671221893476	ZNF836
ENSCHIG00000023653	0.991548682274582	0.032923067774081	0.605671221893476	ZNF160
ENSCHIG00000024565	0.991548682274582	0.032923067774081	0.605671221893476	ZNF836
ENSCHIG00000016592	0.275388034776587	0.04812534493822	0.616189608226229	TRIM47
ENSCHIG00000016596	0.73859870698523	0.010508645446035	0.496899304603337	RDH10
ENSCHIG00000016677	0.288447991201506	0.00604881600718191	0.418358142628656	INTS4
ENSCHIG00000016705	-0.308417	0.0283164626728403	0.605671221893476	QRICH1
ENSCHIG00000016737	0.320874005533688	0.0453384671595114	0.616189608226229	CHD3
ENSCHIG00000016758	-1.03398	0.00832388523945008	0.47040208867289	S100G
ENSCHIG00000016832	0.797868550009494	0.000572643055285909	0.155686911213315	SLC29A3
ENSCHIG00000016854	2.23471236051649	0.0204759529234054	0.586114345941617	AMBRA1
ENSCHIG00000016859	-0.377607	0.0213453359075495	0.596934582168878	VAMP8
ENSCHIG00000016872	-0.358133	0.0204177070545398	0.586114345941617	BORCS5
ENSCHIG00000016890	0.328816646415561	0.0107221252912174	0.497546571743384	POLA1
ENSCHIG00000016936	0.27108979978685	0.0232722968268147	0.596934582168878	UTP15
ENSCHIG00000016953	2.21397782065206	0.0123836300076892	0.530353907827481	EML1
ENSCHIG00000016956	-3.50834	0.00318883126128253	0.345692537762666	EFEMP2
ENSCHIG00000017053	0.30565544627512	0.0334826145526953	0.605671221893476	CHUK
ENSCHIG00000017076	-0.291309	0.00387372310468364	0.363681713547251	HDGF
ENSCHIG00000017078	-0.273846	0.0135961107109844	0.530353907827481	SEMA3C
ENSCHIG00000017120	-1.33228	0.00627109506301959	0.418358142628656	RBM20
ENSCHIG00000017239	-0.347861	0.0175443534097936	0.564186770151922	OXSR1
ENSCHIG00000017300	0.34598647657419	0.0446413326452593	0.616189608226229	MED13L
ENSCHIG00000017357	2.15238202402272	0.0167503462188955	0.562165624883784	KMT2A
ENSCHIG00000017426	-0.378557	0.0431853329161496	0.616189608226229	ACAT2
ENSCHIG00000017433	-0.670162	0.00934711889093684	0.483101221029074	SERPINB2
ENSCHIG00000017507	0.978094911643638	0.0269700996213022	0.605671221893476	KLHL20
ENSCHIG00000017530	0.697944418169359	0.0179935050813822	0.564186770151922	GAB2
ENSCHIG00000017547	-0.293545	0.0252159891994731	0.605671221893476	SNX11
ENSCHIG00000017622	0.447071018545827	0.000583487286035715	0.155686911213315	BMP2K
ENSCHIG00000017716	0.277930250011844	0.0257562208629443	0.605671221893476	KATNA1
ENSCHIG00000017787	-0.275698	0.0367058081468056	0.605671221893476	RPS28
ENSCHIG00000017855	-0.421251	0.047398075924943	0.616189608226229	OPTN
ENSCHIG00000017859	-2.4367	0.00547809426076764	0.405216259625694	OSTM1
ENSCHIG00000017949	10.267954230018	2.36671032476404e-06	0.00252595611947317	ETV3
ENSCHIG00000017956	0.266787717954983	0.0424578360893015	0.616189608226229	WDHD1
ENSCHIG00000017958	-0.468685	0.0412562256999731	0.616189608226229	ALDH1A1
ENSCHIG00000018150	0.441304588736641	0.0429417091035884	0.616189608226229	RPL27A
ENSCHIG00000018173	0.326851120967768	0.0271334070622975	0.605671221893476	RHBDD1
ENSCHIG00000018177	0.658016256583251	0.011799728869815	0.516515331886939	PGAP1
ENSCHIG00000018208	0.472418386374808	0.0179513461441352	0.564186770151922	TSC1
ENSCHIG00000018226	-0.330869	0.0397643753398934	0.614279391403286	GLMP
ENSCHIG00000018278	-0.31703	0.0434965475891235	0.616189608226229	ENO2
ENSCHIG00000018391	0.359656165594349	0.0355468732644417	0.605671221893476	PARP14
ENSCHIG00000018405	-0.456274	0.0173287698927203	0.564186770151922	SERPINB1
ENSCHIG00000018464	-0.599205	0.0461120278143153	0.616189608226229	MTPN
ENSCHIG00000018501	0.28750038125411	0.0469222692987538	0.616189608226229	WIZ
ENSCHIG00000018510	-0.40016	0.0153512200488526	0.554052970941923	SNAP29
ENSCHIG00000018515	0.44152190372625	0.0455357325113575	0.616189608226229	ZFPL1
ENSCHIG00000018521	1.25921173533576	0.00122110701825007	0.242801620685305	SENP2
ENSCHIG00000018567	4.88005621416751	0.00177555603318482	0.265303582478476	TMEM39A
ENSCHIG00000018578	-1.50425	0.00654410771499086	0.418358142628656	CKMT2
ENSCHIG00000018670	-0.279305	0.0488183212652027	0.616189608226229	NID2
ENSCHIG00000018724	2.69804212369055	0.00590171634510339	0.418358142628656	SLC25A5
ENSCHIG00000018767	0.326697484450022	0.00163628830827476	0.256864125721753	FARP1
ENSCHIG00000018949	-0.692308	0.00662875899955125	0.418358142628656	FTH1
ENSCHIG00000018984	0.274301779734908	0.0296602893726621	0.605671221893476	PDZRN3
ENSCHIG00000019033	-0.347159	0.0450490555441201	0.616189608226229	CA5B
ENSCHIG00000019063	-0.520899	0.0103713347422574	0.496899304603337	SERPINB8
ENSCHIG00000019093	-0.330231	0.0038485359383529	0.363681713547251	THTPA
ENSCHIG00000019101	3.26393132097984	0.00136629088314046	0.242801620685305	RNFT1
ENSCHIG00000019186	-0.505416	0.0497662031074516	0.616189608226229	CREG1
ENSCHIG00000019394	13.0362247314434	0.0183618002123354	0.564186770151922	TASL
ENSCHIG00000019410	0.655016160662476	0.0300250882624226	0.605671221893476	GORAB
ENSCHIG00000019453	-0.760535	0.034273299830407	0.605671221893476	SERPINB6
ENSCHIG00000019473	2.11144946089576	0.0247654865924585	0.604406337332631	PAQR6
ENSCHIG00000019611	0.31760012420649	0.00131563406560526	0.242801620685305	L3HYPDH
ENSCHIG00000019612	0.440668388910887	0.0292790510659015	0.605671221893476	SLC4A4
ENSCHIG00000019686	-0.474661	0.0467156826622519	0.616189608226229	PLXNB2
ENSCHIG00000019696	-0.366388	0.046483020585006	0.616189608226229	VWA5A
ENSCHIG00000019733	0.845338548862298	0.0266767780234181	0.605671221893476	MEDAG
ENSCHIG00000019745	0.319378129263778	4.9988044758512e-05	0.0338388280832356	ACSL5
ENSCHIG00000019763	0.30461051991133	0.0478628030088921	0.616189608226229	GNL1
ENSCHIG00000019815	-0.483803	0.0233842666549319	0.596934582168878	GLB1L
ENSCHIG00000019819	-0.703112	0.0220763740625719	0.596934582168878	PKNOX1
ENSCHIG00000021259	-0.703112	0.0220763740625719	0.596934582168878	PKNOX2
ENSCHIG00000019901	0.296376032331799	0.0434714509142647	0.616189608226229	SMTN
ENSCHIG00000019905	0.387673817747241	0.0175202033825094	0.564186770151922	USP3
ENSCHIG00000020010	1.97900335990022	0.0475276788391823	0.616189608226229	SREBF2
ENSCHIG00000020086	-0.732856	0.0334382959322378	0.605671221893476	DESI2
ENSCHIG00000020171	0.334113245738228	0.00432051340608388	0.379747713610031	POLDIP3
ENSCHIG00000020206	0.618736692226558	0.0266377176172216	0.605671221893476	SMAD2
ENSCHIG00000020254	-0.488771	0.00182372647857143	0.265443056014833	LIPA
ENSCHIG00000020380	-0.294825	0.00214359375082124	0.276117050213543	AXL
ENSCHIG00000020413	0.472095805453159	0.00585394291965488	0.418358142628656	SLC4A2
ENSCHIG00000020599	-0.40318	0.0394544645167471	0.614092300842954	SUMO1
ENSCHIG00000020698	-0.966238	0.00450478914729285	0.390784596960068	STOML1
ENSCHIG00000020730	0.421893005508802	0.0331049025930442	0.605671221893476	DSTYK
ENSCHIG00000020744	0.327022208784938	0.00879656642203034	0.47040208867289	TNC
ENSCHIG00000020745	1.14380471035676	0.0440499942268487	0.616189608226229	ANTKMT
ENSCHIG00000020786	0.358706975157678	0.00302727835950152	0.345692537762666	DNAJB14
ENSCHIG00000020834	0.335272066539583	0.0440197734000912	0.616189608226229	RBM34
ENSCHIG00000020858	-0.292275	0.0341914837142129	0.605671221893476	SERPINE1
ENSCHIG00000020904	0.533709872744677	0.0151694359221495	0.552833442801849	CBX8
ENSCHIG00000021006	-0.297516	0.0052933917202011	0.405216259625694	PTPN13
ENSCHIG00000021048	-0.380612	0.0454008673811707	0.616189608226229	DPP4
ENSCHIG00000021064	-0.321519	0.0474765251892114	0.616189608226229	RANBP3
ENSCHIG00000021070	-0.380229	0.0364926371678018	0.605671221893476	SMPD1
ENSCHIG00000021082	4.80474976277794	0.00165031160950932	0.256864125721753	HSD11B1
ENSCHIG00000021113	0.415829602658083	0.0399043214822708	0.614279391403286	TMT1A
ENSCHIG00000021243	-0.336251	0.0393885814442525	0.614092300842954	NT5C3A
ENSCHIG00000021263	-0.553138	0.0275365270778653	0.605671221893476	GID4
ENSCHIG00000021308	0.399699910176706	0.0499598475737614	0.616189608226229	TRPT1
ENSCHIG00000021348	0.796913293574656	0.0486901458890799	0.616189608226229	APOA1
ENSCHIG00000021393	0.491691326887585	0.00985026261688409	0.490608746738274	FMN1
ENSCHIG00000021423	-0.542029	0.0383031111201039	0.611792628232868	CALM1
ENSCHIG00000021513	-0.885671	0.0194808209018247	0.570749854735422	PSMB9
ENSCHIG00000021532	0.298873018927035	0.0338178792914289	0.605671221893476	STARD13
ENSCHIG00000021550	-0.389962	0.011724805089742	0.516515331886939	RRAS2
ENSCHIG00000021558	0.484376893561359	0.0191994276014393	0.569202077818861	ECSIT
ENSCHIG00000021560	0.281764216224897	0.0348441713951527	0.605671221893476	EIF4E2
ENSCHIG00000021657	-1.43266	0.0422375685778849	0.616189608226229	DDR1
ENSCHIG00000021699	-0.559837	0.0169111833243204	0.564033261678562	SERPINB10
ENSCHIG00000021774	-0.264024	0.0104636534664273	0.496899304603337	ATP2B4
ENSCHIG00000021838	0.35713969022395	0.0198720168277588	0.579936866094477	EEFSEC
ENSCHIG00000021846	0.526815540169797	0.0102111881480332	0.496899304603337	CDYL
ENSCHIG00000021894	-0.314265	0.039642157554262	0.614279391403286	SERPINB2
ENSCHIG00000022002	0.303702627727652	0.0482650324616741	0.616189608226229	MRPS11
ENSCHIG00000022008	0.446567298037273	0.0369422036732897	0.605671221893476	SNX29
ENSCHIG00000022028	0.842522417417426	0.0260020822650701	0.605671221893476	BAP1
ENSCHIG00000022071	0.503511621733745	0.00896762570710049	0.47040208867289	DMAP1
ENSCHIG00000022106	0.282093755215044	0.0214948284036499	0.596934582168878	ALDH16A1
ENSCHIG00000022289	2.63169279309202	0.0090038145737148	0.47040208867289	FAAH
ENSCHIG00000022394	11.0459370259337	2.35876359620588e-05	0.0195803586969491	ERICH1
ENSCHIG00000022405	-0.613495	0.0131172139494815	0.530353907827481	CTDSP1
ENSCHIG00000022478	-1.12929	0.0464977611274604	0.616189608226229	CHM
ENSCHIG00000022563	-0.543806	0.00566872965275255	0.415206659173669	SMPD2
ENSCHIG00000022580	10.5401168449976	1.17833912827107e-06	0.00176067432546263	MED13
ENSCHIG00000022647	0.70151553196541	0.000949923957918025	0.22295906933438	CDKAL1
ENSCHIG00000022716	1.18600567578355	0.000426380284154922	0.132728629288393	ZFP36L1
ENSCHIG00000022722	-0.36694	0.0182839261648713	0.564186770151922	HAGH
ENSCHIG00000022755	0.271835441698264	0.0159974859115026	0.559144871491368	GPX8
ENSCHIG00000022782	-0.339426	0.0281716764612351	0.605671221893476	NPEPPS
ENSCHIG00000022787	10.0499709959016	5.25070692375961e-05	0.0338388280832356	GLP1R
ENSCHIG00000022871	-0.488431	0.0257670499944881	0.605671221893476	MIF
ENSCHIG00000022884	0.283778926672315	0.0150475142005782	0.551078326433922	UTP4
ENSCHIG00000022891	-0.46924	0.00718192452485119	0.433768672830292	ABHD14B
ENSCHIG00000022911	-0.759051	0.00666371556321912	0.418358142628656	L3MBTL3
ENSCHIG00000022942	10.8987678043986	0.00120767999873288	0.242801620685305	CFB
ENSCHIG00000022996	-0.270817	0.0161613499328588	0.559144871491368	HSPA1L
ENSCHIG00000023032	0.375628436180173	0.0400496274175803	0.614279391403286	MKLN1
ENSCHIG00000023111	0.347390609632029	0.0271413298473186	0.605671221893476	IREB2
ENSCHIG00000023135	9.7793073404092	0.000564330269145281	0.155686911213315	ETFRF1
ENSCHIG00000023238	0.31829291053304	0.00939947993259022	0.483101221029074	DNTTIP1
ENSCHIG00000023329	10.3932940723337	0.000292256720242436	0.0992477253150562	HAS1
ENSCHIG00000023373	0.32293777456486	0.0495799702218319	0.616189608226229	ATP5F1E
ENSCHIG00000023389	-0.613	0.00832482209159673	0.47040208867289	RHOBTB3
ENSCHIG00000023413	-0.597613	0.044146164597493	0.616189608226229	ALG10
ENSCHIG00000023422	0.281324317969606	0.0343041992001439	0.605671221893476	ABCD3
ENSCHIG00000023517	2.7556608786213	0.00477873200846247	0.401279267649559	SHPK
ENSCHIG00000023580	2.45217098625508	0.0156276282953883	0.557185224073313	DNAJC4
ENSCHIG00000023705	0.883807414944974	0.0200953381008291	0.581908026943002	Kif1a
ENSCHIG00000023708	-0.44172	0.0489255771510944	0.616189608226229	COTL1
ENSCHIG00000023753	0.465220752550609	0.00683780373694798	0.425710264322819	GFAP
ENSCHIG00000023762	0.651442257819377	0.000337797843434164	0.109725551665071	ITIH2
ENSCHIG00000023831	0.343395983544326	0.0296241658826057	0.605671221893476	LUM
ENSCHIG00000023833	0.313121855556523	0.0231658062859658	0.596934582168878	CERCAM
ENSCHIG00000023877	-0.27826	0.0254521839216769	0.605671221893476	ARPC3
ENSCHIG00000023879	0.360228126198474	0.0488847543149376	0.616189608226229	WWP2
ENSCHIG00000024094	-0.607156	0.0144121468603605	0.541071101476148	ZSWIM7
ENSCHIG00000024127	-0.95441	0.0337996765409877	0.605671221893476	CCDC126
ENSCHIG00000024136	-0.479104	0.0138017556612486	0.530353907827481	PEA15
ENSCHIG00000024173	-0.620331	0.016740241792312	0.562165624883784	BCL2L1
ENSCHIG00000024182	-0.451831	0.0463016424718057	0.616189608226229	RBBP9
ENSCHIG00000024189	0.46396174327248	0.0155180146680588	0.557185224073313	NSUN4
ENSCHIG00000024193	-0.281145	0.0311394270555182	0.605671221893476	TBCB
ENSCHIG00000024197	-0.564428	0.0112013035880408	0.504126139194295	SPHK2
ENSCHIG00000024228	-0.457795	0.0224090932243441	0.596934582168878	PLD3
ENSCHIG00000024252	0.574421679270678	0.0165976270488148	0.562165624883784	CLASRP
ENSCHIG00000024277	0.710038504840641	0.0490651854711723	0.616189608226229	TUSC2
ENSCHIG00000024304	0.301811967732171	0.0343206974624785	0.605671221893476	MSI1
ENSCHIG00000024459	-0.889717	0.0183616942815611	0.564186770151922	PLAAT3
ENSCHIG00000024525	0.316156278571766	0.0145290496039149	0.542148598219543	MICAL3
ENSCHIG00000024576	-0.343335	0.0119362198303375	0.518462199723553	SERINC5
ENSCHIG00000024697	-0.462975	0.0366042091200982	0.605671221893476	TFPT
ENSCHIG00000024720	-4.60876	1.58754238741772e-06	0.00197675486273296	PVALB
ENSCHIG00000024805	0.695783005053284	0.0479387637436381	0.616189608226229	FBXO11
ENSCHIG00000024817	0.786596876142008	0.0404267061022208	0.615128149266174	ARL14EP
ENSCHIG00000024874	0.547598687552353	0.00703041235971647	0.430526317536408	KLHL5
ENSCHIG00000024945	-0.692951	0.00317091178910194	0.345692537762666	FTL
ENSCHIG00000024964	-0.341964	0.00251349326462373	0.302875938387159	PPT1
ENSCHIG00000025019	-0.324066	0.031158896189536	0.605671221893476	EPHA4
ENSCHIG00000025020	0.610699164153304	0.017501568565558	0.564186770151922	ZFP36L2
ENSCHIG00000025111	-0.302117	0.0353428430200511	0.605671221893476	CFDP2
ENSCHIG00000025113	-0.34205	0.00944460157642775	0.483101221029074	PLBD2
ENSCHIG00000025130	0.270187697338231	0.0433115483485093	0.616189608226229	SQLE
ENSCHIG00000025136	-0.279958	0.0301461749568778	0.605671221893476	CCND2
ENSCHIG00000025151	-0.352027	0.0383907157428471	0.611792628232868	SGSH
ENSCHIG00000025284	-0.363813	0.024821883915148	0.604406337332631	PSEN1
ENSCHIG00000025328	-0.273849	0.00139746616108528	0.242801620685305	ACADVL
ENSCHIG00000025367	-0.575233	0.00336094958788465	0.348745199598419	S100A4
ENSCHIG00000025438	0.992243006191322	0.000112862445782213	0.060228238031351	PLP1
ENSCHIG00000025554	0.559097049010174	7.95309214212403e-05	0.0457058087644682	ROR2
ENSCHIG00000025578	-0.385788	0.013095105358849	0.530353907827481	OSGEP
ENSCHIG00000025579	-1.12347	1.03610176402902e-06	0.00176067432546263	EPHX3
ENSCHIG00000025620	0.423512182405714	0.0407858980173256	0.616189608226229	MRPS35
ENSCHIG00000025685	1.93906603777318	0.0445479840929809	0.616189608226229	OLFML3
ENSCHIG00000025751	0.318490415382358	0.0460751181677547	0.616189608226229	DAGLB
ENSCHIG00000025755	0.363286487064306	0.024046063440144	0.596934582168878	ELP3
ENSCHIG00000025762	10.5244	0.00147303108430164	0.24610083016624	DSN1
ENSCHIG00000025777	0.616181554204553	0.0165155057970942	0.562165624883784	TLCD1
ENSCHIG00000025794	0.29214997548207	0.0269729556888781	0.605671221893476	MCCC1
ENSCHIG00000025810	-2.50163	0.00362354931117951	0.363681713547251	COL5A3
ENSCHIG00000025937	0.609177153456111	0.00327669834599998	0.348745199598419	TIRAP
ENSCHIG00000025972	-0.293611	0.041286813569156	0.616189608226229	PFN1
ENSCHIG00000025977	10.8385747762779	9.25016150728836e-08	0.000345539783104757	PDE3A
ENSCHIG00000026043	-0.300771	0.0439251835270702	0.616189608226229	GSS
ENSCHIG00000026057	11.9177287995977	0.000123769141722424	0.0614533378616198	TDH
ENSCHIG00000026069	1.16454059215653	0.0373216604090614	0.610131564367829	HP
ENSCHIG00000026129	0.734283962715028	0.00520935693945453	0.405216259625694	PRKCA
ENSCHIG00000026209	9.93871488168802	0.0039901343718516	0.363681713547251	ZGPAT
ENSCHIG00000026294	-1.29688	0.00483602169062326	0.401279267649559	KLC3
ENSCHIG00000026377	0.309430145866621	0.045063512383199	0.616189608226229	SPATS2L
ENSCHIG00000026389	-0.30908	0.0441765602784499	0.616189608226229	RANGAP1
ENSCHIG00000026485	2.17162560467466	0.0222156563138893	0.596934582168878	PINX1
ENSCHIG00000026537	-0.263816	0.00587825117364613	0.418358142628656	RAP1B
ENSCHIG00000026629	-0.411664	0.0214730445085287	0.596934582168878	TMEM161B
ENSCHIG00000026685	0.308392698430523	0.0307493835627113	0.605671221893476	WDR36
ENSCHIG00000026741	-0.324133	0.0327103923931534	0.605671221893476	AHCY
ENSCHIG00000026816	0.477087772674227	0.00968630643160966	0.485680505708428	TFPI2
ENSCHIG00000026834	-0.362694	0.0301844062852893	0.605671221893476	GPS1
ENSCHIG00000026893	-0.869623	0.0013566682783744	0.242801620685305	SERPINB6
ENSCHIG00000026908	-0.371837	0.0257672525632123	0.605671221893476	TRAPPC4
ENSCHIG00000027019	1.04003355793923	0.00804605247272056	0.47040208867289	IFRD2
ENSCHIG00000027166	-0.331608	0.0457287889585303	0.616189608226229	CAST
ENSCHIG00000027173	0.381416203901412	0.0494624165786325	0.616189608226229	POLR2A
ENSCHIG00000027232	-0.40689	0.0393197697932088	0.614092300842954	FLCN
