# Supplementary material for: Integrative Transcriptomic and Proteomic Analysis Reveals CaMK4-Mediated Regulation of Proliferation in Goat Skeletal Muscle Satellite Cells
Source: Animals (Basel). 2025 Oct 24;15(21):3083. doi: 10.3390/ani15213083 (PMC12610772; doi:10.3390/ani15213083)
Supplement: Supplementary file 1 [file animals-15-03083-s001.zip › Table S7.xlsx]

## Sheet: Sheet1
Table S7 GO enrichment analysis of proteomic DEPs upon CaMK4 overexpression in goat MUSCs
GOterm	p-value	adjusted p-value	Proteins
serine-type endopeptidase inhibitor activity	1.83e-13	1.52855e-10	ENSCHIG00000002757(SERPINH1);ENSCHIG00000010778(AGT);ENSCHIG00000015928(A1m);ENSCHIG00000016184(SERPINB9);ENSCHIG00000017433(SERPINB2);ENSCHIG00000018405(SERPINB1);ENSCHIG00000019063(SERPINB8);ENSCHIG00000019453(SERPINB6);ENSCHIG00000020858(SERPINE1);ENSCHIG00000021699(SERPINB10);ENSCHIG00000021894(SERPINB2);ENSCHIG00000023762(ITIH2);ENSCHIG00000026816(TFPI2);ENSCHIG00000026893(SERPINB6)
endopeptidase inhibitor activity	1.48e-12	4.1176e-10	ENSCHIG00000002757(SERPINH1);ENSCHIG00000008320(C3);ENSCHIG00000009090(CST3);ENSCHIG00000010778(AGT);ENSCHIG00000015239(RPS6KA1);ENSCHIG00000015637(GAS6);ENSCHIG00000015928(A1m);ENSCHIG00000016184(SERPINB9);ENSCHIG00000017433(SERPINB2);ENSCHIG00000018405(SERPINB1);ENSCHIG00000019063(SERPINB8);ENSCHIG00000019453(SERPINB6);ENSCHIG00000020858(SERPINE1);ENSCHIG00000021699(SERPINB10);ENSCHIG0000002189…
peptidase inhibitor activity	1.48e-12	4.1176e-10	ENSCHIG00000002757(SERPINH1);ENSCHIG00000008320(C3);ENSCHIG00000009090(CST3);ENSCHIG00000010778(AGT);ENSCHIG00000015239(RPS6KA1);ENSCHIG00000015637(GAS6);ENSCHIG00000015928(A1m);ENSCHIG00000016184(SERPINB9);ENSCHIG00000017433(SERPINB2);ENSCHIG00000018405(SERPINB1);ENSCHIG00000019063(SERPINB8);ENSCHIG00000019453(SERPINB6);ENSCHIG00000020858(SERPINE1);ENSCHIG00000021699(SERPINB10);ENSCHIG0000002189…
endopeptidase regulator activity	2.15e-12	4.4769e-10	ENSCHIG00000002757(SERPINH1);ENSCHIG00000008320(C3);ENSCHIG00000009090(CST3);ENSCHIG00000009755(PSME1);ENSCHIG00000010778(AGT);ENSCHIG00000015239(RPS6KA1);ENSCHIG00000015637(GAS6);ENSCHIG00000015928(A1m);ENSCHIG00000016184(SERPINB9);ENSCHIG00000017433(SERPINB2);ENSCHIG00000018405(SERPINB1);ENSCHIG00000019063(SERPINB8);ENSCHIG00000019453(SERPINB6);ENSCHIG00000020858(SERPINE1);ENSCHIG00000021699(SE…
peptidase regulator activity	7.56e-10	1.26071e-07	ENSCHIG00000002757(SERPINH1);ENSCHIG00000008320(C3);ENSCHIG00000009090(CST3);ENSCHIG00000009755(PSME1);ENSCHIG00000010778(AGT);ENSCHIG00000015239(RPS6KA1);ENSCHIG00000015637(GAS6);ENSCHIG00000015928(A1m);ENSCHIG00000016184(SERPINB9);ENSCHIG00000017433(SERPINB2);ENSCHIG00000018405(SERPINB1);ENSCHIG00000019063(SERPINB8);ENSCHIG00000019453(SERPINB6);ENSCHIG00000020858(SERPINE1);ENSCHIG00000021699(SE…
cation binding	0.000109713	0.0152501	ENSCHIG00000000097(ANXA8);ENSCHIG00000000149(CA1);ENSCHIG00000000151(CRELD2);ENSCHIG00000000593(OGFOD3);ENSCHIG00000001919(NUBP1);ENSCHIG00000002225(PITPNB);ENSCHIG00000003759(PPM1G);ENSCHIG00000006633(GATAD1);ENSCHIG00000006854(CLEC3B);ENSCHIG00000006984(COMT);ENSCHIG00000007953(LCP1);ENSCHIG00000008131(CBL);ENSCHIG00000008890(PSPH);ENSCHIG00000009001(AIF1L);ENSCHIG00000009045(RBM27);ENSCHIG0000…
metal ion binding	0.000129664	0.0154485	ENSCHIG00000000097(ANXA8);ENSCHIG00000000149(CA1);ENSCHIG00000000151(CRELD2);ENSCHIG00000000593(OGFOD3);ENSCHIG00000001919(NUBP1);ENSCHIG00000006633(GATAD1);ENSCHIG00000006854(CLEC3B);ENSCHIG00000006984(COMT);ENSCHIG00000007953(LCP1);ENSCHIG00000008131(CBL);ENSCHIG00000008890(PSPH);ENSCHIG00000009001(AIF1L);ENSCHIG00000009045(RBM27);ENSCHIG00000009716(ZCCHC7);ENSCHIG00000010063(ACTN2);ENSCHIG0000…
cysteine-type endopeptidase inhibitor activity	0.000430953	0.0449269	ENSCHIG00000009090(CST3);ENSCHIG00000015239(RPS6KA1);ENSCHIG00000015637(GAS6);ENSCHIG00000016184(SERPINB9);ENSCHIG00000027166(CAST)
molecular function regulator	0.000625923	0.0580022	ENSCHIG00000001154(TMBIM6);ENSCHIG00000002757(SERPINH1);ENSCHIG00000006838(PPP4R2);ENSCHIG00000007155(NEDD4L);ENSCHIG00000008185(FLRT2);ENSCHIG00000008320(C3);ENSCHIG00000008331(SIPA1);ENSCHIG00000008841(DENND3);ENSCHIG00000009090(CST3);ENSCHIG00000009755(PSME1);ENSCHIG00000010778(AGT);ENSCHIG00000011307(MTMR9);ENSCHIG00000011473(TGFBR2);ENSCHIG00000014193(DCP1B);ENSCHIG00000014695(DOCK8);ENSCHIG…
enzyme regulator activity	0.0012526	0.104467	ENSCHIG00000001154(TMBIM6);ENSCHIG00000002757(SERPINH1);ENSCHIG00000006838(PPP4R2);ENSCHIG00000008320(C3);ENSCHIG00000008331(SIPA1);ENSCHIG00000008841(DENND3);ENSCHIG00000009090(CST3);ENSCHIG00000009755(PSME1);ENSCHIG00000010778(AGT);ENSCHIG00000011307(MTMR9);ENSCHIG00000011473(TGFBR2);ENSCHIG00000014193(DCP1B);ENSCHIG00000014695(DOCK8);ENSCHIG00000015239(RPS6KA1);ENSCHIG00000015637(GAS6);ENSCHIG…
carbonate dehydratase activity	0.0019831	0.150355	ENSCHIG00000000149(CA1);ENSCHIG00000019033(CA5B);ENSCHIG00000024121(CA1)
mismatch base pair DNA N-glycosylase activity	0.00362421	0.2159	ENSCHIG00000015426(TDG);ENSCHIG00000015863(PCNA)
sphingomyelin phosphodiesterase activity	0.00362421	0.2159	ENSCHIG00000021070(SMPD1);ENSCHIG00000022563(SMPD2)
protein-cysteine methyltransferase activity	0.00362421	0.2159	ENSCHIG00000014247(DNMT3A);ENSCHIG00000017357(KMT2A)
transition metal ion binding	0.00419862	0.233443	ENSCHIG00000000149(CA1);ENSCHIG00000000593(OGFOD3);ENSCHIG00000006633(GATAD1);ENSCHIG00000009716(ZCCHC7);ENSCHIG00000011304(PTGIS);ENSCHIG00000011504(RNF14);ENSCHIG00000011569(DCP2);ENSCHIG00000011993(MPI);ENSCHIG00000012385(S100A2);ENSCHIG00000012678(MID1);ENSCHIG00000013453(SUV39H2);ENSCHIG00000014305(CXXC1);ENSCHIG00000014702(NQO2);ENSCHIG00000014991(WRN);ENSCHIG00000015358(LOXL2);ENSCHIG00000…
receptor ligand activity	0.00461841	0.240734	ENSCHIG00000008185(FLRT2);ENSCHIG00000010778(AGT);ENSCHIG00000015637(GAS6);ENSCHIG00000021048(DPP4);ENSCHIG00000022871(MIF);ENSCHIG00000025367(S100A4)
4 iron, 4 sulfur cluster binding	0.00565157	0.277259	ENSCHIG00000001919(NUBP1);ENSCHIG00000014912(LIAS);ENSCHIG00000022647(CDKAL1);ENSCHIG00000023111(IREB2);ENSCHIG00000025755(ELP3)
lipase activity	0.00669343	0.293806	ENSCHIG00000020254(LIPA);ENSCHIG00000021070(SMPD1);ENSCHIG00000022289(FAAH);ENSCHIG00000022563(SMPD2);ENSCHIG00000025113(PLBD2);ENSCHIG00000025751(DAGLB)
hydro-lyase activity	0.00669343	0.293806	ENSCHIG00000000149(CA1);ENSCHIG00000018278(ENO2);ENSCHIG00000019033(CA5B);ENSCHIG00000019611(L3HYPDH);ENSCHIG00000021846(CDYL);ENSCHIG00000024121(CA1)
ion binding	0.00777216	0.301454	ENSCHIG00000000097(ANXA8);ENSCHIG00000000149(CA1);ENSCHIG00000000151(CRELD2);ENSCHIG00000000353(CDK1);ENSCHIG00000000593(OGFOD3);ENSCHIG00000001919(NUBP1);ENSCHIG00000002225(PITPNB);ENSCHIG00000003759(PPM1G);ENSCHIG00000003903(JAK2);ENSCHIG00000006239(DDX19B);ENSCHIG00000006633(GATAD1);ENSCHIG00000006854(CLEC3B);ENSCHIG00000006984(COMT);ENSCHIG00000007327(RAB3A);ENSCHIG00000007953(LCP1);ENSCHIG00…
serine-type endopeptidase activity	0.00795202	0.301454	ENSCHIG00000006738(SEC11C);ENSCHIG00000007324(APEH);ENSCHIG00000018173(RHBDD1);ENSCHIG00000021048(DPP4);ENSCHIG00000022942(CFB);ENSCHIG00000026069(HP)
signaling receptor activator activity	0.00795202	0.301454	ENSCHIG00000008185(FLRT2);ENSCHIG00000010778(AGT);ENSCHIG00000015637(GAS6);ENSCHIG00000021048(DPP4);ENSCHIG00000022871(MIF);ENSCHIG00000025367(S100A4)
signaling receptor regulator activity	0.00937234	0.322258	ENSCHIG00000008185(FLRT2);ENSCHIG00000010778(AGT);ENSCHIG00000015637(GAS6);ENSCHIG00000021048(DPP4);ENSCHIG00000022871(MIF);ENSCHIG00000025367(S100A4)
cysteine-type endopeptidase inhibitor activity involved in apoptotic process	0.00968921	0.322258	ENSCHIG00000015239(RPS6KA1);ENSCHIG00000015637(GAS6);ENSCHIG00000016184(SERPINB9)
chemorepellent activity	0.0104379	0.322258	ENSCHIG00000008185(FLRT2);ENSCHIG00000021048(DPP4)
serine-type peptidase activity	0.0192552	0.322258	ENSCHIG00000006738(SEC11C);ENSCHIG00000007324(APEH);ENSCHIG00000018173(RHBDD1);ENSCHIG00000021048(DPP4);ENSCHIG00000022942(CFB);ENSCHIG00000026069(HP)
carbon-oxygen lyase activity	0.0192552	0.322258	ENSCHIG00000000149(CA1);ENSCHIG00000018278(ENO2);ENSCHIG00000019033(CA5B);ENSCHIG00000019611(L3HYPDH);ENSCHIG00000021846(CDYL);ENSCHIG00000024121(CA1)
inorganic anion exchanger activity	0.0200455	0.322258	ENSCHIG00000019612(SLC4A4);ENSCHIG00000020413(SLC4A2)
DNA N-glycosylase activity	0.0200455	0.322258	ENSCHIG00000015426(TDG);ENSCHIG00000015863(PCNA)
chloride ion binding	0.0200455	0.322258	ENSCHIG00000014702(NQO2);ENSCHIG00000015426(TDG)
unmethylated CpG binding	0.0200455	0.322258	ENSCHIG00000014305(CXXC1);ENSCHIG00000017357(KMT2A)
serine hydrolase activity	0.0218536	0.322258	ENSCHIG00000006738(SEC11C);ENSCHIG00000007324(APEH);ENSCHIG00000018173(RHBDD1);ENSCHIG00000021048(DPP4);ENSCHIG00000022942(CFB);ENSCHIG00000026069(HP)
iron-sulfur cluster binding	0.0218536	0.322258	ENSCHIG00000001919(NUBP1);ENSCHIG00000006650(ISCA2);ENSCHIG00000014912(LIAS);ENSCHIG00000022647(CDKAL1);ENSCHIG00000023111(IREB2);ENSCHIG00000025755(ELP3)
metal cluster binding	0.0218536	0.322258	ENSCHIG00000001919(NUBP1);ENSCHIG00000006650(ISCA2);ENSCHIG00000014912(LIAS);ENSCHIG00000022647(CDKAL1);ENSCHIG00000023111(IREB2);ENSCHIG00000025755(ELP3)
catalytic activity	0.0256543	0.322258	ENSCHIG00000000149(CA1);ENSCHIG00000000151(CRELD2);ENSCHIG00000000250(FUT11);ENSCHIG00000000353(CDK1);ENSCHIG00000000428(RNMT);ENSCHIG00000000593(OGFOD3);ENSCHIG00000001919(NUBP1);ENSCHIG00000002940(ECHDC1);ENSCHIG00000003759(PPM1G);ENSCHIG00000003903(JAK2);ENSCHIG00000005522(CTSD);ENSCHIG00000006239(DDX19B);ENSCHIG00000006738(SEC11C);ENSCHIG00000006984(COMT);ENSCHIG00000007140(NIT1);ENSCHIG00000…
calcium ion binding	0.0279124	0.322258	ENSCHIG00000000097(ANXA8);ENSCHIG00000000151(CRELD2);ENSCHIG00000006854(CLEC3B);ENSCHIG00000007953(LCP1);ENSCHIG00000008131(CBL);ENSCHIG00000010063(ACTN2);ENSCHIG00000010571(TNNC2);ENSCHIG00000012385(S100A2);ENSCHIG00000013491(DGKA);ENSCHIG00000014798(EFHD2);ENSCHIG00000015358(LOXL2);ENSCHIG00000015637(GAS6);ENSCHIG00000016758(S100G);ENSCHIG00000016956(EFEMP2);ENSCHIG00000018670(NID2);ENSCHIG0000…
histone binding	0.0287912	0.322258	ENSCHIG00000003444(NCAPG2);ENSCHIG00000003903(JAK2);ENSCHIG00000011357(APBB1);ENSCHIG00000013530(YEATS2);ENSCHIG00000014305(CXXC1);ENSCHIG00000015626(NCAPD2);ENSCHIG00000017357(KMT2A);ENSCHIG00000019905(USP3);ENSCHIG00000020904(CBX8);ENSCHIG00000021846(CDYL);ENSCHIG00000024197(SPHK2)
S-methyltransferase activity	0.0320871	0.322258	ENSCHIG00000014247(DNMT3A);ENSCHIG00000017357(KMT2A)
ferric iron binding	0.0320871	0.322258	ENSCHIG00000018949(FTH1);ENSCHIG00000024945(FTL)
hydrolase activity, acting on ether bonds	0.0320871	0.322258	ENSCHIG00000025579(EPHX3);ENSCHIG00000026741(AHCY)
type I transforming growth factor beta receptor binding	0.0320871	0.322258	ENSCHIG00000011473(TGFBR2);ENSCHIG00000020206(SMAD2)
chemoattractant activity	0.0320871	0.322258	ENSCHIG00000022871(MIF);ENSCHIG00000025367(S100A4)
acylglycerol lipase activity	0.0320871	0.322258	ENSCHIG00000022289(FAAH);ENSCHIG00000025751(DAGLB)
hydrolase activity	0.0323286	0.322258	ENSCHIG00000001919(NUBP1);ENSCHIG00000003759(PPM1G);ENSCHIG00000005522(CTSD);ENSCHIG00000006239(DDX19B);ENSCHIG00000006738(SEC11C);ENSCHIG00000007140(NIT1);ENSCHIG00000007324(APEH);ENSCHIG00000007327(RAB3A);ENSCHIG00000008560(MARF1);ENSCHIG00000008714(MYH8);ENSCHIG00000008760(ARF6);ENSCHIG00000008890(PSPH);ENSCHIG00000009109(LYPLA1);ENSCHIG00000009637(G6PC3);ENSCHIG00000009953(RAP2C);ENSCHIG00000…
methylation-dependent protein binding	0.0360198	0.322258	ENSCHIG00000003444(NCAPG2);ENSCHIG00000014305(CXXC1);ENSCHIG00000020904(CBX8);ENSCHIG00000021846(CDYL);ENSCHIG00000022911(L3MBTL3)
magnesium ion binding	0.0393782	0.322258	ENSCHIG00000006984(COMT);ENSCHIG00000008890(PSPH);ENSCHIG00000014065(PGP);ENSCHIG00000014991(WRN);ENSCHIG00000015239(RPS6KA1);ENSCHIG00000015426(TDG);ENSCHIG00000016005(ATP8B3);ENSCHIG00000016446(MAPK12);ENSCHIG00000017239(OXSR1);ENSCHIG00000018278(ENO2);ENSCHIG00000019093(THTPA);ENSCHIG00000021243(NT5C3A);ENSCHIG00000026043(GSS)
signaling receptor complex adaptor activity	0.039538	0.322258	ENSCHIG00000012851(SHC1);ENSCHIG00000014529(HOMER2);ENSCHIG00000017530(GAB2)
cysteine-type endopeptidase regulator activity involved in apoptotic process	0.039538	0.322258	ENSCHIG00000015239(RPS6KA1);ENSCHIG00000015637(GAS6);ENSCHIG00000016184(SERPINB9)
collagen binding	0.040068	0.322258	ENSCHIG00000002757(SERPINH1);ENSCHIG00000004685(TGFBI);ENSCHIG00000021657(DDR1);ENSCHIG00000023831(LUM)
protein tyrosine kinase binding	0.0406596	0.322258	ENSCHIG00000012851(SHC1);ENSCHIG00000015637(GAS6);ENSCHIG00000015863(PCNA);ENSCHIG00000017530(GAB2);ENSCHIG00000025019(EPHA4)
zinc ion binding	0.0414612	0.322258	ENSCHIG00000000149(CA1);ENSCHIG00000006633(GATAD1);ENSCHIG00000009716(ZCCHC7);ENSCHIG00000011504(RNF14);ENSCHIG00000011993(MPI);ENSCHIG00000012678(MID1);ENSCHIG00000013453(SUV39H2);ENSCHIG00000014305(CXXC1);ENSCHIG00000014702(NQO2);ENSCHIG00000016293(MMP2);ENSCHIG00000016592(TRIM47);ENSCHIG00000017120(RBM20);ENSCHIG00000017357(KMT2A);ENSCHIG00000018391(PARP14);ENSCHIG00000019033(CA5B);ENSCHIG0000…
four-way junction DNA binding	0.046236	0.322258	ENSCHIG00000013547(YY1);ENSCHIG00000014991(WRN)
transmembrane receptor protein tyrosine kinase adaptor activity	0.046236	0.322258	ENSCHIG00000012851(SHC1);ENSCHIG00000017530(GAB2)
long-chain fatty acid transporter activity	0.046236	0.322258	ENSCHIG00000015523(SLC2A1);ENSCHIG00000023422(ABCD3)
nucleotidase activity	0.046236	0.322258	ENSCHIG00000012443(BPNT2);ENSCHIG00000021243(NT5C3A)
mismatched DNA binding	0.046236	0.322258	ENSCHIG00000015426(TDG);ENSCHIG00000015863(PCNA)
MutLalpha complex binding	0.046236	0.322258	ENSCHIG00000014991(WRN);ENSCHIG00000015863(PCNA)
phosphotransferase activity, alcohol group as acceptor	0.0508336	0.322258	ENSCHIG00000000353(CDK1);ENSCHIG00000003903(JAK2);ENSCHIG00000010259(PIP4K2C);ENSCHIG00000011301(NOL9);ENSCHIG00000011473(TGFBR2);ENSCHIG00000011834(MASTL);ENSCHIG00000011930(CAMK4);ENSCHIG00000012892(CSNK1A1);ENSCHIG00000012894(STK17A);ENSCHIG00000013444(PAPSS2);ENSCHIG00000013491(DGKA);ENSCHIG00000013719(RBKS);ENSCHIG00000015239(RPS6KA1);ENSCHIG00000016446(MAPK12);ENSCHIG00000017053(CHUK);ENSCH…
SMAD binding	0.0509795	0.322258	ENSCHIG00000009529(DAB2);ENSCHIG00000011473(TGFBR2);ENSCHIG00000013547(YY1);ENSCHIG00000020206(SMAD2);ENSCHIG00000021064(RANBP3)
receptor tyrosine kinase binding	0.0529927	0.322258	ENSCHIG00000012851(SHC1);ENSCHIG00000015637(GAS6);ENSCHIG00000015863(PCNA);ENSCHIG00000017530(GAB2)
molecular adaptor activity	0.0583284	0.322258	ENSCHIG00000006811(PSMG2);ENSCHIG00000006838(PPP4R2);ENSCHIG00000007327(RAB3A);ENSCHIG00000009529(DAB2);ENSCHIG00000010108(TAPBP);ENSCHIG00000010381(STING1);ENSCHIG00000011357(APBB1);ENSCHIG00000012851(SHC1);ENSCHIG00000014320(AMFR);ENSCHIG00000014399(RRAGC);ENSCHIG00000014529(HOMER2);ENSCHIG00000015637(GAS6);ENSCHIG00000016854(AMBRA1);ENSCHIG00000017530(GAB2);ENSCHIG00000017855(OPTN);ENSCHIG0000…
intramolecular oxidoreductase activity	0.0602069	0.322258	ENSCHIG00000000151(CRELD2);ENSCHIG00000011304(PTGIS);ENSCHIG00000011993(MPI);ENSCHIG00000022871(MIF)
tRNA 2'-phosphotransferase activity	0.0602785	0.322258	ENSCHIG00000021308(TRPT1)
purine-specific mismatch base pair DNA N-glycosylase activity	0.0602785	0.322258	ENSCHIG00000015863(PCNA)
dihydronicotinamide riboside quinone reductase activity	0.0602785	0.322258	ENSCHIG00000014702(NQO2)
polyprenyltransferase activity	0.0602785	0.322258	ENSCHIG00000012855(DHDDS)
11-beta-hydroxysteroid dehydrogenase [NAD(P)] activity	0.0602785	0.322258	ENSCHIG00000021082(HSD11B1)
adenosylhomocysteinase activity	0.0602785	0.322258	ENSCHIG00000026741(AHCY)
argininosuccinate lyase activity	0.0602785	0.322258	ENSCHIG00000015704(ASL)
dopachrome isomerase activity	0.0602785	0.322258	ENSCHIG00000022871(MIF)
fumarylacetoacetase activity	0.0602785	0.322258	ENSCHIG00000012774(FAH)
glucose-6-phosphatase activity	0.0602785	0.322258	ENSCHIG00000009637(G6PC3)
glutathione synthase activity	0.0602785	0.322258	ENSCHIG00000026043(GSS)
hydroxyacylglutathione hydrolase activity	0.0602785	0.322258	ENSCHIG00000022722(HAGH)
mannose-6-phosphate isomerase activity	0.0602785	0.322258	ENSCHIG00000011993(MPI)
mRNA (guanine-N7-)-methyltransferase activity	0.0602785	0.322258	ENSCHIG00000000428(RNMT)
squalene monooxygenase activity	0.0602785	0.322258	ENSCHIG00000025130(SQLE)
NAD-retinol dehydrogenase activity	0.0602785	0.322258	ENSCHIG00000016596(RDH10)
ribokinase activity	0.0602785	0.322258	ENSCHIG00000013719(RBKS)
sterol esterase activity	0.0602785	0.322258	ENSCHIG00000020254(LIPA)
glucagon receptor activity	0.0602785	0.322258	ENSCHIG00000022787(GLP1R)
GPI-linked ephrin receptor activity	0.0602785	0.322258	ENSCHIG00000025019(EPHA4)
transforming growth factor beta receptor activity, type II	0.0602785	0.322258	ENSCHIG00000011473(TGFBR2)
interleukin-12 receptor binding	0.0602785	0.322258	ENSCHIG00000003903(JAK2)
prostaglandin-I synthase activity	0.0602785	0.322258	ENSCHIG00000011304(PTGIS)
3'-nucleotidase activity	0.0602785	0.322258	ENSCHIG00000012443(BPNT2)
pyrimidine-specific mismatch base pair DNA N-glycosylase activity	0.0602785	0.322258	ENSCHIG00000015426(TDG)
sphinganine kinase activity	0.0602785	0.322258	ENSCHIG00000024197(SPHK2)
L-threonine 3-dehydrogenase activity	0.0602785	0.322258	ENSCHIG00000026057(TDH)
four-way junction helicase activity	0.0602785	0.322258	ENSCHIG00000014991(WRN)
methyl-CpNpG binding	0.0602785	0.322258	ENSCHIG00000008943(ZBTB4)
telomerase inhibitor activity	0.0602785	0.322258	ENSCHIG00000026485(PINX1)
calcium-dependent cysteine-type endopeptidase inhibitor activity	0.0602785	0.322258	ENSCHIG00000027166(CAST)
catechol O-methyltransferase activity	0.0602785	0.322258	ENSCHIG00000006984(COMT)
N-sulfoglucosamine sulfohydrolase activity	0.0602785	0.322258	ENSCHIG00000025151(SGSH)
trialkylsulfonium hydrolase activity	0.0602785	0.322258	ENSCHIG00000026741(AHCY)
hydrolase activity, acting on acid sulfur-nitrogen bonds	0.0602785	0.322258	ENSCHIG00000025151(SGSH)
lipoate synthase activity	0.0602785	0.322258	ENSCHIG00000014912(LIAS)
D-erythro-sphingosine kinase activity	0.0602785	0.322258	ENSCHIG00000024197(SPHK2)
interferon binding	0.0602785	0.322258	ENSCHIG00000017507(KLHL20)
interferon-gamma binding	0.0602785	0.322258	ENSCHIG00000017507(KLHL20)
synaptic receptor adaptor activity	0.0602785	0.322258	ENSCHIG00000014529(HOMER2)
type 1 angiotensin receptor binding	0.0602785	0.322258	ENSCHIG00000010778(AGT)
type 2 angiotensin receptor binding	0.0602785	0.322258	ENSCHIG00000010778(AGT)
C5a anaphylatoxin chemotactic receptor binding	0.0602785	0.322258	ENSCHIG00000008320(C3)
C5L2 anaphylatoxin chemotactic receptor binding	0.0602785	0.322258	ENSCHIG00000008320(C3)
histone tyrosine kinase activity	0.0602785	0.322258	ENSCHIG00000003903(JAK2)
histone kinase activity (H3-Y41 specific)	0.0602785	0.322258	ENSCHIG00000003903(JAK2)
cyclic-di-GMP binding	0.0602785	0.322258	ENSCHIG00000010381(STING1)
methylthiotransferase activity	0.0602785	0.322258	ENSCHIG00000022647(CDKAL1)
N6-threonylcarbomyladenosine methylthiotransferase activity	0.0602785	0.322258	ENSCHIG00000022647(CDKAL1)
Toll-like receptor 4 binding	0.0602785	0.322258	ENSCHIG00000025937(TIRAP)
Toll-like receptor 2 binding	0.0602785	0.322258	ENSCHIG00000025937(TIRAP)
lysophosphatidic acid binding	0.0602785	0.322258	ENSCHIG00000024964(PPT1)
kringle domain binding	0.0602785	0.322258	ENSCHIG00000006854(CLEC3B)
L-phosphoserine phosphatase activity	0.0602785	0.322258	ENSCHIG00000008890(PSPH)
nitric-oxide synthase inhibitor activity	0.0602785	0.322258	ENSCHIG00000021774(ATP2B4)
sphingosine-1-phosphate receptor activity	0.0602785	0.322258	ENSCHIG00000024197(SPHK2)
glycerol-3-phosphatase activity	0.0602785	0.322258	ENSCHIG00000014065(PGP)
G/U mismatch-specific uracil-DNA glycosylase activity	0.0602785	0.322258	ENSCHIG00000015426(TDG)
glucagon-like peptide 1 receptor activity	0.0602785	0.322258	ENSCHIG00000022787(GLP1R)
bioactive lipid receptor activity	0.0602785	0.322258	ENSCHIG00000024197(SPHK2)
dehydrodolichyl diphosphate synthase activity	0.0602785	0.322258	ENSCHIG00000012855(DHDDS)
bis(5'-adenosyl)-triphosphatase activity	0.0602785	0.322258	ENSCHIG00000012993(ENPP4)
glycerol-3-phosphate dehydrogenase [NAD(P)+] activity	0.0602785	0.322258	ENSCHIG00000011554(GPD1L)
phenylpyruvate tautomerase activity	0.0602785	0.322258	ENSCHIG00000022871(MIF)
sedoheptulokinase activity	0.0602785	0.322258	ENSCHIG00000023517(SHPK)
sugar-terminal-phosphatase activity	0.0602785	0.322258	ENSCHIG00000009637(G6PC3)
thiamin-triphosphatase activity	0.0602785	0.322258	ENSCHIG00000019093(THTPA)
alkylthioltransferase activity	0.0602785	0.322258	ENSCHIG00000022647(CDKAL1)
FATZ binding	0.0602785	0.322258	ENSCHIG00000010063(ACTN2)
tRNA dimethylallyltransferase activity	0.0602785	0.322258	ENSCHIG00000013259(TRIT1)
2',3'-cyclic GMP-AMP binding	0.0602785	0.322258	ENSCHIG00000010381(STING1)
tRNA (N(6)-L-threonylcarbamoyladenosine(37)-C(2))-methylthiotransferase	0.0602785	0.322258	ENSCHIG00000022647(CDKAL1)
forked DNA-dependent helicase activity	0.0602785	0.322258	ENSCHIG00000014991(WRN)
acid sphingomyelin phosphodiesterase activity	0.0602785	0.322258	ENSCHIG00000021070(SMPD1)
telomeric D-loop binding	0.0602785	0.322258	ENSCHIG00000014991(WRN)
telomeric G-quadruplex DNA binding	0.0602785	0.322258	ENSCHIG00000014991(WRN)
D-loop DNA binding	0.0602785	0.322258	ENSCHIG00000014991(WRN)
TAP complex binding	0.0602785	0.322258	ENSCHIG00000010108(TAPBP)
titin Z domain binding	0.0602785	0.322258	ENSCHIG00000010063(ACTN2)
flap-structured DNA binding	0.0602785	0.322258	ENSCHIG00000014991(WRN)
3'-flap-structured DNA binding	0.0602785	0.322258	ENSCHIG00000014991(WRN)
11-beta-hydroxysteroid dehydrogenase (NADP+) activity	0.0602785	0.322258	ENSCHIG00000021082(HSD11B1)
DH domain binding	0.0602785	0.322258	ENSCHIG00000025019(EPHA4)
3',5'-nucleotide bisphosphate phosphatase activity	0.0602785	0.322258	ENSCHIG00000012443(BPNT2)
proline dipeptidase activity	0.0602785	0.322258	ENSCHIG00000015514(PEPD)
L-dopa O-methyltransferase activity	0.0602785	0.322258	ENSCHIG00000006984(COMT)
orcinol O-methyltransferase activity	0.0602785	0.322258	ENSCHIG00000006984(COMT)
dolichyl pyrophosphate Glc2Man9GlcNAc2 alpha-1,2-glucosyltransferase activity	0.0602785	0.322258	ENSCHIG00000023413(ALG10)
tRNA uridine(34) acetyltransferase activity	0.0602785	0.322258	ENSCHIG00000025755(ELP3)
3-deoxyglucosone dehydrogenase activity	0.0602785	0.322258	ENSCHIG00000017958(ALDH1A1)
deaminated glutathione amidase activity	0.0602785	0.322258	ENSCHIG00000007140(NIT1)
crotonyl-CoA hydratase activity	0.0602785	0.322258	ENSCHIG00000021846(CDYL)
melatonin binding	0.0602785	0.322258	ENSCHIG00000014702(NQO2)
8-hydroxy-2'-deoxyguanosine DNA binding	0.0602785	0.322258	ENSCHIG00000014991(WRN)
mismatch repair complex binding	0.0621958	0.33039	ENSCHIG00000014991(WRN);ENSCHIG00000015863(PCNA)
protein methyltransferase activity	0.062697	0.330945	ENSCHIG00000013453(SUV39H2);ENSCHIG00000014247(DNMT3A);ENSCHIG00000017357(KMT2A);ENSCHIG00000020745(ANTKMT);ENSCHIG00000024805(FBXO11)
lysine N-methyltransferase activity	0.0677904	0.353357	ENSCHIG00000013453(SUV39H2);ENSCHIG00000017357(KMT2A);ENSCHIG00000020745(ANTKMT)
protein-lysine N-methyltransferase activity	0.0677904	0.353357	ENSCHIG00000013453(SUV39H2);ENSCHIG00000017357(KMT2A);ENSCHIG00000020745(ANTKMT)
RNA polymerase II transcription regulatory region sequence-specific DNA binding	0.0749811	0.387022	ENSCHIG00000008943(ZBTB4);ENSCHIG00000009697(RFXANK);ENSCHIG00000011446(ATF2);ENSCHIG00000013547(YY1);ENSCHIG00000014247(DNMT3A);ENSCHIG00000015647(MAFG);ENSCHIG00000016080(RUNX2);ENSCHIG00000017949(ETV3);ENSCHIG00000019819(PKNOX1);ENSCHIG00000020010(SREBF2);ENSCHIG00000020206(SMAD2);ENSCHIG00000021259(PKNOX2);ENSCHIG00000026209(ZGPAT)
glycosaminoglycan binding	0.0758061	0.387022	ENSCHIG00000006854(CLEC3B);ENSCHIG00000011473(TGFBR2);ENSCHIG00000016956(EFEMP2);ENSCHIG00000023762(ITIH2);ENSCHIG00000025810(COL5A3)
N-methyltransferase activity	0.0758061	0.387022	ENSCHIG00000000428(RNMT);ENSCHIG00000013453(SUV39H2);ENSCHIG00000017357(KMT2A);ENSCHIG00000020745(ANTKMT);ENSCHIG00000024805(FBXO11)
modified amino acid binding	0.076105	0.387022	ENSCHIG00000013575(MFGE8);ENSCHIG00000015637(GAS6);ENSCHIG00000020380(AXL);ENSCHIG00000026043(GSS)
phosphatidylserine binding	0.0787778	0.390989	ENSCHIG00000013575(MFGE8);ENSCHIG00000015637(GAS6);ENSCHIG00000020380(AXL)
nucleobase-containing compound transmembrane transporter activity	0.0787778	0.390989	ENSCHIG00000015402(MFSD3);ENSCHIG00000016832(SLC29A3);ENSCHIG00000018724(SLC25A5)
hydrolase activity, acting on ester bonds	0.0789446	0.390989	ENSCHIG00000003759(PPM1G);ENSCHIG00000008560(MARF1);ENSCHIG00000008890(PSPH);ENSCHIG00000009637(G6PC3);ENSCHIG00000011046(DDX1);ENSCHIG00000011569(DCP2);ENSCHIG00000012443(BPNT2);ENSCHIG00000012673(TATDN3);ENSCHIG00000014065(PGP);ENSCHIG00000014991(WRN);ENSCHIG00000018177(PGAP1);ENSCHIG00000020254(LIPA);ENSCHIG00000021006(PTPN13);ENSCHIG00000021070(SMPD1);ENSCHIG00000021243(NT5C3A);ENSCHIG0000002…
virus receptor activity	0.079698	0.390989	ENSCHIG00000020380(AXL);ENSCHIG00000021048(DPP4)
histone-lysine N-methyltransferase activity	0.079698	0.390989	ENSCHIG00000013453(SUV39H2);ENSCHIG00000017357(KMT2A)
myosin V binding	0.079698	0.390989	ENSCHIG00000007327(RAB3A);ENSCHIG00000014720(RAB3D)
protease binding	0.0843421	0.407977	ENSCHIG00000009090(CST3);ENSCHIG00000014320(AMFR);ENSCHIG00000016184(SERPINB9);ENSCHIG00000020858(SERPINE1);ENSCHIG00000021048(DPP4);ENSCHIG00000022871(MIF)
signaling receptor binding	0.0873516	0.407977	ENSCHIG00000003903(JAK2);ENSCHIG00000007953(LCP1);ENSCHIG00000008131(CBL);ENSCHIG00000008185(FLRT2);ENSCHIG00000008320(C3);ENSCHIG00000010778(AGT);ENSCHIG00000011473(TGFBR2);ENSCHIG00000012791(CTHRC1);ENSCHIG00000012851(SHC1);ENSCHIG00000013575(MFGE8);ENSCHIG00000014529(HOMER2);ENSCHIG00000015637(GAS6);ENSCHIG00000015863(PCNA);ENSCHIG00000017053(CHUK);ENSCHIG00000017078(SEMA3C);ENSCHIG00000017530…
DNA-binding transcription repressor activity, RNA polymerase II-specific	0.0980161	0.407977	ENSCHIG00000008943(ZBTB4);ENSCHIG00000013547(YY1);ENSCHIG00000017949(ETV3);ENSCHIG00000020010(SREBF2);ENSCHIG00000026209(ZGPAT)
transforming growth factor beta receptor binding	0.0984997	0.407977	ENSCHIG00000011473(TGFBR2);ENSCHIG00000020206(SMAD2)
mRNA methyltransferase activity	0.0984997	0.407977	ENSCHIG00000000428(RNMT);ENSCHIG00000021113(TMT1A)
exogenous protein binding	0.0984997	0.407977	ENSCHIG00000020380(AXL);ENSCHIG00000021048(DPP4)
transmembrane receptor protein kinase activity	0.102863	0.407977	ENSCHIG00000011473(TGFBR2);ENSCHIG00000021657(DDR1);ENSCHIG00000025019(EPHA4)
carbohydrate derivative transmembrane transporter activity	0.102863	0.407977	ENSCHIG00000015402(MFSD3);ENSCHIG00000016832(SLC29A3);ENSCHIG00000018724(SLC25A5)
methylated histone binding	0.103453	0.407977	ENSCHIG00000003444(NCAPG2);ENSCHIG00000014305(CXXC1);ENSCHIG00000020904(CBX8);ENSCHIG00000021846(CDYL)
endopeptidase activity	0.10474	0.407977	ENSCHIG00000005522(CTSD);ENSCHIG00000006738(SEC11C);ENSCHIG00000007324(APEH);ENSCHIG00000016293(MMP2);ENSCHIG00000018173(RHBDD1);ENSCHIG00000021048(DPP4);ENSCHIG00000021513(PSMB9);ENSCHIG00000022942(CFB);ENSCHIG00000025284(PSEN1);ENSCHIG00000026069(HP)
DNA-binding transcription repressor activity	0.106075	0.407977	ENSCHIG00000008943(ZBTB4);ENSCHIG00000013547(YY1);ENSCHIG00000017949(ETV3);ENSCHIG00000020010(SREBF2);ENSCHIG00000026209(ZGPAT)
iron ion binding	0.106075	0.407977	ENSCHIG00000000593(OGFOD3);ENSCHIG00000011304(PTGIS);ENSCHIG00000015968(EGLN1);ENSCHIG00000018949(FTH1);ENSCHIG00000024945(FTL)
transcription cis-regulatory region binding	0.108968	0.407977	ENSCHIG00000008943(ZBTB4);ENSCHIG00000009697(RFXANK);ENSCHIG00000011446(ATF2);ENSCHIG00000013547(YY1);ENSCHIG00000014247(DNMT3A);ENSCHIG00000015647(MAFG);ENSCHIG00000016080(RUNX2);ENSCHIG00000016737(CHD3);ENSCHIG00000017949(ETV3);ENSCHIG00000019819(PKNOX1);ENSCHIG00000020010(SREBF2);ENSCHIG00000020206(SMAD2);ENSCHIG00000021259(PKNOX2);ENSCHIG00000026209(ZGPAT);ENSCHIG00000027173(POLR2A)
transcription regulatory region nucleic acid binding	0.112869	0.407977	ENSCHIG00000008943(ZBTB4);ENSCHIG00000009697(RFXANK);ENSCHIG00000011446(ATF2);ENSCHIG00000013547(YY1);ENSCHIG00000014247(DNMT3A);ENSCHIG00000015647(MAFG);ENSCHIG00000016080(RUNX2);ENSCHIG00000016737(CHD3);ENSCHIG00000017949(ETV3);ENSCHIG00000019819(PKNOX1);ENSCHIG00000020010(SREBF2);ENSCHIG00000020206(SMAD2);ENSCHIG00000021259(PKNOX2);ENSCHIG00000026209(ZGPAT);ENSCHIG00000027173(POLR2A)
protein-macromolecule adaptor activity	0.11334	0.407977	ENSCHIG00000006838(PPP4R2);ENSCHIG00000007327(RAB3A);ENSCHIG00000009529(DAB2);ENSCHIG00000010381(STING1);ENSCHIG00000012851(SHC1);ENSCHIG00000014320(AMFR);ENSCHIG00000014399(RRAGC);ENSCHIG00000014529(HOMER2);ENSCHIG00000015637(GAS6);ENSCHIG00000016854(AMBRA1);ENSCHIG00000017530(GAB2);ENSCHIG00000017855(OPTN);ENSCHIG00000021846(CDYL)
Hsp70 protein binding	0.115869	0.407977	ENSCHIG00000000353(CDK1);ENSCHIG00000018208(TSC1);ENSCHIG00000020786(DNAJB14)
DNA-binding transcription factor activity, RNA polymerase II-specific	0.116567	0.407977	ENSCHIG00000008943(ZBTB4);ENSCHIG00000009697(RFXANK);ENSCHIG00000011446(ATF2);ENSCHIG00000013547(YY1);ENSCHIG00000015647(MAFG);ENSCHIG00000016080(RUNX2);ENSCHIG00000017949(ETV3);ENSCHIG00000019819(PKNOX1);ENSCHIG00000020010(SREBF2);ENSCHIG00000020206(SMAD2);ENSCHIG00000026209(ZGPAT)
Y-form DNA binding	0.116933	0.407977	ENSCHIG00000014991(WRN)
lipid kinase activity	0.116933	0.407977	ENSCHIG00000024197(SPHK2)
DNA (cytosine-5-)-methyltransferase activity	0.116933	0.407977	ENSCHIG00000014247(DNMT3A)
adenylylsulfate kinase activity	0.116933	0.407977	ENSCHIG00000013444(PAPSS2)
cytochrome-b5 reductase activity, acting on NAD(P)H	0.116933	0.407977	ENSCHIG00000014622(CYB5R1)
methylcrotonoyl-CoA carboxylase activity	0.116933	0.407977	ENSCHIG00000025794(MCCC1)
beta-galactosidase activity	0.116933	0.407977	ENSCHIG00000019815(GLB1L)
transmembrane receptor protein serine/threonine kinase activity	0.116933	0.407977	ENSCHIG00000011473(TGFBR2)
sulfate adenylyltransferase activity	0.116933	0.407977	ENSCHIG00000013444(PAPSS2)
sulfate adenylyltransferase (ATP) activity	0.116933	0.407977	ENSCHIG00000013444(PAPSS2)
tryptophan-tRNA ligase activity	0.116933	0.407977	ENSCHIG00000013499(WARS2)
uracil DNA N-glycosylase activity	0.116933	0.407977	ENSCHIG00000015426(TDG)
transforming growth factor beta-activated receptor activity	0.116933	0.407977	ENSCHIG00000011473(TGFBR2)
IkappaB kinase activity	0.116933	0.407977	ENSCHIG00000017053(CHUK)
monoamine transmembrane transporter activity	0.116933	0.407977	ENSCHIG00000016832(SLC29A3)
sodium:bicarbonate symporter activity	0.116933	0.407977	ENSCHIG00000019612(SLC4A4)
acetyl-CoA transmembrane transporter activity	0.116933	0.407977	ENSCHIG00000015402(MFSD3)
phosphatidylcholine transporter activity	0.116933	0.407977	ENSCHIG00000002225(PITPNB)
phosphoglycolate phosphatase activity	0.116933	0.407977	ENSCHIG00000014065(PGP)
oxidoreductase activity, acting on diphenols and related substances as donors	0.116933	0.407977	ENSCHIG00000014702(NQO2)
hydrolase activity, acting on acid carbon-carbon bonds	0.116933	0.407977	ENSCHIG00000012774(FAH)
hydrolase activity, acting on acid carbon-carbon bonds, in ketonic substances	0.116933	0.407977	ENSCHIG00000012774(FAH)
intramolecular oxidoreductase activity, interconverting keto- and enol-groups	0.116933	0.407977	ENSCHIG00000022871(MIF)
very-long-chain-acyl-CoA dehydrogenase activity	0.116933	0.407977	ENSCHIG00000025328(ACADVL)
DNA polymerase processivity factor activity	0.116933	0.407977	ENSCHIG00000015863(PCNA)
titin binding	0.116933	0.407977	ENSCHIG00000010063(ACTN2)
angiotensin receptor binding	0.116933	0.407977	ENSCHIG00000010778(AGT)
selenocysteine insertion sequence binding	0.116933	0.407977	ENSCHIG00000021838(EEFSEC)
long-chain fatty acid binding	0.116933	0.407977	ENSCHIG00000014068(FABP3)
protein tyrosine kinase collagen receptor activity	0.116933	0.407977	ENSCHIG00000021657(DDR1)
collagen receptor activity	0.116933	0.407977	ENSCHIG00000021657(DDR1)
histone methyltransferase activity (H3-K4 specific)	0.116933	0.407977	ENSCHIG00000017357(KMT2A)
laminin-1 binding	0.116933	0.407977	ENSCHIG00000016100(PXDN)
H2B histone acetyltransferase activity	0.116933	0.407977	ENSCHIG00000011446(ATF2)
single-stranded DNA 5'-3' exodeoxyribonuclease activity	0.116933	0.407977	ENSCHIG00000024228(PLD3)
alpha-(1->3)-fucosyltransferase activity	0.116933	0.407977	ENSCHIG00000000250(FUT11)
TAP1 binding	0.116933	0.407977	ENSCHIG00000010108(TAPBP)
TAP2 binding	0.116933	0.407977	ENSCHIG00000010108(TAPBP)
epidermal growth factor binding	0.116933	0.407977	ENSCHIG00000012851(SHC1)
endoribonuclease inhibitor activity	0.116933	0.407977	ENSCHIG00000001154(TMBIM6)
N(6)-L-threonylcarbamoyladenine synthase activity	0.116933	0.407977	ENSCHIG00000025578(OSGEP)
oligosaccharide binding	0.116933	0.407977	ENSCHIG00000015358(LOXL2)
oleic acid binding	0.116933	0.407977	ENSCHIG00000014068(FABP3)
MIT domain binding	0.116933	0.407977	ENSCHIG00000005424(IST1)
structural molecule activity conferring elasticity	0.116933	0.407977	ENSCHIG00000015249(AHNAK)
deaminated base DNA N-glycosylase activity	0.116933	0.407977	ENSCHIG00000015426(TDG)
phosphatidylcholine transfer activity	0.116933	0.407977	ENSCHIG00000002225(PITPNB)
sulfatide binding	0.116933	0.407977	ENSCHIG00000024964(PPT1)
membrane curvature sensor activity	0.116933	0.407977	ENSCHIG00000011880(PICK1)
ATP-dependent FeS chaperone activity	0.116933	0.407977	ENSCHIG00000001919(NUBP1)
resveratrol binding	0.116933	0.407977	ENSCHIG00000014702(NQO2)
DNA secondary structure binding	0.118382	0.407977	ENSCHIG00000013547(YY1);ENSCHIG00000014991(WRN)
5'-3' exonuclease activity	0.118382	0.407977	ENSCHIG00000011569(DCP2);ENSCHIG00000024228(PLD3)
Wnt-protein binding	0.118382	0.407977	ENSCHIG00000012791(CTHRC1);ENSCHIG00000025554(ROR2)
acyl-CoA hydrolase activity	0.118382	0.407977	ENSCHIG00000023422(ABCD3);ENSCHIG00000024964(PPT1)
lyase activity	0.125662	0.431285	ENSCHIG00000000149(CA1);ENSCHIG00000002940(ECHDC1);ENSCHIG00000015704(ASL);ENSCHIG00000018278(ENO2);ENSCHIG00000019033(CA5B);ENSCHIG00000019611(L3HYPDH);ENSCHIG00000021846(CDYL);ENSCHIG00000024121(CA1)
actin filament binding	0.127086	0.434385	ENSCHIG00000007953(LCP1);ENSCHIG00000008714(MYH8);ENSCHIG00000009001(AIF1L);ENSCHIG00000010063(ACTN2);ENSCHIG00000011344(MYH13);ENSCHIG00000014730(CTNNA2);ENSCHIG00000021259(PKNOX2)
ubiquitin protein ligase activity	0.129023	0.438879	ENSCHIG00000007155(NEDD4L);ENSCHIG00000008131(CBL);ENSCHIG00000008537(RNF181);ENSCHIG00000011504(RNF14);ENSCHIG00000014320(AMFR);ENSCHIG00000018984(PDZRN3);ENSCHIG00000019101(RNFT1);ENSCHIG00000023879(WWP2);ENSCHIG00000025097(RNF14)
FAD binding	0.129454	0.438879	ENSCHIG00000014702(NQO2);ENSCHIG00000024525(MICAL3);ENSCHIG00000025130(SQLE)
modification-dependent protein binding	0.132069	0.440777	ENSCHIG00000003444(NCAPG2);ENSCHIG00000013530(YEATS2);ENSCHIG00000014305(CXXC1);ENSCHIG00000017357(KMT2A);ENSCHIG00000017855(OPTN);ENSCHIG00000020904(CBX8);ENSCHIG00000021846(CDYL);ENSCHIG00000022911(L3MBTL3)
molecular function inhibitor activity	0.132105	0.440777	ENSCHIG00000001154(TMBIM6);ENSCHIG00000007155(NEDD4L);ENSCHIG00000018208(TSC1);ENSCHIG00000026485(PINX1);ENSCHIG00000027232(FLCN)
kinase activity	0.137551	0.440777	ENSCHIG00000000353(CDK1);ENSCHIG00000003903(JAK2);ENSCHIG00000010259(PIP4K2C);ENSCHIG00000011301(NOL9);ENSCHIG00000011473(TGFBR2);ENSCHIG00000011834(MASTL);ENSCHIG00000011930(CAMK4);ENSCHIG00000012892(CSNK1A1);ENSCHIG00000012894(STK17A);ENSCHIG00000013444(PAPSS2);ENSCHIG00000013491(DGKA);ENSCHIG00000013719(RBKS);ENSCHIG00000015239(RPS6KA1);ENSCHIG00000016446(MAPK12);ENSCHIG00000017053(CHUK);ENSCH…
adenine nucleotide transmembrane transporter activity	0.139146	0.440777	ENSCHIG00000015402(MFSD3);ENSCHIG00000018724(SLC25A5)
purine ribonucleotide transmembrane transporter activity	0.139146	0.440777	ENSCHIG00000015402(MFSD3);ENSCHIG00000018724(SLC25A5)
CoA hydrolase activity	0.139146	0.440777	ENSCHIG00000023422(ABCD3);ENSCHIG00000024964(PPT1)
histone kinase activity	0.139146	0.440777	ENSCHIG00000000353(CDK1);ENSCHIG00000003903(JAK2)
S-adenosylmethionine-dependent methyltransferase activity	0.141146	0.440777	ENSCHIG00000000428(RNMT);ENSCHIG00000006984(COMT);ENSCHIG00000013453(SUV39H2);ENSCHIG00000014247(DNMT3A);ENSCHIG00000017357(KMT2A);ENSCHIG00000020745(ANTKMT);ENSCHIG00000021113(TMT1A);ENSCHIG00000024189(NSUN4);ENSCHIG00000024805(FBXO11)
enzyme inhibitor activity	0.143567	0.440777	ENSCHIG00000001154(TMBIM6);ENSCHIG00000026485(PINX1);ENSCHIG00000027232(FLCN)
thiolester hydrolase activity	0.143567	0.440777	ENSCHIG00000022722(HAGH);ENSCHIG00000023422(ABCD3);ENSCHIG00000024964(PPT1)
signaling adaptor activity	0.14578	0.440777	ENSCHIG00000010381(STING1);ENSCHIG00000012851(SHC1);ENSCHIG00000014529(HOMER2);ENSCHIG00000017530(GAB2)
cytokine receptor binding	0.150903	0.440777	ENSCHIG00000003903(JAK2);ENSCHIG00000011473(TGFBR2);ENSCHIG00000012851(SHC1);ENSCHIG00000020206(SMAD2);ENSCHIG00000022871(MIF)
ubiquitin-like protein ligase activity	0.153831	0.440777	ENSCHIG00000007155(NEDD4L);ENSCHIG00000008131(CBL);ENSCHIG00000008537(RNF181);ENSCHIG00000011504(RNF14);ENSCHIG00000014320(AMFR);ENSCHIG00000018984(PDZRN3);ENSCHIG00000019101(RNFT1);ENSCHIG00000023879(WWP2);ENSCHIG00000025097(RNF14)
phospholipase activity	0.15816	0.440777	ENSCHIG00000021070(SMPD1);ENSCHIG00000022563(SMPD2);ENSCHIG00000025113(PLBD2)
prenyltransferase activity	0.160616	0.440777	ENSCHIG00000011432(UBIAD1);ENSCHIG00000012855(DHDDS)
nucleotide transmembrane transporter activity	0.160616	0.440777	ENSCHIG00000015402(MFSD3);ENSCHIG00000018724(SLC25A5)
purine nucleotide transmembrane transporter activity	0.160616	0.440777	ENSCHIG00000015402(MFSD3);ENSCHIG00000018724(SLC25A5)
organophosphate ester transmembrane transporter activity	0.160616	0.440777	ENSCHIG00000015402(MFSD3);ENSCHIG00000018724(SLC25A5)
hydrolase activity, hydrolyzing N-glycosyl compounds	0.160616	0.440777	ENSCHIG00000015426(TDG);ENSCHIG00000015863(PCNA)
bHLH transcription factor binding	0.160616	0.440777	ENSCHIG00000003444(NCAPG2);ENSCHIG00000016080(RUNX2)
ephrin receptor binding	0.160616	0.440777	ENSCHIG00000008131(CBL);ENSCHIG00000012851(SHC1)
R-SMAD binding	0.160616	0.440777	ENSCHIG00000020206(SMAD2);ENSCHIG00000021064(RANBP3)
sequence-specific DNA binding	0.161456	0.440777	ENSCHIG00000006633(GATAD1);ENSCHIG00000008943(ZBTB4);ENSCHIG00000009697(RFXANK);ENSCHIG00000011446(ATF2);ENSCHIG00000013547(YY1);ENSCHIG00000014247(DNMT3A);ENSCHIG00000014305(CXXC1);ENSCHIG00000014991(WRN);ENSCHIG00000015647(MAFG);ENSCHIG00000016080(RUNX2);ENSCHIG00000016737(CHD3);ENSCHIG00000017357(KMT2A);ENSCHIG00000017949(ETV3);ENSCHIG00000019819(PKNOX1);ENSCHIG00000020010(SREBF2);ENSCHIG00000…
bubble DNA binding	0.17018	0.440777	ENSCHIG00000014991(WRN)
mRNA (N6-adenosine)-methyltransferase activity	0.17018	0.440777	ENSCHIG00000021113(TMT1A)
creatine kinase activity	0.17018	0.440777	ENSCHIG00000018578(CKMT2)
5'-3' exoribonuclease activity	0.17018	0.440777	ENSCHIG00000011569(DCP2)
phosphopyruvate hydratase activity	0.17018	0.440777	ENSCHIG00000018278(ENO2)
protein-lysine 6-oxidase activity	0.17018	0.440777	ENSCHIG00000015358(LOXL2)
triglyceride lipase activity	0.17018	0.440777	ENSCHIG00000025751(DAGLB)
transmembrane-ephrin receptor activity	0.17018	0.440777	ENSCHIG00000025019(EPHA4)
fibroblast growth factor receptor binding	0.17018	0.440777	ENSCHIG00000008185(FLRT2)
hormone activity	0.17018	0.440777	ENSCHIG00000010778(AGT)
neurotransmitter transmembrane transporter activity	0.17018	0.440777	ENSCHIG00000016832(SLC29A3)
nucleoside transmembrane transporter activity	0.17018	0.440777	ENSCHIG00000016832(SLC29A3)
pyrimidine nucleobase transmembrane transporter activity	0.17018	0.440777	ENSCHIG00000016832(SLC29A3)
cAMP response element binding protein binding	0.17018	0.440777	ENSCHIG00000011446(ATF2)
single-stranded DNA exodeoxyribonuclease activity	0.17018	0.440777	ENSCHIG00000024228(PLD3)
ribonuclease inhibitor activity	0.17018	0.440777	ENSCHIG00000001154(TMBIM6)
microtubule-severing ATPase activity	0.17018	0.440777	ENSCHIG00000017716(KATNA1)
phosphorylase kinase regulator activity	0.17018	0.440777	ENSCHIG00000025755(ELP3)
DNA-methyltransferase activity	0.17018	0.440777	ENSCHIG00000014247(DNMT3A)
uracil transmembrane transporter activity	0.17018	0.440777	ENSCHIG00000016832(SLC29A3)
cytidine transmembrane transporter activity	0.17018	0.440777	ENSCHIG00000016832(SLC29A3)
uridine transmembrane transporter activity	0.17018	0.440777	ENSCHIG00000016832(SLC29A3)
pyrimidine nucleoside transmembrane transporter activity	0.17018	0.440777	ENSCHIG00000016832(SLC29A3)
galactosidase activity	0.17018	0.440777	ENSCHIG00000019815(GLB1L)
phosphotransferase activity, nitrogenous group as acceptor	0.17018	0.440777	ENSCHIG00000018578(CKMT2)
fatty acid amide hydrolase activity	0.17018	0.440777	ENSCHIG00000022289(FAAH)
chloride channel inhibitor activity	0.17018	0.440777	ENSCHIG00000016859(VAMP8)
potassium channel inhibitor activity	0.17018	0.440777	ENSCHIG00000007155(NEDD4L)
sodium channel inhibitor activity	0.17018	0.440777	ENSCHIG00000007155(NEDD4L)
iron-responsive element binding	0.17018	0.440777	ENSCHIG00000023111(IREB2)
sodium ion binding	0.17018	0.440777	ENSCHIG00000015426(TDG)
dinucleotide insertion or deletion binding	0.17018	0.440777	ENSCHIG00000015863(PCNA)
dehydroascorbic acid transmembrane transporter activity	0.17018	0.440777	ENSCHIG00000015523(SLC2A1)
DNA/RNA helicase activity	0.17018	0.440777	ENSCHIG00000011046(DDX1)
5'-3' exodeoxyribonuclease activity	0.17018	0.440777	ENSCHIG00000024228(PLD3)
Toll-like receptor binding	0.17018	0.440777	ENSCHIG00000025937(TIRAP)
cAMP response element binding	0.17018	0.440777	ENSCHIG00000011446(ATF2)
ATPase inhibitor activity	0.17018	0.440777	ENSCHIG00000018208(TSC1)
adenosine-diphosphatase activity	0.17018	0.440777	ENSCHIG00000014065(PGP)
syndecan binding	0.17018	0.440777	ENSCHIG00000020744(TNC)
polydeoxyribonucleotide 5'-hydroxyl-kinase activity	0.17018	0.440777	ENSCHIG00000011301(NOL9)
histone methyltransferase activity (H3-K9 specific)	0.17018	0.440777	ENSCHIG00000013453(SUV39H2)
TAP binding	0.17018	0.440777	ENSCHIG00000010108(TAPBP)
RAGE receptor binding	0.17018	0.440777	ENSCHIG00000025367(S100A4)
polynucleotide 5'-hydroxyl-kinase activity	0.17018	0.440777	ENSCHIG00000011301(NOL9)
polydeoxyribonucleotide kinase activity	0.17018	0.440777	ENSCHIG00000011301(NOL9)
polynucleotide kinase activity	0.17018	0.440777	ENSCHIG00000011301(NOL9)
D-glucose transmembrane transporter activity	0.17018	0.440777	ENSCHIG00000015523(SLC2A1)
oleoyl-CoA ligase activity	0.17018	0.440777	ENSCHIG00000019745(ACSL5)
ubiquitin-protein transferase activator activity	0.17018	0.440777	ENSCHIG00000020904(CBX8)
solute:bicarbonate symporter activity	0.17018	0.440777	ENSCHIG00000019612(SLC4A4)
BAT3 complex binding	0.17018	0.440777	ENSCHIG00000014320(AMFR)
splicing factor binding	0.17018	0.440777	ENSCHIG00000017120(RBM20)
peptidase activity	0.177196	0.457527	ENSCHIG00000005522(CTSD);ENSCHIG00000006738(SEC11C);ENSCHIG00000007324(APEH);ENSCHIG00000015514(PEPD);ENSCHIG00000016293(MMP2);ENSCHIG00000018173(RHBDD1);ENSCHIG00000018521(SENP2);ENSCHIG00000019905(USP3);ENSCHIG00000020086(DESI2);ENSCHIG00000021048(DPP4);ENSCHIG00000021513(PSMB9);ENSCHIG00000022028(BAP1);ENSCHIG00000022782(NPEPPS);ENSCHIG00000022942(CFB);ENSCHIG00000025284(PSEN1);ENSCHIG00000026…
exonuclease activity	0.181225	0.46579	ENSCHIG00000011046(DDX1);ENSCHIG00000011569(DCP2);ENSCHIG00000014991(WRN);ENSCHIG00000024228(PLD3)
translation elongation factor activity	0.18263	0.46579	ENSCHIG00000013850(TSFM);ENSCHIG00000021838(EEFSEC)
aspartic-type endopeptidase activity	0.18263	0.46579	ENSCHIG00000005522(CTSD);ENSCHIG00000025284(PSEN1)
aspartic-type peptidase activity	0.18263	0.46579	ENSCHIG00000005522(CTSD);ENSCHIG00000025284(PSEN1)
transmembrane signaling receptor activity	0.186631	0.474544	ENSCHIG00000011473(TGFBR2);ENSCHIG00000019686(PLXNB2);ENSCHIG00000021657(DDR1);ENSCHIG00000022787(GLP1R);ENSCHIG00000024197(SPHK2);ENSCHIG00000025019(EPHA4)
methyltransferase activity	0.187855	0.476203	ENSCHIG00000000428(RNMT);ENSCHIG00000006984(COMT);ENSCHIG00000013453(SUV39H2);ENSCHIG00000014247(DNMT3A);ENSCHIG00000017357(KMT2A);ENSCHIG00000020745(ANTKMT);ENSCHIG00000021113(TMT1A);ENSCHIG00000024189(NSUN4);ENSCHIG00000024805(FBXO11)
transferase activity, transferring phosphorus-containing groups	0.192524	0.486559	ENSCHIG00000000353(CDK1);ENSCHIG00000003903(JAK2);ENSCHIG00000010259(PIP4K2C);ENSCHIG00000011301(NOL9);ENSCHIG00000011473(TGFBR2);ENSCHIG00000011834(MASTL);ENSCHIG00000011930(CAMK4);ENSCHIG00000012892(CSNK1A1);ENSCHIG00000012894(STK17A);ENSCHIG00000013444(PAPSS2);ENSCHIG00000013491(DGKA);ENSCHIG00000013719(RBKS);ENSCHIG00000015239(RPS6KA1);ENSCHIG00000015675(UAP1);ENSCHIG00000016446(MAPK12);ENSCH…
protein tyrosine kinase activity	0.193627	0.487871	ENSCHIG00000003903(JAK2);ENSCHIG00000020380(AXL);ENSCHIG00000021657(DDR1);ENSCHIG00000025019(EPHA4)
actin binding	0.195886	0.491389	ENSCHIG00000007953(LCP1);ENSCHIG00000008714(MYH8);ENSCHIG00000009001(AIF1L);ENSCHIG00000010063(ACTN2);ENSCHIG00000010571(TNNC2);ENSCHIG00000011344(MYH13);ENSCHIG00000011880(PICK1);ENSCHIG00000013979(Inf2);ENSCHIG00000014529(HOMER2);ENSCHIG00000014730(CTNNA2);ENSCHIG00000021259(PKNOX2);ENSCHIG00000023708(COTL1);ENSCHIG00000024525(MICAL3);ENSCHIG00000025972(PFN1)
heme binding	0.204331	0.491389	ENSCHIG00000003903(JAK2);ENSCHIG00000011304(PTGIS);ENSCHIG00000016100(PXDN)
ubiquitin-protein transferase activity	0.204733	0.491389	ENSCHIG00000007155(NEDD4L);ENSCHIG00000008131(CBL);ENSCHIG00000008537(RNF181);ENSCHIG00000011504(RNF14);ENSCHIG00000014320(AMFR);ENSCHIG00000016592(TRIM47);ENSCHIG00000017507(KLHL20);ENSCHIG00000018984(PDZRN3);ENSCHIG00000019101(RNFT1);ENSCHIG00000023879(WWP2);ENSCHIG00000024805(FBXO11);ENSCHIG00000025097(RNF14)
GTP-dependent protein binding	0.205046	0.491389	ENSCHIG00000007327(RAB3A);ENSCHIG00000014720(RAB3D)
acetyl-CoA C-acetyltransferase activity	0.220225	0.491389	ENSCHIG00000017426(ACAT2)
diacylglycerol kinase activity	0.220225	0.491389	ENSCHIG00000013491(DGKA)
epoxide hydrolase activity	0.220225	0.491389	ENSCHIG00000025579(EPHX3)
long-chain-acyl-CoA dehydrogenase activity	0.220225	0.491389	ENSCHIG00000025328(ACADVL)
purine-nucleoside phosphorylase activity	0.220225	0.491389	ENSCHIG00000010402(PNP)
insulin-like growth factor receptor binding	0.220225	0.491389	ENSCHIG00000012851(SHC1)
neurotrophin receptor binding	0.220225	0.491389	ENSCHIG00000012851(SHC1)
neurotrophin TRK receptor binding	0.220225	0.491389	ENSCHIG00000012851(SHC1)
neurotrophin TRKA receptor binding	0.220225	0.491389	ENSCHIG00000012851(SHC1)
purine nucleobase transmembrane transporter activity	0.220225	0.491389	ENSCHIG00000016832(SLC29A3)
glucose transmembrane transporter activity	0.220225	0.491389	ENSCHIG00000015523(SLC2A1)
bicarbonate transmembrane transporter activity	0.220225	0.491389	ENSCHIG00000019612(SLC4A4)
carbohydrate transmembrane transporter activity	0.220225	0.491389	ENSCHIG00000015523(SLC2A1)
monosaccharide transmembrane transporter activity	0.220225	0.491389	ENSCHIG00000015523(SLC2A1)
hexose transmembrane transporter activity	0.220225	0.491389	ENSCHIG00000015523(SLC2A1)
nucleobase transmembrane transporter activity	0.220225	0.491389	ENSCHIG00000016832(SLC29A3)
guanine transmembrane transporter activity	0.220225	0.491389	ENSCHIG00000016832(SLC29A3)
palmitoyl-CoA hydrolase activity	0.220225	0.491389	ENSCHIG00000024964(PPT1)
ether hydrolase activity	0.220225	0.491389	ENSCHIG00000025579(EPHX3)
intramolecular oxidoreductase activity, transposing C=C bonds	0.220225	0.491389	ENSCHIG00000022871(MIF)
chloride channel regulator activity	0.220225	0.491389	ENSCHIG00000016859(VAMP8)
DEAD/H-box RNA helicase binding	0.220225	0.491389	ENSCHIG00000017949(ETV3)
carbohydrate phosphatase activity	0.220225	0.491389	ENSCHIG00000009637(G6PC3)
semaphorin receptor binding	0.220225	0.491389	ENSCHIG00000017078(SEMA3C)
nitric-oxide synthase regulator activity	0.220225	0.491389	ENSCHIG00000021774(ATP2B4)
LIM domain binding	0.220225	0.491389	ENSCHIG00000010063(ACTN2)
protein phosphatase 2B binding	0.220225	0.491389	ENSCHIG00000021774(ATP2B4)
cyclic nucleotide binding	0.220225	0.491389	ENSCHIG00000010381(STING1)
mitogen-activated protein kinase kinase kinase binding	0.220225	0.491389	ENSCHIG00000025554(ROR2)
DNA insertion or deletion binding	0.220225	0.491389	ENSCHIG00000015863(PCNA)
phosphatidylinositol 3-kinase regulatory subunit binding	0.220225	0.491389	ENSCHIG00000021006(PTPN13)
glutathione binding	0.220225	0.491389	ENSCHIG00000026043(GSS)
leucine zipper domain binding	0.220225	0.491389	ENSCHIG00000011446(ATF2)
sugar-phosphatase activity	0.220225	0.491389	ENSCHIG00000009637(G6PC3)
nitric-oxide synthase binding	0.220225	0.491389	ENSCHIG00000021774(ATP2B4)
sugar transmembrane transporter activity	0.220225	0.491389	ENSCHIG00000015523(SLC2A1)
G-quadruplex DNA binding	0.220225	0.491389	ENSCHIG00000014991(WRN)
adenosine 3',5'-bisphosphate transmembrane transporter activity	0.220225	0.491389	ENSCHIG00000015402(MFSD3)
heparin binding	0.220359	0.491389	ENSCHIG00000006854(CLEC3B);ENSCHIG00000016956(EFEMP2);ENSCHIG00000025810(COL5A3)
protein kinase activity	0.222087	0.493922	ENSCHIG00000000353(CDK1);ENSCHIG00000003903(JAK2);ENSCHIG00000011473(TGFBR2);ENSCHIG00000011834(MASTL);ENSCHIG00000011930(CAMK4);ENSCHIG00000012892(CSNK1A1);ENSCHIG00000012894(STK17A);ENSCHIG00000015239(RPS6KA1);ENSCHIG00000016446(MAPK12);ENSCHIG00000017053(CHUK);ENSCHIG00000017239(OXSR1);ENSCHIG00000017622(BMP2K);ENSCHIG00000020380(AXL);ENSCHIG00000020730(DSTYK);ENSCHIG00000021657(DDR1);ENSCHIG0…
transferase activity, transferring one-carbon groups	0.224854	0.497816	ENSCHIG00000000428(RNMT);ENSCHIG00000006984(COMT);ENSCHIG00000013453(SUV39H2);ENSCHIG00000014247(DNMT3A);ENSCHIG00000017357(KMT2A);ENSCHIG00000020745(ANTKMT);ENSCHIG00000021113(TMT1A);ENSCHIG00000024189(NSUN4);ENSCHIG00000024805(FBXO11)
carbohydrate binding	0.225032	0.497816	ENSCHIG00000000593(OGFOD3);ENSCHIG00000006854(CLEC3B);ENSCHIG00000009709(LGALS9);ENSCHIG00000015358(LOXL2);ENSCHIG00000015968(EGLN1);ENSCHIG00000016280(CRYBG3)
catalytic activity, acting on a protein	0.227707	0.5024	ENSCHIG00000000151(CRELD2);ENSCHIG00000000353(CDK1);ENSCHIG00000003759(PPM1G);ENSCHIG00000003903(JAK2);ENSCHIG00000005522(CTSD);ENSCHIG00000006738(SEC11C);ENSCHIG00000007155(NEDD4L);ENSCHIG00000007324(APEH);ENSCHIG00000008131(CBL);ENSCHIG00000008537(RNF181);ENSCHIG00000011446(ATF2);ENSCHIG00000011473(TGFBR2);ENSCHIG00000011504(RNF14);ENSCHIG00000011834(MASTL);ENSCHIG00000011930(CAMK4);ENSCHIG0000…
double-stranded DNA binding	0.239077	0.526095	ENSCHIG00000008943(ZBTB4);ENSCHIG00000009697(RFXANK);ENSCHIG00000011446(ATF2);ENSCHIG00000013547(YY1);ENSCHIG00000014247(DNMT3A);ENSCHIG00000015426(TDG);ENSCHIG00000015647(MAFG);ENSCHIG00000015863(PCNA);ENSCHIG00000016080(RUNX2);ENSCHIG00000016737(CHD3);ENSCHIG00000017949(ETV3);ENSCHIG00000019819(PKNOX1);ENSCHIG00000020010(SREBF2);ENSCHIG00000020206(SMAD2);ENSCHIG00000021259(PKNOX2);ENSCHIG000000…
RNA polymerase II cis-regulatory region sequence-specific DNA binding	0.240381	0.527573	ENSCHIG00000011446(ATF2);ENSCHIG00000013547(YY1);ENSCHIG00000014247(DNMT3A);ENSCHIG00000015647(MAFG);ENSCHIG00000016080(RUNX2);ENSCHIG00000019819(PKNOX1);ENSCHIG00000020010(SREBF2);ENSCHIG00000020206(SMAD2);ENSCHIG00000026209(ZGPAT)
DNA-binding transcription factor activity	0.24309	0.532118	ENSCHIG00000008943(ZBTB4);ENSCHIG00000009697(RFXANK);ENSCHIG00000011446(ATF2);ENSCHIG00000013547(YY1);ENSCHIG00000015647(MAFG);ENSCHIG00000016080(RUNX2);ENSCHIG00000017949(ETV3);ENSCHIG00000019819(PKNOX1);ENSCHIG00000020010(SREBF2);ENSCHIG00000020206(SMAD2);ENSCHIG00000026209(ZGPAT)
G protein-coupled receptor binding	0.245556	0.53386	ENSCHIG00000008320(C3);ENSCHIG00000010778(AGT);ENSCHIG00000012791(CTHRC1);ENSCHIG00000014529(HOMER2)
lipid transporter activity	0.245556	0.53386	ENSCHIG00000002225(PITPNB);ENSCHIG00000015523(SLC2A1);ENSCHIG00000016005(ATP8B3);ENSCHIG00000023422(ABCD3)
catalytic activity, acting on DNA	0.245806	0.53386	ENSCHIG00000011046(DDX1);ENSCHIG00000014247(DNMT3A);ENSCHIG00000014991(WRN);ENSCHIG00000015426(TDG);ENSCHIG00000015863(PCNA);ENSCHIG00000016737(CHD3);ENSCHIG00000016890(POLA1);ENSCHIG00000024228(PLD3)
G protein-coupled receptor activity	0.250584	0.540019	ENSCHIG00000022787(GLP1R);ENSCHIG00000024197(SPHK2)
extracellular matrix structural constituent	0.250584	0.540019	ENSCHIG00000016100(PXDN);ENSCHIG00000025810(COL5A3)
L-ascorbic acid binding	0.250584	0.540019	ENSCHIG00000000593(OGFOD3);ENSCHIG00000015968(EGLN1)
tetrapyrrole binding	0.2531	0.543208	ENSCHIG00000003903(JAK2);ENSCHIG00000011304(PTGIS);ENSCHIG00000016100(PXDN)
sequence-specific double-stranded DNA binding	0.253367	0.543208	ENSCHIG00000008943(ZBTB4);ENSCHIG00000009697(RFXANK);ENSCHIG00000011446(ATF2);ENSCHIG00000013547(YY1);ENSCHIG00000014247(DNMT3A);ENSCHIG00000015647(MAFG);ENSCHIG00000016080(RUNX2);ENSCHIG00000016737(CHD3);ENSCHIG00000017949(ETV3);ENSCHIG00000019819(PKNOX1);ENSCHIG00000020010(SREBF2);ENSCHIG00000020206(SMAD2);ENSCHIG00000021259(PKNOX2);ENSCHIG00000026209(ZGPAT);ENSCHIG00000027173(POLR2A)
DNA-directed DNA polymerase activity	0.267259	0.543645	ENSCHIG00000016890(POLA1)
acetyl-CoA C-acyltransferase activity	0.267259	0.543645	ENSCHIG00000017426(ACAT2)
threonine-type endopeptidase activity	0.267259	0.543645	ENSCHIG00000021513(PSMB9)
ATP:ADP antiporter activity	0.267259	0.543645	ENSCHIG00000018724(SLC25A5)
hyaluronic acid binding	0.267259	0.543645	ENSCHIG00000023762(ITIH2)
dipeptidyl-peptidase activity	0.267259	0.543645	ENSCHIG00000021048(DPP4)
5'-nucleotidase activity	0.267259	0.543645	ENSCHIG00000021243(NT5C3A)
fucosyltransferase activity	0.267259	0.543645	ENSCHIG00000000250(FUT11)
organic cation transmembrane transporter activity	0.267259	0.543645	ENSCHIG00000016832(SLC29A3)
1-phosphatidylinositol-4-phosphate 5-kinase activity	0.267259	0.543645	ENSCHIG00000010259(PIP4K2C)
CoA carboxylase activity	0.267259	0.543645	ENSCHIG00000025794(MCCC1)
C-acetyltransferase activity	0.267259	0.543645	ENSCHIG00000017426(ACAT2)
oxidoreductase activity, acting on NAD(P)H, heme protein as acceptor	0.267259	0.543645	ENSCHIG00000014622(CYB5R1)
amidine-lyase activity	0.267259	0.543645	ENSCHIG00000015704(ASL)
oxidized purine DNA binding	0.267259	0.543645	ENSCHIG00000014991(WRN)
G protein-coupled glutamate receptor binding	0.267259	0.543645	ENSCHIG00000014529(HOMER2)
ubiquitin-protein transferase regulator activity	0.267259	0.543645	ENSCHIG00000020904(CBX8)
cyclin-dependent protein serine/threonine kinase activator activity	0.267259	0.543645	ENSCHIG00000025136(CCND2)
co-SMAD binding	0.267259	0.543645	ENSCHIG00000020206(SMAD2)
uridylyltransferase activity	0.267259	0.543645	ENSCHIG00000015675(UAP1)
oligopeptide binding	0.267259	0.543645	ENSCHIG00000026043(GSS)
amyloid-beta binding	0.273492	0.54962	ENSCHIG00000009090(CST3);ENSCHIG00000011357(APBB1)
monooxygenase activity	0.273492	0.54962	ENSCHIG00000011304(PTGIS);ENSCHIG00000025130(SQLE)
transmembrane receptor protein tyrosine kinase activity	0.273492	0.54962	ENSCHIG00000021657(DDR1);ENSCHIG00000025019(EPHA4)
mRNA 3'-UTR AU-rich region binding	0.273492	0.54962	ENSCHIG00000022716(ZFP36L1);ENSCHIG00000025020(ZFP36L2)
cadherin binding	0.273492	0.54962	ENSCHIG00000014730(CTNNA2);ENSCHIG00000025284(PSEN1)
DNA-binding transcription activator activity	0.276199	0.552398	ENSCHIG00000009697(RFXANK);ENSCHIG00000011446(ATF2);ENSCHIG00000013547(YY1);ENSCHIG00000015647(MAFG);ENSCHIG00000016080(RUNX2);ENSCHIG00000020206(SMAD2)
DNA-binding transcription activator activity, RNA polymerase II-specific	0.276199	0.552398	ENSCHIG00000009697(RFXANK);ENSCHIG00000011446(ATF2);ENSCHIG00000013547(YY1);ENSCHIG00000015647(MAFG);ENSCHIG00000016080(RUNX2);ENSCHIG00000020206(SMAD2)
ubiquitin-like protein transferase activity	0.277451	0.553574	ENSCHIG00000007155(NEDD4L);ENSCHIG00000008131(CBL);ENSCHIG00000008537(RNF181);ENSCHIG00000011504(RNF14);ENSCHIG00000014320(AMFR);ENSCHIG00000016592(TRIM47);ENSCHIG00000017507(KLHL20);ENSCHIG00000018984(PDZRN3);ENSCHIG00000019101(RNFT1);ENSCHIG00000023879(WWP2);ENSCHIG00000024805(FBXO11);ENSCHIG00000025097(RNF14)
cytoskeletal protein binding	0.278793	0.554925	ENSCHIG00000007327(RAB3A);ENSCHIG00000007953(LCP1);ENSCHIG00000008714(MYH8);ENSCHIG00000009001(AIF1L);ENSCHIG00000010063(ACTN2);ENSCHIG00000010571(TNNC2);ENSCHIG00000011344(MYH13);ENSCHIG00000011880(PICK1);ENSCHIG00000012678(MID1);ENSCHIG00000013979(Inf2);ENSCHIG00000014068(FABP3);ENSCHIG00000014529(HOMER2);ENSCHIG00000014720(RAB3D);ENSCHIG00000014730(CTNNA2);ENSCHIG00000016953(EML1);ENSCHIG00000…
single-stranded RNA binding	0.286472	0.566255	ENSCHIG00000011046(DDX1);ENSCHIG00000020904(CBX8);ENSCHIG00000024304(MSI1)
organic acid binding	0.286472	0.566255	ENSCHIG00000000593(OGFOD3);ENSCHIG00000014068(FABP3);ENSCHIG00000015968(EGLN1)
cargo receptor activity	0.296368	0.566255	ENSCHIG00000009529(DAB2);ENSCHIG00000015358(LOXL2)
extracellular matrix binding	0.296368	0.566255	ENSCHIG00000004685(TGFBI);ENSCHIG00000016100(PXDN)
omega peptidase activity	0.300099	0.566255	ENSCHIG00000007324(APEH);ENSCHIG00000019905(USP3);ENSCHIG00000020086(DESI2);ENSCHIG00000022028(BAP1)
transferase activity	0.304033	0.566255	ENSCHIG00000000250(FUT11);ENSCHIG00000000353(CDK1);ENSCHIG00000000428(RNMT);ENSCHIG00000003903(JAK2);ENSCHIG00000006984(COMT);ENSCHIG00000007155(NEDD4L);ENSCHIG00000008131(CBL);ENSCHIG00000008537(RNF181);ENSCHIG00000010259(PIP4K2C);ENSCHIG00000010402(PNP);ENSCHIG00000011301(NOL9);ENSCHIG00000011432(UBIAD1);ENSCHIG00000011446(ATF2);ENSCHIG00000011473(TGFBR2);ENSCHIG00000011504(RNF14);ENSCHIG000000…
protein serine/threonine kinase activity	0.305766	0.566255	ENSCHIG00000000353(CDK1);ENSCHIG00000011473(TGFBR2);ENSCHIG00000011834(MASTL);ENSCHIG00000011930(CAMK4);ENSCHIG00000012892(CSNK1A1);ENSCHIG00000012894(STK17A);ENSCHIG00000015239(RPS6KA1);ENSCHIG00000016446(MAPK12);ENSCHIG00000017053(CHUK);ENSCHIG00000017239(OXSR1);ENSCHIG00000020730(DSTYK);ENSCHIG00000026129(PRKCA)
cis-regulatory region sequence-specific DNA binding	0.305794	0.566255	ENSCHIG00000011446(ATF2);ENSCHIG00000013547(YY1);ENSCHIG00000014247(DNMT3A);ENSCHIG00000015647(MAFG);ENSCHIG00000016080(RUNX2);ENSCHIG00000019819(PKNOX1);ENSCHIG00000020010(SREBF2);ENSCHIG00000020206(SMAD2);ENSCHIG00000026209(ZGPAT)
aldehyde dehydrogenase (NAD+) activity	0.311464	0.566255	ENSCHIG00000017958(ALDH1A1)
long-chain fatty acid-CoA ligase activity	0.311464	0.566255	ENSCHIG00000019745(ACSL5)
nucleotide diphosphatase activity	0.311464	0.566255	ENSCHIG00000012993(ENPP4)
calmodulin-dependent protein kinase activity	0.311464	0.566255	ENSCHIG00000011930(CAMK4)
ephrin receptor activity	0.311464	0.566255	ENSCHIG00000025019(EPHA4)
structural constituent of eye lens	0.311464	0.566255	ENSCHIG00000016280(CRYBG3)
ATP transmembrane transporter activity	0.311464	0.566255	ENSCHIG00000018724(SLC25A5)
P-type calcium transporter activity	0.311464	0.566255	ENSCHIG00000021774(ATP2B4)
fatty acid binding	0.311464	0.566255	ENSCHIG00000014068(FABP3)
RNA polymerase II CTD heptapeptide repeat phosphatase activity	0.311464	0.566255	ENSCHIG00000022405(CTDSP1)
palmitoyl-(protein) hydrolase activity	0.311464	0.566255	ENSCHIG00000024964(PPT1)
phosphatidylinositol transfer activity	0.311464	0.566255	ENSCHIG00000002225(PITPNB)
G protein-coupled peptide receptor activity	0.311464	0.566255	ENSCHIG00000022787(GLP1R)
ADP transmembrane transporter activity	0.311464	0.566255	ENSCHIG00000018724(SLC25A5)
anion:anion antiporter activity	0.311464	0.566255	ENSCHIG00000018724(SLC25A5)
metallochaperone activity	0.311464	0.566255	ENSCHIG00000001919(NUBP1)
oxidoreductase activity, acting on the CH-NH2 group of donors, oxygen as acceptor	0.311464	0.566255	ENSCHIG00000015358(LOXL2)
oxidoreductase activity, acting on other nitrogenous compounds as donors	0.311464	0.566255	ENSCHIG00000014702(NQO2)
oxidoreductase activity, acting on paired donors, with incorporation or reduction of molecular oxygen, NAD(P)H as one donor, and incorporation of one atom of oxygen	0.311464	0.566255	ENSCHIG00000025130(SQLE)
ligase activity, forming carbon-carbon bonds	0.311464	0.566255	ENSCHIG00000025794(MCCC1)
nucleoside-diphosphatase activity	0.311464	0.566255	ENSCHIG00000014065(PGP)
LRR domain binding	0.311464	0.566255	ENSCHIG00000011446(ATF2)
oxidized DNA binding	0.311464	0.566255	ENSCHIG00000014991(WRN)
aspartic endopeptidase activity, intramembrane cleaving	0.311464	0.566255	ENSCHIG00000025284(PSEN1)
PH domain binding	0.311464	0.566255	ENSCHIG00000025019(EPHA4)
ribosomal large subunit binding	0.311464	0.566255	ENSCHIG00000005527(MTRES1)
3'-5' DNA helicase activity	0.311464	0.566255	ENSCHIG00000014991(WRN)
endopeptidase activator activity	0.311464	0.566255	ENSCHIG00000009755(PSME1)
I-SMAD binding	0.311464	0.566255	ENSCHIG00000020206(SMAD2)
ATPase-coupled intramembrane lipid transporter activity	0.311464	0.566255	ENSCHIG00000016005(ATP8B3)
protein ADP-ribosylase activity	0.311464	0.566255	ENSCHIG00000018391(PARP14)
ubiquitin protein ligase binding	0.311644	0.566255	ENSCHIG00000001154(TMBIM6);ENSCHIG00000005820(CAMLG);ENSCHIG00000010381(STING1);ENSCHIG00000011357(APBB1);ENSCHIG00000012678(MID1);ENSCHIG00000013684(PDLIM2);ENSCHIG00000016854(AMBRA1);ENSCHIG00000020206(SMAD2);ENSCHIG00000021560(EIF4E2);ENSCHIG00000022996(HSPA1L)
flavin adenine dinucleotide binding	0.313978	0.569256	ENSCHIG00000014702(NQO2);ENSCHIG00000024525(MICAL3);ENSCHIG00000025130(SQLE);ENSCHIG00000025328(ACADVL)
histone methyltransferase activity	0.319133	0.577347	ENSCHIG00000013453(SUV39H2);ENSCHIG00000017357(KMT2A)
pyrophosphatase activity	0.330696	0.596971	ENSCHIG00000001919(NUBP1);ENSCHIG00000007327(RAB3A);ENSCHIG00000008714(MYH8);ENSCHIG00000008760(ARF6);ENSCHIG00000009953(RAP2C);ENSCHIG00000010297(MTIF2);ENSCHIG00000012993(ENPP4);ENSCHIG00000014065(PGP);ENSCHIG00000014399(RRAGC);ENSCHIG00000014720(RAB3D);ENSCHIG00000014991(WRN);ENSCHIG00000016005(ATP8B3);ENSCHIG00000016737(CHD3);ENSCHIG00000017716(KATNA1);ENSCHIG00000019093(THTPA);ENSCHIG0000001…
GTPase activity	0.331639	0.59738	ENSCHIG00000007327(RAB3A);ENSCHIG00000008760(ARF6);ENSCHIG00000009953(RAP2C);ENSCHIG00000010297(MTIF2);ENSCHIG00000014399(RRAGC);ENSCHIG00000014720(RAB3D);ENSCHIG00000019763(GNL1);ENSCHIG00000021550(RRAS2);ENSCHIG00000021838(EEFSEC);ENSCHIG00000023389(RHOBTB3);ENSCHIG00000026537(RAP1B)
phosphoric diester hydrolase activity	0.341718	0.603298	ENSCHIG00000021070(SMPD1);ENSCHIG00000022563(SMPD2)
transferase activity, transferring sulphur-containing groups	0.341718	0.603298	ENSCHIG00000014912(LIAS);ENSCHIG00000022647(CDKAL1)
organic anion transmembrane transporter activity	0.341882	0.603298	ENSCHIG00000015402(MFSD3);ENSCHIG00000015523(SLC2A1);ENSCHIG00000018724(SLC25A5);ENSCHIG00000019612(SLC4A4)
nucleoside-triphosphatase activity	0.345958	0.603298	ENSCHIG00000001919(NUBP1);ENSCHIG00000007327(RAB3A);ENSCHIG00000008714(MYH8);ENSCHIG00000008760(ARF6);ENSCHIG00000009953(RAP2C);ENSCHIG00000010297(MTIF2);ENSCHIG00000014399(RRAGC);ENSCHIG00000014720(RAB3D);ENSCHIG00000014991(WRN);ENSCHIG00000016005(ATP8B3);ENSCHIG00000016737(CHD3);ENSCHIG00000017716(KATNA1);ENSCHIG00000019093(THTPA);ENSCHIG00000019763(GNL1);ENSCHIG00000021550(RRAS2);ENSCHIG000000…
G protein activity	0.353009	0.603298	ENSCHIG00000026537(RAP1B)
aldehyde dehydrogenase [NAD(P)+] activity	0.353009	0.603298	ENSCHIG00000017958(ALDH1A1)
exodeoxyribonuclease activity	0.353009	0.603298	ENSCHIG00000024228(PLD3)
frizzled binding	0.353009	0.603298	ENSCHIG00000012791(CTHRC1)
sulfuric ester hydrolase activity	0.353009	0.603298	ENSCHIG00000025151(SGSH)
phosphatidylinositol phosphate kinase activity	0.353009	0.603298	ENSCHIG00000010259(PIP4K2C)
oxidoreductase activity, acting on the CH-NH2 group of donors	0.353009	0.603298	ENSCHIG00000015358(LOXL2)
dipeptidase activity	0.353009	0.603298	ENSCHIG00000015514(PEPD)
carbon-nitrogen lyase activity	0.353009	0.603298	ENSCHIG00000015704(ASL)
intramolecular oxidoreductase activity, interconverting aldoses and ketoses	0.353009	0.603298	ENSCHIG00000011993(MPI)
acid-amino acid ligase activity	0.353009	0.603298	ENSCHIG00000026043(GSS)
exodeoxyribonuclease activity, producing 5'-phosphomonoesters	0.353009	0.603298	ENSCHIG00000024228(PLD3)
sodium channel regulator activity	0.353009	0.603298	ENSCHIG00000007155(NEDD4L)
alkali metal ion binding	0.353009	0.603298	ENSCHIG00000015426(TDG)
DNA polymerase activity	0.353009	0.603298	ENSCHIG00000016890(POLA1)
transforming growth factor beta binding	0.353009	0.603298	ENSCHIG00000011473(TGFBR2)
threonine-type peptidase activity	0.353009	0.603298	ENSCHIG00000021513(PSMB9)
pre-mRNA intronic binding	0.353009	0.603298	ENSCHIG00000017120(RBM20)
palmitoyl hydrolase activity	0.353009	0.603298	ENSCHIG00000024964(PPT1)
solute:anion antiporter activity	0.353009	0.603298	ENSCHIG00000018724(SLC25A5)
epigenetic reader	0.353009	0.603298	ENSCHIG00000013530(YEATS2)
antioxidant activity	0.353891	0.603569	ENSCHIG00000011432(UBIAD1);ENSCHIG00000016100(PXDN);ENSCHIG00000022755(GPX8)
signaling receptor activity	0.357993	0.607886	ENSCHIG00000011473(TGFBR2);ENSCHIG00000014320(AMFR);ENSCHIG00000019686(PLXNB2);ENSCHIG00000021657(DDR1);ENSCHIG00000022787(GLP1R);ENSCHIG00000024197(SPHK2);ENSCHIG00000025019(EPHA4)
molecular transducer activity	0.357993	0.607886	ENSCHIG00000011473(TGFBR2);ENSCHIG00000014320(AMFR);ENSCHIG00000019686(PLXNB2);ENSCHIG00000021657(DDR1);ENSCHIG00000022787(GLP1R);ENSCHIG00000024197(SPHK2);ENSCHIG00000025019(EPHA4)
chromatin binding	0.358609	0.607886	ENSCHIG00000000353(CDK1);ENSCHIG00000011046(DDX1);ENSCHIG00000011357(APBB1);ENSCHIG00000011446(ATF2);ENSCHIG00000014247(DNMT3A);ENSCHIG00000015863(PCNA);ENSCHIG00000016080(RUNX2);ENSCHIG00000017357(KMT2A);ENSCHIG00000019819(PKNOX1);ENSCHIG00000020206(SMAD2);ENSCHIG00000021846(CDYL);ENSCHIG00000022911(L3MBTL3);ENSCHIG00000023238(DNTTIP1)
hydrolase activity, acting on acid anhydrides, in phosphorus-containing anhydrides	0.362896	0.613389	ENSCHIG00000001919(NUBP1);ENSCHIG00000007327(RAB3A);ENSCHIG00000008714(MYH8);ENSCHIG00000008760(ARF6);ENSCHIG00000009953(RAP2C);ENSCHIG00000010297(MTIF2);ENSCHIG00000012993(ENPP4);ENSCHIG00000014065(PGP);ENSCHIG00000014399(RRAGC);ENSCHIG00000014720(RAB3D);ENSCHIG00000014991(WRN);ENSCHIG00000016005(ATP8B3);ENSCHIG00000016737(CHD3);ENSCHIG00000017716(KATNA1);ENSCHIG00000019093(THTPA);ENSCHIG0000001…
aminopeptidase activity	0.364062	0.613389	ENSCHIG00000015514(PEPD);ENSCHIG00000022782(NPEPPS)
antiporter activity	0.364062	0.613389	ENSCHIG00000018724(SLC25A5);ENSCHIG00000020413(SLC4A2)
transcription corepressor activity	0.366651	0.616505	ENSCHIG00000013530(YEATS2);ENSCHIG00000015292(RCOR2);ENSCHIG00000017076(HDGF);ENSCHIG00000021846(CDYL);ENSCHIG00000022071(DMAP1)
hydrolase activity, acting on acid anhydrides	0.368328	0.618079	ENSCHIG00000001919(NUBP1);ENSCHIG00000007327(RAB3A);ENSCHIG00000008714(MYH8);ENSCHIG00000008760(ARF6);ENSCHIG00000009953(RAP2C);ENSCHIG00000010297(MTIF2);ENSCHIG00000012993(ENPP4);ENSCHIG00000014065(PGP);ENSCHIG00000014399(RRAGC);ENSCHIG00000014720(RAB3D);ENSCHIG00000014991(WRN);ENSCHIG00000016005(ATP8B3);ENSCHIG00000016737(CHD3);ENSCHIG00000017716(KATNA1);ENSCHIG00000019093(THTPA);ENSCHIG0000001…
manganese ion binding	0.37069	0.620795	ENSCHIG00000011569(DCP2);ENSCHIG00000014991(WRN);ENSCHIG00000015514(PEPD)
hydrolase activity, acting on glycosyl bonds	0.383819	0.626384	ENSCHIG00000015426(TDG);ENSCHIG00000015863(PCNA);ENSCHIG00000019815(GLB1L);ENSCHIG00000021070(SMPD1)
heat shock protein binding	0.383819	0.626384	ENSCHIG00000000353(CDK1);ENSCHIG00000018208(TSC1);ENSCHIG00000020786(DNAJB14);ENSCHIG00000022996(HSPA1L)
phosphotyrosine residue binding	0.386111	0.626384	ENSCHIG00000008131(CBL);ENSCHIG00000012851(SHC1)
peroxidase activity	0.386111	0.626384	ENSCHIG00000016100(PXDN);ENSCHIG00000022755(GPX8)
acetyltransferase activity	0.387408	0.626384	ENSCHIG00000011446(ATF2);ENSCHIG00000017426(ACAT2);ENSCHIG00000025755(ELP3)
growth factor receptor binding	0.387408	0.626384	ENSCHIG00000003903(JAK2);ENSCHIG00000008185(FLRT2);ENSCHIG00000025284(PSEN1)
RNA 7-methylguanosine cap binding	0.392053	0.626384	ENSCHIG00000021560(EIF4E2)
NAD+ ADP-ribosyltransferase activity	0.392053	0.626384	ENSCHIG00000018391(PARP14)
cyclin-dependent protein serine/threonine kinase activity	0.392053	0.626384	ENSCHIG00000000353(CDK1)
scavenger receptor activity	0.392053	0.626384	ENSCHIG00000015358(LOXL2)
GDP-dissociation inhibitor activity	0.392053	0.626384	ENSCHIG00000022478(CHM)
poly(A) binding	0.392053	0.626384	ENSCHIG00000011046(DDX1)
sulfurtransferase activity	0.392053	0.626384	ENSCHIG00000014912(LIAS)
phosphatidylcholine binding	0.392053	0.626384	ENSCHIG00000002225(PITPNB)
SUMO binding	0.392053	0.626384	ENSCHIG00000015426(TDG)
steroid dehydrogenase activity, acting on the CH-OH group of donors, NAD or NADP as acceptor	0.392053	0.626384	ENSCHIG00000021082(HSD11B1)
ubiquitin-ubiquitin ligase activity	0.392053	0.626384	ENSCHIG00000014320(AMFR)
clathrin adaptor activity	0.392053	0.626384	ENSCHIG00000009529(DAB2)
S100 protein binding	0.392053	0.626384	ENSCHIG00000015249(AHNAK)
Lys63-specific deubiquitinase activity	0.392053	0.626384	ENSCHIG00000020086(DESI2)
vitamin transmembrane transporter activity	0.392053	0.626384	ENSCHIG00000015523(SLC2A1)
cyclin-dependent protein kinase activity	0.392053	0.626384	ENSCHIG00000000353(CDK1)
phospholipid transfer activity	0.392053	0.626384	ENSCHIG00000002225(PITPNB)
cargo adaptor activity	0.392053	0.626384	ENSCHIG00000009529(DAB2)
phosphoric ester hydrolase activity	0.401602	0.639192	ENSCHIG00000003759(PPM1G);ENSCHIG00000008890(PSPH);ENSCHIG00000009637(G6PC3);ENSCHIG00000012443(BPNT2);ENSCHIG00000014065(PGP);ENSCHIG00000021006(PTPN13);ENSCHIG00000021070(SMPD1);ENSCHIG00000021243(NT5C3A);ENSCHIG00000022405(CTDSP1);ENSCHIG00000022563(SMPD2)
ubiquitin-like protein ligase binding	0.401602	0.639192	ENSCHIG00000001154(TMBIM6);ENSCHIG00000005820(CAMLG);ENSCHIG00000010381(STING1);ENSCHIG00000011357(APBB1);ENSCHIG00000012678(MID1);ENSCHIG00000013684(PDLIM2);ENSCHIG00000016854(AMBRA1);ENSCHIG00000020206(SMAD2);ENSCHIG00000021560(EIF4E2);ENSCHIG00000022996(HSPA1L)
identical protein binding	0.405424	0.640272	ENSCHIG00000003903(JAK2);ENSCHIG00000004685(TGFBI);ENSCHIG00000006650(ISCA2);ENSCHIG00000006814(VWA1);ENSCHIG00000007324(APEH);ENSCHIG00000007539(AMOTL1);ENSCHIG00000008890(PSPH);ENSCHIG00000008943(ZBTB4);ENSCHIG00000009090(CST3);ENSCHIG00000010063(ACTN2);ENSCHIG00000010259(PIP4K2C);ENSCHIG00000010381(STING1);ENSCHIG00000011446(ATF2);ENSCHIG00000011554(GPD1L);ENSCHIG00000011880(PICK1);ENSCHIG0000…
carbohydrate derivative binding	0.407618	0.640272	ENSCHIG00000000353(CDK1);ENSCHIG00000001919(NUBP1);ENSCHIG00000003903(JAK2);ENSCHIG00000006239(DDX19B);ENSCHIG00000006854(CLEC3B);ENSCHIG00000007327(RAB3A);ENSCHIG00000008714(MYH8);ENSCHIG00000008760(ARF6);ENSCHIG00000009953(RAP2C);ENSCHIG00000010297(MTIF2);ENSCHIG00000010381(STING1);ENSCHIG00000011046(DDX1);ENSCHIG00000011344(MYH13);ENSCHIG00000011473(TGFBR2);ENSCHIG00000011834(MASTL);ENSCHIG000…
oxidoreductase activity, acting on peroxide as acceptor	0.407821	0.640272	ENSCHIG00000016100(PXDN);ENSCHIG00000022755(GPX8)
protein-containing complex binding	0.409747	0.640272	ENSCHIG00000002757(SERPINH1);ENSCHIG00000002911(GGA3);ENSCHIG00000004685(TGFBI);ENSCHIG00000005424(IST1);ENSCHIG00000005527(MTRES1);ENSCHIG00000007953(LCP1);ENSCHIG00000008714(MYH8);ENSCHIG00000009001(AIF1L);ENSCHIG00000010063(ACTN2);ENSCHIG00000010108(TAPBP);ENSCHIG00000011344(MYH13);ENSCHIG00000012851(SHC1);ENSCHIG00000013575(MFGE8);ENSCHIG00000014320(AMFR);ENSCHIG00000014730(CTNNA2);ENSCHIG000…
oxidoreductase activity, acting on paired donors, with incorporation or reduction of molecular oxygen	0.411626	0.640272	ENSCHIG00000000593(OGFOD3);ENSCHIG00000011304(PTGIS);ENSCHIG00000015968(EGLN1);ENSCHIG00000025130(SQLE)
cell adhesion molecule binding	0.41543	0.640272	ENSCHIG00000007953(LCP1);ENSCHIG00000013575(MFGE8);ENSCHIG00000014730(CTNNA2);ENSCHIG00000020744(TNC);ENSCHIG00000025284(PSEN1)
tRNA binding	0.420495	0.640272	ENSCHIG00000005527(MTRES1);ENSCHIG00000021838(EEFSEC);ENSCHIG00000025755(ELP3)
carboxylic acid binding	0.420495	0.640272	ENSCHIG00000000593(OGFOD3);ENSCHIG00000014068(FABP3);ENSCHIG00000015968(EGLN1)
anion transmembrane transporter activity	0.427555	0.640272	ENSCHIG00000015402(MFSD3);ENSCHIG00000015523(SLC2A1);ENSCHIG00000018724(SLC25A5);ENSCHIG00000019612(SLC4A4);ENSCHIG00000020413(SLC4A2)
microfilament motor activity	0.428747	0.640272	ENSCHIG00000008714(MYH8)
protein disulfide isomerase activity	0.428747	0.640272	ENSCHIG00000000151(CRELD2)
actin monomer binding	0.428747	0.640272	ENSCHIG00000021259(PKNOX2)
MAP kinase activity	0.428747	0.640272	ENSCHIG00000016446(MAPK12)
cytokine activity	0.428747	0.640272	ENSCHIG00000022871(MIF)
RNA polymerase II CTD heptapeptide repeat kinase activity	0.428747	0.640272	ENSCHIG00000000353(CDK1)
H4 histone acetyltransferase activity	0.428747	0.640272	ENSCHIG00000011446(ATF2)
proton channel activity	0.428747	0.640272	ENSCHIG00000023373(ATP5F1E)
solute:sodium symporter activity	0.428747	0.640272	ENSCHIG00000019612(SLC4A4)
potassium channel regulator activity	0.428747	0.640272	ENSCHIG00000007155(NEDD4L)
fatty acid ligase activity	0.428747	0.640272	ENSCHIG00000019745(ACSL5)
arginine N-methyltransferase activity	0.428747	0.640272	ENSCHIG00000024805(FBXO11)
protein-arginine N-methyltransferase activity	0.428747	0.640272	ENSCHIG00000024805(FBXO11)
C-acyltransferase activity	0.428747	0.640272	ENSCHIG00000017426(ACAT2)
intramolecular oxidoreductase activity, transposing S-S bonds	0.428747	0.640272	ENSCHIG00000000151(CRELD2)
semaphorin receptor activity	0.428747	0.640272	ENSCHIG00000019686(PLXNB2)
glutamate receptor binding	0.428747	0.640272	ENSCHIG00000014529(HOMER2)
phosphatidylinositol 3-kinase binding	0.428747	0.640272	ENSCHIG00000021006(PTPN13)
proton-transporting ATP synthase activity, rotational mechanism	0.428747	0.640272	ENSCHIG00000023373(ATP5F1E)
glycolipid binding	0.428747	0.640272	ENSCHIG00000024964(PPT1)
proline-rich region binding	0.428747	0.640272	ENSCHIG00000011357(APBB1)
E-box binding	0.428747	0.640272	ENSCHIG00000020010(SREBF2)
transferrin receptor binding	0.428747	0.640272	ENSCHIG00000017053(CHUK)
calcium ion transmembrane transporter activity	0.429151	0.640272	ENSCHIG00000021774(ATP2B4);ENSCHIG00000025284(PSEN1)
oxidoreductase activity, acting on the aldehyde or oxo group of donors, NAD or NADP as acceptor	0.429151	0.640272	ENSCHIG00000017958(ALDH1A1);ENSCHIG00000022106(ALDH16A1)
cytokine binding	0.429151	0.640272	ENSCHIG00000011473(TGFBR2);ENSCHIG00000017507(KLHL20)
integrin binding	0.436819	0.649388	ENSCHIG00000007953(LCP1);ENSCHIG00000013575(MFGE8);ENSCHIG00000020744(TNC)
transmembrane transporter binding	0.436819	0.649388	ENSCHIG00000007155(NEDD4L);ENSCHIG00000010063(ACTN2);ENSCHIG00000012367(TSPO)
phosphatase regulator activity	0.45007	0.667247	ENSCHIG00000006838(PPP4R2);ENSCHIG00000017622(BMP2K)
GTPase binding	0.45132	0.667247	ENSCHIG00000002911(GGA3);ENSCHIG00000007953(LCP1);ENSCHIG00000013979(Inf2);ENSCHIG00000014399(RRAGC);ENSCHIG00000015693(RAB11FIP5);ENSCHIG00000016153(LSM2);ENSCHIG00000016854(AMBRA1);ENSCHIG00000022478(CHM);ENSCHIG00000023389(RHOBTB3);ENSCHIG00000026389(RANGAP1)
translation factor activity, RNA binding	0.452794	0.667247	ENSCHIG00000010297(MTIF2);ENSCHIG00000013850(TSFM);ENSCHIG00000021560(EIF4E2);ENSCHIG00000021838(EEFSEC)
sulfur compound binding	0.452794	0.667247	ENSCHIG00000006854(CLEC3B);ENSCHIG00000016956(EFEMP2);ENSCHIG00000025810(COL5A3);ENSCHIG00000026043(GSS)
thiol-dependent deubiquitinase	0.452967	0.667247	ENSCHIG00000019905(USP3);ENSCHIG00000020086(DESI2);ENSCHIG00000022028(BAP1)
peptide receptor activity	0.463232	0.667247	ENSCHIG00000022787(GLP1R)
acyl-CoA dehydrogenase activity	0.463232	0.667247	ENSCHIG00000025328(ACADVL)
glutathione peroxidase activity	0.463232	0.667247	ENSCHIG00000022755(GPX8)
ferrous iron binding	0.463232	0.667247	ENSCHIG00000015968(EGLN1)
steroid dehydrogenase activity	0.463232	0.667247	ENSCHIG00000021082(HSD11B1)
histone acetyltransferase binding	0.463232	0.667247	ENSCHIG00000015863(PCNA)
proteoglycan binding	0.463232	0.667247	ENSCHIG00000020744(TNC)
thyroid hormone receptor binding	0.463232	0.667247	ENSCHIG00000022580(MED13)
tau protein binding	0.463232	0.667247	ENSCHIG00000020206(SMAD2)
metalloaminopeptidase activity	0.463232	0.667247	ENSCHIG00000015514(PEPD)
K63-linked polyubiquitin modification-dependent protein binding	0.463232	0.667247	ENSCHIG00000017855(OPTN)
Lys48-specific deubiquitinase activity	0.463232	0.667247	ENSCHIG00000020086(DESI2)
ubiquitin-specific protease binding	0.463232	0.667247	ENSCHIG00000014320(AMFR)
pentosyltransferase activity	0.470548	0.673134	ENSCHIG00000010402(PNP);ENSCHIG00000018391(PARP14)
exonuclease activity, active with either ribo- or deoxyribonucleic acids and producing 5'-phosphomonoesters	0.470548	0.673134	ENSCHIG00000011569(DCP2);ENSCHIG00000024228(PLD3)
myosin binding	0.470548	0.673134	ENSCHIG00000007327(RAB3A);ENSCHIG00000014720(RAB3D)
protein self-association	0.470548	0.673134	ENSCHIG00000015426(TDG);ENSCHIG00000015523(SLC2A1)
transcription regulator activity	0.472891	0.675327	ENSCHIG00000008943(ZBTB4);ENSCHIG00000009697(RFXANK);ENSCHIG00000010063(ACTN2);ENSCHIG00000011046(DDX1);ENSCHIG00000011446(ATF2);ENSCHIG00000013530(YEATS2);ENSCHIG00000013547(YY1);ENSCHIG00000015292(RCOR2);ENSCHIG00000015647(MAFG);ENSCHIG00000016080(RUNX2);ENSCHIG00000017076(HDGF);ENSCHIG00000017300(MED13L);ENSCHIG00000017949(ETV3);ENSCHIG00000019819(PKNOX1);ENSCHIG00000020010(SREBF2);ENSCHIG0000…
adenyl ribonucleotide binding	0.478054	0.681534	ENSCHIG00000000353(CDK1);ENSCHIG00000001919(NUBP1);ENSCHIG00000003903(JAK2);ENSCHIG00000006239(DDX19B);ENSCHIG00000008714(MYH8);ENSCHIG00000010381(STING1);ENSCHIG00000011046(DDX1);ENSCHIG00000011344(MYH13);ENSCHIG00000011473(TGFBR2);ENSCHIG00000011834(MASTL);ENSCHIG00000011930(CAMK4);ENSCHIG00000012892(CSNK1A1);ENSCHIG00000012894(STK17A);ENSCHIG00000013259(TRIT1);ENSCHIG00000013444(PAPSS2);ENSCHI…
ATP binding	0.480206	0.682681	ENSCHIG00000000353(CDK1);ENSCHIG00000001919(NUBP1);ENSCHIG00000003903(JAK2);ENSCHIG00000006239(DDX19B);ENSCHIG00000008714(MYH8);ENSCHIG00000011046(DDX1);ENSCHIG00000011344(MYH13);ENSCHIG00000011473(TGFBR2);ENSCHIG00000011834(MASTL);ENSCHIG00000011930(CAMK4);ENSCHIG00000012892(CSNK1A1);ENSCHIG00000012894(STK17A);ENSCHIG00000013259(TRIT1);ENSCHIG00000013444(PAPSS2);ENSCHIG00000013491(DGKA);ENSCHIG0…
guanyl ribonucleotide binding	0.481005	0.682681	ENSCHIG00000007327(RAB3A);ENSCHIG00000008760(ARF6);ENSCHIG00000009953(RAP2C);ENSCHIG00000010297(MTIF2);ENSCHIG00000010381(STING1);ENSCHIG00000013538(GPN2);ENSCHIG00000014399(RRAGC);ENSCHIG00000014720(RAB3D);ENSCHIG00000019763(GNL1);ENSCHIG00000021550(RRAS2);ENSCHIG00000021838(EEFSEC);ENSCHIG00000023389(RHOBTB3);ENSCHIG00000026537(RAP1B)
lipid binding	0.481315	0.682681	ENSCHIG00000000097(ANXA8);ENSCHIG00000002225(PITPNB);ENSCHIG00000002911(GGA3);ENSCHIG00000010063(ACTN2);ENSCHIG00000011880(PICK1);ENSCHIG00000013491(DGKA);ENSCHIG00000013575(MFGE8);ENSCHIG00000014068(FABP3);ENSCHIG00000015637(GAS6);ENSCHIG00000017547(SNX11);ENSCHIG00000020380(AXL);ENSCHIG00000021348(APOA1);ENSCHIG00000021532(STARD13);ENSCHIG00000022008(SNX29);ENSCHIG00000024964(PPT1)
transferase activity, transferring alkyl or aryl (other than methyl) groups	0.484666	0.684615	ENSCHIG00000011432(UBIAD1);ENSCHIG00000012855(DHDDS);ENSCHIG00000013259(TRIT1)
hydrolase activity, acting on carbon-nitrogen (but not peptide) bonds, in linear amides	0.484666	0.684615	ENSCHIG00000007140(NIT1);ENSCHIG00000014947(BTD);ENSCHIG00000022289(FAAH)
protein tyrosine phosphatase activity	0.490563	0.684615	ENSCHIG00000014065(PGP);ENSCHIG00000021006(PTPN13)
inorganic anion transmembrane transporter activity	0.490563	0.684615	ENSCHIG00000019612(SLC4A4);ENSCHIG00000020413(SLC4A2)
purine ribonucleotide binding	0.493713	0.684615	ENSCHIG00000000353(CDK1);ENSCHIG00000001919(NUBP1);ENSCHIG00000003903(JAK2);ENSCHIG00000006239(DDX19B);ENSCHIG00000007327(RAB3A);ENSCHIG00000008714(MYH8);ENSCHIG00000008760(ARF6);ENSCHIG00000009953(RAP2C);ENSCHIG00000010297(MTIF2);ENSCHIG00000010381(STING1);ENSCHIG00000011046(DDX1);ENSCHIG00000011344(MYH13);ENSCHIG00000011473(TGFBR2);ENSCHIG00000011834(MASTL);ENSCHIG00000011930(CAMK4);ENSCHIG0000…
RNA cap binding	0.495641	0.684615	ENSCHIG00000021560(EIF4E2)
poly(U) RNA binding	0.495641	0.684615	ENSCHIG00000024304(MSI1)
P-type ion transporter activity	0.495641	0.684615	ENSCHIG00000021774(ATP2B4)
CoA-ligase activity	0.495641	0.684615	ENSCHIG00000019745(ACSL5)
TBP-class protein binding	0.495641	0.684615	ENSCHIG00000013530(YEATS2)
translation repressor activity	0.495641	0.684615	ENSCHIG00000027019(IFRD2)
monocarboxylic acid binding	0.495641	0.684615	ENSCHIG00000014068(FABP3)
amide transmembrane transporter activity	0.495641	0.684615	ENSCHIG00000015402(MFSD3)
telomerase RNA binding	0.495641	0.684615	ENSCHIG00000026485(PINX1)
DNA polymerase binding	0.495641	0.684615	ENSCHIG00000015863(PCNA)
purine ribonucleoside triphosphate binding	0.495813	0.684615	ENSCHIG00000000353(CDK1);ENSCHIG00000001919(NUBP1);ENSCHIG00000003903(JAK2);ENSCHIG00000006239(DDX19B);ENSCHIG00000007327(RAB3A);ENSCHIG00000008714(MYH8);ENSCHIG00000008760(ARF6);ENSCHIG00000009953(RAP2C);ENSCHIG00000010297(MTIF2);ENSCHIG00000011046(DDX1);ENSCHIG00000011344(MYH13);ENSCHIG00000011473(TGFBR2);ENSCHIG00000011834(MASTL);ENSCHIG00000011930(CAMK4);ENSCHIG00000012892(CSNK1A1);ENSCHIG000…
adenyl nucleotide binding	0.498529	0.687228	ENSCHIG00000000353(CDK1);ENSCHIG00000001919(NUBP1);ENSCHIG00000003903(JAK2);ENSCHIG00000006239(DDX19B);ENSCHIG00000008714(MYH8);ENSCHIG00000010381(STING1);ENSCHIG00000011046(DDX1);ENSCHIG00000011344(MYH13);ENSCHIG00000011473(TGFBR2);ENSCHIG00000011834(MASTL);ENSCHIG00000011930(CAMK4);ENSCHIG00000012892(CSNK1A1);ENSCHIG00000012894(STK17A);ENSCHIG00000013259(TRIT1);ENSCHIG00000013444(PAPSS2);ENSCHI…
exopeptidase activity	0.500183	0.688371	ENSCHIG00000015514(PEPD);ENSCHIG00000021048(DPP4);ENSCHIG00000022782(NPEPPS)
guanyl nucleotide binding	0.502419	0.690309	ENSCHIG00000007327(RAB3A);ENSCHIG00000008760(ARF6);ENSCHIG00000009953(RAP2C);ENSCHIG00000010297(MTIF2);ENSCHIG00000010381(STING1);ENSCHIG00000013538(GPN2);ENSCHIG00000014399(RRAGC);ENSCHIG00000014720(RAB3D);ENSCHIG00000019763(GNL1);ENSCHIG00000021550(RRAS2);ENSCHIG00000021838(EEFSEC);ENSCHIG00000023389(RHOBTB3);ENSCHIG00000026537(RAP1B)
nucleotidyltransferase activity	0.506117	0.694245	ENSCHIG00000013444(PAPSS2);ENSCHIG00000015675(UAP1);ENSCHIG00000016890(POLA1);ENSCHIG00000027173(POLR2A)
protein binding	0.507215	0.69461	ENSCHIG00000000353(CDK1);ENSCHIG00000001154(TMBIM6);ENSCHIG00000001419(TAGLN3);ENSCHIG00000002757(SERPINH1);ENSCHIG00000002911(GGA3);ENSCHIG00000002946(SH3KBP1);ENSCHIG00000003444(NCAPG2);ENSCHIG00000003482(ARMCX3);ENSCHIG00000003903(JAK2);ENSCHIG00000004685(TGFBI);ENSCHIG00000005424(IST1);ENSCHIG00000005820(CAMLG);ENSCHIG00000006650(ISCA2);ENSCHIG00000006814(VWA1);ENSCHIG00000006854(CLEC3B);ENSC…
protein phosphorylated amino acid binding	0.510096	0.69535	ENSCHIG00000008131(CBL);ENSCHIG00000012851(SHC1)
translation regulator activity	0.510533	0.69535	ENSCHIG00000010297(MTIF2);ENSCHIG00000013850(TSFM);ENSCHIG00000021560(EIF4E2);ENSCHIG00000021838(EEFSEC);ENSCHIG00000027019(IFRD2)
phosphatase activity	0.510933	0.69535	ENSCHIG00000003759(PPM1G);ENSCHIG00000008890(PSPH);ENSCHIG00000009637(G6PC3);ENSCHIG00000012443(BPNT2);ENSCHIG00000014065(PGP);ENSCHIG00000021006(PTPN13);ENSCHIG00000021243(NT5C3A);ENSCHIG00000022405(CTDSP1)
phospholipid binding	0.511478	0.69535	ENSCHIG00000000097(ANXA8);ENSCHIG00000002225(PITPNB);ENSCHIG00000002911(GGA3);ENSCHIG00000010063(ACTN2);ENSCHIG00000013491(DGKA);ENSCHIG00000013575(MFGE8);ENSCHIG00000015637(GAS6);ENSCHIG00000017547(SNX11);ENSCHIG00000020380(AXL);ENSCHIG00000022008(SNX29);ENSCHIG00000024964(PPT1)
carboxylic ester hydrolase activity	0.515461	0.69535	ENSCHIG00000020254(LIPA);ENSCHIG00000022289(FAAH);ENSCHIG00000025751(DAGLB)
deubiquitinase activity	0.515461	0.69535	ENSCHIG00000019905(USP3);ENSCHIG00000020086(DESI2);ENSCHIG00000022028(BAP1)
ribonucleotide binding	0.519557	0.69535	ENSCHIG00000000353(CDK1);ENSCHIG00000001919(NUBP1);ENSCHIG00000003903(JAK2);ENSCHIG00000006239(DDX19B);ENSCHIG00000007327(RAB3A);ENSCHIG00000008714(MYH8);ENSCHIG00000008760(ARF6);ENSCHIG00000009953(RAP2C);ENSCHIG00000010297(MTIF2);ENSCHIG00000010381(STING1);ENSCHIG00000011046(DDX1);ENSCHIG00000011344(MYH13);ENSCHIG00000011473(TGFBR2);ENSCHIG00000011834(MASTL);ENSCHIG00000011930(CAMK4);ENSCHIG0000…
ATP hydrolysis activity	0.522406	0.69535	ENSCHIG00000001919(NUBP1);ENSCHIG00000008714(MYH8);ENSCHIG00000014991(WRN);ENSCHIG00000016005(ATP8B3);ENSCHIG00000016737(CHD3);ENSCHIG00000017716(KATNA1);ENSCHIG00000021774(ATP2B4);ENSCHIG00000023389(RHOBTB3);ENSCHIG00000023422(ABCD3)
purine nucleotide binding	0.523235	0.69535	ENSCHIG00000000353(CDK1);ENSCHIG00000001919(NUBP1);ENSCHIG00000003903(JAK2);ENSCHIG00000006239(DDX19B);ENSCHIG00000007327(RAB3A);ENSCHIG00000008714(MYH8);ENSCHIG00000008760(ARF6);ENSCHIG00000009953(RAP2C);ENSCHIG00000010297(MTIF2);ENSCHIG00000010381(STING1);ENSCHIG00000011046(DDX1);ENSCHIG00000011344(MYH13);ENSCHIG00000011473(TGFBR2);ENSCHIG00000011834(MASTL);ENSCHIG00000011930(CAMK4);ENSCHIG0000…
poly-pyrimidine tract binding	0.526098	0.69535	ENSCHIG00000024304(MSI1)
ion channel inhibitor activity	0.526098	0.69535	ENSCHIG00000007155(NEDD4L)
methyl-CpG binding	0.526098	0.69535	ENSCHIG00000008943(ZBTB4)
channel inhibitor activity	0.526098	0.69535	ENSCHIG00000007155(NEDD4L)
kinesin binding	0.526098	0.69535	ENSCHIG00000026294(KLC3)
laminin binding	0.526098	0.69535	ENSCHIG00000016100(PXDN)
quaternary ammonium group binding	0.526098	0.69535	ENSCHIG00000002225(PITPNB)
lysine-acetylated histone binding	0.526098	0.69535	ENSCHIG00000017357(KMT2A)
poly-purine tract binding	0.526098	0.69535	ENSCHIG00000011046(DDX1)
14-3-3 protein binding	0.526098	0.69535	ENSCHIG00000022716(ZFP36L1)
acetylation-dependent protein binding	0.526098	0.69535	ENSCHIG00000017357(KMT2A)
P-type transmembrane transporter activity	0.526098	0.69535	ENSCHIG00000021774(ATP2B4)
ABC-type transporter activity	0.526098	0.69535	ENSCHIG00000023422(ABCD3)
nucleotide binding	0.53022	0.697832	ENSCHIG00000000353(CDK1);ENSCHIG00000001919(NUBP1);ENSCHIG00000003903(JAK2);ENSCHIG00000006239(DDX19B);ENSCHIG00000007327(RAB3A);ENSCHIG00000008714(MYH8);ENSCHIG00000008760(ARF6);ENSCHIG00000008943(ZBTB4);ENSCHIG00000009953(RAP2C);ENSCHIG00000010297(MTIF2);ENSCHIG00000010381(STING1);ENSCHIG00000011046(DDX1);ENSCHIG00000011344(MYH13);ENSCHIG00000011473(TGFBR2);ENSCHIG00000011554(GPD1L);ENSCHIG0000…
nucleoside phosphate binding	0.53022	0.697832	ENSCHIG00000000353(CDK1);ENSCHIG00000001919(NUBP1);ENSCHIG00000003903(JAK2);ENSCHIG00000006239(DDX19B);ENSCHIG00000007327(RAB3A);ENSCHIG00000008714(MYH8);ENSCHIG00000008760(ARF6);ENSCHIG00000008943(ZBTB4);ENSCHIG00000009953(RAP2C);ENSCHIG00000010297(MTIF2);ENSCHIG00000010381(STING1);ENSCHIG00000011046(DDX1);ENSCHIG00000011344(MYH13);ENSCHIG00000011473(TGFBR2);ENSCHIG00000011554(GPD1L);ENSCHIG0000…
phosphoprotein binding	0.530486	0.697832	ENSCHIG00000008131(CBL);ENSCHIG00000012678(MID1);ENSCHIG00000012851(SHC1)
active ion transmembrane transporter activity	0.544548	0.714789	ENSCHIG00000018724(SLC25A5);ENSCHIG00000019612(SLC4A4);ENSCHIG00000020413(SLC4A2);ENSCHIG00000021774(ATP2B4)
secondary active transmembrane transporter activity	0.545248	0.714789	ENSCHIG00000018724(SLC25A5);ENSCHIG00000019612(SLC4A4);ENSCHIG00000020413(SLC4A2)
damaged DNA binding	0.547662	0.714789	ENSCHIG00000014991(WRN);ENSCHIG00000015863(PCNA)
oxidoreductase activity, acting on the aldehyde or oxo group of donors	0.547662	0.714789	ENSCHIG00000017958(ALDH1A1);ENSCHIG00000022106(ALDH16A1)
monosaccharide binding	0.547662	0.714789	ENSCHIG00000000593(OGFOD3);ENSCHIG00000015968(EGLN1)
protein serine/threonine/tyrosine kinase activity	0.55472	0.716156	ENSCHIG00000015239(RPS6KA1)
non-membrane spanning protein tyrosine kinase activity	0.55472	0.716156	ENSCHIG00000003903(JAK2)
insulin receptor binding	0.55472	0.716156	ENSCHIG00000012851(SHC1)
carbohydrate kinase activity	0.55472	0.716156	ENSCHIG00000013719(RBKS)
nuclear import signal receptor activity	0.55472	0.716156	ENSCHIG00000016075(KPNA6)
adenylyltransferase activity	0.55472	0.716156	ENSCHIG00000013444(PAPSS2)
intramembrane lipid transporter activity	0.55472	0.716156	ENSCHIG00000016005(ATP8B3)
microtubule binding	0.555729	0.716349	ENSCHIG00000012678(MID1);ENSCHIG00000016953(EML1);ENSCHIG00000017716(KATNA1);ENSCHIG00000021393(FMN1);ENSCHIG00000026294(KLC3)
translation regulator activity, nucleic acid binding	0.557014	0.716898	ENSCHIG00000010297(MTIF2);ENSCHIG00000013850(TSFM);ENSCHIG00000021560(EIF4E2);ENSCHIG00000021838(EEFSEC)
GTP binding	0.564729	0.725232	ENSCHIG00000007327(RAB3A);ENSCHIG00000008760(ARF6);ENSCHIG00000009953(RAP2C);ENSCHIG00000010297(MTIF2);ENSCHIG00000013538(GPN2);ENSCHIG00000014399(RRAGC);ENSCHIG00000014720(RAB3D);ENSCHIG00000019763(GNL1);ENSCHIG00000021550(RRAS2);ENSCHIG00000021838(EEFSEC);ENSCHIG00000023389(RHOBTB3);ENSCHIG00000026537(RAP1B)
active transmembrane transporter activity	0.565228	0.725232	ENSCHIG00000016832(SLC29A3);ENSCHIG00000018724(SLC25A5);ENSCHIG00000019612(SLC4A4);ENSCHIG00000020413(SLC4A2);ENSCHIG00000021774(ATP2B4);ENSCHIG00000023422(ABCD3)
oxidoreductase activity, acting on the CH-OH group of donors, NAD or NADP as acceptor	0.569295	0.729328	ENSCHIG00000011554(GPD1L);ENSCHIG00000016596(RDH10);ENSCHIG00000021082(HSD11B1);ENSCHIG00000026057(TDH)
protein homodimerization activity	0.579225	0.737188	ENSCHIG00000008890(PSPH);ENSCHIG00000008943(ZBTB4);ENSCHIG00000010381(STING1);ENSCHIG00000011446(ATF2);ENSCHIG00000011554(GPD1L);ENSCHIG00000012678(MID1);ENSCHIG00000014702(NQO2);ENSCHIG00000014991(WRN);ENSCHIG00000016956(EFEMP2);ENSCHIG00000017053(CHUK);ENSCHIG00000017357(KMT2A);ENSCHIG00000021048(DPP4);ENSCHIG00000021082(HSD11B1);ENSCHIG00000023238(DNTTIP1);ENSCHIG00000023422(ABCD3);ENSCHIG0000…
histone acetyltransferase activity	0.581618	0.737188	ENSCHIG00000011446(ATF2)
carboxy-lyase activity	0.581618	0.737188	ENSCHIG00000002940(ECHDC1)
acid-thiol ligase activity	0.581618	0.737188	ENSCHIG00000019745(ACSL5)
pre-mRNA binding	0.581618	0.737188	ENSCHIG00000017120(RBM20)
alpha-tubulin binding	0.581618	0.737188	ENSCHIG00000024193(TBCB)
peptide-lysine-N-acetyltransferase activity	0.581618	0.737188	ENSCHIG00000011446(ATF2)
ion channel regulator activity	0.583167	0.73803	ENSCHIG00000007155(NEDD4L);ENSCHIG00000016859(VAMP8)
nuclease activity	0.588239	0.743321	ENSCHIG00000008560(MARF1);ENSCHIG00000011046(DDX1);ENSCHIG00000011569(DCP2);ENSCHIG00000014991(WRN);ENSCHIG00000024228(PLD3)
channel regulator activity	0.600135	0.757206	ENSCHIG00000007155(NEDD4L);ENSCHIG00000016859(VAMP8)
calcium-dependent phospholipid binding	0.606896	0.759986	ENSCHIG00000000097(ANXA8)
myosin phosphatase activity	0.606896	0.759986	ENSCHIG00000022405(CTDSP1)
PDZ domain binding	0.606896	0.759986	ENSCHIG00000025284(PSEN1)
cyclin binding	0.606896	0.759986	ENSCHIG00000000353(CDK1)
sulfur compound transmembrane transporter activity	0.606896	0.759986	ENSCHIG00000015402(MFSD3)
oxidoreductase activity, acting on CH-OH group of donors	0.616462	0.770808	ENSCHIG00000011554(GPD1L);ENSCHIG00000016596(RDH10);ENSCHIG00000021082(HSD11B1);ENSCHIG00000026057(TDH)
anion binding	0.622032	0.776608	ENSCHIG00000000353(CDK1);ENSCHIG00000000593(OGFOD3);ENSCHIG00000001919(NUBP1);ENSCHIG00000003903(JAK2);ENSCHIG00000006239(DDX19B);ENSCHIG00000007327(RAB3A);ENSCHIG00000008714(MYH8);ENSCHIG00000008760(ARF6);ENSCHIG00000009953(RAP2C);ENSCHIG00000010063(ACTN2);ENSCHIG00000010297(MTIF2);ENSCHIG00000010381(STING1);ENSCHIG00000011046(DDX1);ENSCHIG00000011344(MYH13);ENSCHIG00000011473(TGFBR2);ENSCHIG000…
catalytic activity, acting on a nucleic acid	0.629702	0.77803	ENSCHIG00000000428(RNMT);ENSCHIG00000006239(DDX19B);ENSCHIG00000008560(MARF1);ENSCHIG00000011046(DDX1);ENSCHIG00000011569(DCP2);ENSCHIG00000013259(TRIT1);ENSCHIG00000013499(WARS2);ENSCHIG00000014247(DNMT3A);ENSCHIG00000014991(WRN);ENSCHIG00000015426(TDG);ENSCHIG00000015863(PCNA);ENSCHIG00000016737(CHD3);ENSCHIG00000016890(POLA1);ENSCHIG00000021113(TMT1A);ENSCHIG00000021308(TRPT1);ENSCHIG000000226…
calcium channel activity	0.63065	0.77803	ENSCHIG00000025284(PSEN1)
O-methyltransferase activity	0.63065	0.77803	ENSCHIG00000006984(COMT)
SH2 domain binding	0.63065	0.77803	ENSCHIG00000003903(JAK2)
glucosyltransferase activity	0.63065	0.77803	ENSCHIG00000023413(ALG10)
disordered domain specific binding	0.63065	0.77803	ENSCHIG00000020206(SMAD2)
ubiquitin ligase-substrate adaptor activity	0.63065	0.77803	ENSCHIG00000016854(AMBRA1)
cytoskeletal motor activity	0.632499	0.77803	ENSCHIG00000008714(MYH8);ENSCHIG00000011344(MYH13)
protein serine/threonine phosphatase activity	0.632499	0.77803	ENSCHIG00000003759(PPM1G);ENSCHIG00000022405(CTDSP1)
cation channel activity	0.632499	0.77803	ENSCHIG00000023373(ATP5F1E);ENSCHIG00000025284(PSEN1)
calmodulin binding	0.6479	0.792691	ENSCHIG00000010821(PHKA2);ENSCHIG00000021774(ATP2B4)
SH3 domain binding	0.6479	0.792691	ENSCHIG00000008131(CBL);ENSCHIG00000021393(FMN1)
ubiquitin-like protein-specific protease activity	0.652971	0.792691	ENSCHIG00000019905(USP3);ENSCHIG00000020086(DESI2);ENSCHIG00000022028(BAP1)
core promoter sequence-specific DNA binding	0.652972	0.792691	ENSCHIG00000027173(POLR2A)
phospholipid transporter activity	0.652972	0.792691	ENSCHIG00000002225(PITPNB)
solute:cation symporter activity	0.652972	0.792691	ENSCHIG00000019612(SLC4A4)
peptide N-acetyltransferase activity	0.652972	0.792691	ENSCHIG00000011446(ATF2)
telomeric DNA binding	0.652972	0.792691	ENSCHIG00000014991(WRN)
hormone binding	0.652972	0.792691	ENSCHIG00000012851(SHC1)
enzyme binding	0.659291	0.799199	ENSCHIG00000001154(TMBIM6);ENSCHIG00000002911(GGA3);ENSCHIG00000003903(JAK2);ENSCHIG00000005820(CAMLG);ENSCHIG00000007953(LCP1);ENSCHIG00000008943(ZBTB4);ENSCHIG00000009090(CST3);ENSCHIG00000009697(RFXANK);ENSCHIG00000010381(STING1);ENSCHIG00000011307(MTMR9);ENSCHIG00000011357(APBB1);ENSCHIG00000011446(ATF2);ENSCHIG00000012108(LRRC14);ENSCHIG00000012678(MID1);ENSCHIG00000012851(SHC1);ENSCHIG00000…
small molecule binding	0.660899	0.799946	ENSCHIG00000000353(CDK1);ENSCHIG00000000593(OGFOD3);ENSCHIG00000001919(NUBP1);ENSCHIG00000003903(JAK2);ENSCHIG00000006239(DDX19B);ENSCHIG00000007327(RAB3A);ENSCHIG00000008714(MYH8);ENSCHIG00000008760(ARF6);ENSCHIG00000008943(ZBTB4);ENSCHIG00000009953(RAP2C);ENSCHIG00000010297(MTIF2);ENSCHIG00000010381(STING1);ENSCHIG00000011046(DDX1);ENSCHIG00000011344(MYH13);ENSCHIG00000011473(TGFBR2);ENSCHIG000…
RNA methyltransferase activity	0.662785	0.799946	ENSCHIG00000000428(RNMT);ENSCHIG00000021113(TMT1A)
growth factor binding	0.662785	0.799946	ENSCHIG00000011473(TGFBR2);ENSCHIG00000012851(SHC1)
DNA-directed 5'-3' RNA polymerase activity	0.673949	0.807577	ENSCHIG00000027173(POLR2A)
copper ion binding	0.673949	0.807577	ENSCHIG00000015358(LOXL2)
protein phosphatase regulator activity	0.673949	0.807577	ENSCHIG00000006838(PPP4R2)
5'-3' RNA polymerase activity	0.673949	0.807577	ENSCHIG00000027173(POLR2A)
RNA polymerase activity	0.673949	0.807577	ENSCHIG00000027173(POLR2A)
ion transmembrane transporter activity	0.678021	0.81129	ENSCHIG00000015402(MFSD3);ENSCHIG00000015523(SLC2A1);ENSCHIG00000016832(SLC29A3);ENSCHIG00000018724(SLC25A5);ENSCHIG00000019612(SLC4A4);ENSCHIG00000020413(SLC4A2);ENSCHIG00000021774(ATP2B4);ENSCHIG00000023373(ATP5F1E);ENSCHIG00000025284(PSEN1)
phosphoprotein phosphatase activity	0.68089	0.813556	ENSCHIG00000003759(PPM1G);ENSCHIG00000014065(PGP);ENSCHIG00000021006(PTPN13);ENSCHIG00000022405(CTDSP1)
protein kinase binding	0.685953	0.813661	ENSCHIG00000003903(JAK2);ENSCHIG00000008943(ZBTB4);ENSCHIG00000010381(STING1);ENSCHIG00000011446(ATF2);ENSCHIG00000012851(SHC1);ENSCHIG00000015637(GAS6);ENSCHIG00000015863(PCNA);ENSCHIG00000017239(OXSR1);ENSCHIG00000017530(GAB2);ENSCHIG00000025019(EPHA4);ENSCHIG00000025136(CCND2);ENSCHIG00000025554(ROR2);ENSCHIG00000025937(TIRAP)
ubiquitin-like protein binding	0.688352	0.813661	ENSCHIG00000002911(GGA3);ENSCHIG00000014320(AMFR);ENSCHIG00000015426(TDG)
peptide binding	0.688352	0.813661	ENSCHIG00000009090(CST3);ENSCHIG00000011357(APBB1);ENSCHIG00000026043(GSS)
phosphatase binding	0.69086	0.813661	ENSCHIG00000011307(MTMR9);ENSCHIG00000016854(AMBRA1);ENSCHIG00000020206(SMAD2);ENSCHIG00000021774(ATP2B4)
translation initiation factor activity	0.691035	0.813661	ENSCHIG00000010297(MTIF2);ENSCHIG00000021560(EIF4E2)
GDP binding	0.691035	0.813661	ENSCHIG00000014399(RRAGC);ENSCHIG00000026537(RAP1B)
chaperone binding	0.691035	0.813661	ENSCHIG00000014320(AMFR);ENSCHIG00000018208(TSC1)
transcription corepressor binding	0.693661	0.813661	ENSCHIG00000017076(HDGF)
deoxyribonuclease activity	0.693661	0.813661	ENSCHIG00000024228(PLD3)
protein kinase C binding	0.693661	0.813661	ENSCHIG00000025937(TIRAP)
cyclin-dependent protein serine/threonine kinase regulator activity	0.693661	0.813661	ENSCHIG00000025136(CCND2)
protein-membrane adaptor activity	0.693661	0.813661	ENSCHIG00000014399(RRAGC)
lipid transfer activity	0.693661	0.813661	ENSCHIG00000002225(PITPNB)
catalytic activity, acting on a tRNA	0.695364	0.814513	ENSCHIG00000013259(TRIT1);ENSCHIG00000013499(WARS2);ENSCHIG00000021308(TRPT1);ENSCHIG00000022647(CDKAL1);ENSCHIG00000025578(OSGEP)
beta-catenin binding	0.704415	0.822804	ENSCHIG00000012669(TAX1BP3);ENSCHIG00000025284(PSEN1)
ATPase-coupled transmembrane transporter activity	0.704415	0.822804	ENSCHIG00000021774(ATP2B4);ENSCHIG00000023422(ABCD3)
protein phosphatase binding	0.710399	0.824947	ENSCHIG00000011307(MTMR9);ENSCHIG00000016854(AMBRA1);ENSCHIG00000021774(ATP2B4)
symporter activity	0.712184	0.824947	ENSCHIG00000019612(SLC4A4)
nucleosome binding	0.712184	0.824947	ENSCHIG00000023238(DNTTIP1)
protein serine/threonine kinase activator activity	0.712184	0.824947	ENSCHIG00000025136(CCND2)
Hsp90 protein binding	0.712184	0.824947	ENSCHIG00000018208(TSC1)
ATP-dependent chromatin remodeler activity	0.712184	0.824947	ENSCHIG00000016737(CHD3)
amide binding	0.719435	0.83219	ENSCHIG00000009090(CST3);ENSCHIG00000011357(APBB1);ENSCHIG00000014702(NQO2);ENSCHIG00000026043(GSS)
hydrolase activity, acting on carbon-nitrogen (but not peptide) bonds	0.720965	0.832805	ENSCHIG00000007140(NIT1);ENSCHIG00000014947(BTD);ENSCHIG00000022289(FAAH)
DNA-binding transcription factor binding	0.72407	0.833551	ENSCHIG00000003444(NCAPG2);ENSCHIG00000010381(STING1);ENSCHIG00000011446(ATF2);ENSCHIG00000013547(YY1);ENSCHIG00000014247(DNMT3A);ENSCHIG00000016080(RUNX2);ENSCHIG00000020206(SMAD2);ENSCHIG00000022071(DMAP1);ENSCHIG00000022580(MED13);ENSCHIG00000023879(WWP2)
transcription factor binding	0.724443	0.833551	ENSCHIG00000003444(NCAPG2);ENSCHIG00000010381(STING1);ENSCHIG00000011446(ATF2);ENSCHIG00000013530(YEATS2);ENSCHIG00000013547(YY1);ENSCHIG00000014247(DNMT3A);ENSCHIG00000016080(RUNX2);ENSCHIG00000017076(HDGF);ENSCHIG00000020206(SMAD2);ENSCHIG00000022071(DMAP1);ENSCHIG00000022580(MED13);ENSCHIG00000023879(WWP2)
transcription coregulator activity	0.72461	0.833551	ENSCHIG00000010063(ACTN2);ENSCHIG00000011046(DDX1);ENSCHIG00000013530(YEATS2);ENSCHIG00000015292(RCOR2);ENSCHIG00000017076(HDGF);ENSCHIG00000017300(MED13L);ENSCHIG00000021846(CDYL);ENSCHIG00000022071(DMAP1);ENSCHIG00000022580(MED13)
small GTPase binding	0.728057	0.835822	ENSCHIG00000002911(GGA3);ENSCHIG00000013979(Inf2);ENSCHIG00000015693(RAB11FIP5);ENSCHIG00000016153(LSM2);ENSCHIG00000022478(CHM);ENSCHIG00000023389(RHOBTB3);ENSCHIG00000026389(RANGAP1)
exoribonuclease activity	0.72959	0.835822	ENSCHIG00000011569(DCP2)
exoribonuclease activity, producing 5'-phosphomonoesters	0.72959	0.835822	ENSCHIG00000011569(DCP2)
ATP-dependent activity, acting on DNA	0.73123	0.835864	ENSCHIG00000011046(DDX1);ENSCHIG00000014991(WRN);ENSCHIG00000016737(CHD3)
tubulin binding	0.731632	0.835864	ENSCHIG00000012678(MID1);ENSCHIG00000016953(EML1);ENSCHIG00000017716(KATNA1);ENSCHIG00000021393(FMN1);ENSCHIG00000024193(TBCB);ENSCHIG00000026294(KLC3)
N-acetyltransferase activity	0.745946	0.846421	ENSCHIG00000011446(ATF2)
metalloexopeptidase activity	0.745946	0.846421	ENSCHIG00000015514(PEPD)
sodium ion transmembrane transporter activity	0.745946	0.846421	ENSCHIG00000019612(SLC4A4)
peptidase activator activity	0.745946	0.846421	ENSCHIG00000009755(PSME1)
nucleocytoplasmic carrier activity	0.745946	0.846421	ENSCHIG00000016075(KPNA6)
metallopeptidase activity	0.750868	0.850006	ENSCHIG00000015514(PEPD);ENSCHIG00000016293(MMP2);ENSCHIG00000022782(NPEPPS)
catalytic activity, acting on RNA	0.751409	0.850006	ENSCHIG00000000428(RNMT);ENSCHIG00000006239(DDX19B);ENSCHIG00000008560(MARF1);ENSCHIG00000011046(DDX1);ENSCHIG00000011569(DCP2);ENSCHIG00000013259(TRIT1);ENSCHIG00000013499(WARS2);ENSCHIG00000021113(TMT1A);ENSCHIG00000021308(TRPT1);ENSCHIG00000022647(CDKAL1);ENSCHIG00000025578(OSGEP);ENSCHIG00000027173(POLR2A)
kinase activator activity	0.753183	0.850006	ENSCHIG00000011473(TGFBR2);ENSCHIG00000025136(CCND2)
molecular carrier activity	0.753183	0.850006	ENSCHIG00000001919(NUBP1);ENSCHIG00000016075(KPNA6)
kinase binding	0.756097	0.850262	ENSCHIG00000003903(JAK2);ENSCHIG00000008943(ZBTB4);ENSCHIG00000010381(STING1);ENSCHIG00000011446(ATF2);ENSCHIG00000012108(LRRC14);ENSCHIG00000012851(SHC1);ENSCHIG00000015637(GAS6);ENSCHIG00000015863(PCNA);ENSCHIG00000017239(OXSR1);ENSCHIG00000017530(GAB2);ENSCHIG00000025019(EPHA4);ENSCHIG00000025136(CCND2);ENSCHIG00000025554(ROR2);ENSCHIG00000025937(TIRAP)
metal ion transmembrane transporter activity	0.760248	0.850262	ENSCHIG00000019612(SLC4A4);ENSCHIG00000021774(ATP2B4);ENSCHIG00000025284(PSEN1)
enzyme activator activity	0.761316	0.850262	ENSCHIG00000014193(DCP1B)
electron transfer activity	0.761316	0.850262	ENSCHIG00000014702(NQO2)
ligase activity, forming carbon-sulfur bonds	0.761316	0.850262	ENSCHIG00000019745(ACSL5)
protein kinase A binding	0.761316	0.850262	ENSCHIG00000016280(CRYBG3)
scaffold protein binding	0.761316	0.850262	ENSCHIG00000017053(CHUK)
RNA polymerase II-specific DNA-binding transcription factor binding	0.761566	0.850262	ENSCHIG00000010381(STING1);ENSCHIG00000011446(ATF2);ENSCHIG00000014247(DNMT3A);ENSCHIG00000020206(SMAD2);ENSCHIG00000022071(DMAP1);ENSCHIG00000022580(MED13);ENSCHIG00000023879(WWP2)
mRNA 3'-UTR binding	0.76424	0.852107	ENSCHIG00000022716(ZFP36L1);ENSCHIG00000025020(ZFP36L2)
cysteine-type peptidase activity	0.770644	0.856956	ENSCHIG00000018521(SENP2);ENSCHIG00000019905(USP3);ENSCHIG00000020086(DESI2);ENSCHIG00000022028(BAP1)
acyltransferase activity, transferring groups other than amino-acyl groups	0.770644	0.856956	ENSCHIG00000011446(ATF2);ENSCHIG00000017426(ACAT2);ENSCHIG00000025578(OSGEP);ENSCHIG00000025755(ELP3)
unfolded protein binding	0.774865	0.858066	ENSCHIG00000002757(SERPINH1);ENSCHIG00000022996(HSPA1L)
carbon-carbon lyase activity	0.775758	0.858066	ENSCHIG00000002940(ECHDC1)
nuclear receptor coactivator activity	0.775758	0.858066	ENSCHIG00000010063(ACTN2)
NADP binding	0.775758	0.858066	ENSCHIG00000021082(HSD11B1)
transmembrane transporter activity	0.778083	0.859498	ENSCHIG00000012198(OSCP1);ENSCHIG00000015402(MFSD3);ENSCHIG00000015523(SLC2A1);ENSCHIG00000016832(SLC29A3);ENSCHIG00000018724(SLC25A5);ENSCHIG00000019612(SLC4A4);ENSCHIG00000020413(SLC4A2);ENSCHIG00000021774(ATP2B4);ENSCHIG00000023373(ATP5F1E);ENSCHIG00000023422(ABCD3);ENSCHIG00000025284(PSEN1)
GTPase activator activity	0.781277	0.861885	ENSCHIG00000008331(SIPA1);ENSCHIG00000008841(DENND3);ENSCHIG00000014695(DOCK8);ENSCHIG00000018767(FARP1);ENSCHIG00000021532(STARD13);ENSCHIG00000022478(CHM);ENSCHIG00000026389(RANGAP1);ENSCHIG00000027232(FLCN)
transporter activity	0.789308	0.866184	ENSCHIG00000002225(PITPNB);ENSCHIG00000012198(OSCP1);ENSCHIG00000015402(MFSD3);ENSCHIG00000015523(SLC2A1);ENSCHIG00000016005(ATP8B3);ENSCHIG00000016832(SLC29A3);ENSCHIG00000018724(SLC25A5);ENSCHIG00000019612(SLC4A4);ENSCHIG00000020413(SLC4A2);ENSCHIG00000021774(ATP2B4);ENSCHIG00000023373(ATP5F1E);ENSCHIG00000023422(ABCD3);ENSCHIG00000025284(PSEN1)
phosphatidylinositol-4,5-bisphosphate binding	0.789328	0.866184	ENSCHIG00000010063(ACTN2)
ATPase-coupled cation transmembrane transporter activity	0.789328	0.866184	ENSCHIG00000021774(ATP2B4)
clathrin binding	0.789328	0.866184	ENSCHIG00000009529(DAB2)
protein domain specific binding	0.790773	0.866629	ENSCHIG00000003903(JAK2);ENSCHIG00000005424(IST1);ENSCHIG00000006854(CLEC3B);ENSCHIG00000008131(CBL);ENSCHIG00000010063(ACTN2);ENSCHIG00000011446(ATF2);ENSCHIG00000011880(PICK1);ENSCHIG00000016080(RUNX2);ENSCHIG00000020206(SMAD2);ENSCHIG00000021393(FMN1);ENSCHIG00000025019(EPHA4);ENSCHIG00000025284(PSEN1)
helicase activity	0.793362	0.868325	ENSCHIG00000006239(DDX19B);ENSCHIG00000011046(DDX1);ENSCHIG00000014991(WRN);ENSCHIG00000016737(CHD3)
ligase activity	0.801719	0.874424	ENSCHIG00000013499(WARS2);ENSCHIG00000019745(ACSL5);ENSCHIG00000023373(ATP5F1E);ENSCHIG00000025794(MCCC1);ENSCHIG00000026043(GSS)
nucleobase-containing compound kinase activity	0.802079	0.874424	ENSCHIG00000011301(NOL9)
promoter-specific chromatin binding	0.802079	0.874424	ENSCHIG00000011446(ATF2)
RNA helicase activity	0.813285	0.879439	ENSCHIG00000006239(DDX19B);ENSCHIG00000011046(DDX1)
ATP-dependent activity, acting on RNA	0.813285	0.879439	ENSCHIG00000006239(DDX19B);ENSCHIG00000011046(DDX1)
ubiquitin binding	0.813285	0.879439	ENSCHIG00000002911(GGA3);ENSCHIG00000014320(AMFR)
oxidoreductase activity	0.814008	0.879439	ENSCHIG00000000593(OGFOD3);ENSCHIG00000011304(PTGIS);ENSCHIG00000011554(GPD1L);ENSCHIG00000012227(PGFS);ENSCHIG00000014622(CYB5R1);ENSCHIG00000014702(NQO2);ENSCHIG00000015358(LOXL2);ENSCHIG00000015968(EGLN1);ENSCHIG00000016100(PXDN);ENSCHIG00000016596(RDH10);ENSCHIG00000017958(ALDH1A1);ENSCHIG00000021082(HSD11B1);ENSCHIG00000022106(ALDH16A1);ENSCHIG00000022755(GPX8);ENSCHIG00000025130(SQLE);ENSCH…
3'-5' exonuclease activity	0.814061	0.879439	ENSCHIG00000014991(WRN)
ligase activity, forming carbon-nitrogen bonds	0.814061	0.879439	ENSCHIG00000026043(GSS)
general transcription initiation factor binding	0.814061	0.879439	ENSCHIG00000013530(YEATS2)
DNA helicase activity	0.825319	0.885863	ENSCHIG00000014991(WRN)
metalloendopeptidase activity	0.825319	0.885863	ENSCHIG00000016293(MMP2)
structural constituent of cytoskeleton	0.825319	0.885863	ENSCHIG00000023753(GFAP)
N-acyltransferase activity	0.825319	0.885863	ENSCHIG00000011446(ATF2)
polyubiquitin modification-dependent protein binding	0.825319	0.885863	ENSCHIG00000017855(OPTN)
GTPase regulator activity	0.828063	0.886527	ENSCHIG00000008331(SIPA1);ENSCHIG00000008841(DENND3);ENSCHIG00000014695(DOCK8);ENSCHIG00000018767(FARP1);ENSCHIG00000021532(STARD13);ENSCHIG00000022478(CHM);ENSCHIG00000026389(RANGAP1);ENSCHIG00000027232(FLCN)
nucleoside-triphosphatase regulator activity	0.828063	0.886527	ENSCHIG00000008331(SIPA1);ENSCHIG00000008841(DENND3);ENSCHIG00000014695(DOCK8);ENSCHIG00000018767(FARP1);ENSCHIG00000021532(STARD13);ENSCHIG00000022478(CHM);ENSCHIG00000026389(RANGAP1);ENSCHIG00000027232(FLCN)
ion channel activity	0.830214	0.886554	ENSCHIG00000023373(ATP5F1E);ENSCHIG00000025284(PSEN1)
primary active transmembrane transporter activity	0.830214	0.886554	ENSCHIG00000021774(ATP2B4);ENSCHIG00000023422(ABCD3)
isomerase activity	0.833368	0.888074	ENSCHIG00000000151(CRELD2);ENSCHIG00000011304(PTGIS);ENSCHIG00000011993(MPI);ENSCHIG00000022871(MIF)
2-oxoglutarate-dependent dioxygenase activity	0.835897	0.888074	ENSCHIG00000015968(EGLN1)
protein serine kinase activity	0.835897	0.888074	ENSCHIG00000015239(RPS6KA1)
ATP-dependent protein folding chaperone	0.835897	0.888074	ENSCHIG00000022996(HSPA1L)
oxidoreductase activity, acting on NAD(P)H	0.845836	0.896349	ENSCHIG00000014622(CYB5R1)
phosphatidylinositol bisphosphate binding	0.845836	0.896349	ENSCHIG00000010063(ACTN2)
acyltransferase activity	0.850827	0.900495	ENSCHIG00000011446(ATF2);ENSCHIG00000017426(ACAT2);ENSCHIG00000025578(OSGEP);ENSCHIG00000025755(ELP3)
DNA binding	0.854169	0.902885	ENSCHIG00000006633(GATAD1);ENSCHIG00000006844(PDS5B);ENSCHIG00000008943(ZBTB4);ENSCHIG00000009697(RFXANK);ENSCHIG00000011046(DDX1);ENSCHIG00000011446(ATF2);ENSCHIG00000013547(YY1);ENSCHIG00000014247(DNMT3A);ENSCHIG00000014305(CXXC1);ENSCHIG00000014991(WRN);ENSCHIG00000015426(TDG);ENSCHIG00000015647(MAFG);ENSCHIG00000015863(PCNA);ENSCHIG00000016080(RUNX2);ENSCHIG00000016705(QRICH1);ENSCHIG00000016…
channel activity	0.859986	0.906736	ENSCHIG00000023373(ATP5F1E);ENSCHIG00000025284(PSEN1)
passive transmembrane transporter activity	0.859986	0.906736	ENSCHIG00000023373(ATP5F1E);ENSCHIG00000025284(PSEN1)
ribonuclease activity	0.866645	0.91238	ENSCHIG00000008560(MARF1);ENSCHIG00000011569(DCP2)
phosphatidylinositol binding	0.867527	0.91238	ENSCHIG00000002225(PITPNB);ENSCHIG00000002911(GGA3);ENSCHIG00000010063(ACTN2);ENSCHIG00000017547(SNX11);ENSCHIG00000022008(SNX29)
vitamin binding	0.879099	0.92282	ENSCHIG00000000593(OGFOD3);ENSCHIG00000015968(EGLN1)
transcription coregulator binding	0.879939	0.92282	ENSCHIG00000017076(HDGF)
cation transmembrane transporter activity	0.880773	0.92282	ENSCHIG00000016832(SLC29A3);ENSCHIG00000019612(SLC4A4);ENSCHIG00000021774(ATP2B4);ENSCHIG00000023373(ATP5F1E);ENSCHIG00000025284(PSEN1)
ATPase binding	0.887216	0.927241	ENSCHIG00000025284(PSEN1)
dioxygenase activity	0.887216	0.927241	ENSCHIG00000015968(EGLN1)
inorganic molecular entity transmembrane transporter activity	0.888964	0.927689	ENSCHIG00000019612(SLC4A4);ENSCHIG00000020413(SLC4A2);ENSCHIG00000021774(ATP2B4);ENSCHIG00000023373(ATP5F1E);ENSCHIG00000025284(PSEN1)
ATP-dependent activity	0.88987	0.927689	ENSCHIG00000001919(NUBP1);ENSCHIG00000006239(DDX19B);ENSCHIG00000008714(MYH8);ENSCHIG00000011046(DDX1);ENSCHIG00000014991(WRN);ENSCHIG00000016005(ATP8B3);ENSCHIG00000016737(CHD3);ENSCHIG00000017716(KATNA1);ENSCHIG00000019745(ACSL5);ENSCHIG00000021774(ATP2B4);ENSCHIG00000022996(HSPA1L);ENSCHIG00000023389(RHOBTB3);ENSCHIG00000023422(ABCD3)
NAD binding	0.894054	0.928703	ENSCHIG00000011554(GPD1L)
glycosyltransferase activity	0.894183	0.928703	ENSCHIG00000000250(FUT11);ENSCHIG00000010402(PNP);ENSCHIG00000018391(PARP14);ENSCHIG00000023413(ALG10)
inorganic cation transmembrane transporter activity	0.894183	0.928703	ENSCHIG00000019612(SLC4A4);ENSCHIG00000021774(ATP2B4);ENSCHIG00000023373(ATP5F1E);ENSCHIG00000025284(PSEN1)
protein kinase activator activity	0.900478	0.93176	ENSCHIG00000025136(CCND2)
chromatin DNA binding	0.900478	0.93176	ENSCHIG00000016080(RUNX2)
protein folding chaperone	0.900478	0.93176	ENSCHIG00000022996(HSPA1L)
kinase regulator activity	0.903268	0.933489	ENSCHIG00000011473(TGFBR2);ENSCHIG00000025136(CCND2);ENSCHIG00000025755(ELP3)
guanyl-nucleotide exchange factor activity	0.907407	0.936606	ENSCHIG00000008841(DENND3);ENSCHIG00000014695(DOCK8);ENSCHIG00000018767(FARP1)
phosphatidylinositol phosphate binding	0.910306	0.937894	ENSCHIG00000010063(ACTN2);ENSCHIG00000017547(SNX11)
aminoacyl-tRNA ligase activity	0.912184	0.937894	ENSCHIG00000013499(WARS2)
ligase activity, forming carbon-oxygen bonds	0.912184	0.937894	ENSCHIG00000013499(WARS2)
mRNA binding	0.913153	0.937894	ENSCHIG00000021838(EEFSEC);ENSCHIG00000022716(ZFP36L1);ENSCHIG00000023111(IREB2);ENSCHIG00000025020(ZFP36L2)
hydrolase activity, hydrolyzing O-glycosyl compounds	0.927219	0.950001	ENSCHIG00000019815(GLB1L)
oxidoreductase activity, acting on the CH-CH group of donors	0.927219	0.950001	ENSCHIG00000025328(ACADVL)
proton transmembrane transporter activity	0.931636	0.951561	ENSCHIG00000023373(ATP5F1E)
molecular function activator activity	0.931636	0.951561	ENSCHIG00000014193(DCP1B)
ribonucleoprotein complex binding	0.932165	0.951561	ENSCHIG00000005527(MTRES1);ENSCHIG00000021838(EEFSEC);ENSCHIG00000027019(IFRD2)
histone deacetylase binding	0.935787	0.95409	ENSCHIG00000009697(RFXANK)
hexosyltransferase activity	0.940307	0.957529	ENSCHIG00000000250(FUT11);ENSCHIG00000023413(ALG10)
ribosome binding	0.943348	0.959454	ENSCHIG00000027019(IFRD2)
protein dimerization activity	0.946098	0.960611	ENSCHIG00000008890(PSPH);ENSCHIG00000008943(ZBTB4);ENSCHIG00000010381(STING1);ENSCHIG00000011446(ATF2);ENSCHIG00000011554(GPD1L);ENSCHIG00000012678(MID1);ENSCHIG00000014399(RRAGC);ENSCHIG00000014702(NQO2);ENSCHIG00000014991(WRN);ENSCHIG00000016956(EFEMP2);ENSCHIG00000017053(CHUK);ENSCHIG00000017357(KMT2A);ENSCHIG00000020010(SREBF2);ENSCHIG00000021048(DPP4);ENSCHIG00000021082(HSD11B1);ENSCHIG00000…
double-stranded RNA binding	0.946789	0.960611	ENSCHIG00000011046(DDX1)
protein kinase regulator activity	0.953932	0.966682	ENSCHIG00000025136(CCND2);ENSCHIG00000025755(ELP3)
structural constituent of ribosome	0.970058	0.98183	ENSCHIG00000013743(RPS27A);ENSCHIG00000017787(RPS28);ENSCHIG00000018150(RPL27A);ENSCHIG00000022002(MRPS11);ENSCHIG00000025620(MRPS35)
nuclear receptor binding	0.977892	0.98856	ENSCHIG00000022580(MED13)
transcription coactivator activity	0.985754	0.995301	ENSCHIG00000010063(ACTN2);ENSCHIG00000022580(MED13)
binding	0.991885	1	ENSCHIG00000000097(ANXA8);ENSCHIG00000000149(CA1);ENSCHIG00000000151(CRELD2);ENSCHIG00000000353(CDK1);ENSCHIG00000000428(RNMT);ENSCHIG00000000593(OGFOD3);ENSCHIG00000001154(TMBIM6);ENSCHIG00000001419(TAGLN3);ENSCHIG00000001919(NUBP1);ENSCHIG00000002225(PITPNB);ENSCHIG00000002757(SERPINH1);ENSCHIG00000002911(GGA3);ENSCHIG00000002946(SH3KBP1);ENSCHIG00000003444(NCAPG2);ENSCHIG00000003482(ARMCX3);EN…
protein heterodimerization activity	0.99454	1	ENSCHIG00000011446(ATF2);ENSCHIG00000014399(RRAGC);ENSCHIG00000017053(CHUK)
structural molecule activity	0.995795	1	ENSCHIG00000013743(RPS27A);ENSCHIG00000015249(AHNAK);ENSCHIG00000016100(PXDN);ENSCHIG00000016280(CRYBG3);ENSCHIG00000017787(RPS28);ENSCHIG00000018150(RPL27A);ENSCHIG00000022002(MRPS11);ENSCHIG00000023753(GFAP);ENSCHIG00000025620(MRPS35);ENSCHIG00000025810(COL5A3)
heterocyclic compound binding	0.999952	1	ENSCHIG00000000353(CDK1);ENSCHIG00000000428(RNMT);ENSCHIG00000000593(OGFOD3);ENSCHIG00000001919(NUBP1);ENSCHIG00000003903(JAK2);ENSCHIG00000005527(MTRES1);ENSCHIG00000006239(DDX19B);ENSCHIG00000006283(PABPC1L2A);ENSCHIG00000006633(GATAD1);ENSCHIG00000006844(PDS5B);ENSCHIG00000007327(RAB3A);ENSCHIG00000008560(MARF1);ENSCHIG00000008714(MYH8);ENSCHIG00000008760(ARF6);ENSCHIG00000008943(ZBTB4);ENSCHI…
organic cyclic compound binding	0.999966	1	ENSCHIG00000000353(CDK1);ENSCHIG00000000428(RNMT);ENSCHIG00000000593(OGFOD3);ENSCHIG00000001919(NUBP1);ENSCHIG00000003903(JAK2);ENSCHIG00000005527(MTRES1);ENSCHIG00000006239(DDX19B);ENSCHIG00000006283(PABPC1L2A);ENSCHIG00000006633(GATAD1);ENSCHIG00000006844(PDS5B);ENSCHIG00000007327(RAB3A);ENSCHIG00000008560(MARF1);ENSCHIG00000008714(MYH8);ENSCHIG00000008760(ARF6);ENSCHIG00000008943(ZBTB4);ENSCHI…
nucleic acid binding	0.999999	1	ENSCHIG00000000428(RNMT);ENSCHIG00000005527(MTRES1);ENSCHIG00000006239(DDX19B);ENSCHIG00000006283(PABPC1L2A);ENSCHIG00000006633(GATAD1);ENSCHIG00000006844(PDS5B);ENSCHIG00000008560(MARF1);ENSCHIG00000008943(ZBTB4);ENSCHIG00000009045(RBM27);ENSCHIG00000009697(RFXANK);ENSCHIG00000009716(ZCCHC7);ENSCHIG00000010297(MTIF2);ENSCHIG00000010604(SMNDC1);ENSCHIG00000011046(DDX1);ENSCHIG00000011138(PABPC1L2…
RNA binding	0.999999	1	ENSCHIG00000000428(RNMT);ENSCHIG00000005527(MTRES1);ENSCHIG00000006283(PABPC1L2A);ENSCHIG00000008560(MARF1);ENSCHIG00000009045(RBM27);ENSCHIG00000010297(MTIF2);ENSCHIG00000010604(SMNDC1);ENSCHIG00000011046(DDX1);ENSCHIG00000011138(PABPC1L2A);ENSCHIG00000011569(DCP2);ENSCHIG00000013277(GPKOW);ENSCHIG00000013547(YY1);ENSCHIG00000013850(TSFM);ENSCHIG00000016153(LSM2);ENSCHIG00000017120(RBM20);ENSCHI…
molecular_function	1	1	ENSCHIG00000000097(ANXA8);ENSCHIG00000000149(CA1);ENSCHIG00000000151(CRELD2);ENSCHIG00000000250(FUT11);ENSCHIG00000000353(CDK1);ENSCHIG00000000428(RNMT);ENSCHIG00000000593(OGFOD3);ENSCHIG00000001154(TMBIM6);ENSCHIG00000001419(TAGLN3);ENSCHIG00000001919(NUBP1);ENSCHIG00000002225(PITPNB);ENSCHIG00000002757(SERPINH1);ENSCHIG00000002911(GGA3);ENSCHIG00000002940(ECHDC1);ENSCHIG00000002946(SH3KBP1);ENS…
