# Supplementary material for: Integrative Transcriptomic and Proteomic Analysis Reveals CaMK4-Mediated Regulation of Proliferation in Goat Skeletal Muscle Satellite Cells
Source: Animals (Basel). 2025 Oct 24;15(21):3083. doi: 10.3390/ani15213083 (PMC12610772; doi:10.3390/ani15213083)
Supplement: Supplementary file 1 [file animals-15-03083-s001.zip › Table S8.xlsx]

## Sheet: Sheet1
Table S8 KEGG enrichment analysis of proteomic DEPs upon CaMK4 overexpression in goat MUSCs
Pathway	p-value	adjusted p-value	Proteins
Complement and coagulation cascades	0.000233852	0.0685185	ENSCHIG00000008320(C3);ENSCHIG00000015928(A1m);ENSCHIG00000017433(SERPINB2);ENSCHIG00000020858(SERPINE1);ENSCHIG00000021894(SERPINB2);ENSCHIG00000022942(CFB)
Neuroactive ligand-receptor interaction	0.00319981	0.370365	ENSCHIG00000008320(C3);ENSCHIG00000010778(AGT);ENSCHIG00000012367(TSPO);ENSCHIG00000022787(GLP1R)
Aldosterone synthesis and secretion	0.00379213	0.370365	ENSCHIG00000010778(AGT);ENSCHIG00000011446(ATF2);ENSCHIG00000011930(CAMK4);ENSCHIG00000021423(CALM1);ENSCHIG00000021774(ATP2B4);ENSCHIG00000025751(DAGLB);ENSCHIG00000026129(PRKCA)
Cellular senescence	0.00866828	0.459871	ENSCHIG00000000353(CDK1);ENSCHIG00000011473(TGFBR2);ENSCHIG00000016446(MAPK12);ENSCHIG00000018208(TSC1);ENSCHIG00000018724(SLC25A5);ENSCHIG00000020206(SMAD2);ENSCHIG00000020858(SERPINE1);ENSCHIG00000021423(CALM1);ENSCHIG00000021550(RRAS2);ENSCHIG00000022716(ZFP36L1);ENSCHIG00000025020(ZFP36L2);ENSCHIG00000025136(CCND2)
Nitrogen metabolism	0.010061	0.459871	ENSCHIG00000000149(CA1);ENSCHIG00000019033(CA5B);ENSCHIG00000024121(CA1)
Phospholipase D signaling pathway	0.01026	0.459871	ENSCHIG00000008760(ARF6);ENSCHIG00000010778(AGT);ENSCHIG00000012851(SHC1);ENSCHIG00000013491(DGKA);ENSCHIG00000017462(Igh-1a);ENSCHIG00000017530(GAB2);ENSCHIG00000018208(TSC1);ENSCHIG00000021550(RRAS2);ENSCHIG00000024197(SPHK2);ENSCHIG00000026129(PRKCA)
Steroid hormone biosynthesis	0.014418	0.459871	ENSCHIG00000006984(COMT);ENSCHIG00000012227(PGFS);ENSCHIG00000021082(HSD11B1)
Staphylococcus aureus infection	0.014418	0.459871	ENSCHIG00000008320(C3);ENSCHIG00000017462(Igh-1a);ENSCHIG00000022942(CFB)
Herpes simplex virus 1 infection	0.0145445	0.459871	ENSCHIG00000003903(JAK2);ENSCHIG00000008320(C3);ENSCHIG00000010108(TAPBP);ENSCHIG00000010381(STING1);ENSCHIG00000016489(ZNF836);ENSCHIG00000017053(CHUK);ENSCHIG00000018208(TSC1);ENSCHIG00000021602(ZNF836);ENSCHIG00000023288(ZNF836);ENSCHIG00000023421(ZNF836);ENSCHIG00000023653(ZNF160);ENSCHIG00000024173(BCL2L1);ENSCHIG00000024565(ZNF836)
Insulin secretion	0.0159037	0.459871	ENSCHIG00000007327(RAB3A);ENSCHIG00000011446(ATF2);ENSCHIG00000015523(SLC2A1);ENSCHIG00000022787(GLP1R);ENSCHIG00000026129(PRKCA)
Arachidonic acid metabolism	0.0172648	0.459871	ENSCHIG00000011304(PTGIS);ENSCHIG00000012227(PGFS);ENSCHIG00000022755(GPX8);ENSCHIG00000024459(PLAAT3)
Calcium signaling pathway	0.0213434	0.505155	ENSCHIG00000010571(TNNC2);ENSCHIG00000010821(PHKA2);ENSCHIG00000011930(CAMK4);ENSCHIG00000017462(Igh-1a);ENSCHIG00000018724(SLC25A5);ENSCHIG00000021423(CALM1);ENSCHIG00000021774(ATP2B4);ENSCHIG00000024197(SPHK2);ENSCHIG00000026129(PRKCA)
Pancreatic secretion	0.023084	0.505155	ENSCHIG00000014720(RAB3D);ENSCHIG00000019612(SLC4A4);ENSCHIG00000020413(SLC4A2);ENSCHIG00000021774(ATP2B4);ENSCHIG00000026129(PRKCA);ENSCHIG00000026537(RAP1B)
AGE-RAGE signaling pathway in diabetic complications	0.025667	0.505155	ENSCHIG00000003903(JAK2);ENSCHIG00000010778(AGT);ENSCHIG00000011473(TGFBR2);ENSCHIG00000016293(MMP2);ENSCHIG00000016446(MAPK12);ENSCHIG00000020206(SMAD2);ENSCHIG00000020858(SERPINE1);ENSCHIG00000026129(PRKCA)
Tyrosine metabolism	0.0258612	0.505155	ENSCHIG00000006984(COMT);ENSCHIG00000012774(FAH);ENSCHIG00000022871(MIF)
Salivary secretion	0.0291554	0.529487	ENSCHIG00000009090(CST3);ENSCHIG00000020413(SLC4A2);ENSCHIG00000021423(CALM1);ENSCHIG00000021774(ATP2B4);ENSCHIG00000026129(PRKCA)
EGFR tyrosine kinase inhibitor resistance	0.0307211	0.529487	ENSCHIG00000003903(JAK2);ENSCHIG00000012851(SHC1);ENSCHIG00000015637(GAS6);ENSCHIG00000020380(AXL);ENSCHIG00000021560(EIF4E2);ENSCHIG00000024173(BCL2L1);ENSCHIG00000026129(PRKCA)
Tuberculosis	0.0435256	0.687011	ENSCHIG00000003903(JAK2);ENSCHIG00000005522(CTSD);ENSCHIG00000008320(C3);ENSCHIG00000009697(RFXANK);ENSCHIG00000016446(MAPK12);ENSCHIG00000017462(Igh-1a);ENSCHIG00000021423(CALM1);ENSCHIG00000024197(SPHK2);ENSCHIG00000025937(TIRAP)
Mineral absorption	0.0482474	0.687011	ENSCHIG00000016758(S100G);ENSCHIG00000018949(FTH1);ENSCHIG00000021774(ATP2B4);ENSCHIG00000024945(FTL)
African trypanosomiasis	0.0498393	0.687011	ENSCHIG00000017462(Igh-1a);ENSCHIG00000021348(APOA1);ENSCHIG00000026129(PRKCA)
p53 signaling pathway	0.0534289	0.687011	ENSCHIG00000000353(CDK1);ENSCHIG00000019410(GORAB);ENSCHIG00000020858(SERPINE1);ENSCHIG00000024173(BCL2L1);ENSCHIG00000025136(CCND2)
Phototransduction - fly	0.0611907	0.687011	ENSCHIG00000026129(PRKCA)
Leukocyte transendothelial migration	0.061429	0.687011	ENSCHIG00000008331(SIPA1);ENSCHIG00000014730(CTNNA2);ENSCHIG00000015610(CD99);ENSCHIG00000016293(MMP2);ENSCHIG00000016446(MAPK12);ENSCHIG00000026129(PRKCA);ENSCHIG00000026537(RAP1B)
Amphetamine addiction	0.0627118	0.687011	ENSCHIG00000011446(ATF2);ENSCHIG00000011930(CAMK4);ENSCHIG00000021423(CALM1);ENSCHIG00000026129(PRKCA)
Ras signaling pathway	0.0628442	0.687011	ENSCHIG00000008760(ARF6);ENSCHIG00000012851(SHC1);ENSCHIG00000017053(CHUK);ENSCHIG00000017530(GAB2);ENSCHIG00000021423(CALM1);ENSCHIG00000021550(RRAS2);ENSCHIG00000024173(BCL2L1);ENSCHIG00000024459(PLAAT3);ENSCHIG00000026129(PRKCA);ENSCHIG00000026537(RAP1B)
Vitamin digestion and absorption	0.0638303	0.687011	ENSCHIG00000014947(BTD);ENSCHIG00000021348(APOA1)
Chagas disease	0.0644611	0.687011	ENSCHIG00000008320(C3);ENSCHIG00000011473(TGFBR2);ENSCHIG00000016446(MAPK12);ENSCHIG00000017053(CHUK);ENSCHIG00000020206(SMAD2);ENSCHIG00000020858(SERPINE1)
Long-term potentiation	0.065653	0.687011	ENSCHIG00000011930(CAMK4);ENSCHIG00000015239(RPS6KA1);ENSCHIG00000021423(CALM1);ENSCHIG00000026129(PRKCA);ENSCHIG00000026537(RAP1B)
Amoebiasis	0.0700841	0.706172	ENSCHIG00000016184(SERPINB9);ENSCHIG00000017462(Igh-1a);ENSCHIG00000019453(SERPINB6);ENSCHIG00000021699(SERPINB10);ENSCHIG00000026129(PRKCA);ENSCHIG00000026893(SERPINB6)
Adipocytokine signaling pathway	0.0723044	0.706172	ENSCHIG00000003903(JAK2);ENSCHIG00000009637(G6PC3);ENSCHIG00000015523(SLC2A1);ENSCHIG00000017053(CHUK);ENSCHIG00000019745(ACSL5)
Relaxin signaling pathway	0.0765381	0.709497	ENSCHIG00000011446(ATF2);ENSCHIG00000011473(TGFBR2);ENSCHIG00000012851(SHC1);ENSCHIG00000016293(MMP2);ENSCHIG00000016446(MAPK12);ENSCHIG00000020206(SMAD2);ENSCHIG00000026129(PRKCA)
Pertussis	0.0791989	0.709497	ENSCHIG00000008320(C3);ENSCHIG00000016446(MAPK12);ENSCHIG00000021423(CALM1);ENSCHIG00000025937(TIRAP)
Ferroptosis	0.0881735	0.709497	ENSCHIG00000018949(FTH1);ENSCHIG00000019745(ACSL5);ENSCHIG00000024945(FTL);ENSCHIG00000026043(GSS)
Leishmaniasis	0.0881735	0.709497	ENSCHIG00000003903(JAK2);ENSCHIG00000008320(C3);ENSCHIG00000016446(MAPK12);ENSCHIG00000017462(Igh-1a)
Chronic myeloid leukemia	0.0953108	0.709497	ENSCHIG00000008131(CBL);ENSCHIG00000011473(TGFBR2);ENSCHIG00000012851(SHC1);ENSCHIG00000017053(CHUK);ENSCHIG00000017530(GAB2);ENSCHIG00000024173(BCL2L1)
Retinol metabolism	0.100992	0.709497	ENSCHIG00000016596(RDH10);ENSCHIG00000017958(ALDH1A1)
Sulfur metabolism	0.100992	0.709497	ENSCHIG00000012443(BPNT2);ENSCHIG00000013444(PAPSS2)
Primary immunodeficiency	0.100992	0.709497	ENSCHIG00000009697(RFXANK);ENSCHIG00000017462(Igh-1a)
Mitophagy - animal	0.102289	0.709497	ENSCHIG00000013743(RPS27A);ENSCHIG00000014385(BCL2L13);ENSCHIG00000016854(AMBRA1);ENSCHIG00000017855(OPTN);ENSCHIG00000021550(RRAS2);ENSCHIG00000024173(BCL2L1)
Estrogen signaling pathway	0.102289	0.709497	ENSCHIG00000005522(CTSD);ENSCHIG00000011446(ATF2);ENSCHIG00000012851(SHC1);ENSCHIG00000016293(MMP2);ENSCHIG00000021423(CALM1);ENSCHIG00000022996(HSPA1L)
RNA degradation	0.106141	0.709497	ENSCHIG00000006283(PABPC1L2A);ENSCHIG00000009716(ZCCHC7);ENSCHIG00000011138(PABPC1L2A);ENSCHIG00000011569(DCP2);ENSCHIG00000014193(DCP1B);ENSCHIG00000016153(LSM2);ENSCHIG00000018278(ENO2)
Bile secretion	0.106253	0.709497	ENSCHIG00000015523(SLC2A1);ENSCHIG00000019612(SLC4A4);ENSCHIG00000020413(SLC4A2)
Lipid and atherosclerosis	0.111386	0.709497	ENSCHIG00000003903(JAK2);ENSCHIG00000016446(MAPK12);ENSCHIG00000017053(CHUK);ENSCHIG00000021348(APOA1);ENSCHIG00000021423(CALM1);ENSCHIG00000022996(HSPA1L);ENSCHIG00000024173(BCL2L1);ENSCHIG00000025937(TIRAP);ENSCHIG00000026129(PRKCA);ENSCHIG00000026537(RAP1B)
Fatty acid degradation	0.117839	0.709497	ENSCHIG00000017426(ACAT2);ENSCHIG00000019745(ACSL5);ENSCHIG00000022106(ALDH16A1);ENSCHIG00000025328(ACADVL)
Monobactam biosynthesis	0.118653	0.709497	ENSCHIG00000013444(PAPSS2)
Biotin metabolism	0.118653	0.709497	ENSCHIG00000014947(BTD)
Lipoic acid metabolism	0.118653	0.709497	ENSCHIG00000014912(LIAS)
Phototransduction	0.118653	0.709497	ENSCHIG00000021423(CALM1)
Asthma	0.118653	0.709497	ENSCHIG00000017462(Igh-1a)
Fat digestion and absorption	0.12132	0.710935	ENSCHIG00000017426(ACAT2);ENSCHIG00000021348(APOA1)
Glycerophospholipid metabolism	0.128483	0.723952	ENSCHIG00000009109(LYPLA1);ENSCHIG00000011554(GPD1L);ENSCHIG00000013491(DGKA);ENSCHIG00000024228(PLD3);ENSCHIG00000024459(PLAAT3)
Th17 cell differentiation	0.128483	0.723952	ENSCHIG00000003903(JAK2);ENSCHIG00000011473(TGFBR2);ENSCHIG00000016446(MAPK12);ENSCHIG00000017053(CHUK);ENSCHIG00000020206(SMAD2)
Cholesterol metabolism	0.133594	0.725298	ENSCHIG00000012367(TSPO);ENSCHIG00000020254(LIPA);ENSCHIG00000021348(APOA1)
Neurotrophin signaling pathway	0.133673	0.725298	ENSCHIG00000011930(CAMK4);ENSCHIG00000012851(SHC1);ENSCHIG00000015239(RPS6KA1);ENSCHIG00000016446(MAPK12);ENSCHIG00000021423(CALM1);ENSCHIG00000025284(PSEN1);ENSCHIG00000026537(RAP1B)
Antigen processing and presentation	0.139714	0.738061	ENSCHIG00000009697(RFXANK);ENSCHIG00000009755(PSME1);ENSCHIG00000010108(TAPBP);ENSCHIG00000022996(HSPA1L)
cAMP signaling pathway	0.141063	0.738061	ENSCHIG00000011930(CAMK4);ENSCHIG00000021423(CALM1);ENSCHIG00000021550(RRAS2);ENSCHIG00000021774(ATP2B4);ENSCHIG00000022787(GLP1R);ENSCHIG00000025977(PDE3A);ENSCHIG00000026537(RAP1B)
Human T-cell leukemia virus 1 infection	0.150964	0.763914	ENSCHIG00000011446(ATF2);ENSCHIG00000011473(TGFBR2);ENSCHIG00000012367(TSPO);ENSCHIG00000015523(SLC2A1);ENSCHIG00000017053(CHUK);ENSCHIG00000018724(SLC25A5);ENSCHIG00000020206(SMAD2);ENSCHIG00000021064(RANBP3);ENSCHIG00000024173(BCL2L1);ENSCHIG00000025136(CCND2)
Prolactin signaling pathway	0.151219	0.763914	ENSCHIG00000003903(JAK2);ENSCHIG00000012851(SHC1);ENSCHIG00000016446(MAPK12);ENSCHIG00000025136(CCND2)
Sphingolipid signaling pathway	0.156421	0.776805	ENSCHIG00000005522(CTSD);ENSCHIG00000016446(MAPK12);ENSCHIG00000017530(GAB2);ENSCHIG00000021070(SMPD1);ENSCHIG00000022563(SMPD2);ENSCHIG00000024197(SPHK2);ENSCHIG00000026129(PRKCA)
Renin secretion	0.163065	0.7963	ENSCHIG00000010778(AGT);ENSCHIG00000021423(CALM1);ENSCHIG00000025977(PDE3A)
Linoleic acid metabolism	0.172613	0.824749	ENSCHIG00000024459(PLAAT3)
Lysine degradation	0.175249	0.824749	ENSCHIG00000013453(SUV39H2);ENSCHIG00000017357(KMT2A);ENSCHIG00000017426(ACAT2);ENSCHIG00000022106(ALDH16A1)
Metabolic pathways	0.177335	0.824749	ENSCHIG00000000149(CA1);ENSCHIG00000002940(ECHDC1);ENSCHIG00000006984(COMT);ENSCHIG00000008890(PSPH);ENSCHIG00000009637(G6PC3);ENSCHIG00000010259(PIP4K2C);ENSCHIG00000010402(PNP);ENSCHIG00000011304(PTGIS);ENSCHIG00000011993(MPI);ENSCHIG00000012227(PGFS);ENSCHIG00000012443(BPNT2);ENSCHIG00000012774(FAH);ENSCHIG00000012993(ENPP4);ENSCHIG00000013259(TRIT1);ENSCHIG00000013444(PAPSS2);ENSCHIG000000134…
Transcriptional misregulation in cancer	0.180823	0.827833	ENSCHIG00000011473(TGFBR2);ENSCHIG00000016080(RUNX2);ENSCHIG00000017357(KMT2A);ENSCHIG00000017462(Igh-1a);ENSCHIG00000017622(BMP2K);ENSCHIG00000024173(BCL2L1);ENSCHIG00000025136(CCND2)
Steroid biosynthesis	0.186901	0.833392	ENSCHIG00000020254(LIPA);ENSCHIG00000025130(SQLE)
NF-kappa B signaling pathway	0.187726	0.833392	ENSCHIG00000017053(CHUK);ENSCHIG00000017462(Igh-1a);ENSCHIG00000024173(BCL2L1);ENSCHIG00000025937(TIRAP)
Hepatitis B	0.190805	0.834418	ENSCHIG00000003903(JAK2);ENSCHIG00000011446(ATF2);ENSCHIG00000011473(TGFBR2);ENSCHIG00000015863(PCNA);ENSCHIG00000016446(MAPK12);ENSCHIG00000017053(CHUK);ENSCHIG00000025937(TIRAP);ENSCHIG00000026129(PRKCA)
Adrenergic signaling in cardiomyocytes	0.204645	0.880554	ENSCHIG00000010778(AGT);ENSCHIG00000011446(ATF2);ENSCHIG00000016446(MAPK12);ENSCHIG00000021423(CALM1);ENSCHIG00000021774(ATP2B4);ENSCHIG00000026129(PRKCA)
Glycosylphosphatidylinositol (GPI)-anchor biosynthesis	0.209744	0.880554	ENSCHIG00000014316(PIGX);ENSCHIG00000018177(PGAP1)
Sphingolipid metabolism	0.210371	0.880554	ENSCHIG00000021070(SMPD1);ENSCHIG00000022563(SMPD2);ENSCHIG00000024197(SPHK2)
Fc epsilon RI signaling pathway	0.213488	0.881016	ENSCHIG00000016446(MAPK12);ENSCHIG00000017462(Igh-1a);ENSCHIG00000017530(GAB2);ENSCHIG00000026129(PRKCA)
MAPK signaling pathway	0.218041	0.884081	ENSCHIG00000011446(ATF2);ENSCHIG00000011473(TGFBR2);ENSCHIG00000015239(RPS6KA1);ENSCHIG00000016446(MAPK12);ENSCHIG00000017053(CHUK);ENSCHIG00000021550(RRAS2);ENSCHIG00000021558(ECSIT);ENSCHIG00000022996(HSPA1L);ENSCHIG00000026129(PRKCA);ENSCHIG00000026537(RAP1B)
PI3K-Akt signaling pathway	0.221526	0.884081	ENSCHIG00000003903(JAK2);ENSCHIG00000009637(G6PC3);ENSCHIG00000011446(ATF2);ENSCHIG00000017053(CHUK);ENSCHIG00000017462(Igh-1a);ENSCHIG00000018208(TSC1);ENSCHIG00000020744(TNC);ENSCHIG00000021560(EIF4E2);ENSCHIG00000024173(BCL2L1);ENSCHIG00000025136(CCND2);ENSCHIG00000026129(PRKCA)
Intestinal immune network for IgA production	0.223283	0.884081	ENSCHIG00000017462(Igh-1a)
Base excision repair	0.232848	0.892964	ENSCHIG00000015426(TDG);ENSCHIG00000015863(PCNA)
Toxoplasmosis	0.232991	0.892964	ENSCHIG00000003903(JAK2);ENSCHIG00000016446(MAPK12);ENSCHIG00000017053(CHUK);ENSCHIG00000022996(HSPA1L);ENSCHIG00000024173(BCL2L1)
Fc gamma R-mediated phagocytosis	0.23467	0.892964	ENSCHIG00000008760(ARF6);ENSCHIG00000017462(Igh-1a);ENSCHIG00000017530(GAB2);ENSCHIG00000023877(ARPC3);ENSCHIG00000024197(SPHK2);ENSCHIG00000026129(PRKCA)
SNARE interactions in vesicular transport	0.243399	0.897052	ENSCHIG00000000128(VAMP7);ENSCHIG00000016859(VAMP8);ENSCHIG00000018510(SNAP29)
FoxO signaling pathway	0.244973	0.897052	ENSCHIG00000009637(G6PC3);ENSCHIG00000011473(TGFBR2);ENSCHIG00000014529(HOMER2);ENSCHIG00000016446(MAPK12);ENSCHIG00000017053(CHUK);ENSCHIG00000025136(CCND2)
HIF-1 signaling pathway	0.255408	0.897052	ENSCHIG00000015523(SLC2A1);ENSCHIG00000015968(EGLN1);ENSCHIG00000018278(ENO2);ENSCHIG00000020858(SERPINE1);ENSCHIG00000021560(EIF4E2);ENSCHIG00000026129(PRKCA)
Ether lipid metabolism	0.256094	0.897052	ENSCHIG00000024228(PLD3);ENSCHIG00000024459(PLAAT3)
Fatty acid metabolism	0.267556	0.897052	ENSCHIG00000017426(ACAT2);ENSCHIG00000019745(ACSL5);ENSCHIG00000024964(PPT1);ENSCHIG00000025328(ACADVL)
JAK-STAT signaling pathway	0.267556	0.897052	ENSCHIG00000003903(JAK2);ENSCHIG00000023753(GFAP);ENSCHIG00000024173(BCL2L1);ENSCHIG00000025136(CCND2)
Glioma	0.267556	0.897052	ENSCHIG00000011930(CAMK4);ENSCHIG00000012851(SHC1);ENSCHIG00000021423(CALM1);ENSCHIG00000026129(PRKCA)
Vibrio cholerae infection	0.270864	0.897052	ENSCHIG00000026129(PRKCA)
Apelin signaling pathway	0.276628	0.897052	ENSCHIG00000011930(CAMK4);ENSCHIG00000020206(SMAD2);ENSCHIG00000020858(SERPINE1);ENSCHIG00000021423(CALM1);ENSCHIG00000021550(RRAS2);ENSCHIG00000024197(SPHK2)
Arginine and proline metabolism	0.277188	0.897052	ENSCHIG00000018578(CKMT2);ENSCHIG00000019611(L3HYPDH);ENSCHIG00000022106(ALDH16A1)
Gastric acid secretion	0.277188	0.897052	ENSCHIG00000020413(SLC4A2);ENSCHIG00000021423(CALM1);ENSCHIG00000026129(PRKCA)
Terpenoid backbone biosynthesis	0.27938	0.897052	ENSCHIG00000012855(DHDDS);ENSCHIG00000017426(ACAT2)
Phosphatidylinositol signaling system	0.280218	0.897052	ENSCHIG00000010259(PIP4K2C);ENSCHIG00000012443(BPNT2);ENSCHIG00000013491(DGKA);ENSCHIG00000021423(CALM1);ENSCHIG00000026129(PRKCA)
Glucagon signaling pathway	0.280218	0.897052	ENSCHIG00000009637(G6PC3);ENSCHIG00000010821(PHKA2);ENSCHIG00000011446(ATF2);ENSCHIG00000015523(SLC2A1);ENSCHIG00000021423(CALM1)
Insulin signaling pathway	0.281668	0.897052	ENSCHIG00000008131(CBL);ENSCHIG00000009637(G6PC3);ENSCHIG00000010821(PHKA2);ENSCHIG00000012851(SHC1);ENSCHIG00000018208(TSC1);ENSCHIG00000021423(CALM1);ENSCHIG00000021560(EIF4E2)
Osteoclast differentiation	0.292326	0.907563	ENSCHIG00000011473(TGFBR2);ENSCHIG00000011930(CAMK4);ENSCHIG00000016446(MAPK12);ENSCHIG00000017053(CHUK);ENSCHIG00000017530(GAB2)
Dopaminergic synapse	0.292326	0.907563	ENSCHIG00000006984(COMT);ENSCHIG00000011446(ATF2);ENSCHIG00000016446(MAPK12);ENSCHIG00000021423(CALM1);ENSCHIG00000026129(PRKCA)
Pyruvate metabolism	0.294261	0.907563	ENSCHIG00000017426(ACAT2);ENSCHIG00000022106(ALDH16A1);ENSCHIG00000022722(HAGH)
Wnt signaling pathway	0.298247	0.91002	ENSCHIG00000012892(CSNK1A1);ENSCHIG00000018521(SENP2);ENSCHIG00000025136(CCND2);ENSCHIG00000025284(PSEN1);ENSCHIG00000025554(ROR2);ENSCHIG00000026129(PRKCA)
Cortisol synthesis and secretion	0.302613	0.91002	ENSCHIG00000010778(AGT);ENSCHIG00000011446(ATF2)
Thyroid hormone synthesis	0.3114	0.91002	ENSCHIG00000011446(ATF2);ENSCHIG00000022755(GPX8);ENSCHIG00000026129(PRKCA)
Phenylalanine metabolism	0.315542	0.91002	ENSCHIG00000022871(MIF)
alpha-Linolenic acid metabolism	0.315542	0.91002	ENSCHIG00000024459(PLAAT3)
Growth hormone synthesis, secretion and action	0.316799	0.91002	ENSCHIG00000003903(JAK2);ENSCHIG00000011446(ATF2);ENSCHIG00000012851(SHC1);ENSCHIG00000016446(MAPK12);ENSCHIG00000026129(PRKCA)
Gastric cancer	0.316799	0.91002	ENSCHIG00000011473(TGFBR2);ENSCHIG00000012851(SHC1);ENSCHIG00000012892(CSNK1A1);ENSCHIG00000014730(CTNNA2);ENSCHIG00000020206(SMAD2)
Aldosterone-regulated sodium reabsorption	0.325714	0.926547	ENSCHIG00000007155(NEDD4L);ENSCHIG00000026129(PRKCA)
mTOR signaling pathway	0.331566	0.934123	ENSCHIG00000014399(RRAGC);ENSCHIG00000015239(RPS6KA1);ENSCHIG00000017053(CHUK);ENSCHIG00000018208(TSC1);ENSCHIG00000021560(EIF4E2);ENSCHIG00000026129(PRKCA);ENSCHIG00000027232(FLCN)
Th1 and Th2 cell differentiation	0.345732	0.955655	ENSCHIG00000003903(JAK2);ENSCHIG00000016446(MAPK12);ENSCHIG00000017053(CHUK)
Legionellosis	0.345732	0.955655	ENSCHIG00000008320(C3);ENSCHIG00000014385(BCL2L13);ENSCHIG00000022996(HSPA1L)
GnRH signaling pathway	0.352209	0.959826	ENSCHIG00000016293(MMP2);ENSCHIG00000016446(MAPK12);ENSCHIG00000021423(CALM1);ENSCHIG00000026129(PRKCA)
Autoimmune thyroid disease	0.357494	0.959826	ENSCHIG00000017462(Igh-1a)
Allograft rejection	0.357494	0.959826	ENSCHIG00000017462(Igh-1a)
PPAR signaling pathway	0.362856	0.959826	ENSCHIG00000014068(FABP3);ENSCHIG00000019745(ACSL5);ENSCHIG00000021348(APOA1)
Autophagy - animal	0.378183	0.959826	ENSCHIG00000005522(CTSD);ENSCHIG00000014399(RRAGC);ENSCHIG00000016854(AMBRA1);ENSCHIG00000016859(VAMP8);ENSCHIG00000018208(TSC1);ENSCHIG00000018510(SNAP29);ENSCHIG00000021550(RRAS2);ENSCHIG00000024173(BCL2L1)
RIG-I-like receptor signaling pathway	0.379912	0.959826	ENSCHIG00000010381(STING1);ENSCHIG00000016446(MAPK12);ENSCHIG00000017053(CHUK)
Vascular smooth muscle contraction	0.380683	0.959826	ENSCHIG00000010778(AGT);ENSCHIG00000013911(PPP1R14A);ENSCHIG00000021423(CALM1);ENSCHIG00000026129(PRKCA)
Renal cell carcinoma	0.380683	0.959826	ENSCHIG00000015523(SLC2A1);ENSCHIG00000015968(EGLN1);ENSCHIG00000026537(RAP1B);ENSCHIG00000027232(FLCN)
Tryptophan metabolism	0.393562	0.959826	ENSCHIG00000017426(ACAT2);ENSCHIG00000022106(ALDH16A1)
Hedgehog signaling pathway	0.393562	0.959826	ENSCHIG00000012892(CSNK1A1);ENSCHIG00000025136(CCND2)
PD-L1 expression and PD-1 checkpoint pathway in cancer	0.394881	0.959826	ENSCHIG00000003903(JAK2);ENSCHIG00000016446(MAPK12);ENSCHIG00000017053(CHUK);ENSCHIG00000025937(TIRAP)
Cysteine and methionine metabolism	0.396869	0.959826	ENSCHIG00000014247(DNMT3A);ENSCHIG00000026043(GSS);ENSCHIG00000026741(AHCY)
Inflammatory mediator regulation of TRP channels	0.396869	0.959826	ENSCHIG00000016446(MAPK12);ENSCHIG00000021423(CALM1);ENSCHIG00000026129(PRKCA)
Thiamine metabolism	0.396885	0.959826	ENSCHIG00000019093(THTPA)
Renin-angiotensin system	0.396885	0.959826	ENSCHIG00000010778(AGT)
Chemical carcinogenesis - receptor activation	0.409484	0.959826	ENSCHIG00000003903(JAK2);ENSCHIG00000011446(ATF2);ENSCHIG00000015239(RPS6KA1);ENSCHIG00000016075(KPNA6);ENSCHIG00000025579(EPHX3);ENSCHIG00000026129(PRKCA)
Morphine addiction	0.415514	0.959826	ENSCHIG00000025977(PDE3A);ENSCHIG00000026129(PRKCA)
C-type lectin receptor signaling pathway	0.423113	0.959826	ENSCHIG00000016446(MAPK12);ENSCHIG00000017053(CHUK);ENSCHIG00000021423(CALM1);ENSCHIG00000021550(RRAS2)
Pancreatic cancer	0.423113	0.959826	ENSCHIG00000011473(TGFBR2);ENSCHIG00000017053(CHUK);ENSCHIG00000020206(SMAD2);ENSCHIG00000024173(BCL2L1)
Choline metabolism in cancer	0.423113	0.959826	ENSCHIG00000009109(LYPLA1);ENSCHIG00000013491(DGKA);ENSCHIG00000018208(TSC1);ENSCHIG00000026129(PRKCA)
Amino sugar and nucleotide sugar metabolism	0.430387	0.959826	ENSCHIG00000011993(MPI);ENSCHIG00000014622(CYB5R1);ENSCHIG00000015675(UAP1)
Ascorbate and aldarate metabolism	0.433872	0.959826	ENSCHIG00000022106(ALDH16A1)
Pentose phosphate pathway	0.437063	0.959826	ENSCHIG00000013719(RBKS);ENSCHIG00000014838(TALDO1)
Glycine, serine and threonine metabolism	0.437063	0.959826	ENSCHIG00000008890(PSPH);ENSCHIG00000026057(TDH)
Longevity regulating pathway	0.437115	0.959826	ENSCHIG00000011446(ATF2);ENSCHIG00000011930(CAMK4);ENSCHIG00000018208(TSC1);ENSCHIG00000021560(EIF4E2)
cGMP-PKG signaling pathway	0.440781	0.959826	ENSCHIG00000011446(ATF2);ENSCHIG00000018724(SLC25A5);ENSCHIG00000021423(CALM1);ENSCHIG00000021774(ATP2B4);ENSCHIG00000025977(PDE3A)
Fluid shear stress and atherosclerosis	0.440781	0.959826	ENSCHIG00000016293(MMP2);ENSCHIG00000016446(MAPK12);ENSCHIG00000017053(CHUK);ENSCHIG00000020599(SUMO1);ENSCHIG00000021423(CALM1)
Lysosome	0.442944	0.959826	ENSCHIG00000002911(GGA3);ENSCHIG00000005522(CTSD);ENSCHIG00000020254(LIPA);ENSCHIG00000021070(SMPD1);ENSCHIG00000024964(PPT1);ENSCHIG00000025151(SGSH)
Glyoxylate and dicarboxylate metabolism	0.458177	0.959826	ENSCHIG00000014065(PGP);ENSCHIG00000017426(ACAT2)
Valine, leucine and isoleucine degradation	0.463222	0.959826	ENSCHIG00000017426(ACAT2);ENSCHIG00000022106(ALDH16A1);ENSCHIG00000025794(MCCC1)
VEGF signaling pathway	0.463222	0.959826	ENSCHIG00000016446(MAPK12);ENSCHIG00000024197(SPHK2);ENSCHIG00000026129(PRKCA)
Human cytomegalovirus infection	0.464011	0.959826	ENSCHIG00000010108(TAPBP);ENSCHIG00000010381(STING1);ENSCHIG00000011446(ATF2);ENSCHIG00000016446(MAPK12);ENSCHIG00000017053(CHUK);ENSCHIG00000018208(TSC1);ENSCHIG00000021423(CALM1);ENSCHIG00000026129(PRKCA)
Rap1 signaling pathway	0.465056	0.959826	ENSCHIG00000008331(SIPA1);ENSCHIG00000016446(MAPK12);ENSCHIG00000021423(CALM1);ENSCHIG00000025972(PFN1);ENSCHIG00000026129(PRKCA);ENSCHIG00000026537(RAP1B)
Hippo signaling pathway	0.46521	0.959826	ENSCHIG00000011473(TGFBR2);ENSCHIG00000014730(CTNNA2);ENSCHIG00000020206(SMAD2);ENSCHIG00000020858(SERPINE1);ENSCHIG00000025136(CCND2)
Arginine biosynthesis	0.4686	0.959826	ENSCHIG00000015704(ASL)
Olfactory transduction	0.4686	0.959826	ENSCHIG00000021423(CALM1)
Diabetic cardiomyopathy	0.470975	0.959826	ENSCHIG00000005522(CTSD);ENSCHIG00000010778(AGT);ENSCHIG00000011473(TGFBR2);ENSCHIG00000015523(SLC2A1);ENSCHIG00000016293(MMP2);ENSCHIG00000016446(MAPK12);ENSCHIG00000018724(SLC25A5);ENSCHIG00000020206(SMAD2);ENSCHIG00000023373(ATP5F1E);ENSCHIG00000026129(PRKCA)
Cushing syndrome	0.478491	0.959826	ENSCHIG00000010778(AGT);ENSCHIG00000011446(ATF2);ENSCHIG00000017357(KMT2A);ENSCHIG00000026537(RAP1B)
Cholinergic synapse	0.479332	0.959826	ENSCHIG00000003903(JAK2);ENSCHIG00000011930(CAMK4);ENSCHIG00000026129(PRKCA)
Parathyroid hormone synthesis, secretion and action	0.479332	0.959826	ENSCHIG00000011446(ATF2);ENSCHIG00000016080(RUNX2);ENSCHIG00000026129(PRKCA)
Insulin resistance	0.492031	0.959826	ENSCHIG00000009637(G6PC3);ENSCHIG00000010778(AGT);ENSCHIG00000015239(RPS6KA1);ENSCHIG00000015523(SLC2A1)
Glycolysis / Gluconeogenesis	0.495216	0.959826	ENSCHIG00000009637(G6PC3);ENSCHIG00000018278(ENO2);ENSCHIG00000022106(ALDH16A1)
Toll-like receptor signaling pathway	0.495216	0.959826	ENSCHIG00000016446(MAPK12);ENSCHIG00000017053(CHUK);ENSCHIG00000025937(TIRAP)
Natural killer cell mediated cytotoxicity	0.495216	0.959826	ENSCHIG00000012851(SHC1);ENSCHIG00000017462(Igh-1a);ENSCHIG00000026129(PRKCA)
Glycerolipid metabolism	0.498992	0.959826	ENSCHIG00000013491(DGKA);ENSCHIG00000022106(ALDH16A1)
Histidine metabolism	0.501206	0.959826	ENSCHIG00000022106(ALDH16A1)
Inflammatory bowel disease	0.501206	0.959826	ENSCHIG00000020206(SMAD2)
Biosynthesis of amino acids	0.505424	0.961618	ENSCHIG00000008890(PSPH);ENSCHIG00000014838(TALDO1);ENSCHIG00000015704(ASL);ENSCHIG00000018278(ENO2)
Signaling pathways regulating pluripotency of stem cells	0.510856	0.961873	ENSCHIG00000003903(JAK2);ENSCHIG00000016446(MAPK12);ENSCHIG00000020206(SMAD2)
mRNA surveillance pathway	0.513034	0.961873	ENSCHIG00000000428(RNMT);ENSCHIG00000006239(DDX19B);ENSCHIG00000006283(PABPC1L2A);ENSCHIG00000011138(PABPC1L2A);ENSCHIG00000024304(MSI1)
DNA replication	0.518653	0.961873	ENSCHIG00000015863(PCNA);ENSCHIG00000016890(POLA1)
Fatty acid biosynthesis	0.531821	0.961873	ENSCHIG00000019745(ACSL5)
Pantothenate and CoA biosynthesis	0.531821	0.961873	ENSCHIG00000022106(ALDH16A1)
ABC transporters	0.531821	0.961873	ENSCHIG00000023422(ABCD3)
Fanconi anemia pathway	0.531821	0.961873	ENSCHIG00000003612(FANCA)
Hematopoietic cell lineage	0.531821	0.961873	ENSCHIG00000017462(Igh-1a)
Human immunodeficiency virus 1 infection	0.538297	0.962606	ENSCHIG00000000353(CDK1);ENSCHIG00000010108(TAPBP);ENSCHIG00000010381(STING1);ENSCHIG00000016446(MAPK12);ENSCHIG00000017053(CHUK);ENSCHIG00000021423(CALM1);ENSCHIG00000024173(BCL2L1);ENSCHIG00000026129(PRKCA)
Progesterone-mediated oocyte maturation	0.541356	0.962606	ENSCHIG00000000353(CDK1);ENSCHIG00000015239(RPS6KA1);ENSCHIG00000016446(MAPK12)
Pathways in cancer	0.543706	0.962606	ENSCHIG00000003903(JAK2);ENSCHIG00000008131(CBL);ENSCHIG00000010778(AGT);ENSCHIG00000011473(TGFBR2);ENSCHIG00000014730(CTNNA2);ENSCHIG00000015523(SLC2A1);ENSCHIG00000015968(EGLN1);ENSCHIG00000016293(MMP2);ENSCHIG00000017053(CHUK);ENSCHIG00000020206(SMAD2);ENSCHIG00000021423(CALM1);ENSCHIG00000024173(BCL2L1);ENSCHIG00000025136(CCND2);ENSCHIG00000026129(PRKCA)
Yersinia infection	0.550704	0.962606	ENSCHIG00000008760(ARF6);ENSCHIG00000015239(RPS6KA1);ENSCHIG00000016446(MAPK12);ENSCHIG00000017053(CHUK);ENSCHIG00000017462(Igh-1a);ENSCHIG00000023877(ARPC3)
Cytosolic DNA-sensing pathway	0.556411	0.962606	ENSCHIG00000010381(STING1);ENSCHIG00000017053(CHUK)
Glycosaminoglycan degradation	0.560564	0.962606	ENSCHIG00000025151(SGSH)
Proximal tubule bicarbonate reclamation	0.560564	0.962606	ENSCHIG00000019612(SLC4A4)
Proteoglycans in cancer	0.563058	0.962606	ENSCHIG00000008131(CBL);ENSCHIG00000016293(MMP2);ENSCHIG00000016446(MAPK12);ENSCHIG00000020206(SMAD2);ENSCHIG00000021550(RRAS2);ENSCHIG00000023831(LUM);ENSCHIG00000026129(PRKCA)
Bacterial invasion of epithelial cells	0.569861	0.962606	ENSCHIG00000008131(CBL);ENSCHIG00000012851(SHC1);ENSCHIG00000014730(CTNNA2);ENSCHIG00000023877(ARPC3)
Hepatocellular carcinoma	0.571171	0.962606	ENSCHIG00000011473(TGFBR2);ENSCHIG00000012851(SHC1);ENSCHIG00000012892(CSNK1A1);ENSCHIG00000020206(SMAD2);ENSCHIG00000024173(BCL2L1);ENSCHIG00000026129(PRKCA)
Circadian entrainment	0.57449	0.962606	ENSCHIG00000021423(CALM1);ENSCHIG00000026129(PRKCA)
Endocrine and other factor-regulated calcium reabsorption	0.57449	0.962606	ENSCHIG00000021774(ATP2B4);ENSCHIG00000026129(PRKCA)
Ribosome biogenesis in eukaryotes	0.582186	0.962606	ENSCHIG00000010490(WDR3);ENSCHIG00000016936(UTP15);ENSCHIG00000022884(UTP4);ENSCHIG00000026685(WDR36)
Oocyte meiosis	0.60622	0.962606	ENSCHIG00000000353(CDK1);ENSCHIG00000015239(RPS6KA1);ENSCHIG00000016446(MAPK12);ENSCHIG00000021423(CALM1)
Coronavirus disease - COVID-19	0.608217	0.962606	ENSCHIG00000008320(C3);ENSCHIG00000010381(STING1);ENSCHIG00000013743(RPS27A);ENSCHIG00000016446(MAPK12);ENSCHIG00000017053(CHUK);ENSCHIG00000017462(Igh-1a);ENSCHIG00000017787(RPS28);ENSCHIG00000018150(RPL27A);ENSCHIG00000022942(CFB);ENSCHIG00000026129(PRKCA)
Endocytosis	0.608584	0.962606	ENSCHIG00000002946(SH3KBP1);ENSCHIG00000005424(IST1);ENSCHIG00000007155(NEDD4L);ENSCHIG00000008131(CBL);ENSCHIG00000008760(ARF6);ENSCHIG00000009529(DAB2);ENSCHIG00000011473(TGFBR2);ENSCHIG00000015693(RAB11FIP5);ENSCHIG00000020206(SMAD2);ENSCHIG00000022996(HSPA1L);ENSCHIG00000023877(ARPC3)
IL-17 signaling pathway	0.609027	0.962606	ENSCHIG00000016446(MAPK12);ENSCHIG00000017053(CHUK)
Cytokine-cytokine receptor interaction	0.612886	0.962606	ENSCHIG00000011473(TGFBR2)
Ovarian steroidogenesis	0.612886	0.962606	ENSCHIG00000012227(PGFS)
Protein digestion and absorption	0.625483	0.962606	ENSCHIG00000021048(DPP4);ENSCHIG00000025810(COL5A3)
Endocrine resistance	0.625911	0.962606	ENSCHIG00000012851(SHC1);ENSCHIG00000016293(MMP2);ENSCHIG00000016446(MAPK12)
TNF signaling pathway	0.625911	0.962606	ENSCHIG00000011446(ATF2);ENSCHIG00000016446(MAPK12);ENSCHIG00000017053(CHUK)
Kaposi sarcoma-associated herpesvirus infection	0.629698	0.962606	ENSCHIG00000003903(JAK2);ENSCHIG00000008320(C3);ENSCHIG00000013743(RPS27A);ENSCHIG00000016446(MAPK12);ENSCHIG00000017053(CHUK);ENSCHIG00000021423(CALM1)
Influenza A	0.633985	0.962606	ENSCHIG00000003903(JAK2);ENSCHIG00000016075(KPNA6);ENSCHIG00000017053(CHUK);ENSCHIG00000018724(SLC25A5);ENSCHIG00000026129(PRKCA)
Selenocompound metabolism	0.636672	0.962606	ENSCHIG00000013444(PAPSS2)
Butanoate metabolism	0.636672	0.962606	ENSCHIG00000017426(ACAT2)
Folate biosynthesis	0.636672	0.962606	ENSCHIG00000012227(PGFS)
Mismatch repair	0.636672	0.962606	ENSCHIG00000015863(PCNA)
Cocaine addiction	0.636672	0.962606	ENSCHIG00000011446(ATF2)
Cell cycle	0.640661	0.962606	ENSCHIG00000000353(CDK1);ENSCHIG00000015863(PCNA);ENSCHIG00000020206(SMAD2);ENSCHIG00000025136(CCND2)
Arrhythmogenic right ventricular cardiomyopathy	0.6414	0.962606	ENSCHIG00000010063(ACTN2);ENSCHIG00000014730(CTNNA2)
Purine metabolism	0.651698	0.962606	ENSCHIG00000010402(PNP);ENSCHIG00000012993(ENPP4);ENSCHIG00000013444(PAPSS2);ENSCHIG00000025977(PDE3A)
beta-Alanine metabolism	0.659003	0.962606	ENSCHIG00000022106(ALDH16A1)
Nicotinate and nicotinamide metabolism	0.659003	0.962606	ENSCHIG00000010402(PNP)
Antifolate resistance	0.659003	0.962606	ENSCHIG00000017053(CHUK)
Retrograde endocannabinoid signaling	0.662509	0.962606	ENSCHIG00000016446(MAPK12);ENSCHIG00000022289(FAAH);ENSCHIG00000025751(DAGLB);ENSCHIG00000026129(PRKCA)
Necroptosis	0.663631	0.962606	ENSCHIG00000003903(JAK2);ENSCHIG00000018724(SLC25A5);ENSCHIG00000018949(FTH1);ENSCHIG00000021070(SMPD1);ENSCHIG00000024945(FTL)
Measles	0.673092	0.962606	ENSCHIG00000017053(CHUK);ENSCHIG00000022996(HSPA1L);ENSCHIG00000024173(BCL2L1);ENSCHIG00000025136(CCND2)
Carbon metabolism	0.673163	0.962606	ENSCHIG00000008890(PSPH);ENSCHIG00000014065(PGP);ENSCHIG00000014838(TALDO1);ENSCHIG00000017426(ACAT2);ENSCHIG00000018278(ENO2)
MicroRNAs in cancer	0.673163	0.962606	ENSCHIG00000012851(SHC1);ENSCHIG00000014247(DNMT3A);ENSCHIG00000020744(TNC);ENSCHIG00000025136(CCND2);ENSCHIG00000026129(PRKCA)
Starch and sucrose metabolism	0.679967	0.962606	ENSCHIG00000009637(G6PC3)
Carbohydrate digestion and absorption	0.679967	0.962606	ENSCHIG00000009637(G6PC3)
Chemokine signaling pathway	0.683446	0.962606	ENSCHIG00000003903(JAK2);ENSCHIG00000012851(SHC1);ENSCHIG00000017053(CHUK);ENSCHIG00000026537(RAP1B)
ErbB signaling pathway	0.687785	0.962606	ENSCHIG00000008131(CBL);ENSCHIG00000012851(SHC1);ENSCHIG00000026129(PRKCA)
Peroxisome	0.687785	0.962606	ENSCHIG00000011489(PEX16);ENSCHIG00000019745(ACSL5);ENSCHIG00000023422(ABCD3)
Galactose metabolism	0.699648	0.962606	ENSCHIG00000009637(G6PC3)
Fatty acid elongation	0.699648	0.962606	ENSCHIG00000024964(PPT1)
Pathogenic Escherichia coli infection	0.699648	0.962606	ENSCHIG00000017462(Igh-1a)
Chemical carcinogenesis - DNA adducts	0.699648	0.962606	ENSCHIG00000021082(HSD11B1)
Glutathione metabolism	0.699778	0.962606	ENSCHIG00000022755(GPX8);ENSCHIG00000026043(GSS)
Melanogenesis	0.699778	0.962606	ENSCHIG00000021423(CALM1);ENSCHIG00000026129(PRKCA)
Nucleocytoplasmic transport	0.709495	0.968708	ENSCHIG00000006239(DDX19B);ENSCHIG00000016075(KPNA6);ENSCHIG00000018521(SENP2);ENSCHIG00000020599(SUMO1);ENSCHIG00000026389(RANGAP1)
Dilated cardiomyopathy	0.713088	0.968708	ENSCHIG00000010778(AGT);ENSCHIG00000017462(Igh-1a)
Apoptosis - multiple species	0.718123	0.968708	ENSCHIG00000024173(BCL2L1)
Proteasome	0.725901	0.968708	ENSCHIG00000009755(PSME1);ENSCHIG00000021513(PSMB9)
TGF-beta signaling pathway	0.725901	0.968708	ENSCHIG00000011473(TGFBR2);ENSCHIG00000020206(SMAD2)
Regulation of lipolysis in adipocytes	0.735467	0.968708	ENSCHIG00000024459(PLAAT3)
Bladder cancer	0.735467	0.968708	ENSCHIG00000016293(MMP2)
Glutamatergic synapse	0.73823	0.968708	ENSCHIG00000014529(HOMER2);ENSCHIG00000026129(PRKCA)
Thyroid hormone signaling pathway	0.740727	0.968708	ENSCHIG00000015523(SLC2A1);ENSCHIG00000017300(MED13L);ENSCHIG00000022580(MED13);ENSCHIG00000026129(PRKCA)
Platelet activation	0.741712	0.968708	ENSCHIG00000016446(MAPK12);ENSCHIG00000016859(VAMP8);ENSCHIG00000026537(RAP1B)
Ubiquitin mediated proteolysis	0.750826	0.968708	ENSCHIG00000007155(NEDD4L);ENSCHIG00000008131(CBL);ENSCHIG00000012678(MID1);ENSCHIG00000013743(RPS27A);ENSCHIG00000023879(WWP2)
Alcoholism	0.750826	0.968708	ENSCHIG00000011446(ATF2);ENSCHIG00000011930(CAMK4);ENSCHIG00000012851(SHC1);ENSCHIG00000016832(SLC29A3);ENSCHIG00000021423(CALM1)
Fructose and mannose metabolism	0.751748	0.968708	ENSCHIG00000011993(MPI)
Rheumatoid arthritis	0.751748	0.968708	ENSCHIG00000017462(Igh-1a)
B cell receptor signaling pathway	0.761476	0.968708	ENSCHIG00000017053(CHUK);ENSCHIG00000017462(Igh-1a)
Apoptosis	0.766284	0.968708	ENSCHIG00000005522(CTSD);ENSCHIG00000017053(CHUK);ENSCHIG00000021006(PTPN13);ENSCHIG00000024173(BCL2L1)
Alanine, aspartate and glutamate metabolism	0.767032	0.968708	ENSCHIG00000015704(ASL)
Metabolism of xenobiotics by cytochrome P450	0.767032	0.968708	ENSCHIG00000021082(HSD11B1)
Protein export	0.767032	0.968708	ENSCHIG00000006738(SEC11C)
Tight junction	0.773458	0.972632	ENSCHIG00000007155(NEDD4L);ENSCHIG00000007539(AMOTL1);ENSCHIG00000009953(RAP2C);ENSCHIG00000015863(PCNA);ENSCHIG00000023877(ARPC3)
GnRH secretion	0.794845	0.989685	ENSCHIG00000026129(PRKCA)
Propanoate metabolism	0.807485	0.989685	ENSCHIG00000002940(ECHDC1)
Viral myocarditis	0.807485	0.989685	ENSCHIG00000017462(Igh-1a)
Epstein-Barr virus infection	0.813986	0.989685	ENSCHIG00000010108(TAPBP);ENSCHIG00000016446(MAPK12);ENSCHIG00000017053(CHUK);ENSCHIG00000017462(Igh-1a);ENSCHIG00000025136(CCND2)
Axon guidance	0.818279	0.989685	ENSCHIG00000017078(SEMA3C);ENSCHIG00000019686(PLXNB2);ENSCHIG00000025019(EPHA4);ENSCHIG00000026129(PRKCA)
RNA polymerase	0.819351	0.989685	ENSCHIG00000027173(POLR2A)
Shigellosis	0.819351	0.989685	ENSCHIG00000027166(CAST)
Oxytocin signaling pathway	0.819926	0.989685	ENSCHIG00000011930(CAMK4);ENSCHIG00000021423(CALM1);ENSCHIG00000026129(PRKCA)
Gap junction	0.820797	0.989685	ENSCHIG00000000353(CDK1);ENSCHIG00000026129(PRKCA)
Small cell lung cancer	0.820797	0.989685	ENSCHIG00000017053(CHUK);ENSCHIG00000024173(BCL2L1)
Notch signaling pathway	0.830488	0.993195	ENSCHIG00000025284(PSEN1)
GABAergic synapse	0.830488	0.993195	ENSCHIG00000026129(PRKCA)
NOD-like receptor signaling pathway	0.837477	0.995125	ENSCHIG00000010381(STING1);ENSCHIG00000016446(MAPK12);ENSCHIG00000017053(CHUK);ENSCHIG00000024173(BCL2L1)
Salmonella infection	0.838893	0.995125	ENSCHIG00000008760(ARF6);ENSCHIG00000012025(AHNAK2);ENSCHIG00000015249(AHNAK);ENSCHIG00000016446(MAPK12);ENSCHIG00000017053(CHUK);ENSCHIG00000023877(ARPC3);ENSCHIG00000025937(TIRAP);ENSCHIG00000025972(PFN1);ENSCHIG00000026294(KLC3)
Neutrophil extracellular trap formation	0.843175	0.99617	ENSCHIG00000008320(C3);ENSCHIG00000016446(MAPK12);ENSCHIG00000017462(Igh-1a);ENSCHIG00000018724(SLC25A5);ENSCHIG00000026129(PRKCA)
Breast cancer	0.85978	0.999677	ENSCHIG00000012851(SHC1);ENSCHIG00000012892(CSNK1A1)
Adherens junction	0.866585	0.999677	ENSCHIG00000011473(TGFBR2);ENSCHIG00000014730(CTNNA2)
Synaptic vesicle cycle	0.868604	0.999677	ENSCHIG00000007327(RAB3A)
T cell receptor signaling pathway	0.873087	0.999677	ENSCHIG00000016446(MAPK12);ENSCHIG00000017053(CHUK)
Colorectal cancer	0.873087	0.999677	ENSCHIG00000011473(TGFBR2);ENSCHIG00000020206(SMAD2)
Long-term depression	0.876716	0.999677	ENSCHIG00000026129(PRKCA)
Cell adhesion molecules	0.884329	0.999677	ENSCHIG00000015610(CD99)
Focal adhesion	0.886224	0.999677	ENSCHIG00000012851(SHC1);ENSCHIG00000020744(TNC);ENSCHIG00000025136(CCND2);ENSCHIG00000026129(PRKCA);ENSCHIG00000026537(RAP1B)
Nucleotide excision repair	0.891474	0.999677	ENSCHIG00000015863(PCNA)
ECM-receptor interaction	0.898179	0.999677	ENSCHIG00000020744(TNC)
Serotonergic synapse	0.898179	0.999677	ENSCHIG00000026129(PRKCA)
N-Glycan biosynthesis	0.910378	0.999677	ENSCHIG00000023413(ALG10)
Hypertrophic cardiomyopathy	0.910378	0.999677	ENSCHIG00000010778(AGT)
Systemic lupus erythematosus	0.91104	0.999677	ENSCHIG00000008320(C3);ENSCHIG00000017462(Igh-1a)
Pyrimidine metabolism	0.91592	0.999677	ENSCHIG00000021243(NT5C3A)
Acute myeloid leukemia	0.921121	0.999677	ENSCHIG00000017053(CHUK)
Aminoacyl-tRNA biosynthesis	0.930581	0.999677	ENSCHIG00000013499(WARS2)
Endometrial cancer	0.930581	0.999677	ENSCHIG00000014730(CTNNA2)
AMPK signaling pathway	0.938184	0.999677	ENSCHIG00000009637(G6PC3);ENSCHIG00000018208(TSC1)
Longevity regulating pathway - multiple species	0.938911	0.999677	ENSCHIG00000022996(HSPA1L)
Non-small cell lung cancer	0.938911	0.999677	ENSCHIG00000026129(PRKCA)
Pathways of neurodegeneration - multiple diseases	0.942415	0.999677	ENSCHIG00000012892(CSNK1A1);ENSCHIG00000013743(RPS27A);ENSCHIG00000016446(MAPK12);ENSCHIG00000016854(AMBRA1);ENSCHIG00000017855(OPTN);ENSCHIG00000018724(SLC25A5);ENSCHIG00000021423(CALM1);ENSCHIG00000022755(GPX8);ENSCHIG00000023373(ATP5F1E);ENSCHIG00000024173(BCL2L1);ENSCHIG00000025284(PSEN1);ENSCHIG00000026129(PRKCA);ENSCHIG00000026294(KLC3)
Central carbon metabolism in cancer	0.942695	0.999677	ENSCHIG00000015523(SLC2A1)
Spinocerebellar ataxia	0.943044	0.999677	ENSCHIG00000016854(AMBRA1);ENSCHIG00000018724(SLC25A5);ENSCHIG00000026129(PRKCA)
Thermogenesis	0.946099	0.999677	ENSCHIG00000011446(ATF2);ENSCHIG00000015239(RPS6KA1);ENSCHIG00000016446(MAPK12);ENSCHIG00000018208(TSC1);ENSCHIG00000019745(ACSL5);ENSCHIG00000023373(ATP5F1E)
Alcoholic liver disease	0.946099	0.999677	ENSCHIG00000008320(C3);ENSCHIG00000016446(MAPK12);ENSCHIG00000017053(CHUK);ENSCHIG00000022106(ALDH16A1);ENSCHIG00000025328(ACADVL);ENSCHIG00000025937(TIRAP)
Chemical carcinogenesis - reactive oxygen species	0.946099	0.999677	ENSCHIG00000012227(PGFS);ENSCHIG00000016446(MAPK12);ENSCHIG00000017053(CHUK);ENSCHIG00000018724(SLC25A5);ENSCHIG00000023373(ATP5F1E);ENSCHIG00000025579(EPHX3)
Inositol phosphate metabolism	0.952703	0.999677	ENSCHIG00000010259(PIP4K2C)
Platinum drug resistance	0.958388	0.999677	ENSCHIG00000024173(BCL2L1)
Human papillomavirus infection	0.961875	0.999677	ENSCHIG00000012892(CSNK1A1);ENSCHIG00000017053(CHUK);ENSCHIG00000018208(TSC1);ENSCHIG00000020744(TNC);ENSCHIG00000025136(CCND2);ENSCHIG00000025284(PSEN1)
Regulation of actin cytoskeleton	0.963195	0.999677	ENSCHIG00000010259(PIP4K2C);ENSCHIG00000021550(RRAS2);ENSCHIG00000023877(ARPC3);ENSCHIG00000025972(PFN1)
Prostate cancer	0.963392	0.999677	ENSCHIG00000017053(CHUK)
Phagosome	0.965624	0.999677	ENSCHIG00000008320(C3);ENSCHIG00000017462(Igh-1a)
Viral carcinogenesis	0.967808	0.999677	ENSCHIG00000000353(CDK1);ENSCHIG00000008320(C3);ENSCHIG00000011446(ATF2);ENSCHIG00000025136(CCND2)
Alzheimer disease	0.977271	0.999677	ENSCHIG00000011357(APBB1);ENSCHIG00000012892(CSNK1A1);ENSCHIG00000016854(AMBRA1);ENSCHIG00000017053(CHUK);ENSCHIG00000018724(SLC25A5);ENSCHIG00000021423(CALM1);ENSCHIG00000023373(ATP5F1E);ENSCHIG00000025284(PSEN1);ENSCHIG00000026294(KLC3)
Prion disease	0.981576	0.999677	ENSCHIG00000011446(ATF2);ENSCHIG00000016446(MAPK12);ENSCHIG00000018724(SLC25A5);ENSCHIG00000022996(HSPA1L);ENSCHIG00000023373(ATP5F1E);ENSCHIG00000026294(KLC3)
Parkinson disease	0.984416	0.999677	ENSCHIG00000013743(RPS27A);ENSCHIG00000018724(SLC25A5);ENSCHIG00000021423(CALM1);ENSCHIG00000023373(ATP5F1E);ENSCHIG00000024173(BCL2L1);ENSCHIG00000026294(KLC3)
Ribosome	0.988932	0.999677	ENSCHIG00000013743(RPS27A);ENSCHIG00000017787(RPS28);ENSCHIG00000018150(RPL27A);ENSCHIG00000022002(MRPS11)
Amyotrophic lateral sclerosis	0.993378	0.999677	ENSCHIG00000016446(MAPK12);ENSCHIG00000016854(AMBRA1);ENSCHIG00000017855(OPTN);ENSCHIG00000022755(GPX8);ENSCHIG00000023373(ATP5F1E);ENSCHIG00000024173(BCL2L1);ENSCHIG00000025972(PFN1);ENSCHIG00000026294(KLC3)
Huntington disease	0.994986	0.999677	ENSCHIG00000016854(AMBRA1);ENSCHIG00000018724(SLC25A5);ENSCHIG00000022755(GPX8);ENSCHIG00000023373(ATP5F1E);ENSCHIG00000026294(KLC3);ENSCHIG00000027173(POLR2A)
Hepatitis C	0.995023	0.999677	ENSCHIG00000017053(CHUK)
Protein processing in endoplasmic reticulum	0.997964	0.999677	ENSCHIG00000014320(AMFR);ENSCHIG00000022996(HSPA1L)
Oxidative phosphorylation	0.998951	0.999677	ENSCHIG00000023373(ATP5F1E)
Non-alcoholic fatty liver disease	0.999192	0.999677	ENSCHIG00000016446(MAPK12)
Spliceosome	0.999677	0.999677	ENSCHIG00000010604(SMNDC1);ENSCHIG00000014074(PLRG1);ENSCHIG00000016153(LSM2);ENSCHIG00000022996(HSPA1L)
