# Supplementary material for: Integrative Transcriptomic and Proteomic Analysis Reveals CaMK4-Mediated Regulation of Proliferation in Goat Skeletal Muscle Satellite Cells
Source: Animals (Basel). 2025 Oct 24;15(21):3083. doi: 10.3390/ani15213083 (PMC12610772; doi:10.3390/ani15213083)
Supplement: Supplementary file 1 [file animals-15-03083-s001.zip › Table S9.xlsx]

## Sheet: Sheet1
Table S9 Transcriptomic DEGs upon CaMK4 knockdown in goat MUSCs
ID	log2(FC)	p-value	FDR	symbol
ENSCHIG00000019758	4.44651357764594	0	0	CNN1
ENSCHIG00000020512	-4.66108	0	0	MYH3
ENSCHIG00000021066	3.67446931963595	0	0	EFEMP1
ENSCHIG00000021894	-5.07534	5.81282651511813e-299	2.45097830009956e-295	SERPINB2
ENSCHIG00000026263	-2.84646	9.78146111837312e-297	3.29948246444962e-293	FMOD
MSTRG.1801	-4.27133	9.96569452205053e-294	2.8013567301484e-290	--
ENSCHIG00000012523	-3.4611	6.20488481277827e-271	1.49502267503312e-267	PTX3
ENSCHIG00000020142	-3.92887	1.19550844387527e-269	2.52043067680004e-266	CXCL8
ENSCHIG00000014217	-4.09483	2.61340184840375e-266	4.89751506390863e-263	CXCL1
ENSCHIG00000012843	-4.86447	5.10679116734881e-257	8.6131139828505e-254	NR4A2
ENSCHIG00000008055	4.78290134043701	2.29846616048402e-252	3.52417547842941e-249	SUSD5
ENSCHIG00000025956	-3.11119	1.01179584270219e-251	1.42207905691793e-248	EMP1
ENSCHIG00000011592	2.74187917828366	1.39836409222229e-246	1.81421605995548e-243	SMOC1
ENSCHIG00000017645	4.92227623234079	5.88728917791843e-241	7.09250137676944e-238	CNTN2
ENSCHIG00000011929	-4.09971	9.11285084813454e-229	1.02464894936425e-225	TNFSF18
ENSCHIG00000012379	3.19184794182034	5.43414528139348e-200	5.7282683947489e-197	CDH17
ENSCHIG00000009916	-3.16352	3.6638108741602e-191	3.63493142374035e-188	TJP2
ENSCHIG00000026298	-2.9572	8.05428268051507e-181	7.54686287164262e-178	COL15A1
ENSCHIG00000026816	-2.26575	7.10645488538329e-175	6.30828779457234e-172	TFPI2
ENSCHIG00000009715	-3.61563	2.53959069690247e-173	2.14163683469786e-170	GAS7
ENSCHIG00000001865	2.99754410335881	6.45927408650073e-170	5.18771984490101e-167	MX1
ENSCHIG00000017514	2.24012328029527	3.04979836563265e-164	2.33808632885274e-161	CHN1
ENSCHIG00000001557	2.2318751681423	1.12716051616198e-162	8.26551707199474e-160	CCDC80
ENSCHIG00000013444	-2.82518	1.72605804676319e-162	1.21298729236283e-159	PAPSS2
ENSCHIG00000009242	-2.72234	5.43725759354606e-158	3.66819146290992e-155	VEGFA
ENSCHIG00000011028	-7.69282	9.20332499432803e-158	5.97012612901295e-155	RPL9
ENSCHIG00000015521	-2.62853	2.69903580741793e-154	1.68599770103373e-151	TGFBR3
ENSCHIG00000019733	-2.77206	3.43436453448773e-150	2.06871400852393e-147	MEDAG
ENSCHIG00000023614	3.46480615735524	3.74181917733388e-150	2.17619042223838e-147	FNDC1
ENSCHIG00000010056	1.89829991178851	4.24732309490695e-148	2.38784504395669e-145	PRSS23
ENSCHIG00000025078	-2.17732	2.82674411968222e-146	1.52703121411027e-143	HSPA5
ENSCHIG00000017779	1.77220285980227	2.89724883502482e-146	1.52703121411027e-143	ACTA2
ENSCHIG00000023728	2.13254598858313	7.08023690143656e-145	3.61864471453422e-142	SLC3A1
ENSCHIG00000024282	-3.62522	2.23737822152467e-143	1.10987120835985e-140	ADGRD1
ENSCHIG00000027241	3.17174585907719	1.27643742597568e-141	6.15096960757308e-139	TPCN1
ENSCHIG00000021491	-2.19097	2.0607439071292e-133	9.65458520490029e-131	CD44
ENSCHIG00000023813	-3.99607	8.55747456024503e-132	3.9008207008944e-129	OLFML2A
ENSCHIG00000015809	2.87375355451837	8.90239438900194e-132	3.95125746749755e-129	MYLK
ENSCHIG00000017667	2.61049398657754	3.37655004786484e-130	1.46022802839201e-127	GREB1
ENSCHIG00000016288	-2.78257	1.34416428542749e-129	5.66766870950501e-127	SERPINE2
ENSCHIG00000025136	2.14789375654142	3.53960108565025e-127	1.4560710222092e-124	CCND2
ENSCHIG00000023122	2.01848017905181	4.24865169073494e-126	1.70613712895084e-123	NTRK2
ENSCHIG00000024785	2.03395348264856	1.04889192043814e-125	4.11409561165341e-123	SLC6A6
ENSCHIG00000000624	3.29364185571627	4.62128655525372e-125	1.77142316002066e-122	OTULINL
ENSCHIG00000018312	-2.62762	1.72068398856656e-123	6.44912358914748e-121	COL6A3
ENSCHIG00000008887	-2.04407	1.29743575914046e-121	4.75707641601368e-119	CD9
ENSCHIG00000015146	-2.79132	2.17534847916295e-121	7.80626115948133e-119	MYL4
ENSCHIG00000013044	-2.24132	1.93442269189301e-120	6.79707773363908e-118	SIK1
ENSCHIG00000015637	1.94499114173409	3.60397447119401e-120	1.24050272308486e-117	GAS6
ENSCHIG00000012243	-2.45535	9.35349155842911e-118	3.15511977248931e-115	SLC2A3
ENSCHIG00000017958	6.30581357603144	3.03959559889233e-117	1.0052121445278e-114	ALDH1A1
ENSCHIG00000017689	-1.968	2.04737292500109e-115	6.64057533712854e-113	TXNIP
ENSCHIG00000020292	-4.20963	4.68972657480785e-115	1.49239487567376e-112	NR4A3
ENSCHIG00000017295	-2.50809	5.6727927917782e-115	1.77180228196539e-112	PDE4D
ENSCHIG00000012706	3.69000494944558	1.1192961629502e-114	3.43237256078509e-112	LMCD1
ENSCHIG00000018029	-2.92882	1.7828352380438e-113	5.36951770086549e-111	CDH1
ENSCHIG00000005054	-2.11773	2.47807267469794e-113	7.3324866195536e-111	PHLDA1
ENSCHIG00000008416	-1.87763	2.61972836543108e-113	7.61798941575183e-111	DES
ENSCHIG00000017519	-3.40033	2.62584486099521e-112	7.50635583483817e-110	MYBPH
ENSCHIG00000019453	-2.05954	8.14447289541087e-111	2.2894113309e-108	SERPINB6
ENSCHIG00000020774	-3.94582	1.09957409441013e-109	3.04023224201987e-107	CFH
ENSCHIG00000020079	-2.97548	2.06234596786752e-107	5.61024630549251e-105	CDC20
ENSCHIG00000022658	-2.68616	4.67079556855871e-107	1.25043869935415e-104	GPX3
ENSCHIG00000010484	2.51540392974691	2.89214292701498e-106	7.62170040734917e-104	PITX2
ENSCHIG00000015574	-2.7116	3.82236979019261e-105	9.91816752021362e-103	FGF7
ENSCHIG00000010442	-3.89422	1.99756811344647e-102	5.10469451536184e-100	CXCL5
ENSCHIG00000013091	-2.23193	8.0288001084856e-102	2.02110063626445e-99	RFTN1
ENSCHIG00000024310	-3.12163	2.89237052981639e-101	7.17392961115931e-99	IGFBP3
ENSCHIG00000013839	-2.07096	6.54884732738802e-100	1.60076607280763e-97	PLIN2
ENSCHIG00000027124	-1.98576	9.85007918249129e-100	2.37330622131283e-97	CSF1
ENSCHIG00000021681	1.89829270930227	4.08425307505358e-97	9.70211441744418e-95	SPHK1
ENSCHIG00000021214	-4.90353	1.11800767071399e-96	2.61893296864751e-94	MYH7
MSTRG.55	11.0738488791566	1.26657001601203e-96	2.92629724521356e-94	MT-CO1
ENSCHIG00000018579	2.25432717038215	4.47905750665154e-96	1.02086194469169e-93	SPON2
ENSCHIG00000021041	1.94323705833355	5.08477966752317e-96	1.14346525163261e-93	CDO1
ENSCHIG00000012498	-2.81516	4.86904165195151e-94	1.08054284870808e-91	TOP2A
ENSCHIG00000025211	-3.64138	2.56231130325298e-93	5.61246005722919e-91	KITLG
ENSCHIG00000018645	1.8075205247645	3.65905641026121e-93	7.91200582249559e-91	ANKRD1
ENSCHIG00000022112	-2.01594	4.36228035533854e-93	9.3131924649544e-91	ANKRD28
ENSCHIG00000014984	-2.95121	1.25448974728972e-91	2.64477800972356e-89	ABCC3
ENSCHIG00000017858	4.32360646622213	3.48299118967445e-91	7.25236165494435e-89	IFI6
ENSCHIG00000004030	-2.26018	2.70028421987958e-90	5.55402361615719e-88	CH25H
ENSCHIG00000015258	-2.726	1.80998710051407e-87	3.6779810165386e-85	IGF2BP2
ENSCHIG00000012435	2.58852131368526	3.17210339551092e-87	6.369130460558e-85	CA3
ENSCHIG00000025880	2.01952522797246	3.75498242426893e-87	7.45076865502585e-85	PRUNE2
ENSCHIG00000023277	-3.40581	3.59201158849531e-86	7.04451947111185e-84	PTGS2
ENSCHIG00000021307	-2.44813	6.72795455729238e-86	1.30429519038268e-83	RCAN1
ENSCHIG00000024776	-2.93213	1.6950068562641e-85	3.24863473156254e-83	SMOC2
ENSCHIG00000016206	-4.01138	4.32660272441252e-85	8.1991552303305e-83	MEF2C
ENSCHIG00000012710	-3.09447	1.44357180368541e-84	2.70525356010645e-82	LRIG1
ENSCHIG00000011975	-2.0711	4.87455620453803e-84	9.03453460942181e-82	PNP
ENSCHIG00000016916	1.65177530881376	5.41095050647408e-84	9.91968383067302e-82	Pinlyp
ENSCHIG00000018472	-2.9081	9.35192998321276e-84	1.69601775372975e-81	TTN
ENSCHIG00000010676	-1.81577	9.50499806709433e-84	1.70543933403844e-81	C21orf91
ENSCHIG00000014998	3.79529609920828	1.06721891439187e-83	1.8947067589614e-81	PLEKHG4
ENSCHIG00000013915	-2.22977	6.16696978281828e-83	1.08345950371889e-80	ZNF395
ENSCHIG00000027002	-2.19808	8.80870812460953e-83	1.53162547659448e-80	UBASH3B
ENSCHIG00000021497	1.71494949219075	1.99282740490269e-82	3.42969663378456e-80	TF
ENSCHIG00000012291	-2.20226	2.68527164557264e-81	4.57472642163921e-79	IL6
ENSCHIG00000011006	-1.83055	7.56880153644899e-80	1.27655406713749e-77	FGFR1
MSTRG.7920	3.80786016944714	9.3331166252837e-80	1.55853806932708e-77	--
ENSCHIG00000018588	-2.7414	3.64291127905558e-79	6.02366094436778e-77	UHRF1
ENSCHIG00000026578	-1.5129	1.10631097305654e-78	1.811557366172e-76	SEC23A
ENSCHIG00000017927	-2.94628	3.86087528576079e-78	6.26130024708092e-76	SRL
ENSCHIG00000007211	2.25853274520842	5.66001410303608e-77	9.09159979636252e-75	LMOD1
ENSCHIG00000023432	-2.36609	6.18812954532174e-77	9.84613140673552e-75	KIF20A
ENSCHIG00000015138	-2.21079	1.01200981702911e-76	1.59519229663673e-74	ETV5
ENSCHIG00000026868	-2.00314	2.04731579191607e-75	3.1972248283756e-73	ENG
ENSCHIG00000003679	-2.94836	3.64448512723401e-75	5.63925561063566e-73	Lad1
ENSCHIG00000020803	-2.86309	3.84089603335621e-75	5.88914113623507e-73	DIAPH3
ENSCHIG00000014009	-1.88003	4.80292431995169e-75	7.29784879101849e-73	ERRFI1
ENSCHIG00000008651	1.51870592834428	1.67517740527606e-74	2.52263768905233e-72	GEM
ENSCHIG00000026141	-3.11287	4.01733132260578e-74	5.99613363602382e-72	OBSCN
ENSCHIG00000010975	-2.63386	5.39557384613868e-74	7.98260951657676e-72	THBD
ENSCHIG00000016855	1.62827756646142	8.42409784312457e-74	1.23548551497512e-71	FST
ENSCHIG00000026729	1.84246933615312	1.98830234060454e-73	2.89092304108933e-71	SULF1
ENSCHIG00000015148	-1.57262	4.8655913538647e-73	7.01393707472496e-71	TM4SF1
ENSCHIG00000017196	-1.65669	2.53160837599595e-72	3.61848363301251e-70	KLF4
ENSCHIG00000023439	-1.90918	7.62217865432259e-72	1.08029970742693e-69	MYO10
ENSCHIG00000014081	1.64292210425107	8.58144582427263e-72	1.20612221060152e-69	LSP1
ENSCHIG00000016866	-1.84757	1.40816433995291e-71	1.96281816178891e-69	EPAS1
ENSCHIG00000022004	1.19538544509109	1.87675375742451e-71	2.59453515350179e-69	APOE
ENSCHIG00000025523	3.06893569867806	4.65823767276246e-71	6.38746638933427e-69	SESN3
ENSCHIG00000003108	-2.3825	2.01232202695741e-70	2.73708252473094e-68	MYL11
MSTRG.8097	-8.40331	1.00732547390001e-69	1.35730299201578e-67	Patr-A
ENSCHIG00000000101	-1.88799	1.0139936973437e-69	1.35730299201578e-67	L1CAM
ENSCHIG00000009576	-1.68948	3.41520460380073e-69	4.53549927934671e-67	ZNF532
ENSCHIG00000021305	-1.48082	8.88371799986579e-69	1.17056865457607e-66	GSN
ENSCHIG00000024773	-1.94704	1.09038824294774e-68	1.42561923298889e-66	ATP13A3
ENSCHIG00000009693	-1.5682	1.87770985399649e-68	2.43611187673113e-66	HSP90B1
ENSCHIG00000022589	-1.75368	2.86834551424078e-68	3.6929401101668e-66	KIAA1217
MSTRG.11040	3.68329362861145	3.79429669862083e-68	4.84807637264689e-66	--
ENSCHIG00000026290	-5.28897	1.18842322959237e-67	1.50706362333119e-65	SLIT2
ENSCHIG00000022359	-1.81982	1.46438317498638e-67	1.84315571860599e-65	TSPAN5
ENSCHIG00000017336	-1.52658	6.81510838198925e-67	8.51434207189857e-65	IFRD1
ENSCHIG00000005361	-1.66166	1.00502441020685e-66	1.24637806636388e-64	STC2
ENSCHIG00000019356	-2.73753	1.38130777790936e-66	1.70052094760724e-64	TNNC1
ENSCHIG00000015227	-2.04944	1.39498702173874e-66	1.70491674700331e-64	ITGA3
ENSCHIG00000023115	1.89718811286496	4.23781566193581e-66	5.14208625569851e-64	LFNG
ENSCHIG00000022767	-1.43753	4.74703653288919e-66	5.71882272597922e-64	DCLK1
ENSCHIG00000015898	-2.10361	5.34144238468117e-66	6.38927427376118e-64	ALPK3
ENSCHIG00000007034	-1.9147	5.45593421723851e-66	6.48026665548907e-64	PACSIN3
ENSCHIG00000010139	-2.26188	1.13488606056743e-65	1.33853065017695e-63	MYBL2
ENSCHIG00000013143	-2.12712	3.15645079493493e-65	3.69699299356754e-63	ACTA1
ENSCHIG00000019360	1.25640079877877	3.69770168142691e-65	4.30106459027215e-63	MFAP5
ENSCHIG00000023627	1.4998194628921	7.45906933070368e-65	8.61675776244166e-63	ATP1B1
ENSCHIG00000027066	-2.86782	7.82223855648844e-65	8.97482146215878e-63	SOCS2
ENSCHIG00000024115	1.47240318928284	1.39857382479191e-64	1.59380717087435e-62	CRISPLD2
ENSCHIG00000017900	-1.54714	1.70018453251669e-64	1.92451760573332e-62	EZR
ENSCHIG00000012014	-1.78788	1.8265784538965e-64	2.05380481356122e-62	TBC1D9
ENSCHIG00000011628	-1.57711	2.27898154840587e-64	2.54551674141811e-62	HMGXB3
ENSCHIG00000001960	-2.08007	4.27897321119228e-64	4.74797119605059e-62	VASN
ENSCHIG00000019932	-2.54364	5.74559233152595e-64	6.33367060545861e-62	ABCB1
ENSCHIG00000017004	-2.20632	5.92949928217705e-64	6.49395681124663e-62	MAN1C1
ENSCHIG00000016863	2.0597855067271	7.27661145014883e-64	7.9178921753684e-62	ADAMTS17
ENSCHIG00000026985	-1.82662	8.83453566108203e-64	9.55149220896215e-62	FXYD5
ENSCHIG00000009143	1.27016372767343	1.1416607246582e-63	1.22644903070606e-61	ACTG2
ENSCHIG00000010903	1.32074865886857	1.47126207953973e-63	1.57052571098209e-61	RPS2
ENSCHIG00000011442	-1.94794	1.52563265398697e-63	1.61832203409712e-61	MCM5
ENSCHIG00000021904	-2.23514	1.57962151273762e-63	1.66511852711454e-61	DTX4
ENSCHIG00000000483	-1.51846	1.70565994940039e-63	1.78681122401162e-61	EREG
ENSCHIG00000025469	-3.85097	2.74569989489479e-62	2.85857866835157e-60	GPAT3
ENSCHIG00000014376	-2.38559	3.0786688846348e-62	3.18557235633438e-60	CASQ2
ENSCHIG00000012599	11.8486734947459	3.12125684786377e-62	3.20994621927259e-60	MT-ATP6
ENSCHIG00000016948	-1.97441	6.22862832080214e-62	6.3667906217363e-60	EGLN3
ENSCHIG00000021227	-1.68085	6.91881504738172e-62	7.02604912459666e-60	CAT
ENSCHIG00000018750	-1.6638	6.95689673786104e-62	7.02604912459666e-60	ADGRL2
ENSCHIG00000006882	2.05699575120069	1.13118128015591e-61	1.13562520661366e-59	ARSI
ENSCHIG00000023612	-2.06996	1.64376965639831e-61	1.64046266419017e-59	NOCT
ENSCHIG00000010482	-1.67505	3.75296048874163e-61	3.72337832959508e-59	CLMP
ENSCHIG00000015523	-2.07731	5.93202858332094e-61	5.85085345533866e-59	SLC2A1
ENSCHIG00000026699	1.16455903765043	9.71837114200006e-61	9.52965393494029e-59	SLC25A4
ENSCHIG00000026713	-4.21958	9.98049477160064e-61	9.73011704149227e-59	ABCC9
ENSCHIG00000012791	3.33375277198305	7.7241063640211e-60	7.48705620319425e-58	CTHRC1
ENSCHIG00000007182	-2.95047	2.15573240733004e-59	2.07763330183019e-57	ATP10A
ENSCHIG00000023965	-2.37976	9.9034456427058e-59	9.49042694374295e-57	SPAG5
ENSCHIG00000000425	-2.62687	1.57444591470045e-58	1.50026015804169e-56	EMILIN2
ENSCHIG00000019338	-1.59841	6.0243474142617e-58	5.70823839825493e-56	ITGA4
MSTRG.14943	-4.09933	1.11562427957957e-57	1.05117983795469e-55	env
ENSCHIG00000011320	-2.02789	1.30305551321752e-57	1.22096301588482e-55	DUSP6
ENSCHIG00000016273	-1.80587	2.12963292905808e-57	1.98444138019302e-55	CCNB1
ENSCHIG00000000421	-2.79453	5.15062531293249e-57	4.77310145757799e-55	B4GALT6
ENSCHIG00000001851	-2.33169	5.27639249421574e-57	4.86293091843949e-55	KIF23
ENSCHIG00000025812	-1.86359	1.16464974822996e-56	1.06755340508948e-54	ADCY3
ENSCHIG00000020330	-2.19371	1.2266739463578e-56	1.1183287988795e-54	TRIB3
ENSCHIG00000010436	-1.55665	1.74997420189545e-56	1.58683144565423e-54	MAN1A1
ENSCHIG00000023003	1.05800214841787	3.21695844780893e-56	2.90145567811473e-54	HTRA3
MSTRG.15476	-4.87725	5.37738936935528e-56	4.82420473955033e-54	TAR1-A
ENSCHIG00000019150	-1.48733	6.03238001349596e-56	5.38318102156735e-54	SLC20A1
ENSCHIG00000017131	-1.45413	6.47036398955867e-56	5.74363994988929e-54	SLC7A1
ENSCHIG00000024020	1.15281319807272	7.48402805299241e-56	6.60867105454293e-54	ALCAM
ENSCHIG00000022407	1.31935599582875	7.96348048635454e-56	6.99541988973207e-54	ENAH
ENSCHIG00000025688	-2.94629	1.24155739147232e-55	1.08497963547006e-53	MST1R
ENSCHIG00000026531	1.10879620243824	1.44327191530933e-55	1.25475382080449e-53	PRPSAP1
ENSCHIG00000000206	-3.51265	3.23469818213783e-55	2.79776510461214e-53	ASXL3
ENSCHIG00000024962	-1.74738	3.54537674227546e-55	3.05083286404173e-53	TNIP1
ENSCHIG00000002572	-2.34204	5.03459574242849e-55	4.31032953257863e-53	PRC1
ENSCHIG00000007818	-2.97694	7.64002323054247e-55	6.50791069728936e-53	ITPR3
ENSCHIG00000021468	3.94802732774279	1.03197164987774e-54	8.74634866675275e-53	GABRB3
ENSCHIG00000011574	-1.51188	1.31733054133991e-54	1.11090484551195e-52	CTSK
ENSCHIG00000021973	-1.48307	2.17852851948267e-54	1.81896346582152e-52	ARRDC4
ENSCHIG00000014590	1.14988098209983	2.62923646992912e-54	2.18446809368594e-52	--
ENSCHIG00000013031	-3.92137	4.26069583471085e-54	3.52259293863888e-52	ITGA6
ENSCHIG00000015488	-2.20638	6.31105958755482e-54	5.19230882944876e-52	FRMD4B
ENSCHIG00000024280	-3.31786	8.63874037087011e-54	7.07286383956773e-52	LRRC32
ENSCHIG00000023643	-2.04301	9.26172888368606e-54	7.5462956208816e-52	ANGPTL4
ENSCHIG00000019892	8.23910634264346	9.63080786251218e-54	7.80928872159281e-52	OAS1
MSTRG.10270	-1.51688	1.97867480659187e-53	1.59676216688892e-51	--
ENSCHIG00000004836	-1.75416	5.6008935739066e-53	4.49831766750041e-51	ERO1A
ENSCHIG00000021456	-1.43352	1.02096941119132e-52	8.16098108490658e-51	RAI14
ENSCHIG00000021331	-1.76158	1.04638478785465e-52	8.32468199620595e-51	MYOG
ENSCHIG00000018483	-3.5287	1.84455797641483e-52	1.46057816104284e-50	GPC3
ENSCHIG00000027010	-1.41593	2.09257263940685e-52	1.64922103440354e-50	SMURF2
ENSCHIG00000019160	-1.2016	4.55312706009126e-52	3.57176934862787e-50	CCDC50
ENSCHIG00000025384	1.36672742020305	6.38095663597993e-52	4.98246363992766e-50	FOS
ENSCHIG00000017045	1.5997975418841	1.52765244162478e-51	1.1873449806656e-49	SLC1A3
ENSCHIG00000012328	-3.2818	1.75262141992624e-51	1.35595013158147e-49	TBX3
ENSCHIG00000016851	-1.3375	2.51811274993023e-51	1.93929176439832e-49	SAT1
ENSCHIG00000007288	-1.9326	3.22050683273481e-51	2.46895764731388e-49	PDE4B
ENSCHIG00000022851	-2.35608	4.81264247106643e-51	3.67285194194599e-49	PLK1
ENSCHIG00000023933	-2.07637	5.98376490152372e-51	4.54604409140086e-49	PLBD1
ENSCHIG00000012061	1.00455640814142	6.66645866003545e-51	5.04199514619542e-49	AKR1B1
ENSCHIG00000023596	1.44302335389244	7.47092156991304e-51	5.62520371420327e-49	HACD2
ENSCHIG00000019737	-1.76625	9.11395825777091e-51	6.83182311002508e-49	EDNRA
ENSCHIG00000022772	-3.10156	1.24481551997146e-50	9.2898489202826e-49	ANOS1
ENSCHIG00000015305	1.06976804293557	1.43131687225976e-50	1.06346213072833e-48	HTRA1
ENSCHIG00000000850	-1.69253	1.65207482527842e-50	1.22210061417306e-48	ANO6
ENSCHIG00000013615	-1.8436	1.75533099459632e-50	1.29281277532146e-48	LMNB1
ENSCHIG00000000100	-1.50461	2.58640115601136e-50	1.89661921292555e-48	ACSL4
ENSCHIG00000007522	-2.00032	9.96751866923679e-50	7.27758311148691e-48	EPS8
ENSCHIG00000020923	-1.30723	1.55262061954063e-49	1.12872842108501e-47	ANXA1
ENSCHIG00000009383	-1.47811	1.65365951771915e-49	1.1970223787919e-47	NCOR2
MSTRG.2929	1.8436797676301	1.69002457432429e-49	1.21811771241681e-47	--
ENSCHIG00000017687	-2.49385	3.25419369191137e-49	2.33554173650116e-47	ATP9A
ENSCHIG00000014779	3.45059439489722	4.05398515172581e-49	2.89722515122913e-47	GATA2
ENSCHIG00000011473	-1.68813	5.72054350131432e-49	4.07099943853026e-47	TGFBR2
MSTRG.11573	-1.4244	7.77578709460921e-49	5.51035399738146e-47	PEG10
ENSCHIG00000013197	-1.64877	8.02386221308897e-49	5.66236234669283e-47	PER1
ENSCHIG00000024821	-1.71787	8.40141382519973e-49	5.90409356565911e-47	PDGFRB
ENSCHIG00000023908	-3.25834	9.81010421089159e-49	6.86544471456006e-47	EPB41L3
MSTRG.4433	-2.05822	2.28819577025825e-48	1.59474007690809e-46	env
ENSCHIG00000001085	-2.20655	2.49972513632781e-48	1.73499440943641e-46	DOCK5
ENSCHIG00000018672	-3.24097	5.43877858035947e-48	3.75944424329274e-46	CYRIA
ENSCHIG00000017918	-1.60629	7.87011656475788e-48	5.41785248902883e-46	ADAMTS9
ENSCHIG00000009909	-2.65651	1.05738586747628e-47	7.24954066701421e-46	ASPM
MSTRG.11261	-1.82197	1.24980651658174e-47	8.53410393063468e-46	--
ENSCHIG00000008491	-1.67428	1.34702784624048e-47	9.1608756672145e-46	BVES
ENSCHIG00000011474	-2.42031	2.20586122185124e-47	1.49413876978888e-45	C16orf54
ENSCHIG00000022583	1.04050319142937	2.24599950369023e-47	1.51524110516958e-45	TSPAN3
ENSCHIG00000021523	-1.50997	2.65326733969778e-47	1.78286880284234e-45	GULP1
ENSCHIG00000020021	-2.64566	3.80277434633009e-47	2.54514254465092e-45	CHRND
MSTRG.10212	-3.58554	8.7314645846406e-47	5.82074631164222e-45	--
ENSCHIG00000018268	-2.43575	1.44417819433156e-46	9.58957063999846e-45	KIF11
ENSCHIG00000017034	-1.26822	1.70389354884278e-46	1.12697523901107e-44	KLF10
MSTRG.946	2.55809222215984	2.46107524368618e-46	1.62142558828168e-44	--
ENSCHIG00000023143	-2.84905	2.71161538897031e-46	1.77953716538417e-44	SATB1
ENSCHIG00000023451	-2.25411	3.40599510846615e-46	2.22657029067403e-44	FAM83D
ENSCHIG00000014139	2.77818884062281	3.91435406058202e-46	2.5490152735821e-44	SLC38A11
ENSCHIG00000024946	-1.54083	5.13658045464981e-46	3.33206022877399e-44	PFKP
ENSCHIG00000022875	-3.10184	6.64083477655268e-46	4.29135323146887e-44	SEMA3G
ENSCHIG00000018429	-1.5319	1.13601388960038e-45	7.31298101603053e-44	BANK1
ENSCHIG00000022759	-2.74917	1.21148416846366e-45	7.76916045068749e-44	COBL
ENSCHIG00000015195	-2.781	1.28936981475058e-45	8.23731488469067e-44	ESPL1
ENSCHIG00000016057	-2.45369	1.42902704376448e-45	9.09508306420065e-44	BUB1B
ENSCHIG00000016589	1.30096374709974	2.07664702675202e-45	1.31671912606014e-43	EEF1A2
ENSCHIG00000016958	1.57378313511281	2.45492139438712e-45	1.55073798643196e-43	PAPPA
ENSCHIG00000002829	-1.73103	2.52819295078462e-45	1.59106351895274e-43	ARHGAP10
ENSCHIG00000018909	-1.89194	2.67301500268753e-45	1.67595059610884e-43	SMC4
ENSCHIG00000026002	-1.46391	3.80915835309131e-45	2.37945425123104e-43	CTSH
ENSCHIG00000024701	-3.53054	4.96733553742743e-45	3.09147901011996e-43	CKM
ENSCHIG00000012683	-1.52416	5.21005549983187e-45	3.23061750221192e-43	FGF10
ENSCHIG00000021902	-2.3823	5.73564357737999e-45	3.54349320791542e-43	KIF2C
ENSCHIG00000021684	-1.53327	8.02970916533242e-45	4.94266696286484e-43	PPP1R15A
ENSCHIG00000000241	-2.06834	9.407463643535e-45	5.76968297497677e-43	PPIF
ENSCHIG00000026425	-2.55356	1.49386264687542e-44	9.12879978340608e-43	KIF26B
ENSCHIG00000026998	-1.90706	1.60331008752764e-44	9.76224835243362e-43	TENM4
ENSCHIG00000014252	-1.52198	1.91490544365579e-44	1.16175522347837e-42	IDH3A
ENSCHIG00000009752	-1.43182	1.95543367572055e-44	1.18209119622591e-42	BCOR
ENSCHIG00000024614	-1.76437	2.59731376243781e-44	1.56451049704557e-42	PTGES
ENSCHIG00000024459	1.26106322792694	4.30008343026308e-44	2.58096822543833e-42	PLAAT3
ENSCHIG00000012708	-1.2937	5.65017524725441e-44	3.37928566383663e-42	JAK1
ENSCHIG00000027053	-1.46217	8.99345086211166e-44	5.35984248199206e-42	KHSRP
ENSCHIG00000017489	1.47016681147248	1.01020377006864e-43	5.9993298542175e-42	FBLN5
ENSCHIG00000007326	-2.32378	1.0556731618933e-43	6.24736264859382e-42	E2F2
ENSCHIG00000017433	-1.6749	1.46904218924842e-43	8.6632397076447e-42	SERPINB2
ENSCHIG00000020423	-1.57476	1.56223398507879e-43	9.18071024123308e-42	MCM3
MSTRG.14229	-2.38371	1.56805662784508e-43	9.18293162681774e-42	env
ENSCHIG00000015544	-7.37431	1.71452976668684e-43	1.00059719878686e-41	EPHA3
ENSCHIG00000021024	-1.36757	5.07790771524855e-43	2.95324108708214e-41	CAPG
ENSCHIG00000018353	-1.36372	5.1170253063717e-43	2.96576456416719e-41	PLAUR
ENSCHIG00000009025	-2.26655	6.94497073719935e-43	4.01143412512343e-41	KCNK12
MSTRG.4183	-1.78776	7.30145576410871e-43	4.20294719854804e-41	--
MSTRG.9441	4.55932581824134	8.33428987717877e-43	4.78116098872439e-41	--
ENSCHIG00000015437	-1.78408	9.71329803405034e-43	5.55337236075569e-41	DOT1L
ENSCHIG00000016517	-2.66984	1.31628660578413e-42	7.50016550444431e-41	TNNI1
ENSCHIG00000013387	1.74934446694471	1.80078304354501e-42	1.02262649200101e-40	CPQ
ENSCHIG00000023543	-1.42645	2.27878080437399e-42	1.28972875995207e-40	RARG
ENSCHIG00000018290	-1.2621	2.46783098229134e-42	1.39205476078013e-40	SPIDR
ENSCHIG00000012685	-1.27526	2.57054220289835e-42	1.44515882646945e-40	KLF5
ENSCHIG00000003569	1.14826511381303	3.47165843278758e-42	1.94528209725566e-40	DENND2B
ENSCHIG00000025507	1.37731627508099	4.9207066348045e-42	2.74810059942426e-40	MEST
ENSCHIG00000022780	-2.01788	5.99142269546737e-42	3.33502756375422e-40	PKIA
ENSCHIG00000024351	-1.18684	6.90296337943874e-42	3.82978224860572e-40	LTBP1
ENSCHIG00000020814	-1.65758	1.33576126238693e-41	7.38654080374359e-40	ITPRIP
ENSCHIG00000019988	-2.47958	1.41596505479069e-41	7.80446621375809e-40	MYL2
ENSCHIG00000000464	-1.37931	1.4429406609934e-41	7.92724338381586e-40	DSEL
ENSCHIG00000012190	-1.90689	4.78928590307689e-41	2.62260052082126e-39	CALCRL
ENSCHIG00000026921	-3.65503	6.47529546303221e-41	3.53437971778321e-39	HOXC8
ENSCHIG00000023586	-1.28068	8.28715523772367e-41	4.5087471044983e-39	VDR
ENSCHIG00000008206	-1.29547	9.71215564278854e-41	5.26704878042674e-39	BTG3
ENSCHIG00000026423	-1.88167	1.47065314908375e-40	7.95001154245081e-39	FANCD2
ENSCHIG00000011607	1.14431002192441	1.48198517330866e-40	7.98567473898526e-39	IGFBP5
ENSCHIG00000026941	-1.983	1.55611665422575e-40	8.35842786311193e-39	PLPP2
ENSCHIG00000019789	-4.00076	1.64828649952443e-40	8.82539685745364e-39	INPP4B
ENSCHIG00000011086	-1.95785	1.91483044164434e-40	1.02201045027764e-38	LAMA2
ENSCHIG00000024588	-1.3247	2.06427471877079e-40	1.09829834090814e-38	RASSF8
ENSCHIG00000025605	-2.45061	2.26182067260627e-40	1.19961847371627e-38	KIF22
ENSCHIG00000019820	-1.64916	2.86288198045421e-40	1.51014414069242e-38	MCM2
ENSCHIG00000014845	-1.36437	2.90256360262808e-40	1.52506659569861e-38	PREX1
ENSCHIG00000024703	1.00144188506503	3.82677474701588e-40	2.00442182866987e-38	GALNT16
ENSCHIG00000008787	1.79108778002976	4.52144429685762e-40	2.36094983005575e-38	DHRS3
ENSCHIG00000015389	-1.3531	4.62999384686088e-40	2.41016901917147e-38	ETS2
MSTRG.12863	-1.18074	8.67151442001505e-40	4.48631172417098e-38	Pol
ENSCHIG00000009875	-1.28591	9.05446999881436e-40	4.67011287461783e-38	RACGAP1
ENSCHIG00000024119	1.61517387205345	9.71761753186146e-40	4.99687003940169e-38	MXD4
ENSCHIG00000022822	-2.24108	9.82561976444413e-40	5.0370487217968e-38	PDE10A
MSTRG.10273	1.19512062621642	1.11079793017405e-39	5.67718723948957e-38	--
ENSCHIG00000019614	-1.44473	1.7559962169406e-39	8.9206723478675e-38	LDLR
ENSCHIG00000001852	-4.99391	1.96780096734358e-39	9.96664598054562e-38	OCLN
ENSCHIG00000012147	-1.56625	2.29096548884351e-39	1.15686898008487e-37	PTPRK
ENSCHIG00000018863	2.16713651787131	2.41871393648407e-39	1.21773221649971e-37	IGF1
ENSCHIG00000024254	-1.44974	3.28506035482622e-39	1.64898297453866e-37	ATP2B1
ENSCHIG00000024130	2.08832526441149	3.4275216626235e-39	1.71538814129994e-37	MAP1LC3C
ENSCHIG00000023246	-2.95698	3.85574811647075e-39	1.92399549504129e-37	NLRP3
ENSCHIG00000021226	-2.69656	3.940389786271e-39	1.960431095435e-37	TNNT1
ENSCHIG00000012621	-1.78105	8.50218579173488e-39	4.21758428127649e-37	SLC16A3
ENSCHIG00000014396	-2.31185	9.77528886498771e-39	4.82076087710183e-37	C2
ENSCHIG00000020854	3.53913505463387	1.186874407394e-38	5.83610022014786e-37	IQGAP2
ENSCHIG00000014954	-3.08379	1.23106464593378e-38	6.03579544137186e-37	WNK2
ENSCHIG00000020232	-1.74627	1.39968387764485e-38	6.84262848706028e-37	TMCC3
ENSCHIG00000021048	1.03156779626911	1.58032060514959e-38	7.70337784001531e-37	DPP4
ENSCHIG00000025848	1.6134705811384	2.51446257417523e-38	1.22215924426626e-36	CES1
ENSCHIG00000017613	-3.96085	2.93131476768451e-38	1.42067686413123e-36	SDK2
ENSCHIG00000008445	1.58181736463728	3.23442315999025e-38	1.56308828127208e-36	KALRN
ENSCHIG00000010420	-1.22182	4.3635895616617e-38	2.10275147277103e-36	CEBPD
ENSCHIG00000022915	-1.64046	4.64140683009739e-38	2.23025548707756e-36	CKAP2
ENSCHIG00000026725	1.95618947952883	5.58996928270775e-38	2.67083348221385e-36	TUBB3
ENSCHIG00000012642	-1.98184	6.07924837481576e-38	2.89640121722154e-36	ABL2
ENSCHIG00000015458	-6.53941	6.71724714280186e-38	3.1913546566337e-36	CCL20
ENSCHIG00000012702	-2.77524	7.58979445990748e-38	3.59577172361797e-36	NMU
ENSCHIG00000022890	-2.45182	8.32887116349945e-38	3.93486669589865e-36	FOSL1
ENSCHIG00000017538	-1.25559	1.0333866204634e-37	4.86846333540105e-36	HYOU1
ENSCHIG00000013748	-2.91778	1.07086292706764e-37	5.03096772365539e-36	CCDC69
ENSCHIG00000015391	-1.25852	1.15973334668247e-37	5.41898188802458e-36	NIBAN1
MSTRG.15496	-2.40549	1.15987932027563e-37	5.41898188802458e-36	FGF7
ENSCHIG00000014521	-1.45793	1.17971312707506e-37	5.49642033183643e-36	ASAP3
ENSCHIG00000023873	-1.47793	1.27878404420092e-37	5.94158999710543e-36	TPX2
ENSCHIG00000014910	-1.56924	1.9473696708305e-37	9.0231694692932e-36	SPP1
ENSCHIG00000024656	-1.37147	2.40865539910922e-37	1.1129967660651e-35	RAB11FIP1
ENSCHIG00000015460	-1.56007	3.31523984216507e-37	1.52356499122496e-35	FADS2
ENSCHIG00000007694	-2.30523	3.83490695135984e-37	1.75759621308791e-35	UNC5C
ENSCHIG00000015409	4.16866224859068	5.39099777560846e-37	2.46408044670494e-35	CHL1
ENSCHIG00000026756	-2.45933	5.80394843872034e-37	2.64565930722858e-35	COL27A1
ENSCHIG00000014721	-2.43691	7.28360263135392e-37	3.31119250621065e-35	CCNB2
ENSCHIG00000023592	1.27150569670638	7.45880287104062e-37	3.38172497911213e-35	GSTM1
ENSCHIG00000022932	-1.14462	9.95212037814904e-37	4.48803375127972e-35	SQSTM1
ENSCHIG00000025676	-1.50839	1.63893288957186e-36	7.37126456413841e-35	FTSJ3
ENSCHIG00000015240	-1.72053	1.73994161176589e-36	7.80474872979879e-35	PTPRM
ENSCHIG00000015613	-1.1802	1.8594188332223e-36	8.31855650958284e-35	HIF1A
ENSCHIG00000015805	-1.32824	1.93032290359892e-36	8.61291695558186e-35	ETS1
ENSCHIG00000023708	-1.36104	2.65535253477223e-36	1.18166690900972e-34	COTL1
ENSCHIG00000018222	-1.23729	3.3676412908272e-36	1.49077790055358e-34	MYBBP1A
ENSCHIG00000000804	-1.43412	4.66239483169193e-36	2.0585327547465e-34	PLK3
ENSCHIG00000023573	-2.21105	5.02585975496324e-36	2.21321542107598e-34	NCAPH
ENSCHIG00000013440	-3.00809	6.0113658349413e-36	2.64030458781562e-34	CACNA1S
ENSCHIG00000008473	-1.44915	7.05310282749744e-36	3.089808630872e-34	NFKB1
ENSCHIG00000024914	-1.30516	1.12085503446993e-35	4.88484263859686e-34	PID1
ENSCHIG00000009367	-1.28775	1.29582829967515e-35	5.63284538719617e-34	OSMR
ENSCHIG00000012208	-1.69537	1.30544738304788e-35	5.66007083868523e-34	BIRC3
ENSCHIG00000026636	-2.73146	1.35353932214883e-35	5.85353697624671e-34	CENPT
ENSCHIG00000010979	-1.28971	1.75813074873221e-35	7.58379365936508e-34	ARSJ
ENSCHIG00000015654	-1.34789	1.76676705447559e-35	7.59315956061231e-34	FMNL3
ENSCHIG00000026282	-2.61021	1.7693061231594e-35	7.59315956061231e-34	PLA2G4A
ENSCHIG00000025927	-1.3576	2.04807462627806e-35	8.7672148849761e-34	UPK1B
ENSCHIG00000019062	-1.29388	2.07516718779131e-35	8.86070121247803e-34	COL12A1
ENSCHIG00000019061	-1.22508	2.44381081305651e-35	1.0408412417427e-33	UCHL1
ENSCHIG00000006635	-1.49352	3.51491354364416e-35	1.49326276642575e-33	CD248
ENSCHIG00000027069	1.68030469799496	3.60402929262645e-35	1.52727532787532e-33	SAMD11
ENSCHIG00000020522	-1.37981	4.06439760994223e-35	1.71804837316506e-33	SERPINB6
ENSCHIG00000010708	-4.36285	4.33517810532115e-35	1.82792784810866e-33	STC1
ENSCHIG00000015852	-1.41591	4.35259096193554e-35	1.83069324598516e-33	NDRG1
ENSCHIG00000016627	-1.24036	4.71403968396949e-35	1.97287824590147e-33	THBS2
ENSCHIG00000010567	-4.03994	5.08073200296363e-35	2.12107985054417e-33	ENTPD2
ENSCHIG00000005567	-2.96933	6.63046546261894e-35	2.76122050598842e-33	MFSD2A
ENSCHIG00000026654	-1.78252	9.8326520935541e-35	4.07463170048854e-33	HMMR
ENSCHIG00000016933	-1.41398	1.06569090063656e-34	4.40537812013141e-33	MIDN
ENSCHIG00000011803	-1.29415	1.21255366991983e-34	5.00022743199704e-33	MAP3K7
ENSCHIG00000014693	-1.92871	1.72040011195052e-34	7.07713860686768e-33	CHRNG
ENSCHIG00000017983	-1.14309	1.7902998710915e-34	7.34676341261052e-33	GPX1
ENSCHIG00000022785	-1.4765	1.97413188202675e-34	8.08148260249107e-33	GOLM1
ENSCHIG00000018094	-1.59937	2.32245004061184e-34	9.4843686162129e-33	MCM4
ENSCHIG00000021461	-3.23238	4.98030757902709e-34	2.02893400067321e-32	TNFAIP3
ENSCHIG00000019963	-1.27352	5.7028531900618e-34	2.31769450370078e-32	SDK1
ENSCHIG00000000173	-3.55689	7.08124496584344e-34	2.86408339553754e-32	TMEM26
ENSCHIG00000026769	-2.51621	7.12319926766007e-34	2.87415978106112e-32	SLC44A5
ENSCHIG00000012393	-1.42707	8.49959286065228e-34	3.42133969421865e-32	HK2
MSTRG.8214	-1.90984	9.36741465557456e-34	3.76168608526001e-32	MYMX
ENSCHIG00000018365	-1.25931	1.13345564708037e-33	4.53006230892358e-32	SDC4
ENSCHIG00000015485	-3.58479	1.20727712264619e-33	4.81369644221057e-32	CNTN3
ENSCHIG00000017920	-2.0184	1.31602096202955e-33	5.23490791169584e-32	TIAM1
ENSCHIG00000011482	-1.39804	1.73236237378288e-33	6.87482912852286e-32	ACSBG1
ENSCHIG00000012343	-1.5485	1.87342985320289e-33	7.41719903852579e-32	NCAPG
ENSCHIG00000018000	-2.0384	1.9292101043812e-33	7.6201540094832e-32	CACNA1H
ENSCHIG00000016532	-1.23364	1.94560644248416e-33	7.66696221003219e-32	DLC1
ENSCHIG00000021340	-1.09696	1.97860104828564e-33	7.77880775766565e-32	MAP2K1
ENSCHIG00000011851	-1.57655	2.04284957109422e-33	8.01272113164538e-32	KRI1
ENSCHIG00000014164	-2.76321	2.22866571744385e-33	8.72127053141717e-32	RYR1
ENSCHIG00000002467	-2.871	2.51850480142594e-33	9.83266249556713e-32	WSCD2
ENSCHIG00000014032	-1.34253	2.68056041572795e-33	1.04411852128562e-31	PTPN12
ENSCHIG00000009431	-1.53092	2.8713039110433e-33	1.11583898072941e-31	NSD2
ENSCHIG00000020969	2.18601683315755	3.5429715954182e-33	1.3705449295487e-31	MDK
ENSCHIG00000011730	-1.19679	4.3307242498818e-33	1.66762546115312e-31	PALM2AKAP2
ENSCHIG00000005334	-1.93822	4.43907583350621e-33	1.70545451043088e-31	ULBP1
ENSCHIG00000026375	2.8997241257501	4.94890758626629e-33	1.89270465646184e-31	ATP6AP1L
ENSCHIG00000023727	-1.50058	5.83192820809612e-33	2.22536880447396e-31	MAMLD1
ENSCHIG00000006743	1.31215552640538	6.01610319635093e-33	2.29046493249785e-31	PGM5
ENSCHIG00000023131	1.03696614531438	7.2856195638134e-33	2.76755089106479e-31	HMCN1
ENSCHIG00000019038	-1.11198	8.51895540884473e-33	3.22154040191873e-31	HERPUD1
ENSCHIG00000025020	-1.36976	1.21372176965415e-32	4.57955958992996e-31	ZFP36L2
ENSCHIG00000011982	-1.81673	1.28455060124448e-32	4.83598893763157e-31	BUB1
ENSCHIG00000012617	-1.83403	1.34125827665108e-32	5.03823209220427e-31	RELB
ENSCHIG00000026168	-1.15916	1.5685405119236e-32	5.87888983868965e-31	COL4A2
ENSCHIG00000006698	1.46830429691107	1.69974421172332e-32	6.35651571506108e-31	TRPC4
ENSCHIG00000009573	-2.38169	1.71310987137219e-32	6.392325462514e-31	MBOAT1
ENSCHIG00000002856	-1.10974	1.75273760899984e-32	6.52575552171995e-31	ACKR3
ENSCHIG00000016188	-3.28957	2.13055616809943e-32	7.91496923593942e-31	CA2
ENSCHIG00000022942	-3.10864	2.31755121924572e-32	8.59072942061502e-31	CFB
ENSCHIG00000023698	-1.12619	2.7177915331445e-32	1.00522526311437e-30	SESN2
ENSCHIG00000025903	-1.24441	3.09233972282641e-32	1.14125605613108e-30	FIP1L1
ENSCHIG00000011897	-1.52006	3.60646201554341e-32	1.32809144878068e-30	DDIT3
ENSCHIG00000022272	-1.28419	4.39125569668841e-32	1.6135712109008e-30	FBLN7
ENSCHIG00000026742	-2.66219	4.82295279898025e-32	1.76834612842611e-30	CDCA8
ENSCHIG00000018054	-1.75907	5.2029790259829e-32	1.90354542846481e-30	GPD2
ENSCHIG00000023553	1.49201354731587	5.43946292034343e-32	1.98146828541063e-30	SCN2A
ENSCHIG00000016484	3.42762062871646	6.31829569957019e-32	2.29664601872739e-30	PREX2
ENSCHIG00000025090	-3.6794	6.44787335301646e-32	2.33870606391345e-30	CPE
ENSCHIG00000024453	-2.26894	7.09451727461037e-32	2.56772807625705e-30	AURKA
MSTRG.11102	2.00824736038278	7.75529410765659e-32	2.8008734565254e-30	env
ENSCHIG00000012699	-1.50349	8.12870470880373e-32	2.92946012005735e-30	JADE2
ENSCHIG00000003444	-1.77378	8.30613752325463e-32	2.98702165175293e-30	NCAPG2
ENSCHIG00000020331	-1.65746	8.91471603723229e-32	3.19905533370127e-30	IL4R
ENSCHIG00000009860	-2.08273	1.03573516953493e-31	3.70885549243656e-30	CAPN5
MSTRG.6558	-1.45002	1.10220937833527e-31	3.93853037605989e-30	CYP20A1
ENSCHIG00000014418	-3.44613	1.397750208718e-31	4.98402854550481e-30	TBX2
ENSCHIG00000008882	-1.30601	1.63655781684913e-31	5.81098613452157e-30	GZF1
ENSCHIG00000020744	-1.31245	1.75399636057952e-31	6.20186637684155e-30	TNC
ENSCHIG00000021198	1.0266160615615	1.94804284556777e-31	6.87357544630671e-30	ACAT1
ENSCHIG00000000360	-2.42651	2.06748237865971e-31	7.27978242139347e-30	NDC80
ENSCHIG00000001826	-2.04301	2.07438609490806e-31	7.28887414098319e-30	FANCI
ENSCHIG00000021941	-1.26121	2.16357512651105e-31	7.58645698206558e-30	SACS
ENSCHIG00000020056	2.81043848344998	2.25107145341631e-31	7.87688197786711e-30	SEC14L5
ENSCHIG00000014002	-1.58175	2.9717520698148e-31	1.03556963655984e-29	MEOX2
ENSCHIG00000010063	-1.37878	2.9868679482116e-31	1.03869102710385e-29	ACTN2
ENSCHIG00000014474	-1.30581	3.22781734325722e-31	1.12017216690075e-29	AVPI1
ENSCHIG00000024398	1.83824541974096	3.32455988563741e-31	1.15137632507516e-29	INHBB
ENSCHIG00000025146	-2.22614	3.55324741470049e-31	1.22805473148234e-29	PRR11
ENSCHIG00000015829	-1.9994	3.80747055517584e-31	1.31322696080973e-29	HIC1
ENSCHIG00000002547	-2.16602	4.40788526591508e-31	1.5172120998964e-29	TPBG
ENSCHIG00000017793	-1.30275	4.76714936211337e-31	1.63420205571959e-29	FAT1
ENSCHIG00000017608	-1.38566	4.96576188704143e-31	1.6988344824917e-29	ENTPD4
ENSCHIG00000021749	-1.28027	5.36030088649143e-31	1.82640070205181e-29	ABL1
ENSCHIG00000019548	-1.1539	5.8149517594965e-31	1.97731807209008e-29	SBF2
ENSCHIG00000013084	-2.60705	6.64877155344125e-31	2.25630142898069e-29	SYNE3
ENSCHIG00000011289	-2.45768	7.09208878671718e-31	2.40191103367012e-29	DUSP4
ENSCHIG00000026296	-1.70363	7.45512729576915e-31	2.51980314570025e-29	AKNA
ENSCHIG00000012993	1.04762396442028	8.69999452823537e-31	2.93468215426436e-29	ENPP4
ENSCHIG00000007927	-1.10778	8.83583371136994e-31	2.97455431888154e-29	DPP9
MSTRG.13375	-2.8123	1.0723650320511e-30	3.60289016545295e-29	--
ENSCHIG00000014961	1.10545829734473	1.26382761359153e-30	4.22930883548309e-29	ADAMTS14
ENSCHIG00000015845	-2.35844	1.64620714631642e-30	5.49800588708369e-29	PFKFB4
ENSCHIG00000012180	-1.64852	1.9748377620254e-30	6.58039031162875e-29	XIRP1
ENSCHIG00000009664	-1.53936	1.9780966963096e-30	6.58039031162875e-29	NR4A1
ENSCHIG00000012197	-2.0739	2.2447776058865e-30	7.45283840568536e-29	RUBCNL
ENSCHIG00000007371	-1.6049	2.44636234215721e-30	8.10615859780424e-29	EZH2
ENSCHIG00000022134	-1.3839	2.7687849801931e-30	9.1565347992033e-29	PSD3
ENSCHIG00000011842	2.35625141694902	2.78507765390303e-30	9.19239133282359e-29	CNMD
ENSCHIG00000018617	-1.60754	2.84197374212672e-30	9.36186115912292e-29	POLD1
ENSCHIG00000022907	-2.82735	2.92101173944928e-30	9.60346666618938e-29	AURKB
ENSCHIG00000020380	-1.08174	4.03572037628222e-30	1.32167883235681e-28	AXL
ENSCHIG00000015252	1.35926351531114	5.15939270662955e-30	1.68640149980647e-28	ARVCF
ENSCHIG00000021155	-1.59411	5.31324298597373e-30	1.73332990718439e-28	UBALD2
MSTRG.10908	-1.17613	5.67189470813908e-30	1.84320185255248e-28	--
ENSCHIG00000020955	-1.16194	6.00998122665816e-30	1.94931429555417e-28	SLC1A5
ENSCHIG00000012350	-2.26842	6.22756442406889e-30	2.01600962718514e-28	KIF20B
ENSCHIG00000011297	-1.30692	6.7883329964376e-30	2.1933337991938e-28	TMPO
ENSCHIG00000017471	-1.43083	7.08089389665507e-30	2.28348673921576e-28	IL1RAP
ENSCHIG00000022410	-1.13972	7.96716711692518e-30	2.55950934464876e-28	SLC29A1
ENSCHIG00000017688	-2.63844	8.12963761345848e-30	2.60673893514431e-28	DLGAP5
ENSCHIG00000014395	-1.30456	8.49832180636704e-30	2.71978549499405e-28	CYBA
ENSCHIG00000022311	2.05481004157013	1.03370443909027e-29	3.29573895457402e-28	TNFRSF10A
ENSCHIG00000005194	-2.42788	1.41434115711645e-29	4.50080716149547e-28	PDGFRA
ENSCHIG00000015333	1.43527019689676	1.74984593433306e-29	5.55798522193247e-28	PRKRA
ENSCHIG00000021033	-1.16201	1.7930253347978e-29	5.6844295670488e-28	NOTCH1
ENSCHIG00000027091	1.08423329090286	2.05335139982235e-29	6.49752808806825e-28	PTPRS
ENSCHIG00000016667	-1.40139	2.18393065918425e-29	6.88489242949561e-28	MASP1
ENSCHIG00000017436	-1.5264	2.27746931856443e-29	7.16638013561711e-28	MPO
ENSCHIG00000018151	-1.00351	2.31445214693052e-29	7.26918992739855e-28	PTBP1
ENSCHIG00000019467	1.11673085852779	2.56726813047009e-29	8.03331062866578e-28	HLA-B
ENSCHIG00000019967	-1.21139	3.02167084966504e-29	9.43768528712046e-28	NFKB2
ENSCHIG00000011010	-1.1009	3.47098829255618e-29	1.08210145179764e-27	MMP14
MSTRG.4845	-1.11632	3.70211258959862e-29	1.15202640103635e-27	ANXA5
ENSCHIG00000025390	-2.96542	3.90543916288019e-29	1.21305961180732e-27	PROSER2
ENSCHIG00000017710	-2.28371	3.98914844492291e-29	1.2367826777954e-27	KIF4A
ENSCHIG00000026057	-2.62475	4.36009671903452e-29	1.34683866782484e-27	TDH
ENSCHIG00000017525	-1.16159	4.47413788751879e-29	1.37702207319146e-27	PHC2
ENSCHIG00000023028	-2.04631	4.6497372476046e-29	1.42846026262476e-27	PPP1R3C
ENSCHIG00000020502	-4.72494	5.39924482984e-29	1.65570296909239e-27	ADAMTS12
ENSCHIG00000014276	-1.25553	5.72014805942108e-29	1.75092590145546e-27	RHBDD2
ENSCHIG00000011350	-2.0168	8.43074041934875e-29	2.56665826557285e-27	CD14
ENSCHIG00000006615	-2.66197	8.9173812587168e-29	2.70991986143275e-27	Tnfaip2
ENSCHIG00000009433	-2.32974	9.62247968062782e-29	2.91893421391131e-27	NEK2
ENSCHIG00000019665	-1.63211	1.62690886186033e-28	4.91746323730042e-27	KIFC1
ENSCHIG00000027114	-1.25843	1.67017664673026e-28	5.03921275916861e-27	LACTB
ENSCHIG00000023370	-1.03199	2.17260083340915e-28	6.5434081529069e-27	DNAJC3
ENSCHIG00000021113	2.10216858145399	2.28482992506385e-28	6.85692909539626e-27	TMT1A
ENSCHIG00000016301	5.23641469547227	2.91535430955433e-28	8.71814996186937e-27	SLC26A7
ENSCHIG00000016254	1.41857457423627	2.98208632724787e-28	8.90192353900223e-27	KCNMB1
ENSCHIG00000000353	-2.16192	3.38096034905507e-28	1.00747839659298e-26	CDK1
MSTRG.12005	-1.15983	3.42947229166279e-28	1.01833590970395e-26	--
ENSCHIG00000021641	-1.02747	4.1945823352104e-28	1.24333612769172e-26	CD46
ENSCHIG00000017736	-2.14299	4.31431259086982e-28	1.27658238873001e-26	CCNA2
ENSCHIG00000021957	-1.63234	4.63811140062995e-28	1.36998926239973e-26	ZC3H12A
ENSCHIG00000004508	-1.19819	5.27566389460598e-28	1.55558299381861e-26	FUS
ENSCHIG00000011930	-2.90381	6.18977651910557e-28	1.82193317227285e-26	CAMK4
MSTRG.10680	1.33063777665113	6.81432534343465e-28	2.00227197286357e-26	--
ENSCHIG00000026844	-1.35782	7.38539862078749e-28	2.1662979676209e-26	CDC7
ENSCHIG00000026164	-1.22147	7.5241066304659e-28	2.2031524727333e-26	TES
ENSCHIG00000021161	-1.18584	7.78934021041943e-28	2.2768632927025e-26	USP24
ENSCHIG00000021164	1.24114150802449	8.06291012315594e-28	2.3527515940683e-26	PLTP
ENSCHIG00000018294	-2.23122	9.00144400827479e-28	2.62207866396481e-26	UNC45B
ENSCHIG00000008916	-1.90146	9.49852929390489e-28	2.75735275509466e-26	HTR1B
ENSCHIG00000017909	1.29953596110366	1.11760399972801e-27	3.23874726106746e-26	ECM2
ENSCHIG00000010851	-2.39779	1.12385929003338e-27	3.25128829943449e-26	EDA
ENSCHIG00000002578	-1.65484	1.15813270360044e-27	3.34470311282964e-26	SOCS5
ENSCHIG00000026893	-1.27279	1.2212580283954e-27	3.52098083878919e-26	SERPINB6
ENSCHIG00000016050	1.20262	1.30558961880218e-27	3.75129037661288e-26	ADAMTSL3
ENSCHIG00000009221	-1.33965	1.31733545132014e-27	3.77860199353154e-26	UTP20
ENSCHIG00000018004	-1.09607	1.41903602503932e-27	4.06340604385622e-26	COL6A2
ENSCHIG00000015626	-1.87118	1.43144197730879e-27	4.09198311682884e-26	NCAPD2
ENSCHIG00000001165	-1.0063	1.4575743044329e-27	4.15963590838667e-26	SLC38A1
MSTRG.12586	2.45006065630913	1.92844135413615e-27	5.49410335791558e-26	--
MSTRG.2130	1.92473643492635	1.97761929521591e-27	5.62470944909133e-26	--
ENSCHIG00000025916	-1.02125	2.39172421748547e-27	6.79104724782996e-26	USP10
ENSCHIG00000000147	1.14351	2.51952712309673e-27	7.14190663162175e-26	PLAT
ENSCHIG00000005850	-1.34948	3.17958883380466e-27	8.99780960921971e-26	HHIPL1
MSTRG.14192	2.24956629517701	3.41137346201135e-27	9.63755859468735e-26	--
ENSCHIG00000005570	-1.08903	3.88482944728456e-27	1.09567781702176e-25	TNS2
ENSCHIG00000020320	-1.10457	5.61632459484653e-27	1.57874884361136e-25	PDIA4
ENSCHIG00000025609	2.03952457084009	5.76081449224827e-27	1.61667050293277e-25	C1QTNF3
ENSCHIG00000017889	-1.50203	8.23233115850051e-27	2.30259531209402e-25	S100A10
ENSCHIG00000012077	-1.32168	8.53113128219444e-27	2.38221953982602e-25	PTCD3
ENSCHIG00000009694	-2.503	9.84786343073589e-27	2.74535644004614e-25	RRM2
ENSCHIG00000027146	-1.14865	1.12143050816718e-26	3.11086298532034e-25	ATP13A1
ENSCHIG00000012293	-2.30863	1.17727824612408e-26	3.25507785231619e-25	NPY1R
ENSCHIG00000024724	-1.28288	1.30290931917927e-26	3.59654150200943e-25	TPCN2
ENSCHIG00000008760	-1.13874	1.56282833901861e-26	4.29994498627862e-25	ARF6
ENSCHIG00000002946	-2.10284	1.62530226139577e-26	4.46455178187315e-25	SH3KBP1
ENSCHIG00000022609	-1.2969	1.93128765727409e-26	5.28784052395856e-25	GPNMB
ENSCHIG00000020044	-1.95221	2.28107766276082e-26	6.23543855107357e-25	DOCK4
ENSCHIG00000011298	-1.38712	2.55558728108514e-26	6.97452023993237e-25	P3H2
ENSCHIG00000011812	-1.34055	2.82086449135964e-26	7.68605824091627e-25	DTWD1
ENSCHIG00000015994	1.40991599495735	2.92423669918555e-26	7.95486712394572e-25	LIPG
ENSCHIG00000025212	-1.54421	5.17133224439857e-26	1.40224581405187e-24	DCK
MSTRG.15578	1.54360935994013	5.31787231418131e-26	1.43966668460645e-24	TNFRSF10A
ENSCHIG00000021382	-1.53448	5.70536807170133e-26	1.54209515861081e-24	IRAK2
ENSCHIG00000007402	-4.40526	6.15817515980315e-26	1.66182051592384e-24	RIPOR2
ENSCHIG00000002492	17.0233861834917	6.39387814687839e-26	1.72267010902957e-24	RPS15A
ENSCHIG00000013280	-1.13533	6.66317671995066e-26	1.7923626564384e-24	HIVEP2
ENSCHIG00000026540	-1.06068	6.67839136693215e-26	1.7935947260299e-24	B4GALT1
ENSCHIG00000011761	-3.31539	7.10189875790152e-26	1.90430245549709e-24	MYOM2
ENSCHIG00000008645	-3.47064	7.65266594040655e-26	2.04872799604598e-24	NGEF
ENSCHIG00000025096	-1.26745	9.32773978752291e-26	2.48926676038547e-24	SEMA7A
ENSCHIG00000016540	-2.06416	9.6420625338797e-26	2.56908415002235e-24	SLC38A4
ENSCHIG00000021379	-3.11117	9.85870782623497e-26	2.62266508197601e-24	EPHA1
ENSCHIG00000002992	-4.79131	1.09625156542432e-25	2.91171321298371e-24	HSPA12A
ENSCHIG00000011471	-1.0891	1.20181640990204e-25	3.18708106437229e-24	PPRC1
ENSCHIG00000027136	-1.07318	1.22338847125913e-25	3.23919465561327e-24	MCM7
ENSCHIG00000012316	2.12930429704528	1.24202043637471e-25	3.28337252035986e-24	ANXA13
MSTRG.6189	-5.78757	1.51001241956093e-25	3.98558207641857e-24	env
ENSCHIG00000009348	-1.06098	1.83424899555442e-25	4.81876067897521e-24	EXT1
MSTRG.15110	-2.97201	2.06133746091368e-25	5.40692342391449e-24	--
ENSCHIG00000021692	-1.26869	2.10102987365151e-25	5.50247979021839e-24	ARHGAP17
ENSCHIG00000006935	-1.36432	2.22223516956379e-25	5.80189138852366e-24	GMIP
ENSCHIG00000016122	-1.12577	2.67857355020894e-25	6.97173171262715e-24	GPI
ENSCHIG00000013607	-1.05274	2.72121965477419e-25	7.07181674844708e-24	LBR
ENSCHIG00000022277	-1.08285	3.31212485124853e-25	8.5941996524858e-24	PAM
ENSCHIG00000026166	-2.51888	4.05675031079273e-25	1.04940415248206e-23	MELK
ENSCHIG00000014903	-1.19167	4.10319605915446e-25	1.05979333435986e-23	IRX3
ENSCHIG00000019349	-4.27616	4.12218485191771e-25	1.06306987327896e-23	CPXM2
ENSCHIG00000016800	-2.28786	4.39346708590715e-25	1.13130100566275e-23	POPDC3
ENSCHIG00000022873	-1.1503	5.09233694126854e-25	1.3072656750599e-23	PLSCR4
ENSCHIG00000012255	-1.43857	5.1877954549655e-25	1.32974708424693e-23	NAV3
ENSCHIG00000026322	3.01304525514374	6.19137746967417e-25	1.57978475648297e-23	LAMC2
ENSCHIG00000026372	-2.46304	6.90723590249007e-25	1.75712580288684e-23	IQGAP3
ENSCHIG00000013074	-2.41545	6.94899701279563e-25	1.76508710267788e-23	CDCA3
ENSCHIG00000025662	-1.15957	7.05289003212995e-25	1.78878260574291e-23	DGKD
ENSCHIG00000016656	-1.25873	7.10528916433335e-25	1.79936647215685e-23	NCOA1
ENSCHIG00000007384	2.53553009572763	8.56691748545084e-25	2.16626132398222e-23	CEACAM1
ENSCHIG00000010402	-1.4225	8.96700342504662e-25	2.26403412824605e-23	PNP
ENSCHIG00000007647	-1.51846	9.36935503447637e-25	2.36208582976799e-23	AK4
ENSCHIG00000024462	-1.16619	9.63346282878085e-25	2.42504453836146e-23	RUVBL2
ENSCHIG00000004441	-1.09558	9.89102719405572e-25	2.4861708592391e-23	NET1
ENSCHIG00000023220	-3.32526	1.02568129286834e-24	2.5742768877258e-23	LOXL4
ENSCHIG00000014445	-2.12387	1.35382772663534e-24	3.38276421295284e-23	VGLL2
ENSCHIG00000024306	1.47217223963345	1.43592311328551e-24	3.57729382993699e-23	ADAMTS6
ENSCHIG00000008338	-1.83142	1.44903238879891e-24	3.60462835833074e-23	LTBP2
ENSCHIG00000016136	-1.52966	1.56443164906212e-24	3.88596527144061e-23	TBC1D2
ENSCHIG00000014083	1.50853089932121	1.70239629159794e-24	4.21624315038045e-23	RNF141
ENSCHIG00000016262	-2.0057	1.96914333663402e-24	4.86260197886813e-23	BCL3
ENSCHIG00000018025	-1.01683	2.01876846060546e-24	4.97785801996661e-23	TUBA1B
ENSCHIG00000027149	-12.8862	2.19649540443948e-24	5.40818853887245e-23	ZIC1
ENSCHIG00000011113	-1.33984	2.39380201564027e-24	5.88540303145609e-23	HMGB2
ENSCHIG00000013601	-1.06538	2.46758663026102e-24	6.05797905472815e-23	RBMX
ENSCHIG00000010227	2.2910838120521	2.5025401973281e-24	6.13486089653135e-23	Piezo2
ENSCHIG00000023995	-1.21682	2.72483249157575e-24	6.67010519635945e-23	LMTK2
ENSCHIG00000000385	-1.64133	2.86590699591771e-24	7.00527353523886e-23	SYNPO2L
ENSCHIG00000022464	-1.18431	3.1019255914834e-24	7.57121230476976e-23	NOTCH2
ENSCHIG00000010428	-1.58877	3.24853286955285e-24	7.91759470778588e-23	CMKLR1
ENSCHIG00000015113	-1.44193	3.4203148232364e-24	8.31225213381917e-23	UHRF2
ENSCHIG00000022421	-1.01798	3.64647578951347e-24	8.83641676234687e-23	RGMB
ENSCHIG00000010109	-2.8182	4.02536516772466e-24	9.72662018894614e-23	TTK
ENSCHIG00000023816	-2.80431	4.58241534672708e-24	1.10567978881114e-22	MKI67
ENSCHIG00000020984	-1.48627	4.80589252775802e-24	1.15794547675953e-22	GYPC
ENSCHIG00000022920	-1.1782	4.95696966712886e-24	1.19264265914116e-22	CSK
ENSCHIG00000018134	-1.07475	5.18379388472565e-24	1.24543971025332e-22	KANK1
ENSCHIG00000001374	-1.39057	6.50912241293744e-24	1.55941560534947e-22	KIAA0754
ENSCHIG00000008742	-2.82766	7.1334515770062e-24	1.70656445812463e-22	XIRP2
ENSCHIG00000012695	-1.051	7.28171053577691e-24	1.73956557926931e-22	OGA
ENSCHIG00000007066	-1.12873	7.50834819308085e-24	1.7886412517585e-22	PPP1R10
ENSCHIG00000015075	-1.0186	9.86774438151485e-24	2.3407788570834e-22	DNAJB11
ENSCHIG00000026148	-1.74972	1.13847567460619e-23	2.69306181317082e-22	PDE7B
ENSCHIG00000016403	-1.36786	1.14555552530822e-23	2.70601393415245e-22	SVIL
ENSCHIG00000010134	-1.19597	1.33761556996497e-23	3.15527611231177e-22	THUMPD1
ENSCHIG00000000920	-1.24912	1.40366570810499e-23	3.30645612191323e-22	NAV2
ENSCHIG00000016803	-1.13407	1.55980776302847e-23	3.66913775888955e-22	ZZZ3
MSTRG.6452	-1.05791	1.56638403352078e-23	3.67947536342083e-22	IRS1
ENSCHIG00000016308	-2.53552	1.56947399588323e-23	3.68160617726934e-22	TTN
ENSCHIG00000012230	-5.88565	1.61899851340768e-23	3.79250401765749e-22	ROBO2
ENSCHIG00000015817	-1.03482	1.6568944510916e-23	3.87052379669127e-22	WLS
ENSCHIG00000019849	-1.0234	1.91283642257826e-23	4.45606341204487e-22	SLC7A5
ENSCHIG00000026163	-3.2184	2.05505013165233e-23	4.78075524419975e-22	DNAH17
ENSCHIG00000007941	3.80955299286447	2.06842405091021e-23	4.80523967529636e-22	SPTLC3
ENSCHIG00000026791	-4.61059	2.71638000097733e-23	6.2931957550115e-22	GSDME
MSTRG.9269	-1.29136	3.12045194088082e-23	7.1996638077833e-22	--
ENSCHIG00000022500	-1.59403	3.18838761260134e-23	7.34635867132981e-22	PLEKHA5
ENSCHIG00000010396	1.21991931295281	3.34798707625202e-23	7.69413545297331e-22	SIX2
ENSCHIG00000023544	-2.90422	3.58292183407329e-23	8.22170879639185e-22	KCNJ8
ENSCHIG00000012478	-1.96083	3.71210813745415e-23	8.50391213658843e-22	CDT1
ENSCHIG00000013105	-1.66644	3.71598674532531e-23	8.50391213658843e-22	CHAF1A
ENSCHIG00000024291	-1.03925	4.1962978459216e-23	9.59007580885009e-22	OSBPL5
ENSCHIG00000014917	-1.27319	5.58112919723399e-23	1.27376623870837e-21	RBM19
ENSCHIG00000011484	1.95605468454327	5.5961414661327e-23	1.2754665130783e-21	KLHL32
MSTRG.4406	-1.46403	6.46384844401882e-23	1.471245180254e-21	SPRY1
MSTRG.14900	2.16630078805737	7.35945494152151e-23	1.67058636667163e-21	gag
ENSCHIG00000002847	1.38652952136834	7.80162340188253e-23	1.76857769215256e-21	Pol
ENSCHIG00000012173	-2.92281	7.83324937735319e-23	1.77336354360321e-21	WIF1
ENSCHIG00000016154	-1.14509	8.38448455105234e-23	1.89561282088537e-21	PIK3CA
ENSCHIG00000018580	-2.1862	9.01892750239582e-23	2.03632170355298e-21	CDCA2
ENSCHIG00000020902	-3.96931	9.88637901124995e-23	2.22324891204989e-21	ELMO1
ENSCHIG00000019462	-2.07903	1.19805560885755e-22	2.68702206103609e-21	HELLS
ENSCHIG00000014293	-1.15966	1.34127904262515e-22	3.0042513058321e-21	TTYH2
ENSCHIG00000020827	-1.57624	1.40121136281458e-22	3.13432769830646e-21	DSC2
ENSCHIG00000018334	-1.06587	1.5754520899693e-22	3.51941390058572e-21	CKAP5
MSTRG.1746	3.31097284576762	1.97929405703594e-22	4.41571078914924e-21	--
ENSCHIG00000008956	1.29329492310672	2.18327331330347e-22	4.85792713749029e-21	TM7SF2
ENSCHIG00000009782	-2.97668	2.52181803448362e-22	5.60381857306992e-21	OAF
ENSCHIG00000000114	-1.27413	2.5395423294143e-22	5.63577906946074e-21	LYST
ENSCHIG00000022624	-1.06444	2.64244724640253e-22	5.84875528317913e-21	SSB
ENSCHIG00000021913	-1.05129	2.73454522146195e-22	6.0367591237143e-21	MKX
ENSCHIG00000025431	-1.13295	2.9421328386402e-22	6.4696235275757e-21	STAG2
ENSCHIG00000027224	-1.25979	3.19761874803413e-22	7.02227054744059e-21	NXPH3
ENSCHIG00000026479	-2.11401	3.36196645810634e-22	7.37359249446313e-21	HSPA12B
ENSCHIG00000026732	-2.76881	3.602002493782e-22	7.88978883897757e-21	TEKT2
ENSCHIG00000016600	-1.83077	3.65342551091676e-22	7.99204600092376e-21	ITPR2
MSTRG.15486	-1.28934	4.01811324392882e-22	8.77843237980615e-21	SERPINB6
ENSCHIG00000006001	-1.12549	4.5369036255222e-22	9.89901895835154e-21	WDR43
ENSCHIG00000015916	-1.59226	4.59078281818804e-22	1.00036360480051e-20	MAP3K20
ENSCHIG00000004756	-1.32651	4.98408162786021e-22	1.08326701978725e-20	HEG1
ENSCHIG00000012172	-1.50146	5.15275663719161e-22	1.11704875890583e-20	UAP1L1
ENSCHIG00000025395	-1.31542	5.28435643540048e-22	1.1441072610971e-20	CHD1
ENSCHIG00000018941	-1.11754	5.35971644049046e-22	1.15893560878605e-20	MANF
ENSCHIG00000014858	-1.38198	5.46751125935354e-22	1.18073040845399e-20	AGPAT2
ENSCHIG00000014401	1.44903286241593	6.33728817868604e-22	1.36332528599131e-20	DPT
ENSCHIG00000025768	-2.78743	6.6556123623281e-22	1.42998163188568e-20	SPTBN2
ENSCHIG00000022689	-1.69596	6.68951757383139e-22	1.43543770229313e-20	HBEGF
ENSCHIG00000016217	-1.12692	6.77096920212381e-22	1.44922800206878e-20	WWC2
ENSCHIG00000014464	-1.92676	6.87632254390039e-22	1.46991199018281e-20	RRAD
ENSCHIG00000022711	-1.10931	6.98975145456943e-22	1.49226769661732e-20	ADM
ENSCHIG00000016597	-1.04719	7.0801553988113e-22	1.50965740779205e-20	EIF3A
ENSCHIG00000018642	-1.06372	7.79213937028921e-22	1.65937149771841e-20	SF3A1
ENSCHIG00000022044	-1.01219	7.82705885144268e-22	1.66470585861831e-20	NAA15
ENSCHIG00000011883	2.43737965276313	8.49092488927202e-22	1.80135772556556e-20	EDN1
ENSCHIG00000016329	-1.68668	8.72395987287511e-22	1.84847119617979e-20	GTSE1
ENSCHIG00000008163	-8.1641	9.85363529547995e-22	2.08521220694561e-20	ACKR4
ENSCHIG00000023081	-1.36918	1.00595910865421e-21	2.12612861235112e-20	RALGAPA2
ENSCHIG00000017850	-1.47734	1.01651648015201e-21	2.14307086928047e-20	CKB
ENSCHIG00000020897	1.6854458051341	1.03483531045097e-21	2.17896783346641e-20	MMP11
ENSCHIG00000000284	-1.13075	1.07948078940365e-21	2.27014002419975e-20	HCFC1
MSTRG.6465	4.7528213730891	1.13532353554282e-21	2.38460358038173e-20	RNF228
ENSCHIG00000025427	-2.63242	1.2740176597193e-21	2.67258480706789e-20	FOXM1
ENSCHIG00000016950	-1.05741	1.27994214337616e-21	2.6760965656394e-20	PPP6R1
ENSCHIG00000022244	-1.09356	1.28045175410352e-21	2.6760965656394e-20	ARHGEF1
ENSCHIG00000015779	2.25576117092162	1.39117368953971e-21	2.90390290195258e-20	PIK3R3
ENSCHIG00000013682	-2.25239	1.5391381039184e-21	3.20482756304788e-20	RSPO3
ENSCHIG00000007167	4.49946664997992	1.59058774403737e-21	3.30787335276624e-20	ZNF706
MSTRG.12652	-15.5158	1.66761247498717e-21	3.46378719250414e-20	--
ENSCHIG00000022055	-1.83198	1.67124771115594e-21	3.4670681299331e-20	TAF4B
ENSCHIG00000022619	-1.11021	1.71455216584408e-21	3.5525352369934e-20	HEATR1
ENSCHIG00000026784	-1.10869	1.78470921036461e-21	3.68883646348156e-20	SYMPK
ENSCHIG00000013290	-2.36986	1.858449910886e-21	3.83655033011056e-20	MMP16
ENSCHIG00000012867	-1.12494	2.11979134230558e-21	4.36004887552756e-20	CDCA7L
ENSCHIG00000009814	-1.99499	2.14587654435775e-21	4.40832567565625e-20	LDB3
ENSCHIG00000010808	-1.70384	2.25229780700689e-21	4.62132053685867e-20	KNTC1
ENSCHIG00000019913	-2.4576	2.36480935832691e-21	4.84039740746864e-20	IRF1
ENSCHIG00000015379	1.03693821020112	2.56658985392358e-21	5.24704296682123e-20	CELF2
ENSCHIG00000010927	-1.11299	2.9848202679656e-21	6.09467053747068e-20	IRF2BPL
ENSCHIG00000015249	-1.15133	3.00049547241636e-21	6.11926924277803e-20	AHNAK
MSTRG.11041	2.65670149329986	3.20127567013817e-21	6.52085935417274e-20	Pol
ENSCHIG00000000098	-1.47893	3.40215622292441e-21	6.92168478357576e-20	SRPX2
ENSCHIG00000023632	-2.29322	4.22934062290758e-21	8.58388194295538e-20	CIT
ENSCHIG00000017559	-1.11987	4.6186397993414e-21	9.35149806190782e-20	WASHC4
ENSCHIG00000015645	-1.19875	4.65102806828509e-21	9.40578410068301e-20	URB1
ENSCHIG00000018721	-1.0565	4.68948979722448e-21	9.47220777484888e-20	TIPARP
ENSCHIG00000024923	-1.01458	5.68385721015774e-21	1.14532778621888e-19	UGDH
ENSCHIG00000013969	-2.85687	6.13452082375033e-21	1.23440527002361e-19	ERBB3
ENSCHIG00000017297	-1.32678	6.14055509041746e-21	1.23440527002361e-19	ITPK1
ENSCHIG00000011702	-1.76182	6.32562207449123e-21	1.2700945465282e-19	DUSP16
MSTRG.12807	1.60720165447519	7.20307833767434e-21	1.44112834214965e-19	--
ENSCHIG00000017194	-1.37565	7.30784179905612e-21	1.46035615856493e-19	FERMT1
ENSCHIG00000021564	-1.18246	7.65618532527432e-21	1.52815646977606e-19	NUP160
ENSCHIG00000014068	-2.26652	8.4936703347296e-21	1.69131338684238e-19	FABP3
ENSCHIG00000006418	-1.79488	8.86052022038713e-21	1.76228224100294e-19	EEPD1
ENSCHIG00000019059	-1.13089	9.26621143788091e-21	1.83938257624102e-19	DDX39A
ENSCHIG00000014146	-1.11903	9.26998215228785e-21	1.83938257624102e-19	RBM28
ENSCHIG00000009770	-1.06235	1.10258484560407e-20	2.18265211337537e-19	DNTTIP2
ENSCHIG00000011876	-1.14993	1.16835954019336e-20	2.31014677665899e-19	RRP12
ENSCHIG00000024980	3.0272713315243	1.27560227521981e-20	2.5162933302757e-19	SCN1A
ENSCHIG00000000354	-1.01239	1.28146810394944e-20	2.52491133659011e-19	CCAR1
ENSCHIG00000023587	-1.02342	1.45852491092252e-20	2.8704178702006e-19	ITGA7
ENSCHIG00000023583	-1.65468	1.52891616349216e-20	3.00544289201151e-19	CHEK2
ENSCHIG00000021699	-1.18828	1.68249387233477e-20	3.30348564037232e-19	SERPINB10
ENSCHIG00000023407	-2.67485	1.75712663443728e-20	3.44601137400223e-19	E2F8
ENSCHIG00000026905	-1.44808	1.7719752963376e-20	3.47109585923693e-19	KCNH7
ENSCHIG00000016592	-1.69336	1.80353715928251e-20	3.5288234023734e-19	TRIM47
ENSCHIG00000021418	-1.36988	1.81764207927529e-20	3.55230026756165e-19	EEA1
ENSCHIG00000021963	-1.03901	1.8271482031601e-20	3.56262214965297e-19	SPTLC2
ENSCHIG00000014872	-1.06143	1.96929651373146e-20	3.83535277143128e-19	SCLY
ENSCHIG00000009709	-1.41828	2.04812630966785e-20	3.98427893181752e-19	LGALS9
ENSCHIG00000016162	-2.60575	2.51138278896591e-20	4.86609505666546e-19	UBE2C
ENSCHIG00000005401	-1.63895	2.51296620085119e-20	4.86609505666546e-19	SMC2
ENSCHIG00000026615	-1.93809	2.74795616008834e-20	5.30286368375858e-19	RNF157
ENSCHIG00000015416	-1.07501	2.7618407535695e-20	5.32356641710893e-19	JADE1
ENSCHIG00000024126	-2.72396	2.81322746771007e-20	5.41642630940617e-19	KNL1
ENSCHIG00000021525	-2.28677	2.95270876523823e-20	5.67849327645472e-19	CCNF
ENSCHIG00000013572	-1.10962	3.24411280443972e-20	6.23180029153535e-19	ENDOD1
ENSCHIG00000011593	-1.01319	3.44023098450395e-20	6.60101658528369e-19	KPNA2
ENSCHIG00000013968	-4.291	3.71348558093821e-20	7.11723270546635e-19	LAPTM5
ENSCHIG00000025013	-1.02343	3.7359589730387e-20	7.15217752999668e-19	NOP58
ENSCHIG00000024694	-1.08127	3.74871973125605e-20	7.16847017997331e-19	DAZAP1
ENSCHIG00000014679	-5.20332	3.7885585303567e-20	7.23644713170964e-19	B3galnt1
ENSCHIG00000005326	2.57857962716439	3.79566527265268e-20	7.24182019101359e-19	PITX1
ENSCHIG00000021734	-2.1481	4.16927934563279e-20	7.9366891019687e-19	NUF2
ENSCHIG00000013360	-1.16646	4.19620361181532e-20	7.97893687901659e-19	LMNB2
ENSCHIG00000010978	-4.76824	4.40874793076339e-20	8.36422301465189e-19	SERPINB5
ENSCHIG00000012365	-1.75919	4.5154023922927e-20	8.55694120768636e-19	CACHD1
ENSCHIG00000012652	-2.23756	4.52718771398546e-20	8.56964623839268e-19	MAP3K7CL
ENSCHIG00000015250	-1.98497	4.76032512957139e-20	8.99077756274929e-19	MYPN
ENSCHIG00000013382	1.89596103545026	5.51401354414074e-20	1.03793920128881e-18	PCDHB18
ENSCHIG00000015046	-3.60547	5.75707384423594e-20	1.08248391813694e-18	FAM111B
ENSCHIG00000017512	1.04028528710058	6.04136081378422e-20	1.13467251097199e-18	ITGA8
ENSCHIG00000018130	-1.87078	6.45023183595455e-20	1.21011802163748e-18	DTL
ENSCHIG00000013117	-1.62978	6.69627204401585e-20	1.25488138104857e-18	TACC3
ENSCHIG00000021567	1.64549430878044	7.15604031116658e-20	1.33955356146654e-18	AR
ENSCHIG00000002435	-1.30308	7.20135870671221e-20	1.34654230540364e-18	TUBA4A
MSTRG.15382	2.16540105205391	7.66547991709971e-20	1.43015469338278e-18	--
ENSCHIG00000019616	-1.68529	9.64225024383718e-20	1.78710101772042e-18	LEP
ENSCHIG00000020799	-1.80109	1.05923049154576e-19	1.96102979916694e-18	FMNL1
ENSCHIG00000016939	-1.08186	1.08477819525602e-19	2.00612599135833e-18	STX3
ENSCHIG00000014749	-4.63908	1.61961928888557e-19	2.98540971872612e-18	Krt14
ENSCHIG00000017476	-1.12934	1.64814226298003e-19	3.03466893094117e-18	MCM6
ENSCHIG00000013965	1.2233679822458	1.65386846716205e-19	3.04189155585115e-18	SLC25A30
ENSCHIG00000024357	-1.1411	1.73909884448949e-19	3.19169108935361e-18	Prpf38b
ENSCHIG00000020729	-1.68994	1.77190135110075e-19	3.24835741170274e-18	ALDH1A3
ENSCHIG00000017180	-3.47869	1.78349796752327e-19	3.26606696202469e-18	IL11
ENSCHIG00000008364	2.98366126318525	1.85542176170952e-19	3.3904164066081e-18	SPTBN5
ENSCHIG00000018577	-1.27406	1.91625611742663e-19	3.49400818124514e-18	Stxbp2
ENSCHIG00000025924	-1.35866	2.01404123653659e-19	3.66438182259182e-18	LIG1
ENSCHIG00000014695	-1.48517	2.03040896382233e-19	3.69018077411934e-18	DOCK8
ENSCHIG00000015863	-1.17127	2.18313767379112e-19	3.95922580711409e-18	PCNA
ENSCHIG00000014135	-2.52212	2.37737023761682e-19	4.29761269320956e-18	MYOM1
ENSCHIG00000010363	-1.04929	2.3829845279753e-19	4.30314957696268e-18	MEF2D
ENSCHIG00000014158	-1.16939	2.46711973396964e-19	4.45031459177883e-18	RFWD3
ENSCHIG00000016328	-1.08351	2.60486978668779e-19	4.69377498101242e-18	FAM13A
MSTRG.11289	-3.48196	2.62336362967332e-19	4.72205453341197e-18	--
ENSCHIG00000010684	-2.38657	2.70757493132184e-19	4.86843910358999e-18	SLC24A3
ENSCHIG00000009967	-2.54858	2.75540875769264e-19	4.94917189640512e-18	ERCC6L
ENSCHIG00000014636	-1.00946	2.77893763407831e-19	4.98612363152817e-18	IL17RA
ENSCHIG00000014177	-1.05197	2.97206578978346e-19	5.32132288858682e-18	ANKRD11
ENSCHIG00000016921	-1.60167	3.01474454237577e-19	5.39201287929053e-18	HTR2A
ENSCHIG00000026219	-1.15528	3.0436366017518e-19	5.43216665874559e-18	EMP3
ENSCHIG00000012663	-2.6966	3.20640428472593e-19	5.71058233011484e-18	MYOT
ENSCHIG00000012950	-2.44763	3.35081327379189e-19	5.96147855229684e-18	ESCO2
ENSCHIG00000020403	2.7814536069298	3.50270927859954e-19	6.22515223317807e-18	CCN5
ENSCHIG00000012301	-1.02254	3.64062491730478e-19	6.46345051108025e-18	STRIP1
ENSCHIG00000021581	1.65910893198784	3.94974400546846e-19	6.99751915926797e-18	PROX1
ENSCHIG00000026596	-2.94881	4.0045111814141e-19	7.08710236996119e-18	QRFPR
ENSCHIG00000016012	-1.11278	4.31957605869416e-19	7.636684466031e-18	CDKN1B
ENSCHIG00000000382	-1.25908	5.02778306402744e-19	8.85162726073974e-18	TSPAN14
ENSCHIG00000010021	-1.12733	5.07537645650273e-19	8.92610003288583e-18	RHOBTB2
ENSCHIG00000013817	-1.46042	5.13012764948912e-19	9.00543342734541e-18	NUAK2
ENSCHIG00000025347	-1.16166	5.13362490781222e-19	9.00543342734541e-18	KTN1
ENSCHIG00000020968	-1.08757	5.37621285721144e-19	9.4159092471161e-18	IGF2
ENSCHIG00000008696	-5.36423	6.17077912830487e-19	1.07963029852687e-17	CHST1
ENSCHIG00000024975	-1.09952	6.36363840656137e-19	1.11221891570015e-17	COBLL1
ENSCHIG00000021118	-2.68169	6.69594082799677e-19	1.16908631475149e-17	TRIM72
ENSCHIG00000023700	-3.89801	7.10970815988992e-19	1.23748542646753e-17	KIF17
ENSCHIG00000022148	-1.11677	7.16087571142836e-19	1.24510649225722e-17	ZNF335
ENSCHIG00000025775	-1.43353	8.06313361855988e-19	1.40054388888394e-17	RORA
ENSCHIG00000011069	1.02091020023026	8.21899488658106e-19	1.42614781643083e-17	Pdk3
ENSCHIG00000007935	-2.01327	8.31026633288742e-19	1.44050310349927e-17	NUSAP1
ENSCHIG00000015239	1.25608535959196	8.43209181255377e-19	1.46011971776727e-17	RPS6KA1
ENSCHIG00000026003	-2.66953	8.4841929959899e-19	1.46763486226016e-17	PALMD
ENSCHIG00000010912	-1.20138	9.79431055880845e-19	1.69252911767278e-17	PACSIN2
ENSCHIG00000017777	-1.35193	1.03985608510452e-18	1.7951087749614e-17	ATG4D
ENSCHIG00000017325	-1.39129	1.06299251328472e-18	1.83317297843149e-17	PTPRD
ENSCHIG00000011870	-1.16065	1.08790205685318e-18	1.87421410529987e-17	MDFIC
ENSCHIG00000013177	-1.08771	1.10928920646424e-18	1.90910936288019e-17	TACC2
ENSCHIG00000013781	-3.30853	1.11242479513535e-18	1.91255418906757e-17	NETO1
ENSCHIG00000010857	-2.35601	1.13358729465962e-18	1.9469534940661e-17	CDC42EP2
ENSCHIG00000008734	-1.31193	1.22217743813489e-18	2.09697300829939e-17	RLF
ENSCHIG00000023152	-2.57131	1.28042535395909e-18	2.19468028657257e-17	PDE8B
ENSCHIG00000010221	-3.65693	1.29027726156095e-18	2.20932145111544e-17	FAM83G
ENSCHIG00000000290	1.30757266166239	1.60433892001344e-18	2.72769961945027e-17	DOK6
ENSCHIG00000021514	1.11462664805189	1.77578064720751e-18	3.01311030138852e-17	WBP1
ENSCHIG00000023449	-1.63235	1.84890858258202e-18	3.12775247280124e-17	INCENP
ENSCHIG00000009607	-1.11704	1.8977573782762e-18	3.2071719380768e-17	ABCC4
ENSCHIG00000018745	2.99841541561681	1.90643913611974e-18	3.21861886584541e-17	KRT8
ENSCHIG00000014487	-1.1215	2.01884152714393e-18	3.40497811968096e-17	SASH1
ENSCHIG00000017550	-1.16681	2.04316791986093e-18	3.4391287561252e-17	GYS1
ENSCHIG00000013742	-1.07764	2.19216195691698e-18	3.68257007623125e-17	LARP6
ENSCHIG00000017026	-1.52988	2.21373898114917e-18	3.71511658269273e-17	WIPF3
ENSCHIG00000023646	-1.18601	2.23231603487956e-18	3.74256881155852e-17	MPHOSPH10
ENSCHIG00000023593	-2.19619	2.25396314188015e-18	3.77510847576472e-17	CPT1B
ENSCHIG00000018780	-1.33879	2.27617043222093e-18	3.80852088391252e-17	CBX4
ENSCHIG00000001883	-1.05936	2.31192955777054e-18	3.86451971470346e-17	EFL1
ENSCHIG00000015448	1.34114121532587	2.56444722681285e-18	4.27795780426278e-17	CACNA1C
ENSCHIG00000025024	-1.01137	2.56687614011261e-18	4.27795780426278e-17	TBRG4
ENSCHIG00000022222	-1.41274	2.84903854135253e-18	4.72951614551691e-17	SMG9
ENSCHIG00000000151	-1.24645	2.92062845251854e-18	4.83883295483082e-17	CRELD2
ENSCHIG00000017106	-1.01299	2.96317966716166e-18	4.90451307815001e-17	OSBPL3
ENSCHIG00000024205	-1.00521	3.01847217777001e-18	4.99113252453617e-17	CLCN5
ENSCHIG00000018868	-5.61735	3.0475115209267e-18	5.03421442820271e-17	FOXF1
ENSCHIG00000019752	-2.25005	3.12295098464129e-18	5.14874792834409e-17	PIMREG
ENSCHIG00000000139	2.52814614535972	3.19438260047354e-18	5.26137274800652e-17	SRGN
ENSCHIG00000025201	1.94970024535704	3.42315498191906e-18	5.63267628537042e-17	HOXC13
ENSCHIG00000011079	-2.33702	3.44341108658161e-18	5.66048454057363e-17	TROAP
ENSCHIG00000017895	1.57253515283581	3.67465324838275e-18	6.02300307941919e-17	CA13
ENSCHIG00000017977	-2.77973	3.75063761924921e-18	6.14157806662692e-17	FBLN1
MSTRG.2024	1.6794867665299	3.90753325293173e-18	6.39228475692984e-17	--
MSTRG.10576	-1.71725	4.1396350809178e-18	6.76541523980229e-17	CYP2J2
ENSCHIG00000022816	1.8842742630891	4.27285213682085e-18	6.97637213355475e-17	UGT1A3
ENSCHIG00000022795	1.6397946784076	4.40999900975682e-18	7.19333107336156e-17	EPHB2
ENSCHIG00000002285	-5.18909	4.91777563373962e-18	8.01383611967657e-17	DAPK2
ENSCHIG00000018182	1.28632110906873	4.97190224823184e-18	8.09421846705387e-17	PCDHGA4
ENSCHIG00000013144	-3.12906	5.03949635104865e-18	8.19634961010478e-17	MAFB
ENSCHIG00000017278	1.0972271699444	5.18927148404573e-18	8.43181626685118e-17	RPS6KA5
ENSCHIG00000018803	-5.27422	5.98237868870833e-18	9.70180759266872e-17	SH2D4A
ENSCHIG00000020324	1.11341569587091	6.22322473903332e-18	1.00827001391485e-16	MCEE
ENSCHIG00000008780	-1.05339	6.49638135419723e-18	1.04950160842807e-16	SLTM
ENSCHIG00000016175	-1.22685	6.6121203843363e-18	1.0671772478681e-16	TBC1D2B
ENSCHIG00000012568	-3.20065	7.0930054039499e-18	1.1404254446427e-16	SEMA6D
ENSCHIG00000024798	1.12566549625857	7.31972745228653e-18	1.17575736390728e-16	GTPBP8
ENSCHIG00000022261	-1.07472	7.81382792731491e-18	1.25392979849756e-16	CHD2
ENSCHIG00000011130	-1.02737	1.054858149784e-17	1.68915218198305e-16	MOSPD2
ENSCHIG00000021082	-1.83992	1.10496214995788e-17	1.76647313944925e-16	HSD11B1
ENSCHIG00000007592	1.27809	1.11623722394395e-17	1.78280842983321e-16	GAS1
ENSCHIG00000026063	-1.26177	1.12864971745886e-17	1.80092773270209e-16	ELOVL6
ENSCHIG00000022557	-6.58667	1.23909677559222e-17	1.96970840877835e-16	CXADR
ENSCHIG00000021766	-1.33119	1.31106828768787e-17	2.07628898968484e-16	SLC17A9
ENSCHIG00000012730	-2.18864	1.3780495944725e-17	2.1782740825092e-16	TMEM100
MSTRG.15518	2.04091588200045	1.40176188760179e-17	2.21368127306104e-16	--
ENSCHIG00000012593	-1.07282	1.40370014401319e-17	2.21466853404364e-16	SIRPA
ENSCHIG00000020909	-1.90143	1.46279718795158e-17	2.2993045081073e-16	RBP1
ENSCHIG00000024617	-1.70877	1.64516563521442e-17	2.58355340814958e-16	RHBDF2
ENSCHIG00000026740	-1.71773	1.68269601586738e-17	2.63757908955569e-16	BRCA1
ENSCHIG00000025810	-1.60693	1.75125233362531e-17	2.73994636910245e-16	COL5A3
ENSCHIG00000023433	-1.19917	1.8244855964611e-17	2.84923833980675e-16	CASP4
ENSCHIG00000003296	2.06044206059032	1.88534419079667e-17	2.93883688742852e-16	FOSB
ENSCHIG00000015582	-3.08073	1.91345223521465e-17	2.97989708209882e-16	LSR
ENSCHIG00000022181	-1.00847	2.11489347238764e-17	3.29057133812638e-16	GNL3
ENSCHIG00000015243	-1.13541	2.46263245698743e-17	3.81402745817722e-16	--
ENSCHIG00000027034	-1.24151	2.54415491483186e-17	3.93306295082989e-16	TTI2
ENSCHIG00000023502	-6.44198	2.59636188663948e-17	4.00642631107607e-16	ADCY2
ENSCHIG00000011558	-1.84264	2.75483985986058e-17	4.24708675287098e-16	CKAP2L
ENSCHIG00000026117	-1.00786	2.80257317733788e-17	4.31279189862963e-16	VCAN
ENSCHIG00000026111	1.12887512884015	2.84566529240906e-17	4.37511311046228e-16	LRRC8B
ENSCHIG00000025350	-1.80033	2.87319133475803e-17	4.4134102961775e-16	PXYLP1
ENSCHIG00000013432	-1.46007	3.35348319367553e-17	5.14648294308749e-16	PDK4
ENSCHIG00000015640	-2.32126	3.43126858666149e-17	5.26107054387571e-16	FLI1
ENSCHIG00000024919	-2.4599	3.45090927929982e-17	5.2863792828947e-16	DOCK11
ENSCHIG00000012895	-1.92174	3.85879925268328e-17	5.88449441191286e-16	ORC1
ENSCHIG00000026240	-1.07582	3.89771377864796e-17	5.93846798470429e-16	KDM6A
ENSCHIG00000016214	-1.57805	4.14831653929466e-17	6.3031988064634e-16	BoLA-DQB
ENSCHIG00000026053	-3.73012	4.43831826739731e-17	6.7377746082739e-16	RND1
ENSCHIG00000011255	-2.5039	4.66764654760159e-17	7.07954376545399e-16	PYGM
ENSCHIG00000003497	-1.62264	4.84241166802059e-17	7.33142865285775e-16	PRR16
ENSCHIG00000010645	-1.15058	5.8421473143592e-17	8.82127632981041e-16	DNAJC13
ENSCHIG00000014764	-1.1217	6.69250438695431e-17	1.00781945527117e-15	ZNF592
ENSCHIG00000025535	-1.39157	7.29385436932376e-17	1.09641842952776e-15	USPL1
ENSCHIG00000025588	-1.07103	7.51401406572949e-17	1.1285072237987e-15	SOS2
ENSCHIG00000021327	-1.32169	7.86466968705123e-17	1.17907127948272e-15	DUS3L
ENSCHIG00000025883	2.70637075218856	8.07694421956609e-17	1.20982008176911e-15	RIGI
ENSCHIG00000012279	-1.01365	8.62039483622273e-17	1.28779078217655e-15	POLR3D
ENSCHIG00000022149	-1.21312	8.8532496711072e-17	1.32023792177625e-15	NCKIPSD
ENSCHIG00000021295	-1.26531	9.62756863094716e-17	1.43190981066627e-15	GPATCH4
ENSCHIG00000018049	-2.33311	9.80148683380683e-17	1.45521018432206e-15	CENPE
ENSCHIG00000023835	-1.46014	1.02159572866824e-16	1.51541192257859e-15	PTGER4
ENSCHIG00000013422	-1.94149	1.05130003784878e-16	1.5553707402068e-15	ST3GAL6
ENSCHIG00000010683	1.37754538395252	1.07363755143372e-16	1.58563668498083e-15	ARSG
ENSCHIG00000017600	-1.32377	1.1672937533103e-16	1.71943899068397e-15	GLI2
ENSCHIG00000023977	-1.12309	1.20899586337934e-16	1.77931276018812e-15	TRIP11
ENSCHIG00000023329	-3.95849	1.27456681614113e-16	1.87254737988122e-15	HAS1
ENSCHIG00000021059	-1.6665	1.32881515287143e-16	1.94546843475083e-15	MUSK
ENSCHIG00000016486	2.87575122867894	1.3409773472927e-16	1.95987209180579e-15	APOD
ENSCHIG00000007943	-1.00707	1.36552365651847e-16	1.99229428986509e-15	ZBTB40
ENSCHIG00000014472	-7.1505	1.50255763947251e-16	2.18844016816437e-15	SCIN
ENSCHIG00000007419	-1.43134	1.57080829954465e-16	2.2839011017345e-15	RASSF3
ENSCHIG00000025079	-1.66276	1.59296232618342e-16	2.31411736377344e-15	HIP1R
MSTRG.10265	-5.01596	1.71945114478432e-16	2.48929296205428e-15	--
ENSCHIG00000025396	-1.98122	1.76628709019956e-16	2.5527162007974e-15	NALF2
ENSCHIG00000024603	-1.70168	1.79280112403971e-16	2.58660254559912e-15	SLC26A6
ENSCHIG00000012082	-1.19523	1.8550070761275e-16	2.6740640466638e-15	NSUN5
ENSCHIG00000026776	-1.03194	1.88766069980889e-16	2.71881173039938e-15	ARHGAP31
ENSCHIG00000023375	3.14823472713462	1.92070886751927e-16	2.76405083272867e-15	PCDHB7
ENSCHIG00000024886	1.72103741780571	2.14290627394028e-16	3.07593678436397e-15	FGF5
ENSCHIG00000018307	2.42693239729543	2.21916541013446e-16	3.17998672959455e-15	TFAP2A
ENSCHIG00000016367	-1.48854	2.51760968486407e-16	3.59847499533199e-15	TCAF2
ENSCHIG00000001118	2.28793720626027	2.82415739726517e-16	4.03321241848217e-15	TMEM108
ENSCHIG00000009127	2.31200138704621	2.84478773669523e-16	4.05580642156397e-15	PRUNE2
ENSCHIG00000024788	-3.28719	3.18733648449584e-16	4.53268272744578e-15	GAL
ENSCHIG00000021036	-3.69456	3.20767878068302e-16	4.55776835004211e-15	KIF18B
ENSCHIG00000002096	-2.33296	3.21048456126009e-16	4.55791520287986e-15	F2RL2
ENSCHIG00000020734	-1.15867	3.49234901089461e-16	4.94558844817367e-15	LRBA
ENSCHIG00000002097	1.29398545537185	4.05120572095122e-16	5.72258255356477e-15	Pol
ENSCHIG00000017257	-3.23422	4.07496010804151e-16	5.75132026629524e-15	GJD2
ENSCHIG00000020398	-1.26669	4.66889232938577e-16	6.5621281689517e-15	LYAR
ENSCHIG00000020240	-1.09706	4.81593255027721e-16	6.76315723505207e-15	CTBP2
ENSCHIG00000017890	-2.07688	4.89019026829723e-16	6.86172621173885e-15	LNX1
ENSCHIG00000005122	1.64641954870448	4.91891974527252e-16	6.89630094960651e-15	TNFRSF10A
ENSCHIG00000018496	-1.12206	5.53072054418208e-16	7.70918452051032e-15	KRR1
ENSCHIG00000017150	-1.25223	5.67976226168972e-16	7.91039391458785e-15	CWC22
ENSCHIG00000000189	-1.31087	5.83548427394633e-16	8.11387285773939e-15	FAM83H
MSTRG.10258	-1.22684	5.97222886261099e-16	8.29033843595036e-15	--
ENSCHIG00000027227	-1.03804	6.07407784960581e-16	8.42478593844174e-15	IMP4
ENSCHIG00000015350	-1.90229	6.56775420591361e-16	9.08709946160286e-15	--
ENSCHIG00000009721	-1.29424	6.83822363406477e-16	9.43037447360069e-15	SHISA5
ENSCHIG00000009547	-1.02992	7.01707401242979e-16	9.6691152200687e-15	ZNF281
ENSCHIG00000010552	1.38416438576893	7.31988301339301e-16	1.00699141030902e-14	RAB40B
ENSCHIG00000026953	2.72642813993219	7.59534259439188e-16	1.04403462263255e-14	SP7
ENSCHIG00000006632	2.8155662030245	7.74375663547438e-16	1.06270300580888e-14	DPP6
ENSCHIG00000010246	-1.08478	8.49616657950596e-16	1.16123456669325e-14	INO80
ENSCHIG00000007677	2.6756678751349	9.25339377662274e-16	1.26370639219854e-14	SLIT3
ENSCHIG00000023508	-8.33754	9.96224458373481e-16	1.3583121839068e-14	ANXA7
ENSCHIG00000019071	1.39989314309217	1.01020459551804e-15	1.37626096187458e-14	ANKH
ENSCHIG00000022760	-1.07208	1.03434228994677e-15	1.40800783391786e-14	USP36
ENSCHIG00000020542	-1.25993	1.04402749450009e-15	1.42004578405149e-14	ZNF503
ENSCHIG00000022997	-2.54279	1.1736257215253e-15	1.58990935094342e-14	SHCBP1
ENSCHIG00000017691	1.07457226802348	1.19977494549486e-15	1.6240292319997e-14	KAZN
ENSCHIG00000012404	-1.23337	1.25469398099376e-15	1.69428892581591e-14	DNMBP
ENSCHIG00000017941	-1.07339	1.25590255297537e-15	1.69456419667861e-14	IMPDH1
ENSCHIG00000013032	-2.06593	1.25941553329097e-15	1.69794583409157e-14	CENPN
ENSCHIG00000015954	1.96893333343344	1.30381353306108e-15	1.75359801025584e-14	PMCH
ENSCHIG00000016089	3.75983496236425	1.32894702863191e-15	1.78455577905301e-14	PI15
ENSCHIG00000013523	-2.67387	1.46727022935954e-15	1.96404600701412e-14	FBXO2
ENSCHIG00000007683	3.03593845243473	1.48530648646022e-15	1.98661214913862e-14	SAMD9
ENSCHIG00000018032	-1.0095	1.50922104683721e-15	2.01699858763521e-14	IFNAR1
ENSCHIG00000014010	-2.28554	1.62726975497749e-15	2.16789349821883e-14	ABCC1
ENSCHIG00000020556	-1.00823	1.77083501448019e-15	2.35172467356086e-14	DCAF13
ENSCHIG00000014427	-1.11746	1.79262377304946e-15	2.37878776996477e-14	TBX15
ENSCHIG00000003140	-1.15602	1.86077995290332e-15	2.46728889038265e-14	MADD
ENSCHIG00000016980	-9.01242	1.86356050349257e-15	2.46903467807586e-14	BSG
ENSCHIG00000011764	1.17248976498123	1.89643533575747e-15	2.51061839661582e-14	ERG
ENSCHIG00000008334	-1.88128	1.92219006133546e-15	2.54072551524168e-14	ACOT4
ENSCHIG00000019354	-4.19456	1.97587877303235e-15	2.60760339483283e-14	TSPAN15
ENSCHIG00000025057	-1.81492	2.00239381066572e-15	2.64052963336107e-14	MAD2L1
ENSCHIG00000014504	-3.26401	2.10280831751381e-15	2.77077852212406e-14	HUNK
ENSCHIG00000013696	-1.45243	2.14847877966781e-15	2.82874653379214e-14	SLC25A22
ENSCHIG00000013210	-2.67971	2.17694512805554e-15	2.86399036893797e-14	KIF15
ENSCHIG00000026362	-1.08827	2.26374585959633e-15	2.97586419859328e-14	PWP2
ENSCHIG00000026646	-1.49138	2.29961317567961e-15	3.01596235000096e-14	XYLT1
ENSCHIG00000016684	-2.72887	2.34260063508002e-15	3.06995355953843e-14	UCP2
ENSCHIG00000026062	1.28176079082815	2.43132921307141e-15	3.17882158974128e-14	GRB14
ENSCHIG00000015912	-4.1309	2.44624071115482e-15	3.1958401111028e-14	SHISA2
ENSCHIG00000017847	2.00150505797727	2.45442255957963e-15	3.20404728249769e-14	IQCD
MSTRG.13073	-1.1101	2.48496756875145e-15	3.24141245278902e-14	CYSTM1
ENSCHIG00000021326	-1.00695	2.50297707711718e-15	3.25986188283076e-14	MFN1
ENSCHIG00000015137	-1.393	2.5603649590828e-15	3.33203050925082e-14	CLCN6
ENSCHIG00000020736	2.45885154078197	2.56773723366085e-15	3.33904827933107e-14	LMO1
ENSCHIG00000025625	-1.19726	2.61797340682296e-15	3.40175188593806e-14	ACAD11
ENSCHIG00000020657	-1.46644	2.71712158961689e-15	3.52515174849835e-14	DBF4
ENSCHIG00000008347	-8.58761	2.91728118602467e-15	3.78192655522614e-14	CAPN6
ENSCHIG00000025751	-1.09807	3.17015941329068e-15	4.09715775207361e-14	DAGLB
ENSCHIG00000014475	-1.6505	4.02707585064715e-15	5.18082847421929e-14	NRM
ENSCHIG00000007545	-1.00092	4.2425816413734e-15	5.44976252577333e-14	BTAF1
ENSCHIG00000010815	1.88093496549652	4.30732657567484e-15	5.52871918001004e-14	VXN
ENSCHIG00000019000	-1.89722	4.33521441881788e-15	5.55605823615368e-14	DUSP26
ENSCHIG00000019291	-1.48324	4.56624613695635e-15	5.83884058725594e-14	PSTPIP2
ENSCHIG00000015903	-1.05776	4.64692002393301e-15	5.93300175046587e-14	RCSD1
ENSCHIG00000015996	-2.88925	4.76305476446485e-15	6.07667788634373e-14	ESYT3
ENSCHIG00000008345	1.26811582179571	4.81502203924295e-15	6.13369801464286e-14	PTPN5
ENSCHIG00000013275	-1.38401	4.83379718838237e-15	6.15296780220808e-14	HOXC6
ENSCHIG00000017450	-1.51845	4.88441461256337e-15	6.21271017009757e-14	NR1D1
ENSCHIG00000014257	-2.91727	5.183505773337e-15	6.58320846182995e-14	STMN2
ENSCHIG00000016294	-2.73309	5.42376578628306e-15	6.87281996629978e-14	--
ENSCHIG00000015445	-1.00534	5.55975634998302e-15	7.03985364855958e-14	KAT5
ENSCHIG00000016985	-1.04045	7.05295568086758e-15	8.89716907356115e-14	NUP155
ENSCHIG00000017409	-2.73763	7.30797780236042e-15	9.21198457508302e-14	SMPX
ENSCHIG00000025447	3.16882082220431	7.83598662097249e-15	9.84811850591073e-14	ASPA
ENSCHIG00000018377	-4.39232	8.24487868115823e-15	1.03465865949713e-13	SEMA3D
ENSCHIG00000021480	-4.56065	8.92525103184157e-15	1.11588794590838e-13	RET
ENSCHIG00000025849	1.1424	1.12111202095981e-14	1.39239140983124e-13	KCNB1
ENSCHIG00000011517	-1.78163	1.23783756512372e-14	1.53397269459049e-13	HIVEP3
ENSCHIG00000026485	-1.1569	1.27298706081858e-14	1.57637296385949e-13	PINX1
ENSCHIG00000016051	3.61188578586436	1.37158057769883e-14	1.69597346213112e-13	CD86
ENSCHIG00000024815	-1.03147	1.44503959194586e-14	1.78419017260314e-13	PVR
ENSCHIG00000016895	-1.40946	1.55841308773577e-14	1.9185543896169e-13	TK1
ENSCHIG00000022240	-2.37769	1.56409986690564e-14	1.92415086471411e-13	CLSTN2
ENSCHIG00000002786	-3.92391	1.58319493598737e-14	1.94622199638214e-13	GPR84
ENSCHIG00000014379	-2.32326	1.6854749672538e-14	2.06893892268577e-13	KLHL40
ENSCHIG00000012454	-1.34097	1.71722163188115e-14	2.10484447989153e-13	CDYL2
ENSCHIG00000025164	-1.13128	1.78683049884456e-14	2.18857539531681e-13	SCARA3
ENSCHIG00000011664	4.0174049768965	2.01981477632634e-14	2.46677740894424e-13	NFASC
ENSCHIG00000012140	1.44256192791437	2.09412651429219e-14	2.55568290810797e-13	THSD4
ENSCHIG00000023605	-1.01362	2.20198255358854e-14	2.68536787771687e-13	ASCC3
ENSCHIG00000003548	-1.07932	2.43597210389035e-14	2.96215612863841e-13	LDLRAP1
ENSCHIG00000014797	-2.72877	2.5597633806854e-14	3.11044446531988e-13	TRIM54
ENSCHIG00000010529	1.21111153775622	2.73529070053744e-14	3.321340025577e-13	HSPA2
ENSCHIG00000025802	-1.59818	2.92202507905584e-14	3.54043642121808e-13	G2E3
ENSCHIG00000023615	-1.60456	2.93946810366316e-14	3.55901428832612e-13	PAK6
ENSCHIG00000014058	1.31575241380286	3.07858117982154e-14	3.72210395547456e-13	ESR1
MSTRG.4553	1.6214372323654	3.56185808983585e-14	4.3002361161898e-13	CES1
ENSCHIG00000013296	-2.20541	3.56695668660427e-14	4.30331126439682e-13	BIRC5
ENSCHIG00000016720	-1.44856	3.58169828524231e-14	4.31800738233716e-13	ARHGAP22
ENSCHIG00000022563	-1.13866	3.64942316628349e-14	4.39651222303838e-13	SMPD2
ENSCHIG00000012690	5.62881004116006	4.04398391127352e-14	4.85796528828626e-13	CD163
ENSCHIG00000012778	-1.5114	4.05115273579515e-14	4.86311331259224e-13	MYOZ2
ENSCHIG00000006852	-1.55915	4.28631674368587e-14	5.1344473152703e-13	BASP1
ENSCHIG00000024742	-1.51471	4.35178588798271e-14	5.2091710991282e-13	CCNE1
ENSCHIG00000016890	-1.11385	4.42679433343701e-14	5.29519951969848e-13	POLA1
ENSCHIG00000020653	-3.53665	4.61075363936566e-14	5.50743419840944e-13	SORL1
ENSCHIG00000011117	-1.08007	4.62192218631012e-14	5.51686762875488e-13	EDRF1
ENSCHIG00000011278	-1.32835	4.9431230198382e-14	5.89609001786358e-13	SNAPC1
ENSCHIG00000017234	-2.92048	5.08482290973839e-14	6.06082142725426e-13	TRIM36
ENSCHIG00000023315	-2.06483	5.09261973447491e-14	6.06582799729193e-13	MTSS1
MSTRG.2828	-1.60326	5.89106355724317e-14	6.98724880143905e-13	Pol
ENSCHIG00000021247	-1.72704	6.58025570441505e-14	7.7937213982208e-13	PHF19
ENSCHIG00000020978	-1.38284	6.58737820536163e-14	7.79668216221959e-13	CARD11
MSTRG.15373	-1.50747	7.0153945257884e-14	8.28582941680302e-13	SRPX2
ENSCHIG00000016418	-1.02251	7.19217553773483e-14	8.48867967945665e-13	CSTF3
ENSCHIG00000017956	-1.21349	7.20023850586457e-14	8.49225333146236e-13	WDHD1
ENSCHIG00000011430	-1.46052	7.32893614192801e-14	8.63800398111516e-13	CENPW
ENSCHIG00000014355	-1.75325	7.55639845685429e-14	8.89366478529689e-13	THSD7B
ENSCHIG00000011612	2.15378139192666	8.22156270958375e-14	9.6361971271605e-13	PCDHB12
ENSCHIG00000004066	-2.71557	8.42363199931496e-14	9.85933222071104e-13	SUSD1
ENSCHIG00000024340	2.15739741356946	8.74967017016832e-14	1.02267454670865e-12	APOL6
ENSCHIG00000023037	-2.42839	8.91497371597124e-14	1.03983365624876e-12	ETV4
ENSCHIG00000010399	1.10653994608494	9.20512947941169e-14	1.07293513337773e-12	LYPLAL1
MSTRG.15317	-3.48677	9.4086895801738e-14	1.09514809150594e-12	CFH
ENSCHIG00000024636	-1.07827	9.85126751655681e-14	1.14508254951239e-12	SARS2
MSTRG.14860	-1.37163	1.0086828703345e-13	1.17165601178111e-12	MOV10L1
ENSCHIG00000013053	-1.36775	1.02625115526263e-13	1.19124239398895e-12	GALNT12
MSTRG.10575	-2.32802	1.0464345397718e-13	1.21383527839004e-12	CYP2J2
ENSCHIG00000006555	-1.10371	1.05596968459173e-13	1.22405393129375e-12	RNF169
ENSCHIG00000019471	-1.04302	1.18547159368944e-13	1.37040191221152e-12	RCC1L
ENSCHIG00000023057	-2.51817	1.19264253661345e-13	1.37774719332346e-12	ISYNA1
ENSCHIG00000019593	-1.0637	1.35144482944044e-13	1.55693090801519e-12	TRAF3IP2
ENSCHIG00000017066	-1.00389	1.37185899239122e-13	1.57937022291265e-12	POP1
ENSCHIG00000000649	-1.1601	1.39234332231553e-13	1.60185965035292e-12	ZCCHC8
ENSCHIG00000001689	-1.32756	1.44242580806801e-13	1.65721755305688e-12	SHTN1
ENSCHIG00000020287	-1.25148	1.45760001948806e-13	1.67351136342312e-12	ARSL
ENSCHIG00000020210	1.15543333019559	1.53651834027642e-13	1.76052434287378e-12	TRIM2
ENSCHIG00000020626	-1.00088	1.58630448346146e-13	1.81510253853873e-12	SGPP1
ENSCHIG00000025508	1.37640063312016	1.63460663189894e-13	1.86783709035282e-12	NECTIN4
ENSCHIG00000023924	-1.51856	1.66362763631657e-13	1.8984265029848e-12	LMOD2
ENSCHIG00000023849	1.50456872087041	1.80847645719184e-13	2.05399083683486e-12	COL8A2
ENSCHIG00000009887	1.31843206319058	1.82705577745459e-13	2.0736960122846e-12	C1QTNF2
ENSCHIG00000017761	1.41972677490888	1.91083899944561e-13	2.16296715198991e-12	BMPR1B
ENSCHIG00000016241	-5.72847	1.95855065289061e-13	2.21400236673278e-12	MARVELD2
ENSCHIG00000021297	1.77061286832435	2.18045164171806e-13	2.45825517307598e-12	PODNL1
ENSCHIG00000023011	7.44445832355315	2.19543036301272e-13	2.47348887792736e-12	PAX3
ENSCHIG00000023144	-1.26326	2.23803114985881e-13	2.51980196084905e-12	LARP1B
ENSCHIG00000014059	-1.64465	2.40768942976661e-13	2.70720599482958e-12	NXPH2
ENSCHIG00000025333	-1.41464	2.48104405884256e-13	2.78226656226321e-12	KIF21A
ENSCHIG00000019111	3.91933588185112	2.5913095615782e-13	2.90206023011806e-12	KCNH2
ENSCHIG00000020363	-2.85827	2.6656445977659e-13	2.97740144277614e-12	SLCO4A1
ENSCHIG00000010491	-1.61357	3.26682120312728e-13	3.61536787479953e-12	GINS1
ENSCHIG00000013823	-1.34977	3.47395368892271e-13	3.83956113482113e-12	CNNM4
ENSCHIG00000015422	-1.07119	3.49416922573233e-13	3.85937512516054e-12	CDC25B
ENSCHIG00000020440	-1.385	3.50467184362666e-13	3.86591205458517e-12	DDIAS
MSTRG.10935	-4.26675	3.51029716158183e-13	3.86958640047315e-12	--
ENSCHIG00000014127	-1.2065	3.69978038268036e-13	4.0731394212981e-12	IER3
ENSCHIG00000024322	3.00444895174154	3.70625009930541e-13	4.07760040279746e-12	AOAH
ENSCHIG00000017548	1.89275820976837	3.94066632562797e-13	4.32985526045872e-12	CNKSR2
ENSCHIG00000010157	-1.11716	3.96115209232791e-13	4.34953067638038e-12	NFKBIA
ENSCHIG00000024071	-14.2818	4.41050616248492e-13	4.83036343743316e-12	CXCL1
ENSCHIG00000012253	-1.68816	5.29891809022008e-13	5.76590661352593e-12	NFIB
ENSCHIG00000014123	-1.93482	5.82707571375185e-13	6.30805256663278e-12	RAD51AP1
ENSCHIG00000015887	-1.14196	6.40218737311182e-13	6.92174950223743e-12	FICD
ENSCHIG00000019419	-1.15825	6.47043923828736e-13	6.99096515695953e-12	OSGIN1
ENSCHIG00000000437	-1.85456	6.47449755435242e-13	6.99096515695953e-12	ANK3
ENSCHIG00000013747	-2.07172	6.53963207867382e-13	7.05677764804304e-12	LYPD5
ENSCHIG00000017260	-2.20578	6.78285427042214e-13	7.3005501036975e-12	TRPM4
ENSCHIG00000025388	-1.19704	7.21181220082692e-13	7.73755881546736e-12	SHB
ENSCHIG00000024217	-1.78687	7.32540355915025e-13	7.84293774619352e-12	OLFML1
ENSCHIG00000007841	-1.15472	7.32863150005987e-13	7.84293774619352e-12	LAPTM4B
ENSCHIG00000021193	-2.47484	7.4041650022682e-13	7.91874742728317e-12	IRF5
ENSCHIG00000009046	-1.02635	7.52779365477623e-13	8.04586614584638e-12	SMYD5
ENSCHIG00000017011	1.16001484779935	7.79338232284939e-13	8.31918900361885e-12	DHX58
ENSCHIG00000025204	-1.52207	7.84042677107441e-13	8.36411372048963e-12	PDLIM3
ENSCHIG00000012179	-1.86872	7.96485345742431e-13	8.48611613473901e-12	ETV1
ENSCHIG00000023697	-2.2392	8.01306645882635e-13	8.52671160218077e-12	MIS18BP1
ENSCHIG00000013189	-1.37997	8.03637422957514e-13	8.54397533390526e-12	CAMK2N1
ENSCHIG00000025817	-1.17323	8.12782813581061e-13	8.63249051250515e-12	CCDC59
ENSCHIG00000014339	-1.17724	8.32225839685637e-13	8.83343046704717e-12	MOB3A
ENSCHIG00000024893	-1.87344	8.3791613673081e-13	8.88264837341411e-12	CSGALNACT1
MSTRG.4339	-1.12522	8.66070268744885e-13	9.17533992000706e-12	ZNF664
ENSCHIG00000016843	-1.02756	9.17983711666145e-13	9.71921737662348e-12	BNIP3
ENSCHIG00000020612	1.0951738132327	9.55167700806863e-13	1.01002247284066e-11	KRT7
ENSCHIG00000009835	-2.24702	9.77005392563997e-13	1.03117477790891e-11	--
ENSCHIG00000014432	-2.02185	9.90411965451025e-13	1.04467093241382e-11	TRIM55
ENSCHIG00000009432	-3.28847	1.00082158857446e-12	1.05499105705605e-11	ABTB2
ENSCHIG00000026110	1.06135639371661	1.00515572893517e-12	1.05889797153158e-11	KCNK1
ENSCHIG00000013473	-1.01325	1.01695742673776e-12	1.06999400869364e-11	SMG1
ENSCHIG00000025590	-1.15889	1.02589338071037e-12	1.07872305231054e-11	PDE3A
ENSCHIG00000025930	-1.15503	1.08807534807358e-12	1.14197130184251e-11	RAPH1
ENSCHIG00000016534	-1.39199	1.17957925124916e-12	1.23646884099244e-11	NHSL1
ENSCHIG00000007598	-1.11337	1.22008184160643e-12	1.27733707886617e-11	SFXN3
MSTRG.5269	-2.96046	1.26117051372842e-12	1.31871679383407e-11	MED30
ENSCHIG00000025814	7.55691345729919	1.27739190219074e-12	1.33485079444542e-11	SBSPON
ENSCHIG00000027017	1.0467766901416	1.31097086111761e-12	1.36909192220493e-11	EEIG1
ENSCHIG00000020375	-1.44418	1.36458261074884e-12	1.42243821464091e-11	STEAP3
ENSCHIG00000013417	-3.32845	1.3809691942771e-12	1.43774237226404e-11	SFMBT2
ENSCHIG00000022481	-1.72658	1.39905859688071e-12	1.45477942632491e-11	TMTC1
ENSCHIG00000026437	-1.11018	1.46559968549293e-12	1.52115718741684e-11	ARRDC3
ENSCHIG00000002609	-1.07027	1.50868202827067e-12	1.56490966105862e-11	RBM38
ENSCHIG00000019502	-1.49806	1.57566710094989e-12	1.63338668252126e-11	PTPRE
MSTRG.10655	1.36769310879333	1.58142016408269e-12	1.63834351888321e-11	--
ENSCHIG00000015535	-1.13807	1.6217168574101e-12	1.67802923417661e-11	TATDN2
ENSCHIG00000008294	-2.99519	1.73461332366812e-12	1.78717094178292e-11	NSG1
ENSCHIG00000006627	1.55616949381282	1.86696698757151e-12	1.92001617148665e-11	PCDHB14
ENSCHIG00000020695	-1.83132	1.92862278102393e-12	1.98221522393355e-11	VSTM4
ENSCHIG00000015087	-4.03557	2.02041127865085e-12	2.0740265749072e-11	PF4
ENSCHIG00000015292	-1.17862	2.05813568903126e-12	2.11146694228718e-11	RCOR2
ENSCHIG00000019578	1.65759859289122	2.08621783917287e-12	2.13897568847961e-11	DISC1
ENSCHIG00000026763	-1.07272	2.12438844787055e-12	2.17282811169101e-11	C1QTNF1
ENSCHIG00000012725	-1.72273	2.16855743893775e-12	2.21129926028561e-11	GSAP
ENSCHIG00000021419	-1.55769	2.21514913916372e-12	2.25744443390546e-11	TM6SF1
ENSCHIG00000023187	-1.50401	2.34391157640309e-12	2.38434334424695e-11	GDNF
ENSCHIG00000018578	-1.91698	2.37894046602358e-12	2.41851777576574e-11	CKMT2
MSTRG.1289	-1.47909	2.49090839883032e-12	2.53082295510073e-11	MTLN
ENSCHIG00000020481	-1.12017	2.60495267760625e-12	2.64350973889934e-11	GSTK1
ENSCHIG00000020138	-1.92763	2.6652625240041e-12	2.70308585266706e-11	DMRT2
ENSCHIG00000010358	-1.11681	2.67415446488502e-12	2.71047411086242e-11	CORO7
ENSCHIG00000018306	-1.71487	2.68897208742798e-12	2.72385604964327e-11	STIL
ENSCHIG00000014089	-1.13577	2.85580173661289e-12	2.88591684180425e-11	HAUS3
ENSCHIG00000021502	-1.05181	3.02958708965709e-12	3.05464686067509e-11	SPC24
ENSCHIG00000013242	-1.13175	3.08510180796096e-12	3.10276249809598e-11	KANSL3
ENSCHIG00000018250	1.46704395926477	3.11165573519857e-12	3.12574065693027e-11	GPC2
ENSCHIG00000021961	-1.24267	3.17402674652242e-12	3.17933458742197e-11	CSRNP1
ENSCHIG00000010102	1.23018422643294	3.1741172642589e-12	3.17933458742197e-11	Pol
ENSCHIG00000025581	-1.27355	3.26307575905267e-12	3.2642369959776e-11	ECT2
ENSCHIG00000020704	-1.04134	3.43539317110956e-12	3.42442915035070e-11	TNNT2
ENSCHIG00000027176	-1.01173	3.66251948737197e-12	3.63793013392318e-11	OLFML2B
ENSCHIG00000015209	-1.55403	3.8375837990872e-12	3.7895016601525e-11	PRELP
ENSCHIG00000010689	-1.4718	3.89013470036162e-12	3.83914639299585e-11	TIMELESS
ENSCHIG00000024066	-1.14518	4.04748846505710e-12	3.98976858279679e-11	MAP3K5
ENSCHIG00000010213	-2.0695	4.06233349935369e-12	4.00206289720206e-11	CREG2
ENSCHIG00000023406	-1.00323	4.34042468995469e-12	4.25861563820686e-11	ASB6
ENSCHIG00000019384	-1.18628	4.37669651544489e-12	4.29170717613334e-11	SKP2
ENSCHIG00000015080	1.54852696020549	4.45073217138966e-12	4.36153452531494e-11	VASH1
ENSCHIG00000012320	-1.40453	4.53286398448737e-12	4.43195849057182e-11	CCNB3
ENSCHIG00000021702	2.36854	4.5532982407479e-12	4.44678217304308e-11	SLC8A1
ENSCHIG00000019524	-1.17266	4.57916571603661e-12	4.46945653742323e-11	CLK4
ENSCHIG00000024151	-1.80899	4.58518848819869e-12	4.47274661896814e-11	NR3C2
ENSCHIG00000003847	4.07777	4.68864354805752e-12	4.56310802547826e-11	NEFH
ENSCHIG00000000462	-1.31521	4.79977807160115e-12	4.66857306549164e-11	TSC22D3
ENSCHIG00000007566	-2.79019	4.84131651355329e-12	4.70084308103568e-11	CYFIP2
ENSCHIG00000025961	-5.4353	4.85139101989981e-12	4.70520764471709e-11	IL1RL2
ENSCHIG00000014532	-1.05975	5.27708959093447e-12	5.10633350778547e-11	SGCA
ENSCHIG00000026793	1.96637012497957	5.38510356806203e-12	5.20488004463807e-11	CTNNA2
ENSCHIG00000023309	-1.8981	5.41873941417271e-12	5.23439054750497e-11	CLSPN
ENSCHIG00000023968	-1.1792	6.02056705477936e-12	5.80245051119478e-11	NOC3L
ENSCHIG00000017163	-1.55135	6.04871325346017e-12	5.82624772888974e-11	PANK1
ENSCHIG00000016729	-1.53653	6.57595692059101e-12	6.32687332702156e-11	AGPAT4
ENSCHIG00000026682	-2.20796	6.68948832397204e-12	6.42876980467877e-11	FBXO5
ENSCHIG00000010590	-1.91002	7.19760930273742e-12	6.90528319112454e-11	MTFR2
ENSCHIG00000013001	-2.01087	7.35260577823425e-12	7.04481570381944e-11	EXO1
ENSCHIG00000010638	-1.00171	7.49187752187999e-12	7.17128299001293e-11	TWNK
ENSCHIG00000024029	-1.01572	7.72389456089994e-12	7.3849889832278e-11	LRRK1
ENSCHIG00000011175	2.24469212335913	7.87883824086099e-12	7.52460281825377e-11	CCL17
ENSCHIG00000016998	-2.43463	7.96319724188783e-12	7.60086500745218e-11	ASF1B
ENSCHIG00000012239	-4.90346	8.27006919682962e-12	7.87594506345163e-11	ADH4
ENSCHIG00000022614	-2.71147	8.80816236052372e-12	8.36949106324468e-11	ABCB1
ENSCHIG00000025331	-1.19104	8.88421360735808e-12	8.43700150347418e-11	REEP4
ENSCHIG00000013481	-1.69464	9.34946145087401e-12	8.84893472673631e-11	LLGL2
ENSCHIG00000027070	2.15352233975508	1.01623998963225e-11	9.58071753221774e-11	MMP28
ENSCHIG00000011712	-2.03865	1.10681041159136e-11	1.0422928197599e-10	MA1A
MSTRG.12564	2.51903521981306	1.14524188056515e-11	1.07728106846691e-10	Pol
ENSCHIG00000020008	-1.01659	1.15850539705039e-11	1.08854328839286e-10	ADD3
ENSCHIG00000018841	-1.34711	1.28414297078629e-11	1.20458038627818e-10	KCNJ3
ENSCHIG00000015214	-1.16784	1.29183184154227e-11	1.21111927956931e-10	SPDL1
ENSCHIG00000017333	-1.49155	1.39979774807774e-11	1.30797721989358e-10	DBNDD2
ENSCHIG00000021758	-1.00524	1.43001942316432e-11	1.33547661080229e-10	STK11
ENSCHIG00000025914	1.45291450874228	1.44793592699473e-11	1.35071279561356e-10	BRSK1
ENSCHIG00000003841	-1.63693	1.54069575172619e-11	1.43328044945471e-10	PBK
ENSCHIG00000015150	-1.56084	1.56508311183808e-11	1.45436318260391e-10	BAMBI
MSTRG.15507	-1.79348	1.66636661764477e-11	1.54677707062172e-10	CACNA1H
ENSCHIG00000003641	-4.36426	1.7041901058385e-11	1.57841133031697e-10	BAIAP2L1
ENSCHIG00000020594	-1.22115	1.77230612583822e-11	1.63969912881994e-10	VPS13A
ENSCHIG00000011218	-2.59798	1.86324772637185e-11	1.72100417048125e-10	SLITRK6
ENSCHIG00000010329	-1.70533	1.9098004164078e-11	1.76303742874296e-10	BLM
ENSCHIG00000021855	-1.31845	1.91585055981738e-11	1.7666886572925e-10	CACNB1
MSTRG.15115	-1.0493	1.91703390959598e-11	1.76681387536862e-10	Bcr
ENSCHIG00000016940	-1.7754	1.91951491136598e-11	1.76813427062254e-10	ATAD5
ENSCHIG00000018089	-1.82923	2.12421859278156e-11	1.94924215374612e-10	SEMA6A
ENSCHIG00000015793	-1.19472	2.17799861152205e-11	1.99641981423537e-10	RALGDS
ENSCHIG00000004959	1.94055830837391	2.18136191427088e-11	1.99841662390509e-10	Pol
MSTRG.12320	1.63001376386345	2.1829667112218e-11	1.99880111571481e-10	gag-pol
ENSCHIG00000022376	1.29319231891196	2.24834338422498e-11	2.05531487904273e-10	SATB2
ENSCHIG00000016278	1.11399293850211	2.35025329969892e-11	2.14614900664439e-10	PLEKHH2
ENSCHIG00000019986	-1.12884	2.44602193133259e-11	2.22757051262719e-10	BCR
ENSCHIG00000015941	-1.79456	2.50901369960774e-11	2.28001212594742e-10	ICAM1
ENSCHIG00000008599	1.73455227348006	2.65143927712982e-11	2.40425671226191e-10	Pol
ENSCHIG00000018113	-1.05456	2.7178981907291e-11	2.46187276502884e-10	SCARB1
MSTRG.12792	1.89993012878673	3.0300636904018e-11	2.73435281981363e-10	--
MSTRG.943	3.76051292861906	3.12148360793447e-11	2.81233667368712e-10	--
ENSCHIG00000016585	1.19970847046496	3.33890791719394e-11	3.00181348248364e-10	MYO5B
MSTRG.15035	-1.19915	3.3607482082937e-11	3.01983906665325e-10	SPRY3
ENSCHIG00000016207	-1.82941	3.37499752449662e-11	3.02941502119e-10	Gcnt2
ENSCHIG00000017627	-2.74539	3.5026813503799e-11	3.14235232210145e-10	LMOD3
ENSCHIG00000026030	-1.98321	3.52828174227895e-11	3.16363635647404e-10	N4BP3
MSTRG.12992	3.07036213057888	3.62749124759441e-11	3.25086436673365e-10	Pol
ENSCHIG00000020664	-1.56909	3.67935837619293e-11	3.29035304203977e-10	ATP8B4
ENSCHIG00000012490	-1.24852	3.87378270529044e-11	3.45688989986394e-10	VOPP1
ENSCHIG00000008573	-1.25891	3.89266879451952e-11	3.47007145287348e-10	BMAL1
ENSCHIG00000010899	-1.43541	4.04207254945822e-11	3.58808397995591e-10	COL6A5
ENSCHIG00000012476	-2.51298	4.08361034216503e-11	3.62114469142773e-10	CENPF
ENSCHIG00000018156	-2.16928	4.15324416606308e-11	3.67902395508508e-10	SH3D21
ENSCHIG00000017438	-1.16721	4.22250406797467e-11	3.7347909031082e-10	SNX7
ENSCHIG00000013459	-2.34875	4.22284255438595e-11	3.7347909031082e-10	CASZ1
ENSCHIG00000022381	-2.27446	4.32516329575069e-11	3.81927770398592e-10	SLC2A6
ENSCHIG00000023729	-7.90689	4.4791457110029e-11	3.95111252938153e-10	EBF2
ENSCHIG00000017128	3.64702663265485	4.91459566356807e-11	4.32843709982972e-10	ISG15
ENSCHIG00000021765	1.5088953782852	5.01735641338957e-11	4.41433141722631e-10	PGR
ENSCHIG00000013604	-1.00548	5.08172101716693e-11	4.46630050419684e-10	MLPH
ENSCHIG00000000246	-2.00048	5.3936624464384e-11	4.72814505309927e-10	RENBP
ENSCHIG00000018536	2.92515509113313	5.50459153449789e-11	4.82037595123787e-10	IFI44L
ENSCHIG00000014291	-1.73081	5.60087511257184e-11	4.90214632322972e-10	SFRP1
ENSCHIG00000017141	-1.11094	5.68311773554989e-11	4.96639708434116e-10	WEE1
ENSCHIG00000000274	11.5767205250802	6.09786001761193e-11	5.31506496418826e-10	Tbx1
ENSCHIG00000013120	-1.29396	6.37595098749427e-11	5.54885393989053e-10	CGREF1
ENSCHIG00000018789	-1.12544	6.37955835853769e-11	5.54913002965945e-10	SLC12A7
ENSCHIG00000025822	1.02699709534418	6.65799781506336e-11	5.77940252953467e-10	IRAG1
ENSCHIG00000014117	-1.56417	7.11467537263314e-11	6.15049281572684e-10	ABCC8
ENSCHIG00000023242	-1.07149	7.16187135760594e-11	6.18812102035768e-10	MORC3
ENSCHIG00000010138	-1.13908	7.20133887165048e-11	6.21903642648526e-10	SUV39H1
ENSCHIG00000012630	-1.12267	7.36587616899245e-11	6.35787448650085e-10	LRCH1
ENSCHIG00000017057	-1.08668	7.39086983054753e-11	6.37618468347901e-10	MAK16
ENSCHIG00000023298	-1.37211	7.62829595785519e-11	6.56422651148906e-10	PLK4
ENSCHIG00000018702	-1.80266	7.78371142834394e-11	6.69454752424523e-10	CALHM5
ENSCHIG00000002921	-1.02617	7.79079095818034e-11	6.69722121817888e-10	H1-0
ENSCHIG00000023404	-1.13419	8.41249860273013e-11	7.22062093809905e-10	ZBTB2
ENSCHIG00000018348	-3.99314	8.68160820379996e-11	7.44402663778801e-10	KCNQ5
ENSCHIG00000025764	-1.41029	9.02712399889306e-11	7.73242627553735e-10	SSX2IP
ENSCHIG00000007775	-1.09543	9.08007470495871e-11	7.77383451643825e-10	NOC4L
ENSCHIG00000021506	-1.09461	9.14188836180772e-11	7.82278483562908e-10	POLA2
ENSCHIG00000017186	-1.13128	9.44258644666078e-11	8.07190385247749e-10	ARID3A
ENSCHIG00000017469	-1.0029	9.63558107268713e-11	8.22437805526018e-10	CHAC1
ENSCHIG00000000866	-1.83023	9.86425926929607e-11	8.41105140727743e-10	C1orf21
ENSCHIG00000022209	-1.35708	9.91331480545479e-11	8.44860876749876e-10	S1PR3
ENSCHIG00000011200	1.81522050362184	1.00426518826287e-10	8.54588126399671e-10	ARHGAP30
ENSCHIG00000019173	-3.34224	1.05182925237395e-10	8.9326043154779e-10	RAP1GAP2
ENSCHIG00000009799	-3.27444	1.19786273364962e-10	1.01167515602076e-09	NCKAP1L
ENSCHIG00000018400	-1.57589	1.35264613697151e-10	1.13502222693005e-09	STXBP6
ENSCHIG00000014802	-1.44699	1.35265900398993e-10	1.13502222693005e-09	GPM6A
ENSCHIG00000000143	-1.02098	1.42873277878391e-10	1.19588124302578e-09	YES1
ENSCHIG00000014407	-1.75231	1.44970197121126e-10	1.21283102412942e-09	TFAP4
ENSCHIG00000014694	-1.48862	1.45581358829815e-10	1.216736966315e-09	SKA1
ENSCHIG00000008359	-1.69456	1.50971042852806e-10	1.25928665121435e-09	SPRY2
ENSCHIG00000025316	-2.28172	1.5239821697386e-10	1.27056269277366e-09	LEF1
ENSCHIG00000017978	1.23322057796723	1.57447732291709e-10	1.31071740021321e-09	ZBTB20
ENSCHIG00000011243	-1.15218	1.69896568285632e-10	1.4101749609771e-09	SPRED1
ENSCHIG00000011843	-1.02915	1.70420221432727e-10	1.41313050869438e-09	JSRP1
ENSCHIG00000003191	-1.35395	1.74364026554617e-10	1.44299493222285e-09	MID1IP1
ENSCHIG00000017511	-1.01098	1.75716779966976e-10	1.45347680771114e-09	SMC5
ENSCHIG00000000137	-1.78091	1.84733780507236e-10	1.52581779727475e-09	ARHGAP4
ENSCHIG00000014352	-3.02165	1.85480908603969e-10	1.53123886662483e-09	NPHS1
ENSCHIG00000000331	1.44221135600837	1.85999301519161e-10	1.53476723063707e-09	FGFRL1
ENSCHIG00000021714	-1.55711	1.88027716602481e-10	1.55074595022858e-09	LPCAT2
ENSCHIG00000019435	3.26385388614034	1.96595968893191e-10	1.61666875248784e-09	ZNF736
ENSCHIG00000020305	2.97691638688696	2.0304719695e-10	1.66728043999936e-09	UGT3A1
ENSCHIG00000023624	1.0791	2.05013807166802e-10	1.68260966991498e-09	CIB2
ENSCHIG00000006486	1.08164604874608	2.06521728543487e-10	1.69333761478583e-09	EDA2R
ENSCHIG00000021314	-1.17635	2.12708089030383e-10	1.74321410572713e-09	TICAM1
ENSCHIG00000025829	-6.87713	2.21519222084792e-10	1.81278175627467e-09	IGF2BP3
ENSCHIG00000007606	-1.30219	2.23503060678734e-10	1.82812930233148e-09	ARRDC2
ENSCHIG00000025998	-2.69436	2.31230660047252e-10	1.88767488497432e-09	SLC26A4
ENSCHIG00000026351	-1.44245	2.54728347489541e-10	2.07448011045804e-09	MAP3K1
ENSCHIG00000027047	2.90900187940977	2.68692641944953e-10	2.18083257894301e-09	ALKAL1
ENSCHIG00000009915	-1.53059	2.84624850903965e-10	2.30349459469591e-09	IL18R1
ENSCHIG00000012981	-2.84336	2.89926945293209e-10	2.34415525374653e-09	TPPP
ENSCHIG00000017496	-3.88968	2.93033023792864e-10	2.36813367479178e-09	PDE9A
ENSCHIG00000014318	-3.85487	2.95710314705061e-10	2.38633979321318e-09	ARPP21
ENSCHIG00000014039	1.37804140191249	3.12454172703068e-10	2.51664378071153e-09	PTPRN
ENSCHIG00000023806	-4.16046	3.20496249996875e-10	2.57895503456455e-09	NRK
ENSCHIG00000019437	-1.49637	3.38600490606944e-10	2.72074124562969e-09	FILIP1
MSTRG.2984	1.16162732067735	3.76221897609093e-10	3.01442210217338e-09	Pol
ENSCHIG00000014274	-1.01445	3.83336922062607e-10	3.06997176045011e-09	MTBP
ENSCHIG00000014229	2.63133186041968	3.88058812363128e-10	3.10631225881182e-09	BCAS1
ENSCHIG00000025345	-1.52145	4.0163540554424e-10	3.20737819597971e-09	CHEK1
ENSCHIG00000021918	-1.03676	4.06734891960767e-10	3.24502870757346e-09	ATAD2
ENSCHIG00000008714	-6.61293	4.10724412912141e-10	3.27530872254192e-09	MYH8
ENSCHIG00000021085	-2.11335	4.13943308842327e-10	3.29941769703908e-09	PSRC1
ENSCHIG00000007511	-1.92642	4.64029991173276e-10	3.68644834250046e-09	HIC2
ENSCHIG00000022109	-3.51304	4.77040150611121e-10	3.78623961421514e-09	FAM189A2
ENSCHIG00000010000	-2.70486	4.86707332085301e-10	3.85570965850197e-09	ANPEP
ENSCHIG00000020693	-2.17576	4.94785982741692e-10	3.9178687253152e-09	EPHA7
ENSCHIG00000025804	-1.86569	5.04641558093234e-10	3.98841823748851e-09	RTN4R
ENSCHIG00000003573	-3.55161	5.04949029202137e-10	3.98897907565492e-09	KLHL31
ENSCHIG00000019230	-1.22714	5.15039287641283e-10	4.06488190236682e-09	ADAM8
ENSCHIG00000010008	-2.18175	5.16848318090482e-10	4.07534536368119e-09	DEPDC1
ENSCHIG00000022254	-3.63941	5.19723479765915e-10	4.09418786068749e-09	SNAP91
ENSCHIG00000020701	-5.5473	5.32757144291224e-10	4.18708387493746e-09	IGSF9B
ENSCHIG00000014730	2.23122012832548	5.35573192939476e-10	4.20725545976581e-09	CTNNA2
ENSCHIG00000022585	1.77683005504415	5.98872928027307e-10	4.68704909703413e-09	CGN
ENSCHIG00000000138	-1.51624	6.01071907761103e-10	4.69989744844634e-09	ZNF521
ENSCHIG00000008856	-2.04256	7.05618075755826e-10	5.49190330673640e-09	DEPDC1B
ENSCHIG00000019712	2.5336674204355	7.22796892481451e-10	5.62042064942008e-09	ICAM2
ENSCHIG00000021348	2.50009041119957	7.56138330736038e-10	5.8688583001353e-09	APOA1
ENSCHIG00000013522	1.90070539839231	7.89652463906626e-10	6.12334641666627e-09	FOLH1
ENSCHIG00000018068	-1.55646	8.07054729806972e-10	6.25254252316232e-09	SORBS2
ENSCHIG00000021772	-1.00787	8.14117730638186e-10	6.30436622816513e-09	TJAP1
ENSCHIG00000026267	-1.93362	8.39592866404731e-10	6.48972194536306e-09	LPAR2
ENSCHIG00000004289	-9.31515	9.76179145895431e-10	7.48714755555813e-09	NWD2
ENSCHIG00000010393	-2.45104	9.90678956063513e-10	7.59145446295648e-09	DCLK2
MSTRG.7318	-1.38229	1.07762292628351e-09	8.20920879615974e-09	CYP1A1
ENSCHIG00000011834	-2.31426	1.09898174210659e-09	8.3605891124807e-09	MASTL
ENSCHIG00000017383	-1.0635	1.12427230660579e-09	8.54143095640240e-09	ZNF304
ENSCHIG00000019817	-1.0551	1.16954211997379e-09	8.86937832530484e-09	ZHX2
ENSCHIG00000018163	-1.0138	1.20508823983659e-09	9.12663594660256e-09	ERAP2
ENSCHIG00000013086	-1.22264	1.25160878871891e-09	9.47045035017192e-09	SPRED2
ENSCHIG00000021344	-1.30115	1.27203455575639e-09	9.62068825891803e-09	BRCA2
ENSCHIG00000024154	-1.34593	1.29223956265526e-09	9.76912257451528e-09	Trpc2
ENSCHIG00000014666	1.63967580329418	1.32057333186763e-09	9.97884848354816e-09	ARMC2
ENSCHIG00000015819	-1.00219	1.37408188998166e-09	1.0359975483429e-08	ANGPT1
ENSCHIG00000000522	2.17898740218926	1.44313560152525e-09	1.08563448061217e-08	AGAP2
ENSCHIG00000012119	-2.42443	1.48650836181918e-09	1.11577436717589e-08	WASF1
ENSCHIG00000023455	-2.15903	1.52330990895912e-09	1.14288900909717e-08	E2F7
ENSCHIG00000019519	1.09878916462186	1.57659658985133e-09	1.18234228921443e-08	TENT5B
MSTRG.12924	1.29965792108686	1.60518639606097e-09	1.20324772248731e-08	--
MSTRG.14591	1.6003932710098	1.64291790707308e-09	1.22883111834043e-08	--
ENSCHIG00000016712	-1.45804	1.64295871686095e-09	1.22883111834043e-08	ADORA2B
ENSCHIG00000018855	-9.47978	1.67149183866782e-09	1.24924852834146e-08	CBLN2
ENSCHIG00000018460	-2.83194	1.6999203989994e-09	1.26974567978405e-08	RASGRP2
ENSCHIG00000018397	-1.33801	1.76979382813878e-09	1.31901646952668e-08	CGAS
ENSCHIG00000017611	-3.98564	1.77361666327776e-09	1.32128174217503e-08	CD83
MSTRG.15133	-1.06319	1.8079135304807e-09	1.34623706865728e-08	TXLNB
ENSCHIG00000008321	-2.01091	1.85902730638937e-09	1.38246713181495e-08	ZPBP
ENSCHIG00000020118	-1.5789	1.89673055830401e-09	1.40988354325057e-08	RAD54L
MSTRG.7469	1.17796349900636	1.9247393381422e-09	1.429443138578e-08	--
ENSCHIG00000000440	2.65294692584558	1.96443538832553e-09	1.45699943973168e-08	ATP2B3
ENSCHIG00000026961	-1.10895	1.98599137990733e-09	1.47169290920549e-08	SMOX
ENSCHIG00000011814	-1.2963	2.09042257369002e-09	1.54636259332701e-08	OTUD1
ENSCHIG00000010033	-3.07659	2.13061324481076e-09	1.57471178733472e-08	PDCD1
ENSCHIG00000009541	-1.23084	2.17066493017571e-09	1.60220720841766e-08	ARAP3
ENSCHIG00000020477	-2.19995	2.18590581334842e-09	1.61204580008458e-08	TNFRSF1B
ENSCHIG00000022634	-3.28607	2.21895590793601e-09	1.63498953006766e-08	KCNK5
ENSCHIG00000007241	-1.38153	2.23351045463318e-09	1.64427705490368e-08	POLE
ENSCHIG00000014128	-2.33251	2.2453720982496e-09	1.65228821156534e-08	ESRP1
ENSCHIG00000025168	1.88257091641311	2.46302805818142e-09	1.80772111528667e-08	OMD
ENSCHIG00000004554	-1.46494	2.49842141663512e-09	1.83130706705641e-08	TLNRD1
MSTRG.1390	-1.32924	2.60540650749535e-09	1.90558482894261e-08	CYP26B1
ENSCHIG00000007994	-1.01486	2.68400128604989e-09	1.96136766423386e-08	IER2
ENSCHIG00000010009	-2.54083	2.90513278061638e-09	2.11562907935561e-08	CAV3
ENSCHIG00000016758	3.72304578958046	2.93045474765137e-09	2.13222820422295e-08	S100G
ENSCHIG00000014322	5.10776394276958	2.95642271464062e-09	2.14926834073831e-08	ACP5
ENSCHIG00000022834	-1.0814	2.95853805312338e-09	2.14987948315291e-08	WDR4
ENSCHIG00000013783	-1.08039	3.06893434456285e-09	2.22244081817935e-08	TAF1B
ENSCHIG00000010621	-1.94836	3.26022843861216e-09	2.35389609784387e-08	RAPGEF3
MSTRG.11686	1.00517529261077	3.26647314950532e-09	2.35739564140166e-08	--
ENSCHIG00000016370	2.39687257598169	3.31821838941520e-09	2.39269223411187e-08	CNTN1
ENSCHIG00000008062	-1.74164	3.37875719436814e-09	2.43530422394073e-08	TICRR
ENSCHIG00000010948	1.78900062269618	3.48166647786564e-09	2.50626490890661e-08	DLX4
ENSCHIG00000016987	-2.13023	3.48671017171837e-09	2.5088248189506e-08	SMYD1
MSTRG.1880	1.04764835925421	3.82750488351811e-09	2.75051970027339e-08	--
ENSCHIG00000017583	1.27841471432625	4.17733237957022e-09	2.99425787989084e-08	HECTD2
ENSCHIG00000022820	-1.85824	4.18944050421866e-09	3.00166115310756e-08	CADPS2
ENSCHIG00000012607	-2.90145	4.20180614442724e-09	3.00924256611082e-08	TMEM150C
ENSCHIG00000015778	3.57348940381723	4.32725215188633e-09	3.09514142466984e-08	CPVL
MSTRG.13005	1.88697067060451	4.6441262656722e-09	3.31336013522958e-08	--
ENSCHIG00000004500	-1.08847	4.88584288003476e-09	3.4828666954635e-08	ERVV-2
ENSCHIG00000005327	2.59271734078292	5.04826833903653e-09	3.59409429321191e-08	KCNN2
ENSCHIG00000008917	-2.1562	5.08778090285833e-09	3.62069673871766e-08	NMRK2
ENSCHIG00000020759	-1.83904	5.18195031778811e-09	3.68304989716875e-08	SPC25
ENSCHIG00000017508	-2.10996	5.19921818628398e-09	3.6937663828924e-08	SKA3
ENSCHIG00000015066	-1.65432	5.35514321466124e-09	3.7997410794479e-08	CDC45
ENSCHIG00000024912	-3.01684	5.50702224561827e-09	3.90422182406884e-08	SYN2
ENSCHIG00000019237	-1.27773	5.52560844292918e-09	3.91575260497662e-08	TUBA1C
ENSCHIG00000008950	-1.1431	5.53221843996157e-09	3.91879026494716e-08	ZBTB10
ENSCHIG00000016104	4.1149745187003	5.63842652350984e-09	3.98565388707112e-08	gyaR
ENSCHIG00000012906	-3.22484	6.35890734061355e-09	4.47431502740042e-08	TSHZ2
ENSCHIG00000008675	-3.71842	6.69135919546308e-09	4.69257647362496e-08	S1PR1
ENSCHIG00000020198	-1.3555	6.87273478365697e-09	4.8137684743006e-08	NPDC1
ENSCHIG00000023866	2.88854430312786	6.90242811870127e-09	4.83171214392004e-08	PCDHB17
ENSCHIG00000019178	-1.08741	6.90408292828607e-09	4.83171214392004e-08	CDC42BPG
ENSCHIG00000017655	-1.43656	6.97152310239658e-09	4.87486354249671e-08	PRDM16
ENSCHIG00000010812	-1.71125	7.37636279697558e-09	5.13877467714953e-08	PROB1
MSTRG.10117	1.58280939753603	7.79693493324213e-09	5.42504556864941e-08	--
ENSCHIG00000024758	-1.05755	7.93895678023481e-09	5.51249259182545e-08	HR
ENSCHIG00000015877	-2.03776	8.534308943035e-09	5.91613870255768e-08	PPARG
ENSCHIG00000012098	-1.21499	8.67960506048569e-09	6.0119186427167e-08	IKBKE
ENSCHIG00000016957	-1.15671	9.06485527108322e-09	6.26846449373061e-08	CCDC88C
ENSCHIG00000025720	-1.43013	9.28597654861091e-09	6.41611144895009e-08	FOXN2
ENSCHIG00000023736	-1.54221	9.66002076734786e-09	6.66091211210503e-08	FGL2
ENSCHIG00000011613	-4.17507	9.80342602662687e-09	6.7515744546699e-08	MAB21L1
ENSCHIG00000015291	-1.57433	9.80351348244194e-09	6.7515744546699e-08	JAM2
ENSCHIG00000016777	2.16282174614631	1.00724419122969e-08	6.92264895243685e-08	C1orf105
ENSCHIG00000013994	-2.66807	1.03335544083608e-08	7.08766688293671e-08	AS3MT
ENSCHIG00000019449	-1.31673	1.03560082872616e-08	7.10018031597377e-08	SPIRE2
ENSCHIG00000025481	1.20059632423828	1.06149152603992e-08	7.26587503173267e-08	MYLIP
ENSCHIG00000004302	-1.95476	1.06802126280233e-08	7.30464177551665e-08	--
ENSCHIG00000009864	-2.22057	1.13336255839659e-08	7.73730581120871e-08	GPR68
ENSCHIG00000012676	5.94651893519736	1.13357539781197e-08	7.73730581120871e-08	IFI44
ENSCHIG00000023402	-1.71413	1.13831701797028e-08	7.76652703280207e-08	NPAS2
ENSCHIG00000024678	-2.74532	1.17497559428399e-08	8.0069245952298e-08	SFRP5
ENSCHIG00000018555	1.83932917008766	1.23923685818408e-08	8.42441307945698e-08	L1RE1
ENSCHIG00000024526	-1.02271	1.38733861955171e-08	9.36556011967133e-08	DHX34
ENSCHIG00000027133	-3.17128	1.3876754855365e-08	9.36556011967133e-08	CDA
ENSCHIG00000008443	-1.01923	1.39898407436523e-08	9.43433242632706e-08	C1GALT1C1
ENSCHIG00000016317	-1.73609	1.40258727976446e-08	9.45485094344821e-08	TCF19
ENSCHIG00000015891	1.27576612142827	1.42171592161885e-08	9.57996833161149e-08	PODN
ENSCHIG00000015669	-2.02757	1.44681132594362e-08	9.73351408989432e-08	GSTP1
ENSCHIG00000013043	10.1328210067796	1.4696440775716e-08	9.87924153540161e-08	EXTL1
ENSCHIG00000009533	-1.27114	1.51259052384018e-08	1.01436786382062e-07	MPZL3
ENSCHIG00000010408	-1.63599	1.64245958422746e-08	1.09666363212907e-07	HJV
ENSCHIG00000006436	-1.006	1.65912081023226e-08	1.10734988466076e-07	ARHGAP39
MSTRG.13392	-12.0663	1.73340685213535e-08	1.15510232983464e-07	--
ENSCHIG00000024583	-1.10267	1.73714890301525e-08	1.15713875980471e-07	RUNDC1
ENSCHIG00000012099	-1.31589	1.8538475134472e-08	1.2314687736038e-07	NDRG2
ENSCHIG00000009318	-1.44937	1.91482240758495e-08	1.27047186177528e-07	KIF24
ENSCHIG00000019421	-2.07878	1.95755171279505e-08	1.29831172583568e-07	COLEC12
ENSCHIG00000007037	-1.16336	1.96521657325784e-08	1.30288296873297e-07	ANKRD22
ENSCHIG00000023106	1.47269394748934	1.9757998163477e-08	1.30938466414618e-07	SH3YL1
ENSCHIG00000011396	-1.10508	1.98109864584092e-08	1.31238058761795e-07	PCGF6
ENSCHIG00000018634	-1.25907	1.98667508098967e-08	1.31555798649281e-07	RTL8A
ENSCHIG00000024345	-2.01447	1.99925203360953e-08	1.32284757939813e-07	TLCD4
ENSCHIG00000025199	1.99979609991615	2.03540358070828e-08	1.34518482728158e-07	HOXC11
MSTRG.14726	-1.66165	2.04504120281379e-08	1.35049588593021e-07	DMD
ENSCHIG00000011241	-1.70842	2.07306304982199e-08	1.36792963217127e-07	GBP5
ENSCHIG00000027140	-1.25095	2.0825735445262e-08	1.37259419312149e-07	ROR1
ENSCHIG00000025435	1.41450843878632	2.09482600785815e-08	1.38013029095842e-07	gag
ENSCHIG00000015683	-1.71293	2.13402073150377e-08	1.40375950302428e-07	E2F1
ENSCHIG00000025209	-2.78208	2.28644646173127e-08	1.49585748733746e-07	NT5DC1
ENSCHIG00000018794	-1.19856	2.29589585171296e-08	1.50145713202756e-07	RTL8A
ENSCHIG00000014180	-1.62768	2.30356003241855e-08	1.50530195686832e-07	LHFPL2
ENSCHIG00000000495	-1.91535	2.53379750602521e-08	1.65063842165397e-07	LAMB3
ENSCHIG00000017557	-1.13478	2.53814127756955e-08	1.65282976013467e-07	NMT2
ENSCHIG00000026747	-1.19263	2.5705748465458e-08	1.67265877167598e-07	RAD51
ENSCHIG00000019581	1.39894890433578	2.6680060667522e-08	1.73271429810715e-07	GDF6
ENSCHIG00000024674	2.05432133086485	2.68264406554238e-08	1.74021056959376e-07	ADGRF1
ENSCHIG00000014626	-1.00921	2.94656836303129e-08	1.90190669769942e-07	ZNF654
ENSCHIG00000014943	-3.18837	2.99091192447273e-08	1.92979037942452e-07	PPP2R2B
ENSCHIG00000016096	-2.47542	3.08361884902329e-08	1.98656667332417e-07	MYL1
MSTRG.12771	1.28354160350481	3.42725079738216e-08	2.19703580192503e-07	--
ENSCHIG00000017309	-10.4566	3.54794591931436e-08	2.27181685175231e-07	MPPED2
ENSCHIG00000000465	-1.84037	3.56084713983792e-08	2.27834779440464e-07	CCBE1
ENSCHIG00000019940	-2.15588	3.68476963301801e-08	2.35406532691219e-07	CDKN2D
ENSCHIG00000008966	-1.8635	3.74663544444406e-08	2.39177719174843e-07	CHTF18
ENSCHIG00000025545	-1.19476	3.86512647616983e-08	2.45904274413732e-07	SLC8B1
ENSCHIG00000020504	-1.04975	3.93992611698096e-08	2.50191242051961e-07	RASSF1
ENSCHIG00000015630	-1.17447	4.06922902051166e-08	2.57819747032117e-07	DZIP1L
ENSCHIG00000000185	-1.02132	4.11748262042159e-08	2.60583346626756e-07	PPP2R3B
ENSCHIG00000021131	-1.35328	4.31145223755247e-08	2.72552299244977e-07	VPS13C
ENSCHIG00000009780	-1.12823	4.4442124581639e-08	2.80524278889941e-07	Cdc14b
ENSCHIG00000005085	-2.07127	4.73187076579122e-08	2.98012443375036e-07	HVCN1
ENSCHIG00000015869	-1.57562	4.99662062460864e-08	3.13982874272166e-07	CMTM8
ENSCHIG00000021679	-1.01014	5.01887947897296e-08	3.15264138891464e-07	ABRAXAS2
ENSCHIG00000008644	1.4662255883438	5.36169318364544e-08	3.36297200577776e-07	CDSN
ENSCHIG00000015588	-5.01871	5.76541797037666e-08	3.59746723967343e-07	IGFBP1
ENSCHIG00000025962	-2.36127	5.77897843746239e-08	3.60459505644381e-07	GLT8D2
ENSCHIG00000017316	-6.54651	6.01360743861021e-08	3.74402004649686e-07	LPAR3
ENSCHIG00000018077	2.0350794124451	6.09289616636536e-08	3.78779162336595e-07	CNTN4
MSTRG.5168	-2.27295	6.12404947142137e-08	3.80435426832386e-07	--
ENSCHIG00000011788	11.5849625007212	6.24284298184443e-08	3.8671624271338e-07	EBAG9
ENSCHIG00000013972	-1.37864	6.51952339408741e-08	4.02777588149005e-07	ITGB6
ENSCHIG00000019272	-1.03029	7.01442452351434e-08	4.32376840194504e-07	ORAI1
ENSCHIG00000019587	-2.60275	7.26299187515435e-08	4.47071609366253e-07	FLT1
ENSCHIG00000022679	-2.3198	7.30839306344419e-08	4.49702143042867e-07	MMP3
ENSCHIG00000023494	-2.93685	7.36212484098354e-08	4.52678080816728e-07	MYO18B
MSTRG.1085	-2.68192	7.57048675804513e-08	4.64726039169534e-07	TRAV26-1
ENSCHIG00000007509	-2.42816	8.33504520924299e-08	5.10082991651278e-07	ADRB1
ENSCHIG00000010326	2.59107562444777	8.5675995793423e-08	5.23554835163722e-07	PLIN4
ENSCHIG00000016552	-3.46393	8.66845973099027e-08	5.2895167084979e-07	RIPK3
ENSCHIG00000005379	-1.14337	8.75083233060735e-08	5.33591967057207e-07	RELL1
MSTRG.5787	1.05897290429304	9.10930459653593e-08	5.54447965807199e-07	--
ENSCHIG00000023859	-1.88443	9.15851606675961e-08	5.57242178867127e-07	POLE2
MSTRG.4112	-12.594	9.23599043901292e-08	5.61550882279711e-07	--
ENSCHIG00000025182	-2.17711	9.49502568297168e-08	5.76469053884091e-07	RGS16
ENSCHIG00000016265	1.13778201198596	9.9834064804166e-08	6.03080708089923e-07	SCAI
ENSCHIG00000016231	-1.14239	1.04108796347654e-07	6.28003919599258e-07	CHAF1B
ENSCHIG00000020260	-1.19418	1.07574321338326e-07	6.47288085512737e-07	LRRC8E
ENSCHIG00000021640	-5.88671	1.10806614684789e-07	6.66024363247917e-07	IGFN1
ENSCHIG00000015705	1.91507503097943	1.12029560648868e-07	6.73135222623372e-07	ASAH2
ENSCHIG00000023197	2.08371553294818	1.12146428591661e-07	6.73357659176561e-07	PODXL2
ENSCHIG00000008016	5.98752505722586	1.16321652767608e-07	6.9792991660565e-07	HLA-A
ENSCHIG00000024188	-1.19503	1.17322664910409e-07	7.03435501734435e-07	TGDS
ENSCHIG00000015174	1.01720104961571	1.20784748359666e-07	7.22395590721324e-07	MECOM
MSTRG.12247	1.37272385353268	1.23053878033406e-07	7.35184805848892e-07	--
ENSCHIG00000024052	-3.83716	1.33504993629461e-07	7.95933270609574e-07	TNFSF15
MSTRG.10335	1.53282320299645	1.37709327240527e-07	8.19839574034146e-07	--
ENSCHIG00000016788	-3.28258	1.4252820997323e-07	8.47033400073464e-07	CACNA1A
ENSCHIG00000019677	-2.593	1.42964517703465e-07	8.49327071358448e-07	ACHE
ENSCHIG00000021047	-1.94098	1.48434740645524e-07	8.79733707722786e-07	NR3C2
ENSCHIG00000023900	-2.74964	1.48447891152558e-07	8.79733707722786e-07	ENTPD3
MSTRG.2727	1.02466142966622	1.51964810269142e-07	8.9868109747523e-07	--
MSTRG.3109	-1.41559	1.53376960101645e-07	9.0544480541629e-07	LY6D
ENSCHIG00000013060	1.13761879411261	1.61858734142998e-07	9.50856638821248e-07	SNCAIP
ENSCHIG00000025721	-1.14096	1.62189468040179e-07	9.52467816144029e-07	PMF1
ENSCHIG00000011562	-3.44985	1.62664185797268e-07	9.54590869052442e-07	OLR1
MSTRG.14139	1.61319327357341	1.74171020774836e-07	1.01998904041263e-06	--
ENSCHIG00000015303	-1.79088	1.74505453373373e-07	1.0212383680067e-06	EPHB6
ENSCHIG00000003143	2.1433409268573	1.79367002433808e-07	1.04714567775999e-06	AKR1E2
MSTRG.11698	1.78833348838885	1.81989335737775e-07	1.06208724448211e-06	--
ENSCHIG00000005514	-3.23623	1.85684375868401e-07	1.08290203436945e-06	RAVER2
ENSCHIG00000002248	1.42459382580252	1.90152512082875e-07	1.10742826960973e-06	Clca3a1
ENSCHIG00000013613	1.20351152430015	2.04520667587371e-07	1.1861917398654e-06	DSP
ENSCHIG00000024415	2.1896709685958	2.07984597706186e-07	1.20379829269476e-06	NECAB3
ENSCHIG00000027058	1.39880779772346	2.14695447986703e-07	1.24051162238565e-06	ADA
ENSCHIG00000010906	-2.01881	2.17600829493635e-07	1.25643806581296e-06	SLC35G2
ENSCHIG00000014093	-5.4996	2.20765767729934e-07	1.27296938069507e-06	ARAP2
MSTRG.11178	-1.32186	2.2116969083752e-07	1.27486261300944e-06	ARHGEF35
ENSCHIG00000002685	-5.92283	2.29773680463406e-07	1.32219818993374e-06	ELOVL7
ENSCHIG00000018655	1.05599110810198	2.3326571207511e-07	1.34137725873127e-06	FAM13C
ENSCHIG00000020360	-1.43952	2.37579200475227e-07	1.36478569319318e-06	RSPO2
ENSCHIG00000011632	-1.13598	2.4061157981971e-07	1.38126443336938e-06	ZBTB41
ENSCHIG00000021617	-2.35034	2.53518951690214e-07	1.452888426506e-06	PIK3R5
MSTRG.15357	-1.83824	2.57395484374513e-07	1.47360225372048e-06	--
ENSCHIG00000007153	-1.99554	2.74643715393017e-07	1.5712825318245e-06	RNF122
ENSCHIG00000013843	-1.881	2.75871177055282e-07	1.57776984476582e-06	STARD10
ENSCHIG00000023641	-2.28361	2.78204497376244e-07	1.58949764659476e-06	EMX2
ENSCHIG00000016286	-9.57884	2.90887774511591e-07	1.65635152090226e-06	FGF13
ENSCHIG00000013472	-1.84149	2.91400538713647e-07	1.65871126761538e-06	MEIS3
ENSCHIG00000025386	-1.18931	2.93943720219961e-07	1.6726230719399e-06	EFS
ENSCHIG00000023721	-1.60874	2.99530394231162e-07	1.70268946043235e-06	FOXP2
ENSCHIG00000012574	1.20327893429627	3.00408772046096e-07	1.70710726055574e-06	TMSB4X
ENSCHIG00000023245	-1.26393	3.05147779171431e-07	1.73170337937596e-06	HOXD9
ENSCHIG00000025761	1.22554500269183	3.06124932267242e-07	1.736080399334e-06	GLDN
ENSCHIG00000023208	-3.62771	3.16871321234779e-07	1.79340661206234e-06	FAR2
ENSCHIG00000025161	-1.86589	3.27680740091677e-07	1.85209898203291e-06	SEMA6B
ENSCHIG00000021914	1.51166827747576	3.3810072172999e-07	1.90779751512145e-06	GRK4
ENSCHIG00000019256	-1.76522	3.40027993091722e-07	1.91738954579906e-06	FLVCR2
ENSCHIG00000018498	-1.49209	3.40966079764636e-07	1.92139455439704e-06	TLR4
ENSCHIG00000008392	-1.12979	3.47691421191234e-07	1.95602518672827e-06	CACNA1G
ENSCHIG00000020956	-1.59222	3.49925224669999e-07	1.96793559162528e-06	TEX10
ENSCHIG00000024370	-3.69778	3.53456815447069e-07	1.98713421644342e-06	GLT1D1
ENSCHIG00000026198	-1.09268	3.53643892238686e-07	1.98752345434778e-06	PROM1
ENSCHIG00000008730	-1.21941	3.59137594186984e-07	2.01638304379417e-06	CCDC9
ENSCHIG00000016257	2.04608671799933	3.80713592994574e-07	2.13184444204731e-06	SEPTIN3
ENSCHIG00000018446	-1.01503	3.96699021862582e-07	2.21767507548369e-06	ZFHX3
MSTRG.8039	2.00488773490963	4.10943219607845e-07	2.29426294005492e-06	--
ENSCHIG00000015910	1.22670664254482	4.13940981998122e-07	2.30870654840619e-06	TMSB15A
ENSCHIG00000016181	-1.13065	4.22953220979758e-07	2.35741210345162e-06	ZKSCAN2
ENSCHIG00000020127	1.5207404808734	4.30426125665027e-07	2.39747920590038e-06	SCN9A
ENSCHIG00000017610	-1.66664	4.51034856499133e-07	2.50482512009034e-06	CENPK
ENSCHIG00000013841	-2.01906	4.53918648357133e-07	2.52001050796294e-06	POLQ
ENSCHIG00000015539	-1.68839	4.55891834949833e-07	2.52846816450638e-06	GAS2L3
ENSCHIG00000020430	5.38186204129974	4.69990694678497e-07	2.60323909899754e-06	TMC2
ENSCHIG00000008154	-1.0399	4.83760020790922e-07	2.67336058671681e-06	MACF1
ENSCHIG00000015797	-2.32764	4.90185590871239e-07	2.70709566982132e-06	FCF1
MSTRG.9862	2.91090637358797	4.9530775094377e-07	2.73359310452147e-06	SETMAR
ENSCHIG00000016771	-3.31283	4.99559256904231e-07	2.7552539002442e-06	TRAF5
ENSCHIG00000026286	-2.17882	5.38233124659161e-07	2.95502600276738e-06	BOC
ENSCHIG00000019386	-1.0098	5.44250602530744e-07	2.98611927855678e-06	ITFG2
ENSCHIG00000012002	-4.26263	5.58315252575045e-07	3.05831278010091e-06	CDS1
ENSCHIG00000022291	-2.66246	5.61438317928733e-07	3.07442164616429e-06	KLF15
ENSCHIG00000012951	-1.64289	5.62535117349496e-07	3.07942787705829e-06	BMP2
ENSCHIG00000004449	-6.19257	5.65001506966474e-07	3.09192583273736e-06	GNAS
ENSCHIG00000014962	-11.5818	5.71891243173218e-07	3.12658596672917e-06	CSF3
ENSCHIG00000022562	1.03451376434945	6.02348013749416e-07	3.28776750805749e-06	STAG3
ENSCHIG00000011038	-1.26842	6.1958459314793e-07	3.37529513825355e-06	RAB20
ENSCHIG00000026704	2.2759763080041	6.30770251385018e-07	3.434012608089e-06	ABI3BP
ENSCHIG00000009741	2.07487904637242	6.44044287663222e-07	3.50401643733158e-06	ARHGEF19
ENSCHIG00000013877	-2.17552	6.61435158075285e-07	3.59052635213961e-06	CITED4
ENSCHIG00000023855	1.76196603073694	6.95418565609444e-07	3.76893622351185e-06	DEPTOR
ENSCHIG00000017127	-3.1754	6.97042004262074e-07	3.77652118338713e-06	MYH6
ENSCHIG00000008378	-1.52563	7.0987333405545e-07	3.83889227820203e-06	ELFN2
ENSCHIG00000017967	-1.04157	7.20328821713554e-07	3.89393138045538e-06	JPH1
ENSCHIG00000003854	-4.0697	7.26880296491887e-07	3.92431596691171e-06	AFAP1L1
ENSCHIG00000018757	-1.01215	7.40996723282781e-07	3.99669035333783e-06	PKN3
MSTRG.12154	5.08004128140698	7.50824606484089e-07	4.04840403227642e-06	MT-CO3
ENSCHIG00000010620	3.38074272999199	7.70649500366726e-07	4.14469849272487e-06	KCNC1
ENSCHIG00000010331	1.39693109809189	8.01673553799542e-07	4.30605928610926e-06	DNAH7
ENSCHIG00000020295	-3.30297	8.23947753437279e-07	4.4158572638936e-06	CFAP206
ENSCHIG00000024057	2.15889547027633	8.33901586411289e-07	4.46494735124216e-06	ZCWPW1
ENSCHIG00000020578	1.3839265453141	8.38728927430227e-07	4.48794482551974e-06	SCRG1
ENSCHIG00000026797	-1.8068	8.54139879134186e-07	4.56606123660132e-06	CDCA7
ENSCHIG00000017204	-1.21245	8.76339549775244e-07	4.68176840244196e-06	SPATA2L
ENSCHIG00000015752	-2.07156	8.81254846886505e-07	4.70511587402719e-06	CEP55
ENSCHIG00000016830	-2.03784	8.86157197042211e-07	4.72673222179441e-06	MND1
ENSCHIG00000025623	-10.2	8.86582057028231e-07	4.72750331136204e-06	LPL
ENSCHIG00000012613	-1.47336	8.91636229644249e-07	4.75295090049934e-06	ARHGEF26
MSTRG.14705	-1.40327	8.99080923201559e-07	4.78960797558986e-06	MAOB
ENSCHIG00000021051	1.05769259087272	9.0093219334832e-07	4.79795464888309e-06	SLAMF9
ENSCHIG00000001675	-2.49077	9.01656981552911e-07	4.80029881656294e-06	RHOU
ENSCHIG00000017338	-2.08465	9.20841037901093e-07	4.89316475905477e-06	NAALAD2
MSTRG.13669	-2.17164	9.58212001330651e-07	5.08054184672831e-06	--
ENSCHIG00000010137	-1.08546	9.81148471000304e-07	5.19398936343099e-06	RBL1
ENSCHIG00000005534	-2.01343	9.89890784095647e-07	5.23862502810078e-06	HOXA5
ENSCHIG00000020048	-1.23625	1.03675782863661e-06	5.47634122699187e-06	SLC35E4
ENSCHIG00000000879	-1.11025	1.04037226986647e-06	5.49151422217112e-06	SETMAR
MSTRG.12685	1.38647869636375	1.04060710625275e-06	5.49151422217112e-06	--
ENSCHIG00000000602	3.08914689147072	1.0736704080386e-06	5.66068305782402e-06	LPAR4
ENSCHIG00000021459	3.32622823232099	1.08523431575194e-06	5.71807621664237e-06	NALCN
ENSCHIG00000014095	-3.8794	1.09916070125156e-06	5.78603133186919e-06	FRMPD1
ENSCHIG00000009805	1.35839002733296	1.12425116709674e-06	5.90888756131305e-06	Abca17
ENSCHIG00000021057	10.2917462808339	1.12762154575126e-06	5.92475544879773e-06	SCARB2
ENSCHIG00000013658	-1.68964	1.16809034915615e-06	6.11832665492782e-06	AMIGO2
MSTRG.1558	5.72976921733999	1.17046106266451e-06	6.12884082052146e-06	--
ENSCHIG00000022769	-8.87498	1.18441937153657e-06	6.19423786677078e-06	NOS2
MSTRG.832	-1.84996	1.18580085658996e-06	6.19761922753218e-06	--
ENSCHIG00000020798	2.70732196502458	1.20875585167944e-06	6.31368107600664e-06	RARRES1
ENSCHIG00000007749	-1.23282	1.36322939004459e-06	7.06583493930303e-06	ZSWIM4
ENSCHIG00000021478	-1.68032	1.40090168517605e-06	7.25218165198875e-06	SNX10
ENSCHIG00000023210	-4.12349	1.40745432434262e-06	7.2816333234241e-06	SERTAD4
ENSCHIG00000000417	-1.1892	1.44945414815075e-06	7.48973457803632e-06	EIF4EBP2
ENSCHIG00000024922	-1.17381	1.50869846758372e-06	7.7649399921474e-06	PTBP2
ENSCHIG00000018766	-1.30184	1.5321674191348e-06	7.88091969842256e-06	EGR2
MSTRG.15379	11.4684967706281	1.55166500453387e-06	7.9787749897769e-06	PIK3R4
ENSCHIG00000011666	-2.64048	1.6037955677689e-06	8.2356116028231e-06	STON2
MSTRG.13818	-1.01487	1.65349677439103e-06	8.47913548096051e-06	F52C9.6
ENSCHIG00000024146	-9.75572	1.69691814209411e-06	8.68859179859114e-06	RASSF9
MSTRG.5667	5.60148839781204	1.70433480724543e-06	8.72127149848344e-06	--
MSTRG.1943	-2.66117	1.7229906051418e-06	8.8087176557507e-06	--
ENSCHIG00000010881	1.32128224284535	1.75339014483829e-06	8.95870287271816e-06	ECM1
ENSCHIG00000007965	-1.04207	1.77922772571979e-06	9.08246211319309e-06	RAD18
ENSCHIG00000025796	-1.0243	1.84165579684706e-06	9.38409869172884e-06	HSPB2
ENSCHIG00000018108	-4.62515	1.98476250215912e-06	1.00877172149864e-05	KCNN4
ENSCHIG00000011906	-1.35458	1.99564362337366e-06	1.01320064273992e-05	PCDH17
ENSCHIG00000016292	-1.35099	2.02902597831764e-06	1.02921961354302e-05	CCDC141
MSTRG.6319	-2.17728	2.04556771962207e-06	1.03729841127919e-05	PAQR7
ENSCHIG00000011793	-1.82241	2.05025591698656e-06	1.03936327910716e-05	PRAG1
ENSCHIG00000009959	2.59976749468897	2.10828336373572e-06	1.06781703341641e-05	SEZ6L
ENSCHIG00000010319	-10.1267	2.13628533006674e-06	1.08167482368375e-05	APOL3
ENSCHIG00000023168	-1.14032	2.21047358311564e-06	1.11823177722941e-05	RAB29
ENSCHIG00000018420	-1.83978	2.22167969851535e-06	1.1235637119988e-05	SHROOM1
ENSCHIG00000018690	1.28007367625206	2.247029566958e-06	1.13536251277153e-05	ARHGEF4
ENSCHIG00000013834	2.77732489128322	2.29270476089668e-06	1.15670830084605e-05	PCDHB5
MSTRG.11410	-1.3564	2.29595060583298e-06	1.15756565258969e-05	RP9
MSTRG.15409	-1.63123	2.2979474968976e-06	1.15796780647371e-05	--
MSTRG.5303	1.45821062735114	2.30753339764713e-06	1.16245096429858e-05	ZNF549
ENSCHIG00000026695	-5.64094	2.3110219339224e-06	1.16386073268245e-05	RXRG
ENSCHIG00000014808	-3.155	2.40302991818761e-06	1.20767290226914e-05	MDGA2
ENSCHIG00000014863	-8.22521	2.43157719583598e-06	1.22056491026696e-05	GUCY1A1
ENSCHIG00000015704	-1.05975	2.47999597045905e-06	1.24228131980286e-05	ASL
ENSCHIG00000026118	-2.461	2.51704416550578e-06	1.25934342614715e-05	ARHGAP11A
ENSCHIG00000008679	-1.05676	2.51818050151163e-06	1.2593639538016e-05	BLOC1S4
ENSCHIG00000019936	-2.14993	2.53558910510071e-06	1.26711839545566e-05	SEMA3E
ENSCHIG00000013892	-1.12003	2.54117689799544e-06	1.26915870777587e-05	PANX2
ENSCHIG00000022964	-4.00886	2.59586818997767e-06	1.29532286663205e-05	MSTN
ENSCHIG00000014965	-1.0343	2.60226910734673e-06	1.29813282355841e-05	SSH2
ENSCHIG00000010467	-1.03228	2.6144624311708e-06	1.30382978604751e-05	GPRC5A
ENSCHIG00000017882	1.54997388759716	2.62812151918941e-06	1.30986694865983e-05	MYCN
ENSCHIG00000008551	-2.53783	2.6648992886503e-06	1.32741262263367e-05	FZD10
ENSCHIG00000008457	-1.0908	2.67585673930417e-06	1.33208381833247e-05	ARL4C
MSTRG.10997	1.44185433601734	2.81275179670509e-06	1.39652257295343e-05	--
ENSCHIG00000013245	-2.91885	2.96764979294636e-06	1.46867316337539e-05	LBH
ENSCHIG00000010558	1.07328499799388	2.98255121791024e-06	1.47518207745672e-05	SLC9A5
ENSCHIG00000017739	-1.24855	3.10128884427053e-06	1.53032000138873e-05	ZNF382
ENSCHIG00000023740	1.73359656836758	3.22432179567095e-06	1.58731498557461e-05	LBX1
ENSCHIG00000011867	2.19429671617191	3.23152881569324e-06	1.59030049750759e-05	CIDEB
ENSCHIG00000020591	-1.10964	3.29587361627782e-06	1.61875959266574e-05	TMEM86A
ENSCHIG00000025473	2.52406367577721	3.35079051871395e-06	1.64381712881412e-05	TRPV1
ENSCHIG00000012659	-4.43439	3.37793306048222e-06	1.65665074143917e-05	CORO2A
ENSCHIG00000025800	-1.07864	3.40224497534514e-06	1.66760429393116e-05	MED26
ENSCHIG00000015502	-1.64439	3.47216053539974e-06	1.70137883759594e-05	SYT17
ENSCHIG00000008918	-5.17443	3.50344740325431e-06	1.71457785366355e-05	P2RY1
ENSCHIG00000010900	4.22458575688808	3.5052793314104e-06	1.71461836437262e-05	SIM1
ENSCHIG00000014413	-1.1815	3.51525777587122e-06	1.71900080161914e-05	NUDT17
ENSCHIG00000015794	-1.49405	3.57872266765999e-06	1.74699671527506e-05	JAG2
ENSCHIG00000016291	-8.43045	3.77235610811884e-06	1.83726705514099e-05	C5AR1
ENSCHIG00000009157	-1.39492	3.80873960406021e-06	1.85391636831398e-05	NEIL3
ENSCHIG00000021932	-1.12669	3.83950062939958e-06	1.86673443688248e-05	SGK3
ENSCHIG00000022537	1.01762204647019	3.98228765233264e-06	1.93114616285918e-05	KCNAB2
ENSCHIG00000008514	-1.28593	4.06892366662517e-06	1.96976080830368e-05	DUOX1
ENSCHIG00000010969	-2.59486	4.09506114457604e-06	1.98184508649697e-05	DOCK10
ENSCHIG00000018459	-1.3523	4.15502138043875e-06	2.00855805682086e-05	ENKD1
MSTRG.3843	1.0579817317866	4.17124168470277e-06	2.01454383029046e-05	--
ENSCHIG00000010465	-1.10013	4.17218166678796e-06	2.01454383029046e-05	HASPIN
ENSCHIG00000026785	3.01820017881323	4.30220357148176e-06	2.07376294474454e-05	LRRC7
MSTRG.11865	-1.0037	4.30819169509157e-06	2.07605603226898e-05	--
ENSCHIG00000023291	-1.76179	4.31627149840097e-06	2.07935547249445e-05	A4GALT
ENSCHIG00000024858	-3.7269	4.68378303001126e-06	2.24231293171076e-05	GABRB2
ENSCHIG00000012363	-1.12885	4.87688120691182e-06	2.32946696221396e-05	ZNF140
ENSCHIG00000012863	1.00861956285253	4.92994127018294e-06	2.35214680234527e-05	XKR4
MSTRG.12805	-1.27318	4.97922069551739e-06	2.37364432590719e-05	DOK7
ENSCHIG00000014204	-1.32	5.04647458016911e-06	2.40366676840249e-05	IL4I1
ENSCHIG00000021212	-1.27405	5.0761778909655e-06	2.41713202453484e-05	CPXM1
ENSCHIG00000025700	-1.40779	5.12163772135642e-06	2.43740242123017e-05	MYMK
ENSCHIG00000019133	-1.15933	5.14558412938626e-06	2.44717250691545e-05	CXCL16
ENSCHIG00000009238	-1.30718	5.14652014824445e-06	2.44717250691545e-05	KNSTRN
ENSCHIG00000009523	1.08491710304387	5.18257445094733e-06	2.46223382224444e-05	WNT9A
ENSCHIG00000014150	9.1331422124006	5.23251741436665e-06	2.48386261499319e-05	MX2
ENSCHIG00000011011	-7.55075	5.38213706282041e-06	2.55057948023403e-05	RIMS1
ENSCHIG00000024108	-1.19792	5.38375401948684e-06	2.55062908125464e-05	BHLHE41
ENSCHIG00000026925	-1.11466	5.45639840096029e-06	2.58141978767451e-05	RGS3
ENSCHIG00000023954	-1.1416	5.57817925490962e-06	2.63607652881215e-05	ACSS2
ENSCHIG00000003956	1.63346631285179	5.5807191338123e-06	2.63653806473048e-05	PTH2R
ENSCHIG00000013421	1.96461668823416	5.6190688261911e-06	2.65316950790983e-05	PLEKHA7
MSTRG.1441	1.75834584404276	5.67377095410564e-06	2.67675023529918e-05	--
ENSCHIG00000009005	1.62475909569087	5.69793378619943e-06	2.68664666586636e-05	PIK3IP1
ENSCHIG00000016909	-1.30187	5.75062795113585e-06	2.70997739658724e-05	QPCT
ENSCHIG00000016688	1.03725961856908	6.00110830641025e-06	2.81815447861714e-05	CCL5
ENSCHIG00000012131	-9.7211	6.23831743604159e-06	2.92265171878548e-05	C8B
ENSCHIG00000023531	-1.29816	6.2909256570852e-06	2.94648020362119e-05	EBF1
ENSCHIG00000022749	-1.86327	6.4328551823058e-06	3.01044771100914e-05	IMPA2
ENSCHIG00000011272	-1.72736	6.67647289271955e-06	3.11926293098637e-05	PLXNC1
ENSCHIG00000020328	-1.78956	6.71495343508393e-06	3.13637232445654e-05	SH3GL2
ENSCHIG00000026165	-1.20463	6.78754844761588e-06	3.16940177512429e-05	CEBPB
ENSCHIG00000013559	-1.39585	6.81761261944913e-06	3.18255893826817e-05	MCAM
ENSCHIG00000016724	1.08483674848769	6.85312523247291e-06	3.19736680970645e-05	ST8SIA2
ENSCHIG00000019726	-8.42312	7.13426342838779e-06	3.31862568578423e-05	BNC1
ENSCHIG00000024777	1.18489110733765	7.29948677503429e-06	3.39154666522668e-05	NEIL2
ENSCHIG00000006061	-1.74787	7.43812221412275e-06	3.45215655650507e-05	CHMP4C
ENSCHIG00000012736	5.18835383831679	7.45155105280037e-06	3.45743769068861e-05	ITGBL1
MSTRG.10203	-2.03722	7.53177012048179e-06	3.4927367295036e-05	NLRP6
ENSCHIG00000010613	-2.22184	7.66354655774192e-06	3.55091692974932e-05	CST6
ENSCHIG00000021788	1.26059947691674	7.8213764933423e-06	3.61808381614677e-05	NDRG4
ENSCHIG00000012482	-3.54685	7.89478296704177e-06	3.64703942816014e-05	ADGRG2
MSTRG.1486	-1.18855	7.97062330760206e-06	3.67905125084883e-05	--
ENSCHIG00000010540	-1.35312	8.08859348426762e-06	3.73044073573032e-05	XPA
ENSCHIG00000011015	2.02167961983847	8.10637578763215e-06	3.73761984784592e-05	VAX2
ENSCHIG00000017929	-1.02641	8.11122513117707e-06	3.73883364477815e-05	HES1
ENSCHIG00000010277	1.24404340199933	8.21861708096047e-06	3.78626592973175e-05	IMPG2
ENSCHIG00000015213	-5.01111	8.70327022717115e-06	3.99644311602147e-05	KCNT2
ENSCHIG00000023675	-1.25188	8.82483049040471e-06	4.04785398561778e-05	RSPO1
ENSCHIG00000025504	-2.11193	8.94295647017509e-06	4.09646669815244e-05	RHBDL3
ENSCHIG00000022674	-2.33721	9.01458717726122e-06	4.12496903761881e-05	EGR3
MSTRG.1278	1.86914720687762	9.93169441690891e-06	4.52912468690467e-05	--
ENSCHIG00000013564	-1.36072	9.93313898782187e-06	4.52912468690467e-05	SULT1C4
ENSCHIG00000018509	3.06564136977129	1.03011495274311e-05	4.68552286757424e-05	SORCS2
ENSCHIG00000005156	4.72187688880338	1.06852173527379e-05	4.85236607084753e-05	EMCN
ENSCHIG00000006800	5.24792751344359	1.08042569600875e-05	4.90378358150794e-05	CPB1
ENSCHIG00000015572	2.56215261781307	1.09491112013176e-05	4.96685609256113e-05	TNFRSF10A
ENSCHIG00000018923	1.18186684348203	1.1138713050349e-05	5.05014877169856e-05	MLF1
ENSCHIG00000026405	2.39202254387311	1.13985609140913e-05	5.15825404821742e-05	TG
ENSCHIG00000013698	-1.8221	1.20632916001895e-05	5.4371853588668e-05	ZDHHC23
ENSCHIG00000025224	-1.89532	1.22203670279339e-05	5.50504033902598e-05	ZNF114
ENSCHIG00000012250	-1.10432	1.30971281128e-05	5.8780245542971e-05	KCTD12
ENSCHIG00000011698	-1.84189	1.32417598478156e-05	5.93819520322407e-05	ANKRD2
ENSCHIG00000010888	-1.49252	1.37294397411358e-05	6.14545463572177e-05	DUS4L
ENSCHIG00000024957	-1.63472	1.39315127779765e-05	6.23094390117611e-05	SPNS2
ENSCHIG00000023792	-5.65344	1.40255293823226e-05	6.27133029062179e-05	FGD5
ENSCHIG00000017267	3.02328166308808	1.41481217249489e-05	6.32111843743017e-05	NOTUM
ENSCHIG00000005257	-1.55571	1.41849510604531e-05	6.33421722492991e-05	B3GALT2
MSTRG.11260	1.03022695257568	1.49765636399268e-05	6.66476839976266e-05	--
ENSCHIG00000023014	-3.3866	1.53083348368478e-05	6.80522865994398e-05	DENND2A
ENSCHIG00000015367	-1.08601	1.57259855899858e-05	6.98169183892343e-05	ATF3
ENSCHIG00000012922	-1.1114	1.58285907513522e-05	7.02354674065524e-05	DUSP5
ENSCHIG00000023348	-1.74824	1.58420429950447e-05	7.02766694251508e-05	SPATA13
ENSCHIG00000027015	-1.18506	1.60338063021144e-05	7.10152775975478e-05	RYR2
ENSCHIG00000002616	-1.1114	1.60740552530318e-05	7.11748532154463e-05	TPH2
ENSCHIG00000020454	-1.83146	1.61391266661634e-05	7.14442284387169e-05	QPRT
ENSCHIG00000018021	-1.37616	1.65263447188225e-05	7.30624718290066e-05	CELSR1
ENSCHIG00000014781	-1.07171	1.6626196859394e-05	7.34461593060605e-05	SYDE2
ENSCHIG00000021371	1.91941585788855	1.67524430279822e-05	7.39651057879445e-05	PPM1N
ENSCHIG00000002071	-1.01064	1.67574347074906e-05	7.39677816740477e-05	CHML
ENSCHIG00000026328	-1.92465	1.6899851130595e-05	7.4576894078654e-05	SYNPR
ENSCHIG00000007330	-2.68346	1.71869193968113e-05	7.57050359223347e-05	MAB21L2
ENSCHIG00000015152	1.32410161155567	1.77384626344131e-05	7.79512534632652e-05	COMP
ENSCHIG00000008074	1.04084150111984	1.82929244183275e-05	8.0262347356793e-05	YBEY
ENSCHIG00000017831	-5.00412	1.83138127601417e-05	8.0333099092991e-05	SYT9
ENSCHIG00000013357	-5.31929	1.85850126116784e-05	8.14379897917818e-05	MEIOB
ENSCHIG00000023668	5.04119168732011	1.8773859006063e-05	8.21620284249036e-05	CD163L1
ENSCHIG00000020548	1.27847139469459	1.88217820930612e-05	8.23257719869217e-05	FN3K
MSTRG.14590	3.00721249638051	1.90160991370555e-05	8.31110463968846e-05	--
MSTRG.8699	5.02535655915351	1.95802337610122e-05	8.53995920903108e-05	--
ENSCHIG00000024152	-3.00962	1.99197730479749e-05	8.67907239026465e-05	ATP2A1
ENSCHIG00000010297	-1.02261	2.04376935255573e-05	8.88636604800334e-05	MTIF2
ENSCHIG00000025589	4.59778654107874	2.08651850541852e-05	9.06289495554693e-05	APOL3
ENSCHIG00000026815	-1.28668	2.10294877070276e-05	9.12479273056094e-05	ADAMTS4
ENSCHIG00000016275	-1.04634	2.21696545665617e-05	9.59490361610545e-05	UBXN2B
ENSCHIG00000005654	-1.29843	2.25326651865062e-05	9.73702103601368e-05	FKRP
ENSCHIG00000023368	-4.91981	2.25980553019784e-05	9.76027658702094e-05	PRDM1
ENSCHIG00000025694	4.69282	2.28317285291465e-05	9.84607346899987e-05	ARHGAP25
ENSCHIG00000022304	-1.62689	2.29923560108521e-05	9.91280870345174e-05	MRPL37
MSTRG.8547	1.55420024695047	2.37512837108364e-05	0.00010229549312231	--
ENSCHIG00000010972	-2.80184	2.45059512734792e-05	0.000105303789599618	CACNG1
ENSCHIG00000017560	1.15433944220001	2.48608309670715e-05	0.000106665676695657	PCDHAC2
ENSCHIG00000008970	1.27236915600505	2.51980732514541e-05	0.000108057641357494	KBTBD7
ENSCHIG00000009869	1.4077194373541	2.60562933355745e-05	0.000111482862353577	LDB2
ENSCHIG00000006291	-2.88156	2.61027803101997e-05	0.000111653434621311	SELENOP
ENSCHIG00000017255	-3.30569	2.6412782768371e-05	0.000112922178497172	MAL2
ENSCHIG00000017950	-2.05309	2.65260256266578e-05	0.000113348859442414	SHANK3
ENSCHIG00000026239	-1.08969	2.83671817039992e-05	0.000120818405712033	ZNF607
ENSCHIG00000021269	4.94412350180749	2.88912897599773e-05	0.000122849576328795	AANAT
ENSCHIG00000011829	-1.90354	2.89458104369563e-05	0.000123003285167474	PKMYT1
ENSCHIG00000026173	-1.73342	2.93401510223488e-05	0.000124584840670427	EAF2
ENSCHIG00000025317	-5.47357	2.9392994399551e-05	0.000124777811110704	ADH4
ENSCHIG00000012552	-1.11946	2.95284268357702e-05	0.000125321199550101	CENPU
ENSCHIG00000023487	2.00985570065397	2.96515041639966e-05	0.000125780248800293	EPSTI1
ENSCHIG00000015483	-1.46887	2.97230631713657e-05	0.000126052095410675	SLC31A2
MSTRG.14041	-1.32437	3.04685519475645e-05	0.000128986595669584	--
ENSCHIG00000015759	2.99493155549648	3.04985575041605e-05	0.000129081222299917	TRIM5
ENSCHIG00000021383	-5.54493	3.06832782626278e-05	0.000129830449367155	XKRX
ENSCHIG00000000407	-1.32519	3.08753860476059e-05	0.000130512346135068	CRIP1
MSTRG.5426	-1.19731	3.09714485267185e-05	0.000130820047796553	Wfdc21
ENSCHIG00000007303	-10.1085	3.11189465554265e-05	0.000131410153381027	HIBADH
ENSCHIG00000024167	-1.83897	3.16232204612798e-05	0.000133439388616449	GMPR
ENSCHIG00000017599	1.72179893589251	3.16998099451446e-05	0.000133729113190297	SUGCT
ENSCHIG00000011490	-1.57431	3.18719662575843e-05	0.000134421751162895	B3GNT8
ENSCHIG00000025286	-10.0147	3.20698270761644e-05	0.00013518862870947	APOL3
ENSCHIG00000023123	-1.00288	3.26378574927386e-05	0.00013748004607206	PYCARD
ENSCHIG00000012389	-1.9776	3.28840513573164e-05	0.000138413379134639	ITPKA
ENSCHIG00000024746	-2.63692	3.31488411427107e-05	0.000139458307486395	NOD2
ENSCHIG00000026205	-1.68945	3.33547505883111e-05	0.000140254605689966	NPY5R
ENSCHIG00000026258	-2.09536	3.36094744223205e-05	0.000141255269276565	LXN
ENSCHIG00000016686	-2.39587	3.48290865850148e-05	0.000146017244430241	RHEBL1
ENSCHIG00000013918	1.19629802100994	3.51231499526939e-05	0.000147176906112332	TMEM8B
ENSCHIG00000025886	1.05506769419394	3.52275940355139e-05	0.000147506117970418	CFAP54
ENSCHIG00000026471	-1.91662	3.54261857137255e-05	0.000148225762403298	MUC16
ENSCHIG00000001204	1.21932458096135	3.55300984213084e-05	0.000148623670628419	ST6GALNAC3
ENSCHIG00000026914	1.28515721673193	3.59469693290688e-05	0.000150292906471015	PRKAR1B
MSTRG.7954	4.4260824005287	3.633582114872e-05	0.000151843399280057	--
MSTRG.6641	4.49938268390611	3.64653794492868e-05	0.000152271624112818	CFDP2
ENSCHIG00000002674	-4.15624	3.69722546874693e-05	0.000154273638683537	C8orf34
ENSCHIG00000026221	-1.01808	3.71834146156881e-05	0.000155001352177013	MAPT
ENSCHIG00000008646	-4.12928	3.84980704258816e-05	0.000160323075506893	SLCO2B1
ENSCHIG00000026728	4.49778369874802	3.85644211448513e-05	0.000160559745008408	ICAM2
ENSCHIG00000008984	3.45001825589589	3.86919770187902e-05	0.000161011321095217	GPR20
ENSCHIG00000009155	-1.0318	3.97065322065316e-05	0.000164826574500458	FEN1
ENSCHIG00000009927	1.62379554448117	3.98664227903838e-05	0.000165408877437297	CCIN
MSTRG.4945	-1.77752	4.06692973148674e-05	0.000168615626478012	--
ENSCHIG00000018051	11.5175463700104	4.07291725594284e-05	0.000168780890512855	UQCRB
ENSCHIG00000023823	-3.68209	4.15508539720085e-05	0.000172016863792807	LGALS7
ENSCHIG00000017994	1.03293493145819	4.16197953853506e-05	0.000172217730365389	ADHFE1
ENSCHIG00000008305	-1.03448	4.20895374728591e-05	0.000174033375586478	ZBTB16
ENSCHIG00000008683	-1.08533	4.23347005206657e-05	0.000174961298451739	GFOD2
ENSCHIG00000011485	3.04691896256656	4.35333192043276e-05	0.000179519061540389	GLRA3
ENSCHIG00000014814	-5.1533	4.38082681520454e-05	0.000180476368014753	Oacyl
ENSCHIG00000019911	3.22979138640865	4.40423387601208e-05	0.000181396357882344	NPAS4
ENSCHIG00000022695	-2.84013	4.41954947089219e-05	0.00018180517408797	YJEFN3
ENSCHIG00000025066	-1.28648	4.54332746633138e-05	0.000186412187787304	SLC19A1
ENSCHIG00000025468	-1.1391	4.68713453541358e-05	0.00019187672590846	C6orf132
ENSCHIG00000002956	1.60023284835217	4.8810421378286e-05	0.000199291225338297	SYT5
ENSCHIG00000015662	-1.12918	4.90217419276354e-05	0.000199951801536033	MAP3K13
ENSCHIG00000014871	-3.02624	4.96739338787089e-05	0.000202465096374651	Sectm1a
MSTRG.3016	-2.10762	5.01168675348883e-05	0.000204122455407734	CYP7B1
ENSCHIG00000016673	-1.69775	5.07994271251399e-05	0.000206752687715398	MAP3K9
ENSCHIG00000020175	-3.64303	5.09603132284241e-05	0.000207307439196961	PIK3CD
ENSCHIG00000013831	-1.02073	5.14190316430976e-05	0.00020892155810467	DTNA
ENSCHIG00000006751	-1.84908	5.16436192867304e-05	0.000209733032239344	KIRREL2
ENSCHIG00000026366	-9.79766	5.18334994039849e-05	0.000210453490839579	F2RL1
MSTRG.10429	1.01744367975359	5.27920713646467e-05	0.000214087779667259	--
ENSCHIG00000020325	-1.76125	5.35420027745897e-05	0.000217024613986116	EFNB2
ENSCHIG00000013142	-2.09349	5.38082767495735e-05	0.000217946780897768	CDCA5
ENSCHIG00000016789	1.01106778231658	5.41175744507444e-05	0.000219041759223963	COX6C
ENSCHIG00000019772	-1.84955	5.58606747374533e-05	0.000225609707883594	FUT1
MSTRG.13484	1.00958870352856	5.71024580984017e-05	0.000230404320164508	PET100
MSTRG.14724	-5.06304	5.75937247470443e-05	0.000232219880847155	DMD
ENSCHIG00000025939	1.66506625220987	5.78366684416337e-05	0.000233108299323495	CDKN2A
ENSCHIG00000027268	-4.7594	5.85124044067985e-05	0.000235417512577544	CSF2
ENSCHIG00000009100	-2.90833	5.85525573993248e-05	0.000235522879345817	CYP3A24
ENSCHIG00000020906	2.26797737447352	5.90270553420734e-05	0.000237092239914125	VSTM2L
ENSCHIG00000018218	-1.8122	5.92140660824139e-05	0.00023773016866127	FOXO6
ENSCHIG00000012647	-1.45189	6.10129811402187e-05	0.000244486799693735	ITPRIPL1
ENSCHIG00000019379	-1.78753	6.3269514234147e-05	0.000252928093641413	BATF3
ENSCHIG00000017205	-3.53677	6.42833697253467e-05	0.00025679851108188	CD55
ENSCHIG00000011967	2.12844535004824	6.46865662792257e-05	0.000258225710500691	GALNT14
ENSCHIG00000006813	-1.03701	6.4800491420175e-05	0.000258619282605933	PWWP3B
ENSCHIG00000026005	-1.00817	6.62826539791116e-05	0.00026409715143201	DPYSL5
MSTRG.11863	-1.21043	6.8940395863757e-05	0.00027423318788635	--
ENSCHIG00000005158	-2.07121	7.01990107001756e-05	0.000278713868754511	DLK2
ENSCHIG00000015413	-3.31799	7.09595927213847e-05	0.000281468600855803	PELI2
ENSCHIG00000018088	-10.2444	7.09818452601138e-05	0.00028149066591984	ZNF23
ENSCHIG00000022143	-2.05463	7.22260412831907e-05	0.000286155605422197	ZDHHC14
ENSCHIG00000019472	-2.52142	7.23660821788082e-05	0.000286643105220239	TUBAL3
ENSCHIG00000014360	-1.15063	7.40639378940103e-05	0.000292955529202715	CLIC5
ENSCHIG00000002047	-1.85906	7.4823484800582e-05	0.000295821119232681	KCNJ2
MSTRG.10115	3.76542612740963	7.63981023752915e-05	0.000301340129715076	--
ENSCHIG00000012227	-1.35983	7.69174003091867e-05	0.000303246581022614	PGFS
MSTRG.7273	1.66216138660982	7.74104426855519e-05	0.000304762961329253	--
MSTRG.10244	10.5840229402575	7.92587551122286e-05	0.000311458099655836	--
ENSCHIG00000016068	-1.9701	8.10775037221412e-05	0.000317845135704468	VAV3
ENSCHIG00000013396	-1.11654	8.10914039449974e-05	0.000317845135704468	MAPK4
ENSCHIG00000024486	-1.8682	8.12441288122314e-05	0.000318295813367502	TSPAN11
ENSCHIG00000022862	1.12566799302578	8.149418306148e-05	0.0003192013217638	CLHC1
ENSCHIG00000014691	-1.06224	8.19490816791861e-05	0.000320834078830351	NYAP1
ENSCHIG00000023691	1.15976606838348	8.27251321076117e-05	0.000323496598979165	KCNB2
ENSCHIG00000025739	1.36810925193407	8.46933560825008e-05	0.00033073353639441	PCDHB13
ENSCHIG00000004734	-1.08965	8.4855547423196e-05	0.000331290199731394	FITM1
ENSCHIG00000016623	-2.32875	8.74081591663548e-05	0.000340102456624471	Fam169b
ENSCHIG00000009479	1.0957184678626	8.7471078744962e-05	0.000340184656910202	H2BC5
ENSCHIG00000024133	-3.9715	0.000100934093627435	0.000388334925445672	CHODL
ENSCHIG00000017801	-1.28834	0.000104961735516751	0.000402337416187618	ASS1
ENSCHIG00000026602	-2.11483	0.000105253303125239	0.000403180152284871	NRSN2
ENSCHIG00000010349	1.54248013660268	0.00010547807289934	0.000403949404523222	SLC6A20
ENSCHIG00000007585	1.24079499516791	0.000109103350923711	0.000416980991769614	SNX24
ENSCHIG00000016115	-4.12381	0.000110701955457099	0.000422325080465829	RAB27B
ENSCHIG00000014649	-4.82575	0.000114024207012087	0.000434507970055549	PKP2
ENSCHIG00000019258	-3.58264	0.000114360707266348	0.000435593425644586	CITED1
ENSCHIG00000019455	1.19690519124421	0.000115506879096761	0.000439661255438044	KCND3
ENSCHIG00000016599	-1.29202	0.000115728205966283	0.000440304967702985	CILP2
ENSCHIG00000012517	-1.18262	0.000116402606751616	0.000442471572114662	ULBP1
ENSCHIG00000014517	-2.14319	0.000116758744913736	0.000443525448584476	CECR2
ENSCHIG00000007347	-1.98421	0.000124785295318566	0.000472419481670693	ANK1
ENSCHIG00000019391	-1.69417	0.00012488237516408	0.000472680911022748	MLKL
ENSCHIG00000013269	8.63026712502677	0.000126346155890488	0.000477685331819989	SBK2
MSTRG.7231	4.26357585640907	0.000127258311273495	0.000480702951386063	--
ENSCHIG00000013061	-1.35981	0.000128695595490941	0.000485262667907493	CENPL
ENSCHIG00000023628	3.34531994324159	0.000133497465822032	0.000501686332119964	KRT18
ENSCHIG00000023950	1.19904506192741	0.000134543228390503	0.000505391111366197	DZANK1
ENSCHIG00000008710	-1.9173	0.000134887442001472	0.000506482127780752	MIS18A
ENSCHIG00000011571	-2.31299	0.000135960153190916	0.000510372567041619	SLC23A1
ENSCHIG00000008922	-9.78913	0.000139943940333562	0.000524276876425113	Hs6st2
ENSCHIG00000020224	-10.3264	0.000139943940333562	0.000524276876425113	Hs6st2
ENSCHIG00000012525	1.00632415277188	0.000143880217497643	0.000537590551243961	A2ML1
ENSCHIG00000025783	1.23256572072154	0.00014395176712892	0.000537738760663646	ADGRV1
ENSCHIG00000016013	-1.36741	0.000144383374304385	0.000539231618914472	SH3GL3
MSTRG.9591	-1.66823	0.000145460075867994	0.000543132530349697	--
MSTRG.3852	-1.78738	0.000146221591986563	0.000545417383554601	--
ENSCHIG00000023344	1.19483293876699	0.000147248340011088	0.000549080367593855	KIF26A
MSTRG.6898	1.6337728970072	0.000148589216794629	0.000553468580048191	--
ENSCHIG00000004634	-3.05393	0.000148909675121783	0.000554294985787682	GPR35
ENSCHIG00000024048	1.06111747694958	0.000149117411425915	0.000554823353432492	ATP7B
ENSCHIG00000003005	-1.11946	0.00014954077795328	0.000556275862584918	LIN9
ENSCHIG00000017276	-3.89472	0.000149752068363541	0.000556731900600164	XDH
ENSCHIG00000023166	2.45182255284207	0.000150068113141418	0.00055762255920757	TMOD4
ENSCHIG00000019207	-1.19143	0.000150583705664938	0.000559415149723534	RDH13
MSTRG.11661	1.36278668400052	0.000151161925162334	0.000561315946672814	--
ENSCHIG00000019860	-3.47428	0.000151229846556305	0.000561444550301262	BCL11B
ENSCHIG00000026552	-2.2177	0.000154716230243009	0.000573756363077966	SNTB1
ENSCHIG00000001775	-2.18282	0.00015594024360274	0.000577787378867269	SLITRK5
ENSCHIG00000024230	-1.05415	0.000159481304960642	0.000590129813397586	RASSF2
MSTRG.7020	-2.01357	0.000160013844396625	0.00059196898589513	pol
MSTRG.14226	4.64733436100867	0.000161873437720761	0.000598456247391136	--
ENSCHIG00000000223	2.55403864571357	0.000166708791347407	0.000614850311582191	ELFN1
ENSCHIG00000015524	9.68518679659535	0.000168143735904325	0.000619465323233365	FYTTD1
ENSCHIG00000009882	-1.10621	0.00016886110557629	0.000621836551670242	ZCCHC3
ENSCHIG00000017401	-1.17118	0.000173155167418188	0.000636121771656538	RCCD1
ENSCHIG00000022474	-1.36653	0.000174181645713352	0.000639753405183231	F2R
ENSCHIG00000021926	-1.25804	0.000175929986939237	0.00064547208173095	DSC3
ENSCHIG00000025899	-3.02087	0.00017710540357438	0.000649219677610409	TLR2
ENSCHIG00000015577	-2.45628	0.000178524367287836	0.000653710807354895	REEP1
ENSCHIG00000010498	-1.11304	0.000186320072174183	0.000680631218819532	GCAT
ENSCHIG00000024860	1.28585437514541	0.00019183045983038	0.000699246279554612	PNPLA7
ENSCHIG00000006724	2.44618287082715	0.000192738782916148	0.000702253686036673	LTB4R2
MSTRG.14026	3.15069134714262	0.000194388850960824	0.000708112820800272	--
ENSCHIG00000024646	-3.15601	0.000201146829054155	0.00073178223011807	NPL
ENSCHIG00000003476	-1.37187	0.000202271840756113	0.00073524070392082	DACH1
MSTRG.14231	-2.50459	0.00020420744707053	0.000741637123663125	--
ENSCHIG00000008260	2.42739294197388	0.000206168580230495	0.000748276151101254	LTB4R
ENSCHIG00000022237	-1.11105	0.000207315005709704	0.000752275147654879	MFSD13A
ENSCHIG00000025997	3.48341559239172	0.000207472612388483	0.000752523243127774	CD163
MSTRG.12358	2.84256936918453	0.000210334909828338	0.000761758339953777	--
ENSCHIG00000014618	-2.35273	0.000218333438712633	0.000788525005851662	PCDH10
ENSCHIG00000021631	-1.04373	0.00021918189932311	0.000791419806033733	DNAJC22
ENSCHIG00000022312	-1.19096	0.000219844360429828	0.000793472069978487	NLRC3
ENSCHIG00000000264	-3.09776	0.00022184301596979	0.000799901228672522	DOK7
ENSCHIG00000023052	-1.25158	0.000225166724330678	0.000811292880273706	RFX2
ENSCHIG00000016038	-1.06931	0.000228022002373879	0.000821229786896826	TONSL
ENSCHIG00000025485	-1.56229	0.00022888709883736	0.000823993555814496	RNF150
ENSCHIG00000000345	-2.49516	0.000229196210261532	0.000824836743186181	ADPRHL1
ENSCHIG00000024121	4.51549768105806	0.00023367290625802	0.000839967441804723	CA1
ENSCHIG00000026251	-1.75773	0.000234857705141835	0.000843866649962118	MBOAT2
ENSCHIG00000015102	3.5497478081371	0.0002459475657306	0.000880337785146924	CHRDL2
ENSCHIG00000023352	-7.46352	0.000249916180927932	0.000893594722817573	ZIC4
ENSCHIG00000012042	-1.80285	0.00025316516177801	0.000903679072708553	MTHFD2L
ENSCHIG00000023789	-1.50421	0.000253393645746472	0.000904303264739736	RYR3
ENSCHIG00000025444	-1.49894	0.000253820983105972	0.000905445156739703	ARHGEF39
ENSCHIG00000000474	4.46876948321663	0.000254877269854315	0.000909020941713445	GRM7
ENSCHIG00000019161	-1.93422	0.000260411659850401	0.000926799547380643	ANGPT2
ENSCHIG00000006004	-9.50631	0.000262259729153552	0.000932196542023985	FOXE1
ENSCHIG00000011846	-1.1273	0.000264814826239982	0.000940287759866009	MIPOL1
ENSCHIG00000009495	1.02898870733025	0.00027452492114476	0.000971697234003678	POLR1D
ENSCHIG00000013978	1.75316282169401	0.000281019834189969	0.00099260325098388	HOXB3
ENSCHIG00000014436	-1.48888	0.000292486747968359	0.0010305162922988	PRKAA2
ENSCHIG00000023567	-2.2203	0.000303383979302108	0.00106444658654086	CCL2
ENSCHIG00000019571	-1.17675	0.000304776231393953	0.0010686810641768	CBARP
[truncated: 527 more rows]
